# Supplementary material for: Taxonomic revision of the tarantula genus Aphonopelma Pocock, 1901 (Araneae, Mygalomorphae, Theraphosidae) within the United States
Source: Zookeys. 2016 Feb 4;(560):1–340. doi: 10.3897/zookeys.560.6264 (PMC4768370; doi:10.3897/zookeys.560.6264)
Supplement: XML Treatment for Aphonopelma [file zookeys.560.6264-treatment1.xml]

<!DOCTYPE tp:taxon-treatment
  PUBLIC "-//TaxonX//DTD Taxonomic Treatment Publishing DTD v0 20100105//EN" "tax-treatment-NSO.dtd">
<tp:taxon-treatment xmlns:tp="http://www.plazi.org/taxpub"><tp:treatment-meta><kwd-group><label>Taxon classification</label><kwd><named-content content-type="kingdom">Animalia</named-content></kwd><kwd><named-content content-type="order">Araneae</named-content></kwd><kwd><named-content content-type="family">Theraphosidae</named-content></kwd></kwd-group><mixed-citation publication-type="journal"><person-group><name><surname>Hamilton</surname><given-names>Chris A.</given-names></name><name><surname>Hendrixson</surname><given-names>Brent E.</given-names></name><name><surname>Bond</surname><given-names>Jason E.</given-names></name></person-group><article-title>Taxonomic revision of the tarantula genus <italic><tp:taxon-name><tp:taxon-name-part taxon-name-part-type="genus">Aphonopelma</tp:taxon-name-part></tp:taxon-name></italic> Pocock, 1901 (<tp:taxon-name><tp:taxon-name-part taxon-name-part-type="order">Araneae</tp:taxon-name-part></tp:taxon-name>, <tp:taxon-name><tp:taxon-name-part taxon-name-part-type="suborder">Mygalomorphae</tp:taxon-name-part></tp:taxon-name>, <tp:taxon-name><tp:taxon-name-part taxon-name-part-type="family">Theraphosidae</tp:taxon-name-part></tp:taxon-name>) within the United States</article-title><source>Zookeys</source><day>4</day><month>2</month><year>2016</year><volume>2016</volume><issue>560</issue><fpage>1</fpage><lpage>340</lpage><pub-id pub-id-type="doi">10.3897/zookeys.560.6264</pub-id></mixed-citation></tp:treatment-meta><tp:nomenclature><label>Genus</label><tp:taxon-name>
              <tp:taxon-name-part taxon-name-part-type="genus">Aphonopelma</tp:taxon-name-part>
            </tp:taxon-name><tp:taxon-authority>Pocock, 1901</tp:taxon-authority><tp:nomenclature-citation-list><tp:nomenclature-citation><tp:taxon-name><tp:taxon-name-part taxon-name-part-type="genus">Rhechostica</tp:taxon-name-part></tp:taxon-name><comment> Simon, 1892: 162 (type species by original designation <italic><tp:taxon-name><tp:taxon-name-part taxon-name-part-type="genus">Homoeomma</tp:taxon-name-part> <tp:taxon-name-part taxon-name-part-type="species">texense</tp:taxon-name-part></tp:taxon-name></italic> Simon, 1891). Suppressed as a senior synonym of <italic><tp:taxon-name><tp:taxon-name-part taxon-name-part-type="genus">Aphonopelma</tp:taxon-name-part></tp:taxon-name></italic> by ICZN Opinion 1637.</comment></tp:nomenclature-citation><tp:nomenclature-citation><tp:taxon-name><tp:taxon-name-part taxon-name-part-type="genus">Dugesiella</tp:taxon-name-part></tp:taxon-name><comment> Pocock, 1901: 551 (type species by original designation <italic><tp:taxon-name><tp:taxon-name-part taxon-name-part-type="genus">Dugesiella</tp:taxon-name-part> <tp:taxon-name-part taxon-name-part-type="species">crinita</tp:taxon-name-part></tp:taxon-name></italic> Pocock, 1901). First synonymized with <italic><tp:taxon-name><tp:taxon-name-part taxon-name-part-type="genus">Rhechostica</tp:taxon-name-part></tp:taxon-name></italic> by <xref ref-type="bibr" rid="B76">Raven (1985</xref>: 152).</comment></tp:nomenclature-citation><tp:nomenclature-citation><tp:taxon-name><tp:taxon-name-part taxon-name-part-type="genus">Aphonopelma</tp:taxon-name-part></tp:taxon-name><comment> Pocock, 1901: 553 (type species by original designation <italic><tp:taxon-name><tp:taxon-name-part taxon-name-part-type="genus">Eurypelma</tp:taxon-name-part> <tp:taxon-name-part taxon-name-part-type="species">seemanni</tp:taxon-name-part></tp:taxon-name></italic> Pickard-Cambridge, 1897). First synonymized with <italic><tp:taxon-name><tp:taxon-name-part taxon-name-part-type="genus">Rhechostica</tp:taxon-name-part></tp:taxon-name></italic> by <xref ref-type="bibr" rid="B76">Raven (1985</xref>: 149).</comment></tp:nomenclature-citation><tp:nomenclature-citation><tp:taxon-name><tp:taxon-name-part taxon-name-part-type="genus">Delopelma</tp:taxon-name-part></tp:taxon-name><comment> Petrunkevitch, 1939: 567 (type species by original designation <italic><tp:taxon-name><tp:taxon-name-part taxon-name-part-type="genus">Eurypelma</tp:taxon-name-part> <tp:taxon-name-part taxon-name-part-type="species">marxi</tp:taxon-name-part></tp:taxon-name></italic> Simon, 1891). First synonymized with <italic><tp:taxon-name><tp:taxon-name-part taxon-name-part-type="genus">Rhechostica</tp:taxon-name-part></tp:taxon-name></italic> by <xref ref-type="bibr" rid="B76">Raven (1985</xref>: 151).</comment></tp:nomenclature-citation><tp:nomenclature-citation><tp:taxon-name><tp:taxon-name-part taxon-name-part-type="genus">Gosipelma</tp:taxon-name-part></tp:taxon-name><comment> Chamberlin, 1940: 4 (type species by original designation <italic><tp:taxon-name><tp:taxon-name-part taxon-name-part-type="genus">Gosipelma</tp:taxon-name-part> <tp:taxon-name-part taxon-name-part-type="species">angusi</tp:taxon-name-part></tp:taxon-name></italic> Chamberlin, 1940). Originally described as a subgenus of <italic><tp:taxon-name><tp:taxon-name-part taxon-name-part-type="genus">Aphonopelma</tp:taxon-name-part></tp:taxon-name></italic>, but never elevated to full generic status. First synonymized with <italic><tp:taxon-name><tp:taxon-name-part taxon-name-part-type="genus">Rhechostica</tp:taxon-name-part></tp:taxon-name></italic> by <xref ref-type="bibr" rid="B76">Raven (1985</xref>: 153).</comment></tp:nomenclature-citation><tp:nomenclature-citation><tp:taxon-name><tp:taxon-name-part taxon-name-part-type="genus">Chaunopelma</tp:taxon-name-part></tp:taxon-name><comment> Chamberlin, 1940: 30 (type species by original designation <italic><tp:taxon-name><tp:taxon-name-part taxon-name-part-type="genus">Delopelma</tp:taxon-name-part> <tp:taxon-name-part taxon-name-part-type="species">radinum</tp:taxon-name-part></tp:taxon-name></italic> Chamberlin &amp; Ivie, 1939). First synonymized with <italic><tp:taxon-name><tp:taxon-name-part taxon-name-part-type="genus">Rhechostica</tp:taxon-name-part></tp:taxon-name></italic> by <xref ref-type="bibr" rid="B76">Raven (1985</xref>: 151).</comment></tp:nomenclature-citation><tp:nomenclature-citation><tp:taxon-name><tp:taxon-name-part taxon-name-part-type="genus">Apachepelma</tp:taxon-name-part></tp:taxon-name><comment> Smith, 1994: 45 (type species by original designation <italic><tp:taxon-name><tp:taxon-name-part taxon-name-part-type="genus">Aphonopelma</tp:taxon-name-part> <tp:taxon-name-part taxon-name-part-type="species">paloma</tp:taxon-name-part></tp:taxon-name></italic> Prentice, 1992). First synonymized with <italic><tp:taxon-name><tp:taxon-name-part taxon-name-part-type="genus">Aphonopelma</tp:taxon-name-part></tp:taxon-name></italic> by <xref ref-type="bibr" rid="B72">Prentice (1997</xref>: 147).</comment></tp:nomenclature-citation></tp:nomenclature-citation-list></tp:nomenclature><tp:treatment-sec sec-type="Type species"><title>Type species.</title><p>
              <italic><tp:taxon-name><tp:taxon-name-part taxon-name-part-type="genus">Eurypelma</tp:taxon-name-part> <tp:taxon-name-part taxon-name-part-type="species">seemanni</tp:taxon-name-part></tp:taxon-name></italic> F.O. Pickard-Cambridge, 1897; female holotype from Puerto Culebra, Pacific coast, W of Liberia, Guanacaste province, Costa Rica, coll. Dr. Seeman; deposited in <abbrev xmlns:xlink="http://www.w3.org/1999/xlink" content-type="institution" xlink:title="The Natural History Museum, London; London, England" xlink:type="simple">BMNH</abbrev>. [examined]</p><p>
              <italic><tp:taxon-name><tp:taxon-name-part taxon-name-part-type="genus">Eurypelma</tp:taxon-name-part> <tp:taxon-name-part taxon-name-part-type="species">seemanni</tp:taxon-name-part></tp:taxon-name></italic> F. O. Pickard-Cambridge, 1897: 26.</p><p>
              <italic><tp:taxon-name><tp:taxon-name-part taxon-name-part-type="genus">Aphonopelma</tp:taxon-name-part> <tp:taxon-name-part taxon-name-part-type="species">seemanni</tp:taxon-name-part></tp:taxon-name></italic> Pocock, 1901: 553.</p><p>
              <italic><tp:taxon-name><tp:taxon-name-part taxon-name-part-type="genus">Aphonopelma</tp:taxon-name-part> <tp:taxon-name-part taxon-name-part-type="species">seemanni</tp:taxon-name-part></tp:taxon-name></italic> Valerio, 1980: 274.</p><p>
              <italic><tp:taxon-name><tp:taxon-name-part taxon-name-part-type="genus">Rhechostica</tp:taxon-name-part> <tp:taxon-name-part taxon-name-part-type="species">seemanni</tp:taxon-name-part></tp:taxon-name></italic> Raven, 1985: 149.</p><p>
              <italic><tp:taxon-name><tp:taxon-name-part taxon-name-part-type="genus">Aphonopelma</tp:taxon-name-part> <tp:taxon-name-part taxon-name-part-type="species">seemanni</tp:taxon-name-part></tp:taxon-name></italic> Smith, 1995: 141.</p><!--PageBreak--></tp:treatment-sec><tp:treatment-sec sec-type="Diagnosis"><title>Diagnosis.</title><p>From <xref ref-type="bibr" rid="B72">Prentice (1997</xref>, p. 147)</p><p>“The genus <italic><tp:taxon-name><tp:taxon-name-part taxon-name-part-type="genus">Aphonopelma</tp:taxon-name-part></tp:taxon-name></italic> is distinguished from all other theraphosid genera by the following combination of characters: (1) no known external stridulation organs; (2) hair-like or spiniform plumose setae on the prolateral surface of the trochanter and femur of leg I and on the retrolateral surface of the coxa and trochanter of the pedipalp; (3) type I urticating setae only; (4) corresponding segments of all legs approximately the same width in females (femur III in males sometimes laterally swollen); (5) scopula of tarsus IV usually entire, if divided then only partially and narrowly by line of setae; (6) setae on the prolateral surface of coxa I hair-like and not basally swollen, spiniform and basally swollen, or distinctly stout and thorn-like; (7) metatarsus I flexing against the lower process of the tibial spur, with either the apex of the spur contacting the ventral surface of the metatarsus or the outer edge of the spur in the apical half contacting the prolateral surface of the metatarsus; (8) and the lower process of the tibial spur curving prolaterodistally and widening apically, usually equipped with at least one apical or preapical megaspine, and the upper shorter process less stout basally, relatively uniform in diameter throughout its length, and equipped on its inner surface with at least one stout, basally articulated megaspine.”</p><p>
              <bold>Future nomenclatural status of <italic><tp:taxon-name><tp:taxon-name-part taxon-name-part-type="genus">Aphonopelma</tp:taxon-name-part></tp:taxon-name></italic></bold>
            </p><p>Due to our inability to conduct fieldwork in Mexico and Central America, a comprehensive taxonomic revision of <italic><tp:taxon-name><tp:taxon-name-part taxon-name-part-type="genus">Aphonopelma</tp:taxon-name-part></tp:taxon-name></italic> (and other closely related genera) is not feasible at this time. However, we do anticipate future genus-level nomenclatural changes for those species found in the United States. As presently defined, we have reason to believe that <italic><tp:taxon-name><tp:taxon-name-part taxon-name-part-type="genus">Aphonopelma</tp:taxon-name-part></tp:taxon-name></italic> is not monophyletic. Our choice of outgroups places the <italic><tp:taxon-name><tp:taxon-name-part taxon-name-part-type="genus">Aphonopelma</tp:taxon-name-part></tp:taxon-name></italic> species from the United States closer to the genus <italic><tp:taxon-name><tp:taxon-name-part taxon-name-part-type="genus">Sericopelma</tp:taxon-name-part></tp:taxon-name></italic> than to the Central American species of <italic><tp:taxon-name><tp:taxon-name-part taxon-name-part-type="genus">Aphonopelma</tp:taxon-name-part></tp:taxon-name></italic> (Fig. <xref ref-type="fig" rid="F8">8</xref>). This has nomenclatural implications because the type species (<italic><tp:taxon-name><tp:taxon-name-part taxon-name-part-type="genus">Aphonopelma</tp:taxon-name-part> <tp:taxon-name-part taxon-name-part-type="species">seemanni</tp:taxon-name-part></tp:taxon-name></italic>) from Costa Rica is undoubtedly grouped with the other Central American <italic><tp:taxon-name><tp:taxon-name-part taxon-name-part-type="genus">Aphonopelma</tp:taxon-name-part></tp:taxon-name></italic> material (<italic>pers. obs.</italic>). Unfortunately, it is not possible to resurrect a synonymized generic name (e.g., <italic><tp:taxon-name><tp:taxon-name-part taxon-name-part-type="genus">Dugesiella</tp:taxon-name-part></tp:taxon-name></italic> or <italic><tp:taxon-name><tp:taxon-name-part taxon-name-part-type="genus">Delopelma</tp:taxon-name-part></tp:taxon-name></italic>) for the <italic><tp:taxon-name><tp:taxon-name-part taxon-name-part-type="genus">Aphonopelma</tp:taxon-name-part></tp:taxon-name></italic> species in the United States until researchers can more thoroughly sample material from Mexico and Central America (see <xref ref-type="bibr" rid="B72">Prentice 1997</xref>, <xref ref-type="bibr" rid="B86">Smith 2010</xref>).</p><p>
              <bold><italic><tp:taxon-name><tp:taxon-name-part taxon-name-part-type="genus">Aphonopelma</tp:taxon-name-part></tp:taxon-name></italic></bold>
            </p></tp:treatment-sec><tp:treatment-sec sec-type="within the United States"><title>within the United States</title><p>
              <italic><tp:taxon-name><tp:taxon-name-part taxon-name-part-type="genus">Aphonopelma</tp:taxon-name-part> <tp:taxon-name-part taxon-name-part-type="species">anax</tp:taxon-name-part></tp:taxon-name></italic> (Chamberlin, 1940)</p><p>
              <italic><tp:taxon-name><tp:taxon-name-part taxon-name-part-type="genus">Aphonopelma</tp:taxon-name-part> <tp:taxon-name-part taxon-name-part-type="species">armada</tp:taxon-name-part></tp:taxon-name></italic> (Chamberlin, 1940)</p><p>
              <italic><tp:taxon-name><tp:taxon-name-part taxon-name-part-type="genus">Aphonopelma</tp:taxon-name-part> <tp:taxon-name-part taxon-name-part-type="species">atomicum</tp:taxon-name-part></tp:taxon-name></italic> Hamilton, sp. n.</p><p>
              <italic><tp:taxon-name><tp:taxon-name-part taxon-name-part-type="genus">Aphonopelma</tp:taxon-name-part> <tp:taxon-name-part taxon-name-part-type="species">catalina</tp:taxon-name-part></tp:taxon-name></italic> Hamilton, Hendrixson &amp; Bond, sp. n.</p><p>
              <italic><tp:taxon-name><tp:taxon-name-part taxon-name-part-type="genus">Aphonopelma</tp:taxon-name-part> <tp:taxon-name-part taxon-name-part-type="species">chalcodes</tp:taxon-name-part></tp:taxon-name></italic> Chamberlin, 1940</p><p>
              <italic><tp:taxon-name><tp:taxon-name-part taxon-name-part-type="genus">Aphonopelma</tp:taxon-name-part> <tp:taxon-name-part taxon-name-part-type="species">chiricahua</tp:taxon-name-part></tp:taxon-name></italic> Hamilton, Hendrixson &amp; Bond, sp. n.</p><p>
              <italic><tp:taxon-name><tp:taxon-name-part taxon-name-part-type="genus">Aphonopelma</tp:taxon-name-part> <tp:taxon-name-part taxon-name-part-type="species">eutylenum</tp:taxon-name-part></tp:taxon-name></italic> Chamberlin, 1940</p><p>
              <italic><tp:taxon-name><tp:taxon-name-part taxon-name-part-type="genus">Aphonopelma</tp:taxon-name-part> <tp:taxon-name-part taxon-name-part-type="species">gabeli</tp:taxon-name-part></tp:taxon-name></italic> Smith, 1995</p><p>
              <italic><tp:taxon-name><tp:taxon-name-part taxon-name-part-type="genus">Aphonopelma</tp:taxon-name-part> <tp:taxon-name-part taxon-name-part-type="species">hentzi</tp:taxon-name-part></tp:taxon-name></italic> (Girard, 1852)</p><p>
              <!--PageBreak-->
              <italic><tp:taxon-name><tp:taxon-name-part taxon-name-part-type="genus">Aphonopelma</tp:taxon-name-part> <tp:taxon-name-part taxon-name-part-type="species">icenoglei</tp:taxon-name-part></tp:taxon-name></italic> Hamilton, Hendrixson &amp; Bond, sp. n.</p><p>
              <italic><tp:taxon-name><tp:taxon-name-part taxon-name-part-type="genus">Aphonopelma</tp:taxon-name-part> <tp:taxon-name-part taxon-name-part-type="species">iodius</tp:taxon-name-part></tp:taxon-name></italic> (Chamberlin &amp; Ivie, 1939)</p><p>
              <italic><tp:taxon-name><tp:taxon-name-part taxon-name-part-type="genus">Aphonopelma</tp:taxon-name-part> <tp:taxon-name-part taxon-name-part-type="species">johnnycashi</tp:taxon-name-part></tp:taxon-name></italic> Hamilton, sp. n.</p><p>
              <italic><tp:taxon-name><tp:taxon-name-part taxon-name-part-type="genus">Aphonopelma</tp:taxon-name-part> <tp:taxon-name-part taxon-name-part-type="species">joshua</tp:taxon-name-part></tp:taxon-name></italic> Prentice, 1997</p><p>
              <italic><tp:taxon-name><tp:taxon-name-part taxon-name-part-type="genus">Aphonopelma</tp:taxon-name-part> <tp:taxon-name-part taxon-name-part-type="species">madera</tp:taxon-name-part></tp:taxon-name></italic> Hamilton, Hendrixson &amp; Bond, sp. n.</p><p>
              <italic><tp:taxon-name><tp:taxon-name-part taxon-name-part-type="genus">Aphonopelma</tp:taxon-name-part> <tp:taxon-name-part taxon-name-part-type="species">mareki</tp:taxon-name-part></tp:taxon-name></italic> Hamilton, Hendrixson &amp; Bond, sp. n.</p><p>
              <italic><tp:taxon-name><tp:taxon-name-part taxon-name-part-type="genus">Aphonopelma</tp:taxon-name-part> <tp:taxon-name-part taxon-name-part-type="species">marxi</tp:taxon-name-part></tp:taxon-name></italic> (Simon, 1891)</p><p>
              <italic><tp:taxon-name><tp:taxon-name-part taxon-name-part-type="genus">Aphonopelma</tp:taxon-name-part> <tp:taxon-name-part taxon-name-part-type="species">moderatum</tp:taxon-name-part></tp:taxon-name></italic> (Chamberlin &amp; Ivie, 1939)</p><p>
              <italic><tp:taxon-name><tp:taxon-name-part taxon-name-part-type="genus">Aphonopelma</tp:taxon-name-part> <tp:taxon-name-part taxon-name-part-type="species">moellendorfi</tp:taxon-name-part></tp:taxon-name></italic> Hamilton, sp. n.</p><p>
              <italic><tp:taxon-name><tp:taxon-name-part taxon-name-part-type="genus">Aphonopelma</tp:taxon-name-part> <tp:taxon-name-part taxon-name-part-type="species">mojave</tp:taxon-name-part></tp:taxon-name></italic> Prentice, 1997</p><p>
              <italic><tp:taxon-name><tp:taxon-name-part taxon-name-part-type="genus">Aphonopelma</tp:taxon-name-part> <tp:taxon-name-part taxon-name-part-type="species">paloma</tp:taxon-name-part></tp:taxon-name></italic> Prentice, 1993</p><p>
              <italic><tp:taxon-name><tp:taxon-name-part taxon-name-part-type="genus">Aphonopelma</tp:taxon-name-part> <tp:taxon-name-part taxon-name-part-type="species">parvum</tp:taxon-name-part></tp:taxon-name></italic> Hamilton, Hendrixson &amp; Bond, sp. n.</p><p>
              <italic><tp:taxon-name><tp:taxon-name-part taxon-name-part-type="genus">Aphonopelma</tp:taxon-name-part> <tp:taxon-name-part taxon-name-part-type="species">peloncillo</tp:taxon-name-part></tp:taxon-name></italic> Hamilton, Hendrixson &amp; Bond, sp. n.</p><p>
              <italic><tp:taxon-name><tp:taxon-name-part taxon-name-part-type="genus">Aphonopelma</tp:taxon-name-part> <tp:taxon-name-part taxon-name-part-type="species">phasmus</tp:taxon-name-part></tp:taxon-name></italic> Chamberlin, 1940</p><p>
              <italic><tp:taxon-name><tp:taxon-name-part taxon-name-part-type="genus">Aphonopelma</tp:taxon-name-part> <tp:taxon-name-part taxon-name-part-type="species">prenticei</tp:taxon-name-part></tp:taxon-name></italic> Hamilton, Hendrixson &amp; Bond, sp. n.</p><p>
              <italic><tp:taxon-name><tp:taxon-name-part taxon-name-part-type="genus">Aphonopelma</tp:taxon-name-part> <tp:taxon-name-part taxon-name-part-type="species">saguaro</tp:taxon-name-part></tp:taxon-name></italic> Hamilton, sp. n.</p><p>
              <italic><tp:taxon-name><tp:taxon-name-part taxon-name-part-type="genus">Aphonopelma</tp:taxon-name-part> <tp:taxon-name-part taxon-name-part-type="species">steindachneri</tp:taxon-name-part></tp:taxon-name></italic> (Ausserer, 1875)</p><p>
              <italic><tp:taxon-name><tp:taxon-name-part taxon-name-part-type="genus">Aphonopelma</tp:taxon-name-part> <tp:taxon-name-part taxon-name-part-type="species">superstitionense</tp:taxon-name-part></tp:taxon-name></italic> Hamilton, Hendrixson &amp; Bond, sp. n.</p><p>
              <italic><tp:taxon-name><tp:taxon-name-part taxon-name-part-type="genus">Aphonopelma</tp:taxon-name-part> <tp:taxon-name-part taxon-name-part-type="species">vorhiesi</tp:taxon-name-part></tp:taxon-name></italic> (Chamberlin &amp; Ivie, 1939)</p><p>
              <italic><tp:taxon-name><tp:taxon-name-part taxon-name-part-type="genus">Aphonopelma</tp:taxon-name-part> <tp:taxon-name-part taxon-name-part-type="species">xwalxwal</tp:taxon-name-part></tp:taxon-name></italic> Hamilton, sp. n.</p></tp:treatment-sec><tp:treatment-sec><!--Section generated to contain objects referenced in tp:taxon-treatment.--><fig id="F8" position="float" orientation="portrait"><label>Figure 8.</label><caption><p>Species tree of all United States <italic><tp:taxon-name><tp:taxon-name-part taxon-name-part-type="genus">Aphonopelma</tp:taxon-name-part></tp:taxon-name></italic>, inferred from the 455 loci Anchored Enrichment dataset. Species delimitations correspond to our final integrative approach outlined herein. Black circles denote 100% bootstrap support; black squares denote bootstrap support between 99–80%; white squares denote bootstrap support less than 80%. Node support values = based on the RAxML bootstrap support from all trees and all loci. All genealogically exclusive species are identified with a grey bar; <italic><tp:taxon-name><tp:taxon-name-part taxon-name-part-type="genus">Aphonopelma</tp:taxon-name-part> <tp:taxon-name-part taxon-name-part-type="species">iodius</tp:taxon-name-part></tp:taxon-name></italic>, a paraphyletic species as presently defined, is identified by the black boxes. All major species groups are identified by colored boxes.</p></caption><graphic xmlns:xlink="http://www.w3.org/1999/xlink" xlink:href="zookeys-560-001-g008.jpg" position="float" orientation="portrait" xlink:type="simple" id="oo_76263.jpg"/></fig></tp:treatment-sec><ref-list><ref id="B76"><mixed-citation xmlns:xlink="http://www.w3.org/1999/xlink" xlink:type="simple">
          <person-group><name name-style="western"><surname>Raven</surname><given-names>RJ</given-names></name></person-group> (<year>1985</year>) <article-title>The spider infraorder <tp:taxon-name><tp:taxon-name-part taxon-name-part-type="suborder">Mygalomorphae</tp:taxon-name-part></tp:taxon-name> (<tp:taxon-name><tp:taxon-name-part taxon-name-part-type="order">Araneae</tp:taxon-name-part></tp:taxon-name>) - Cladistics and Systematics.</article-title> <source>Bulletin of the American Museum of Natural History</source> <volume>182</volume>: <fpage>1</fpage>–<lpage>184</lpage>.</mixed-citation></ref><ref id="B72"><mixed-citation xmlns:xlink="http://www.w3.org/1999/xlink" xlink:type="simple">
          <person-group><name name-style="western"><surname>Prentice</surname><given-names>TR</given-names></name></person-group> (<year>1997</year>) <article-title><tp:taxon-name><tp:taxon-name-part taxon-name-part-type="family">Theraphosidae</tp:taxon-name-part></tp:taxon-name> of the Mojave Desert west and north of the Colorado River (<tp:taxon-name><tp:taxon-name-part taxon-name-part-type="order">Araneae</tp:taxon-name-part></tp:taxon-name>, <tp:taxon-name><tp:taxon-name-part taxon-name-part-type="suborder">Mygalomorphae</tp:taxon-name-part></tp:taxon-name>, <tp:taxon-name><tp:taxon-name-part taxon-name-part-type="family">Theraphosidae</tp:taxon-name-part></tp:taxon-name>).</article-title> <source>Journal of Arachnology</source> <volume>25</volume>: <fpage>137</fpage>–<lpage>176</lpage>.</mixed-citation></ref><ref id="B86"><mixed-citation xmlns:xlink="http://www.w3.org/1999/xlink" xlink:type="simple">
          <person-group><name name-style="western"><surname>Smith</surname><given-names>AM</given-names></name></person-group> (<year>2010</year>) <article-title>Taxonomic and nomenclatural problems concerning the historical North and Central American theraphosid genera <italic><tp:taxon-name><tp:taxon-name-part taxon-name-part-type="genus">Aphonopelma</tp:taxon-name-part></tp:taxon-name></italic> Pocock 1901, <italic><tp:taxon-name><tp:taxon-name-part taxon-name-part-type="genus">Dugesiella</tp:taxon-name-part></tp:taxon-name></italic> Pocock 1901, <italic><tp:taxon-name><tp:taxon-name-part taxon-name-part-type="genus">Rhechostica</tp:taxon-name-part></tp:taxon-name></italic> Simon 1892, <italic><tp:taxon-name><tp:taxon-name-part taxon-name-part-type="genus">Delopelma</tp:taxon-name-part></tp:taxon-name></italic> Petrunkevitch 1939, <italic><tp:taxon-name><tp:taxon-name-part taxon-name-part-type="genus">Chaunopelma</tp:taxon-name-part></tp:taxon-name></italic> Chamberlin 1940, <italic><tp:taxon-name><tp:taxon-name-part taxon-name-part-type="genus">Clavopelma</tp:taxon-name-part></tp:taxon-name></italic> Chamberlin 1940, <italic><tp:taxon-name><tp:taxon-name-part taxon-name-part-type="genus">Gosipelma</tp:taxon-name-part></tp:taxon-name></italic> Chamberlin 1940 and their likely placement in future North American systematic studies.</article-title> <source>Journal of the British <tp:taxon-name><tp:taxon-name-part taxon-name-part-type="genus">Tarantula</tp:taxon-name-part></tp:taxon-name> Society</source> <volume>25</volume>: <fpage>129</fpage>–<lpage>138</lpage>.</mixed-citation></ref></ref-list></tp:taxon-treatment>
