# Supplementary material for: Taxonomic revision of the tarantula genus Aphonopelma Pocock, 1901 (Araneae, Mygalomorphae, Theraphosidae) within the United States
Source: Zookeys. 2016 Feb 4;(560):1–340. doi: 10.3897/zookeys.560.6264 (PMC4768370; doi:10.3897/zookeys.560.6264)
Supplement: XML Treatment for Aphonopelma catalina [file zookeys.560.6264-treatment5.xml]

<!DOCTYPE tp:taxon-treatment
  PUBLIC "-//TaxonX//DTD Taxonomic Treatment Publishing DTD v0 20100105//EN" "tax-treatment-NSO.dtd">
<tp:taxon-treatment xmlns:tp="http://www.plazi.org/taxpub"><tp:treatment-meta><kwd-group><label>Taxon classification</label><kwd><named-content content-type="kingdom">Animalia</named-content></kwd><kwd><named-content content-type="order">Araneae</named-content></kwd><kwd><named-content content-type="family">Theraphosidae</named-content></kwd></kwd-group><mixed-citation publication-type="journal"><person-group><name><surname>Hamilton</surname><given-names>Chris A.</given-names></name><name><surname>Hendrixson</surname><given-names>Brent E.</given-names></name><name><surname>Bond</surname><given-names>Jason E.</given-names></name></person-group><article-title>Taxonomic revision of the tarantula genus <italic><tp:taxon-name><tp:taxon-name-part taxon-name-part-type="genus">Aphonopelma</tp:taxon-name-part></tp:taxon-name></italic> Pocock, 1901 (<tp:taxon-name><tp:taxon-name-part taxon-name-part-type="order">Araneae</tp:taxon-name-part></tp:taxon-name>, <tp:taxon-name><tp:taxon-name-part taxon-name-part-type="suborder">Mygalomorphae</tp:taxon-name-part></tp:taxon-name>, <tp:taxon-name><tp:taxon-name-part taxon-name-part-type="family">Theraphosidae</tp:taxon-name-part></tp:taxon-name>) within the United States</article-title><source>Zookeys</source><day>4</day><month>2</month><year>2016</year><volume>2016</volume><issue>560</issue><fpage>1</fpage><lpage>340</lpage><pub-id pub-id-type="doi">10.3897/zookeys.560.6264</pub-id></mixed-citation></tp:treatment-meta><tp:nomenclature><tp:taxon-name>
            <tp:taxon-name-part taxon-name-part-type="genus">Aphonopelma</tp:taxon-name-part>
            <tp:taxon-name-part taxon-name-part-type="species">catalina</tp:taxon-name-part>
            <object-id xmlns:xlink="http://www.w3.org/1999/xlink" content-type="zoobank" xlink:type="simple">http://zoobank.org/A0661186-E6EE-47D6-8C99-8496ECE41DDE</object-id>
          </tp:taxon-name><tp:taxon-authority>Hamilton, Hendrixson &amp; Bond</tp:taxon-authority><tp:taxon-status xmlns:xlink="http://www.w3.org/1999/xlink" xlink:type="simple">sp. n.</tp:taxon-status><xref ref-type="fig" rid="F25">Figures 25</xref><xref ref-type="fig" rid="F26">, 26</xref><xref ref-type="fig" rid="F27">, 27</xref><xref ref-type="fig" rid="F28">, 28</xref><xref ref-type="fig" rid="F29">, 29</xref><!--PageBreak--></tp:nomenclature><tp:treatment-sec sec-type="Types"><title>Types.</title><p>Male holotype (APH_1440) from Coronado National Forest, along Bug Spring Trail, Pima Co., Arizona, <named-content xmlns:xlink="http://www.w3.org/1999/xlink" content-type="dwc:verbatimCoordinates" xlink:type="simple">32.34544 -110.71602</named-content> <sup>4</sup>, elev. 5255ft., 17.xii.2011, coll. Brent E. Hendrixson and Thomas Martin; deposited in <abbrev xmlns:xlink="http://www.w3.org/1999/xlink" content-type="institution" xlink:title="Auburn University Museum of Natural History; Auburn, Alabama" xlink:type="simple">AUMNH</abbrev>. Paratype female (APH_1602) from Coronado National Forest, along Bug Spring Trail, Pima Co., Arizona, <named-content xmlns:xlink="http://www.w3.org/1999/xlink" content-type="dwc:verbatimCoordinates" xlink:type="simple">32.34544 -110.71602</named-content> <sup>4</sup>, elev. 5255ft., 9.xi.2012, coll. Brent E. Hendrixson; deposited in <abbrev xmlns:xlink="http://www.w3.org/1999/xlink" content-type="institution" xlink:title="Auburn University Museum of Natural History; Auburn, Alabama" xlink:type="simple">AUMNH</abbrev>. Paratype male (APH_1439) from Coronado National Forest, along Bug Spring Trail, Pima Co., Arizona, <named-content xmlns:xlink="http://www.w3.org/1999/xlink" content-type="dwc:verbatimCoordinates" xlink:type="simple">32.34544 -110.71602</named-content> <sup>4</sup>, elev. 5255ft., 17.xii.2011, coll. Brent E. Hendrixson and Thomas Martin; deposited in <named-content xmlns:xlink="http://www.w3.org/1999/xlink" content-type="dwc:institutional_code" xlink:type="simple">AMNH</named-content>.</p></tp:treatment-sec><tp:treatment-sec sec-type="Etymology"><title>Etymology.</title><p>The specific epithet is a noun in apposition taken from type locality, the Santa Catalina Mountains near Tucson, Arizona, where this new species appears to be endemic.</p></tp:treatment-sec><tp:treatment-sec sec-type="Diagnosis"><title>Diagnosis.</title><p>
            <italic><tp:taxon-name><tp:taxon-name-part taxon-name-part-type="genus">Aphonopelma</tp:taxon-name-part> <tp:taxon-name-part taxon-name-part-type="species">catalina</tp:taxon-name-part></tp:taxon-name></italic> (Fig. <xref ref-type="fig" rid="F25">25</xref>) is a member of the <italic><tp:taxon-name><tp:taxon-name-part taxon-name-part-type="genus">Marxi</tp:taxon-name-part></tp:taxon-name></italic> species group and can be distinguished by a combination of morphological, molecular, and geographic characteristics. Nuclear and mitochondrial DNA identifies <italic><tp:taxon-name><tp:taxon-name-part taxon-name-part-type="genus">Aphonopelma</tp:taxon-name-part> <tp:taxon-name-part taxon-name-part-type="species">catalina</tp:taxon-name-part></tp:taxon-name></italic> as a phylogenetically distinct monophyletic lineage (Figs <xref ref-type="fig" rid="F7">7</xref>–<xref ref-type="fig" rid="F8">8</xref>), supported as a sister lineage to <italic><tp:taxon-name><tp:taxon-name-part taxon-name-part-type="genus">Aphonopelma</tp:taxon-name-part> <tp:taxon-name-part taxon-name-part-type="species">chiricahua</tp:taxon-name-part></tp:taxon-name></italic> sp. n. (a species endemic to the Chiricahua Mountains). The significant measurement that distinguishes male <italic><tp:taxon-name><tp:taxon-name-part taxon-name-part-type="genus">Aphonopelma</tp:taxon-name-part> <tp:taxon-name-part taxon-name-part-type="species">catalina</tp:taxon-name-part></tp:taxon-name></italic> from its closely related phylogenetic and syntopic species is <abbrev xmlns:xlink="http://www.w3.org/1999/xlink" xlink:title="femur I length retrolateral aspect" xlink:type="simple">F1</abbrev>. Male <italic><tp:taxon-name><tp:taxon-name-part taxon-name-part-type="genus">Aphonopelma</tp:taxon-name-part> <tp:taxon-name-part taxon-name-part-type="species">catalina</tp:taxon-name-part></tp:taxon-name></italic> can be distinguished by possessing a larger <abbrev xmlns:xlink="http://www.w3.org/1999/xlink" xlink:title="femur I length retrolateral aspect" xlink:type="simple">F1</abbrev>/<abbrev xmlns:xlink="http://www.w3.org/1999/xlink" xlink:title="tarsus III length" xlink:type="simple">A3</abbrev> (≥2.25; 2.25–2.49) than <italic><tp:taxon-name><tp:taxon-name-part taxon-name-part-type="genus">Aphonopelma</tp:taxon-name-part> <tp:taxon-name-part taxon-name-part-type="species">chiricahua</tp:taxon-name-part></tp:taxon-name></italic> (≤1.86; 1.55–1.86), <italic><tp:taxon-name><tp:taxon-name-part taxon-name-part-type="genus">Aphonopelma</tp:taxon-name-part> <tp:taxon-name-part taxon-name-part-type="species">madera</tp:taxon-name-part></tp:taxon-name></italic> sp. n. (≤2.14; 2.02–2.14), <italic><tp:taxon-name><tp:taxon-name-part taxon-name-part-type="genus">Aphonopelma</tp:taxon-name-part> <tp:taxon-name-part taxon-name-part-type="species">parvum</tp:taxon-name-part></tp:taxon-name></italic> sp. n. (≤1.98; 1.79–1.98), <italic><tp:taxon-name><tp:taxon-name-part taxon-name-part-type="genus">Aphonopelma</tp:taxon-name-part> <tp:taxon-name-part taxon-name-part-type="species">peloncillo</tp:taxon-name-part></tp:taxon-name></italic> sp. n. (≤2.23; 1.86–2.23), <italic><tp:taxon-name><tp:taxon-name-part taxon-name-part-type="genus">Aphonopelma</tp:taxon-name-part> <tp:taxon-name-part taxon-name-part-type="species">saguaro</tp:taxon-name-part></tp:taxon-name></italic> sp. n. (1.96 ± (only 1 specimen)), and <italic><tp:taxon-name><tp:taxon-name-part taxon-name-part-type="genus">Aphonopelma</tp:taxon-name-part> <tp:taxon-name-part taxon-name-part-type="species">vorhiesi</tp:taxon-name-part></tp:taxon-name></italic> (≤2.17; 1.71–2.17). Significant measurements that distinguish female <italic><tp:taxon-name><tp:taxon-name-part taxon-name-part-type="genus">Aphonopelma</tp:taxon-name-part> <tp:taxon-name-part taxon-name-part-type="species">catalina</tp:taxon-name-part></tp:taxon-name></italic> from its closely related phylogenetic and syntopic species are <abbrev xmlns:xlink="http://www.w3.org/1999/xlink" xlink:title="length of the carapace" xlink:type="simple">Cl</abbrev> and <abbrev xmlns:xlink="http://www.w3.org/1999/xlink" xlink:title="metatarsus III length" xlink:type="simple">M3</abbrev>. Female <italic><tp:taxon-name><tp:taxon-name-part taxon-name-part-type="genus">Aphonopelma</tp:taxon-name-part> <tp:taxon-name-part taxon-name-part-type="species">catalina</tp:taxon-name-part></tp:taxon-name></italic> can be distinguished by possessing a larger <abbrev xmlns:xlink="http://www.w3.org/1999/xlink" xlink:title="metatarsus III length" xlink:type="simple">M3</abbrev>/<abbrev xmlns:xlink="http://www.w3.org/1999/xlink" xlink:title="tarsus IV length" xlink:type="simple">A4</abbrev> (≥1.07; 1.07–1.10) than <italic><tp:taxon-name><tp:taxon-name-part taxon-name-part-type="genus">Aphonopelma</tp:taxon-name-part> <tp:taxon-name-part taxon-name-part-type="species">chiricahua</tp:taxon-name-part></tp:taxon-name></italic> (0.80 ± (only 1 specimen)), <italic><tp:taxon-name><tp:taxon-name-part taxon-name-part-type="genus">Aphonopelma</tp:taxon-name-part> <tp:taxon-name-part taxon-name-part-type="species">madera</tp:taxon-name-part></tp:taxon-name></italic> (≤1.07; 0.96–1.07), <italic><tp:taxon-name><tp:taxon-name-part taxon-name-part-type="genus">Aphonopelma</tp:taxon-name-part> <tp:taxon-name-part taxon-name-part-type="species">parvum</tp:taxon-name-part></tp:taxon-name></italic> (≤0.92; <!--PageBreak-->0.86–0.92), and <italic><tp:taxon-name><tp:taxon-name-part taxon-name-part-type="genus">Aphonopelma</tp:taxon-name-part> <tp:taxon-name-part taxon-name-part-type="species">saguaro</tp:taxon-name-part></tp:taxon-name></italic> (0.92 ± (only 1 specimen)), but smaller than <italic><tp:taxon-name><tp:taxon-name-part taxon-name-part-type="genus">Aphonopelma</tp:taxon-name-part> <tp:taxon-name-part taxon-name-part-type="species">peloncillo</tp:taxon-name-part></tp:taxon-name></italic> (≥1.11; 1.11–1.23); and by possessing a smaller <abbrev xmlns:xlink="http://www.w3.org/1999/xlink" xlink:title="length of the carapace" xlink:type="simple">Cl</abbrev>/<abbrev xmlns:xlink="http://www.w3.org/1999/xlink" xlink:title="femur IV length prolateral aspect" xlink:type="simple">F4</abbrev> (≤1.18; 1.17–1.18) than <italic><tp:taxon-name><tp:taxon-name-part taxon-name-part-type="genus">Aphonopelma</tp:taxon-name-part> <tp:taxon-name-part taxon-name-part-type="species">chiricahua</tp:taxon-name-part></tp:taxon-name></italic> (1.21 ± (only 1 specimen)), <italic><tp:taxon-name><tp:taxon-name-part taxon-name-part-type="genus">Aphonopelma</tp:taxon-name-part> <tp:taxon-name-part taxon-name-part-type="species">madera</tp:taxon-name-part></tp:taxon-name></italic> (≥1.20; 1.20–1.27), <italic><tp:taxon-name><tp:taxon-name-part taxon-name-part-type="genus">Aphonopelma</tp:taxon-name-part> <tp:taxon-name-part taxon-name-part-type="species">peloncillo</tp:taxon-name-part></tp:taxon-name></italic> (≥1.22; 1.22–1.34), and <italic><tp:taxon-name><tp:taxon-name-part taxon-name-part-type="genus">Aphonopelma</tp:taxon-name-part> <tp:taxon-name-part taxon-name-part-type="species">vorhiesi</tp:taxon-name-part></tp:taxon-name></italic> (≥1.23; 1.23–1.37).</p><fig id="F25" position="float" orientation="portrait"><label>Figure 25.</label><caption><p>
          <italic><tp:taxon-name><tp:taxon-name-part taxon-name-part-type="genus">Aphonopelma</tp:taxon-name-part> <tp:taxon-name-part taxon-name-part-type="species">catalina</tp:taxon-name-part></tp:taxon-name></italic> sp. n. specimens, live photographs. Female paratype (L) - APH_1602; Male (R) - APH_1438.</p></caption><graphic xmlns:xlink="http://www.w3.org/1999/xlink" xlink:href="zookeys-560-001-g025.jpg" position="float" orientation="portrait" xlink:type="simple" id="oo_76280.jpg"/></fig></tp:treatment-sec><tp:treatment-sec sec-type="Description of male holotype"><title>Description of male holotype</title><p>(APH_1440; Fig. <xref ref-type="fig" rid="F26">26</xref>). <italic>Specimen preparation and condition</italic>: Specimen collected live crossing trail, preserved in 80% ethanol; original coloration faded due to preservation. Left legs I, III, IV, and left pedipalp removed for measurements and photographs; stored in vial with specimen. Right leg III removed for DNA and stored at -80°C in the <abbrev xmlns:xlink="http://www.w3.org/1999/xlink" content-type="institution" xlink:title="Auburn University Museum of Natural History; Auburn, Alabama" xlink:type="simple">AUMNH</abbrev> (Auburn, AL). <italic>General coloration</italic>: Generally black or faded black. <italic>Cephalothorax</italic>: Carapace 12.39 mm long, 11.33 mm wide; densely clothed with black/faded black pubescence, appressed to surface; fringe covered in long setae not closely appressed to surface; foveal groove medium deep and procurved; pars cephalica region rises gradually from foveal groove, gently arching anteriorly toward ocular area; AER procurved, PER recurved; normal sized chelicerae; clypeus straight; <abbrev xmlns:xlink="http://www.w3.org/1999/xlink" xlink:title="labial length" xlink:type="simple">LBl</abbrev> 1.18, <abbrev xmlns:xlink="http://www.w3.org/1999/xlink" xlink:title="labial width" xlink:type="simple">LBw</abbrev> 1.56; sternum hirsute, clothed with short black/brown, densely packed setae. <italic>Abdomen</italic>: Densely clothed in short black/brown pubescence with numerous longer, lighter setae interspersed (generally red or orange <italic>in situ</italic>); dense dorsal patch of black Type I urticating bristles (<xref ref-type="bibr" rid="B20">Cooke et al. 1972</xref>); ventral setae same as dorsal. <italic>Legs</italic>: Hirsute; densely clothed with short, similar length black/brown <!--PageBreak--><!--PageBreak--><!--PageBreak-->setae, and longer setae dorsally. Metatarsus I very slightly curved. <abbrev xmlns:xlink="http://www.w3.org/1999/xlink" xlink:title="femur I length retrolateral aspect" xlink:type="simple">F1</abbrev> 14.64; <abbrev xmlns:xlink="http://www.w3.org/1999/xlink" xlink:title="femur I width" xlink:type="simple">F1w</abbrev> 2.83; <abbrev xmlns:xlink="http://www.w3.org/1999/xlink" xlink:title="patella I length" xlink:type="simple">P1</abbrev> 5.31; <abbrev xmlns:xlink="http://www.w3.org/1999/xlink" xlink:title="tibia I length" xlink:type="simple">T1</abbrev> 12.78; <abbrev xmlns:xlink="http://www.w3.org/1999/xlink" xlink:title="metatarsus I length" xlink:type="simple">M1</abbrev> 8.91; <abbrev xmlns:xlink="http://www.w3.org/1999/xlink" xlink:title="tarsus I length" xlink:type="simple">A1</abbrev> 5.95; <abbrev xmlns:xlink="http://www.w3.org/1999/xlink" xlink:title="femur III length prolateral aspect" xlink:type="simple">F3</abbrev> 10.40; <abbrev xmlns:xlink="http://www.w3.org/1999/xlink" xlink:title="femur III width" xlink:type="simple">F3w</abbrev> 2.88; <abbrev xmlns:xlink="http://www.w3.org/1999/xlink" xlink:title="patella III length" xlink:type="simple">P3</abbrev> 3.89; <abbrev xmlns:xlink="http://www.w3.org/1999/xlink" xlink:title="tibia III length" xlink:type="simple">T3</abbrev> 8.63; <abbrev xmlns:xlink="http://www.w3.org/1999/xlink" xlink:title="metatarsus III length" xlink:type="simple">M3</abbrev> 9.18; <abbrev xmlns:xlink="http://www.w3.org/1999/xlink" xlink:title="tarsus III length" xlink:type="simple">A3</abbrev> 5.89; <abbrev xmlns:xlink="http://www.w3.org/1999/xlink" xlink:title="femur IV length prolateral aspect" xlink:type="simple">F4</abbrev> 12.90; <abbrev xmlns:xlink="http://www.w3.org/1999/xlink" xlink:title="femur IV width" xlink:type="simple">F4w</abbrev> 2.78; <abbrev xmlns:xlink="http://www.w3.org/1999/xlink" xlink:title="patella IV length" xlink:type="simple">P4</abbrev> 4.54; <abbrev xmlns:xlink="http://www.w3.org/1999/xlink" xlink:title="tibia IV length" xlink:type="simple">T4</abbrev> 10.96; <abbrev xmlns:xlink="http://www.w3.org/1999/xlink" xlink:title="metatarsus IV length" xlink:type="simple">M4</abbrev> 12.34; <abbrev xmlns:xlink="http://www.w3.org/1999/xlink" xlink:title="tarsus IV length" xlink:type="simple">A4</abbrev> 7.11; femur III is normal - not noticeably swollen or wider than other legs. All tarsi fully scopulate. Extent of metatarsal scopulation: leg III (<abbrev xmlns:xlink="http://www.w3.org/1999/xlink" xlink:title="ratio of the extent of metatarsus III scopulation length of scopulation/ventral length of metatarsus III" xlink:type="simple">SC3</abbrev>) = 53.0%; leg IV (<abbrev xmlns:xlink="http://www.w3.org/1999/xlink" xlink:title="ratio of the extent of metatarsus IV scopulation length of scopulation/ventral length of metatarsus IV" xlink:type="simple">SC4</abbrev>) = 30.6%. Five ventral spinose setae on metatarsus III; eleven ventral spinose setae, one prolateral and one retrolateral spinose seta on metatarsus IV; one large megaspine is present on the retrolateral tibia at the apex of the mating clasper - this can be seen when viewing the prolateral face of the mating clasper; the prolateral branch of the tibial apophyses possesses a very large megaspine that projects anteriorly. <italic>Coxa I</italic>: Prolateral surface a mix of fine, hair-like and tapered/thin tapered setae. <italic>Pedipalps</italic>: Hirsute; densely clothed in the same setal color as the other legs, with numerous longer ventral setae; one spinose seta at the apical, prolateral femur and two spinose setae on the prolateral tibia; <abbrev xmlns:xlink="http://www.w3.org/1999/xlink" xlink:title="palpal tibia length retrolateral aspect" xlink:type="simple">PTl</abbrev> 8.058, <abbrev xmlns:xlink="http://www.w3.org/1999/xlink" xlink:title="palpal tibia width" xlink:type="simple">PTw</abbrev> 2.911. When extended, embolus tapers with a gentle curve to the retrolateral side near apex; embolus slender, no keels.</p><fig id="F26" position="float" orientation="portrait"><label>Figure 26.</label><caption><p>
          <italic><tp:taxon-name><tp:taxon-name-part taxon-name-part-type="genus">Aphonopelma</tp:taxon-name-part> <tp:taxon-name-part taxon-name-part-type="species">catalina</tp:taxon-name-part></tp:taxon-name></italic> sp. n. <bold>A–I</bold> male holotype, APH_1440 <bold>A</bold> dorsal view of carapace, scale bar = 4mm <bold>B</bold> prolateral view of coxa I <bold>C</bold> dorsal view of femur III <bold>D</bold> ventral view of metatarsus III, scale bar = 3mm <bold>E</bold> ventral view of metatarsus IV, scale bar = 4mm <bold>F</bold> prolateral view of L pedipalp and palpal tibia, scale bar = 4mm <bold>G</bold> dorsal view of palpal bulb <bold>H</bold> retrolateral view of palpal bulb, scale bar = 1mm <bold>I</bold> prolateral view of tibia I (mating clasper), scale bar = 4.5mm.</p></caption><graphic xmlns:xlink="http://www.w3.org/1999/xlink" xlink:href="zookeys-560-001-g026.jpg" position="float" orientation="portrait" xlink:type="simple" id="oo_76281.jpg"/></fig><p>
            <bold>Variation (4).</bold> <abbrev xmlns:xlink="http://www.w3.org/1999/xlink" xlink:title="length of the carapace" xlink:type="simple">Cl</abbrev> 9.57–12.39 (10.595±0.62), <abbrev xmlns:xlink="http://www.w3.org/1999/xlink" xlink:title="width of the carapace" xlink:type="simple">Cw</abbrev> 8.88–11.33 (9.708±0.55), <abbrev xmlns:xlink="http://www.w3.org/1999/xlink" xlink:title="labial length" xlink:type="simple">LBl</abbrev> 0.967–1.237 (1.114±0.06), <abbrev xmlns:xlink="http://www.w3.org/1999/xlink" xlink:title="labial width" xlink:type="simple">LBw</abbrev> 1.102–1.56 (1.354±0.11), <abbrev xmlns:xlink="http://www.w3.org/1999/xlink" xlink:title="femur I length retrolateral aspect" xlink:type="simple">F1</abbrev> 11.28–14.64 (12.765±0.7), <abbrev xmlns:xlink="http://www.w3.org/1999/xlink" xlink:title="femur I width" xlink:type="simple">F1w</abbrev> 2.18–2.83 (2.467±0.14), <abbrev xmlns:xlink="http://www.w3.org/1999/xlink" xlink:title="patella I length" xlink:type="simple">P1</abbrev> 3.73–5.31 (4.483±0.32), <abbrev xmlns:xlink="http://www.w3.org/1999/xlink" xlink:title="tibia I length" xlink:type="simple">T1</abbrev> 9.89–12.78 (11.132±0.61), <abbrev xmlns:xlink="http://www.w3.org/1999/xlink" xlink:title="metatarsus I length" xlink:type="simple">M1</abbrev> 6.42–8.91 (7.446±0.54), <abbrev xmlns:xlink="http://www.w3.org/1999/xlink" xlink:title="tarsus I length" xlink:type="simple">A1</abbrev> 5.0–5.95 (5.392±0.2), L1 length 36.32–47.59 (41.217±2.34), <abbrev xmlns:xlink="http://www.w3.org/1999/xlink" xlink:title="femur III length prolateral aspect" xlink:type="simple">F3</abbrev> 7.97–10.4 (9.098±0.5), <abbrev xmlns:xlink="http://www.w3.org/1999/xlink" xlink:title="femur III width" xlink:type="simple">F3w</abbrev> 2.1–2.88 (2.465±0.16), <abbrev xmlns:xlink="http://www.w3.org/1999/xlink" xlink:title="patella III length" xlink:type="simple">P3</abbrev> 3.04–4.084 (3.551±0.26), <abbrev xmlns:xlink="http://www.w3.org/1999/xlink" xlink:title="tibia III length" xlink:type="simple">T3</abbrev> 5.74–8.63 (7.039±0.6), <abbrev xmlns:xlink="http://www.w3.org/1999/xlink" xlink:title="metatarsus III length" xlink:type="simple">M3</abbrev> 6.72–9.18 (7.882±0.51), <abbrev xmlns:xlink="http://www.w3.org/1999/xlink" xlink:title="tarsus III length" xlink:type="simple">A3</abbrev> 4.82–5.89 (5.37±0.23), L3 length 28.29–37.99 (32.94±2.02), <abbrev xmlns:xlink="http://www.w3.org/1999/xlink" xlink:title="femur IV length prolateral aspect" xlink:type="simple">F4</abbrev> 9.75–12.9 (11.077±0.66), <abbrev xmlns:xlink="http://www.w3.org/1999/xlink" xlink:title="femur IV width" xlink:type="simple">F4w</abbrev> 2.05–2.78 (2.357±0.15), <abbrev xmlns:xlink="http://www.w3.org/1999/xlink" xlink:title="patella IV length" xlink:type="simple">P4</abbrev> 3.26–4.54 (3.902±0.26), <abbrev xmlns:xlink="http://www.w3.org/1999/xlink" xlink:title="tibia IV length" xlink:type="simple">T4</abbrev> 7.82–10.96 (9.444±0.64), <abbrev xmlns:xlink="http://www.w3.org/1999/xlink" xlink:title="metatarsus IV length" xlink:type="simple">M4</abbrev> 9.26–12.34 (10.762±0.63), <abbrev xmlns:xlink="http://www.w3.org/1999/xlink" xlink:title="tarsus IV length" xlink:type="simple">A4</abbrev> 5.41–7.11 (6.095±0.4), L4 length 35.5–47.85 (41.279±2.53), <abbrev xmlns:xlink="http://www.w3.org/1999/xlink" xlink:title="palpal tibia length retrolateral aspect" xlink:type="simple">PTl</abbrev> 6.587–8.058 (7.173±0.32), <abbrev xmlns:xlink="http://www.w3.org/1999/xlink" xlink:title="palpal tibia width" xlink:type="simple">PTw</abbrev> 2.328–2.911 (2.572±0.12), <abbrev xmlns:xlink="http://www.w3.org/1999/xlink" xlink:title="ratio of the extent of metatarsus III scopulation length of scopulation/ventral length of metatarsus III" xlink:type="simple">SC3</abbrev> ratio 0.481–0.53 (0.514±0.01), <abbrev xmlns:xlink="http://www.w3.org/1999/xlink" xlink:title="ratio of the extent of metatarsus IV scopulation length of scopulation/ventral length of metatarsus IV" xlink:type="simple">SC4</abbrev> ratio 0.228–0.359 (0.286±0.03), Coxa I setae = tapered/thin tapered, <abbrev xmlns:xlink="http://www.w3.org/1999/xlink" xlink:title="femur III length prolateral aspect" xlink:type="simple">F3</abbrev> condition = normal.</p></tp:treatment-sec><tp:treatment-sec sec-type="Description of female paratype"><title>Description of female paratype</title><p>(APH_1602; Figs <xref ref-type="fig" rid="F27">27</xref>–<xref ref-type="fig" rid="F28">28</xref>). <italic>Specimen preparation and condition</italic>: Specimen collected live from burrow, preserved in 80% ethanol; original coloration faded due to preservation. Left legs I, III, IV, and pedipalp removed for photographs and measurements; stored in vial with specimen. Right leg III removed for DNA and stored at -80°C in the <abbrev xmlns:xlink="http://www.w3.org/1999/xlink" content-type="institution" xlink:title="Auburn University Museum of Natural History; Auburn, Alabama" xlink:type="simple">AUMNH</abbrev> (Auburn, AL). Genital plate with spermathecae removed and cleared, stored in vial with specimen. <italic>General coloration</italic>: Black/faded black and brown. <italic>Cephalothorax</italic>: Carapace 14.79 mm long, 13.74 mm wide; Hirsute, densely clothed with black/faded black, pubescence closely appressed to surface; fringe densely covered in longer setae; foveal groove medium deep and straight; pars cephalica region gently rises from thoracic furrow, arching anteriorly toward ocular area; AER very slightly procurved, PER straight; robust chelicerae, clypeus extends forward on a slight curve; <abbrev xmlns:xlink="http://www.w3.org/1999/xlink" xlink:title="labial length" xlink:type="simple">LBl</abbrev> 1.81, <abbrev xmlns:xlink="http://www.w3.org/1999/xlink" xlink:title="labial width" xlink:type="simple">LBw</abbrev> 1.97; sternum hirsute, clothed with shorter black/faded black setae. <italic>Abdomen</italic>: Densely clothed dorsally in short black setae with numerous longer, lighter setae interspersed (generally red or orange <italic>in situ</italic>); dense dorsal patch of black Type I urticating bristles (<xref ref-type="bibr" rid="B20">Cooke et al. 1972</xref>); ventral setae same as dorsal. <italic>Spermathecae</italic>: Paired and separate, tapering and slightly curving medially to<!--PageBreak-->wards capitate bulbs, with wide bases that appear fused. <italic>Legs</italic>: Very hirsute, particularly ventrally; densely clothed in short and medium black pubescence, with longer setae colored similarly as the long abdominal setae; <abbrev xmlns:xlink="http://www.w3.org/1999/xlink" xlink:title="femur I length retrolateral aspect" xlink:type="simple">F1</abbrev> 11.87; <abbrev xmlns:xlink="http://www.w3.org/1999/xlink" xlink:title="femur I width" xlink:type="simple">F1w</abbrev> 3.84; <abbrev xmlns:xlink="http://www.w3.org/1999/xlink" xlink:title="patella I length" xlink:type="simple">P1</abbrev> 5.36; <abbrev xmlns:xlink="http://www.w3.org/1999/xlink" xlink:title="tibia I length" xlink:type="simple">T1</abbrev> 9.77; <abbrev xmlns:xlink="http://www.w3.org/1999/xlink" xlink:title="metatarsus I length" xlink:type="simple">M1</abbrev> 6.92; <abbrev xmlns:xlink="http://www.w3.org/1999/xlink" xlink:title="tarsus I length" xlink:type="simple">A1</abbrev> 6.04; <abbrev xmlns:xlink="http://www.w3.org/1999/xlink" xlink:title="femur III length prolateral aspect" xlink:type="simple">F3</abbrev> 9.74; <abbrev xmlns:xlink="http://www.w3.org/1999/xlink" xlink:title="femur III width" xlink:type="simple">F3w</abbrev> 3.32; <abbrev xmlns:xlink="http://www.w3.org/1999/xlink" xlink:title="patella III length" xlink:type="simple">P3</abbrev> 4.52; <abbrev xmlns:xlink="http://www.w3.org/1999/xlink" xlink:title="tibia III length" xlink:type="simple">T3</abbrev> 7.26; <abbrev xmlns:xlink="http://www.w3.org/1999/xlink" xlink:title="metatarsus III length" xlink:type="simple">M3</abbrev> 7.29; <abbrev xmlns:xlink="http://www.w3.org/1999/xlink" xlink:title="tarsus III length" xlink:type="simple">A3</abbrev> 6.07; <abbrev xmlns:xlink="http://www.w3.org/1999/xlink" xlink:title="femur IV length prolateral aspect" xlink:type="simple">F4</abbrev> 12.52; <abbrev xmlns:xlink="http://www.w3.org/1999/xlink" xlink:title="femur IV width" xlink:type="simple">F4w</abbrev> 3.41; <abbrev xmlns:xlink="http://www.w3.org/1999/xlink" xlink:title="patella IV length" xlink:type="simple">P4</abbrev> 4.92; <abbrev xmlns:xlink="http://www.w3.org/1999/xlink" xlink:title="tibia IV length" xlink:type="simple">T4</abbrev> 10.00; <abbrev xmlns:xlink="http://www.w3.org/1999/xlink" xlink:title="metatarsus IV length" xlink:type="simple">M4</abbrev> 10.98; <abbrev xmlns:xlink="http://www.w3.org/1999/xlink" xlink:title="tarsus IV length" xlink:type="simple">A4</abbrev> 6.64. All tarsi fully scopulate. Extent of metatarsal scopulation: leg III (<abbrev xmlns:xlink="http://www.w3.org/1999/xlink" xlink:title="ratio of the extent of metatarsus III scopulation length of scopulation/ventral length of metatarsus III" xlink:type="simple">SC3</abbrev>) = 68.6%; leg IV (<abbrev xmlns:xlink="http://www.w3.org/1999/xlink" xlink:title="ratio of the extent of metatarsus IV scopulation length of scopulation/ventral length of metatarsus IV" xlink:type="simple">SC4</abbrev>) = 46.5%. Six ventral spinose setae on metatarsus III; nine ventral spinose setae and one prolateral spinose seta on metatarsus IV. <italic>Coxa I</italic>: Prolateral surface a mix of fine, hair-like and tapered setae. <italic>Pedipalps</italic>: Densely clothed in the same setal color as the other legs; two prolateral spinose setae and one ventral spinose seta on the tibia.</p><fig id="F27" position="float" orientation="portrait"><label>Figure 27.</label><caption><p>
          <italic><tp:taxon-name><tp:taxon-name-part taxon-name-part-type="genus">Aphonopelma</tp:taxon-name-part> <tp:taxon-name-part taxon-name-part-type="species">catalina</tp:taxon-name-part></tp:taxon-name></italic> sp. n. <bold>A–E</bold> female paratype, APH_1602 <bold>A</bold> dorsal view of carapace, scale bar = 6mm <bold>B</bold> prolateral view of coxa I <bold>C</bold> ventral view of metatarsus III, scale bar = 3mm <bold>D</bold> ventral view of metatarsus IV, scale bar = 3mm <bold>E</bold> prolateral view of L pedipalp and palpal tibia.</p></caption><graphic xmlns:xlink="http://www.w3.org/1999/xlink" xlink:href="zookeys-560-001-g027.jpg" position="float" orientation="portrait" xlink:type="simple" id="oo_76282.jpg"/></fig><fig id="F28" position="float" orientation="portrait"><label>Figure 28.</label><caption><p>
          <italic><tp:taxon-name><tp:taxon-name-part taxon-name-part-type="genus">Aphonopelma</tp:taxon-name-part> <tp:taxon-name-part taxon-name-part-type="species">catalina</tp:taxon-name-part></tp:taxon-name></italic> sp. n. cleared spermathecae. <bold>A</bold> APH_1602 <bold>B</bold> AUMS_2615.</p></caption><graphic xmlns:xlink="http://www.w3.org/1999/xlink" xlink:href="zookeys-560-001-g028.jpg" position="float" orientation="portrait" xlink:type="simple" id="oo_76283.jpg"/></fig><p>
            <bold>Variation (2).</bold> <abbrev xmlns:xlink="http://www.w3.org/1999/xlink" xlink:title="length of the carapace" xlink:type="simple">Cl</abbrev> 14.79–16.39 (15.59±0.8), <abbrev xmlns:xlink="http://www.w3.org/1999/xlink" xlink:title="width of the carapace" xlink:type="simple">Cw</abbrev> 13.74–15.06 (14.4±0.66), <abbrev xmlns:xlink="http://www.w3.org/1999/xlink" xlink:title="labial length" xlink:type="simple">LBl</abbrev> 1.81–2.03 (1.92±0.11), <abbrev xmlns:xlink="http://www.w3.org/1999/xlink" xlink:title="labial width" xlink:type="simple">LBw</abbrev> 1.97–2.67 (2.32±0.35), <abbrev xmlns:xlink="http://www.w3.org/1999/xlink" xlink:title="femur I length retrolateral aspect" xlink:type="simple">F1</abbrev> 11.87–13.85 (12.86±0.99), <abbrev xmlns:xlink="http://www.w3.org/1999/xlink" xlink:title="femur I width" xlink:type="simple">F1w</abbrev> 3.84–4.24 (4.04±0.2), <abbrev xmlns:xlink="http://www.w3.org/1999/xlink" xlink:title="patella I length" xlink:type="simple">P1</abbrev> 5.36–5.58 (5.47±0.11), <abbrev xmlns:xlink="http://www.w3.org/1999/xlink" xlink:title="tibia I length" xlink:type="simple">T1</abbrev> 9.77–11.33 (10.55±0.78), <abbrev xmlns:xlink="http://www.w3.org/1999/xlink" xlink:title="metatarsus I length" xlink:type="simple">M1</abbrev> 6.92–7.57 (7.245±0.33), <abbrev xmlns:xlink="http://www.w3.org/1999/xlink" xlink:title="tarsus I length" xlink:type="simple">A1</abbrev> 6.04–6.05 (6.045±0), L1 length 39.96–44.38 (42.17±2.21), <abbrev xmlns:xlink="http://www.w3.org/1999/xlink" xlink:title="femur III length prolateral aspect" xlink:type="simple">F3</abbrev> 9.74–11.31 (10.525±0.79), <abbrev xmlns:xlink="http://www.w3.org/1999/xlink" xlink:title="femur III width" xlink:type="simple">F3w</abbrev> 3.32–3.78 (3.55±0.23), <abbrev xmlns:xlink="http://www.w3.org/1999/xlink" xlink:title="patella III length" xlink:type="simple">P3</abbrev> 4.52–5.33 (4.925±0.41), <abbrev xmlns:xlink="http://www.w3.org/1999/xlink" xlink:title="tibia III length" xlink:type="simple">T3</abbrev> 7.26–8.35 (7.805±0.55), <abbrev xmlns:xlink="http://www.w3.org/1999/xlink" xlink:title="metatarsus III length" xlink:type="simple">M3</abbrev> 7.29–8.42 (7.855±0.57), <abbrev xmlns:xlink="http://www.w3.org/1999/xlink" xlink:title="tarsus III length" xlink:type="simple">A3</abbrev> 6.07–6.77 (6.42±0.35), L3 length 34.88–40.18 (37.53±2.65), <abbrev xmlns:xlink="http://www.w3.org/1999/xlink" xlink:title="femur IV length prolateral aspect" xlink:type="simple">F4</abbrev> 12.52–13.95 (13.235±0.72), <abbrev xmlns:xlink="http://www.w3.org/1999/xlink" xlink:title="femur IV width" xlink:type="simple">F4w</abbrev> 3.41–3.86 (3.635±0.23), <abbrev xmlns:xlink="http://www.w3.org/1999/xlink" xlink:title="patella IV length" xlink:type="simple">P4</abbrev> 4.92–5.54 (5.23±0.31), <abbrev xmlns:xlink="http://www.w3.org/1999/xlink" xlink:title="tibia IV length" xlink:type="simple">T4</abbrev> 10.0–11.17 (10.585±0.59), <abbrev xmlns:xlink="http://www.w3.org/1999/xlink" xlink:title="metatarsus IV length" xlink:type="simple">M4</abbrev> 10.98–11.74 (11.36±0.38), <abbrev xmlns:xlink="http://www.w3.org/1999/xlink" xlink:title="tarsus IV length" xlink:type="simple">A4</abbrev> 6.64–7.84 (7.24±0.6), L4 length 45.06–50.24 (47.65±2.59), <abbrev xmlns:xlink="http://www.w3.org/1999/xlink" xlink:title="ratio of the extent of metatarsus III scopulation length of scopulation/ventral length of metatarsus III" xlink:type="simple">SC3</abbrev> ratio 0.629–0.686 (0.657±0.03), <abbrev xmlns:xlink="http://www.w3.org/1999/xlink" xlink:title="ratio of the extent of metatarsus IV scopulation length of scopulation/ventral length of metatarsus IV" xlink:type="simple">SC4</abbrev> ratio 0.37–0.465 (0.418±0.05), Coxa I setae = medium tapered. Spermathecae variation can be seen in Figure <xref ref-type="fig" rid="F28">28</xref>.</p></tp:treatment-sec><tp:treatment-sec sec-type="material"><title>Material examined.</title><p>
            <bold>United States: Arizona: Pima</bold>: Coronado National Forest, along Bug Spring Trail, <named-content xmlns:xlink="http://www.w3.org/1999/xlink" content-type="dwc:verbatimCoordinates" xlink:type="simple">32.34544 -110.71602</named-content> <sup>4</sup>, 5255ft., [APH_0454, 28/12/2008, 1♂, Paul E. Marek, Charity Hall, <abbrev xmlns:xlink="http://www.w3.org/1999/xlink" content-type="institution" xlink:title="Auburn University Museum of Natural History; Auburn, Alabama" xlink:type="simple">AUMNH</abbrev>]; [APH_1438, 11/12/2011, 1♂, Jillian Cowles, Bill Savary, <abbrev xmlns:xlink="http://www.w3.org/1999/xlink" content-type="institution" xlink:title="Auburn University Museum of Natural History; Auburn, Alabama" xlink:type="simple">AUMNH</abbrev>]; [APH_1439-1440, 17/12/2011, 2♂, Brent E. Hendrixson, Thomas Martin, <abbrev xmlns:xlink="http://www.w3.org/1999/xlink" content-type="institution" xlink:title="Auburn University Museum of Natural History; Auburn, Alabama" xlink:type="simple">AUMNH</abbrev> &amp; <named-content xmlns:xlink="http://www.w3.org/1999/xlink" content-type="dwc:institutional_code" xlink:type="simple">AMNH</named-content>]; [APH_1602, 9/11/2012, 1♀, Brent E. Hendrixson, <abbrev xmlns:xlink="http://www.w3.org/1999/xlink" content-type="institution" xlink:title="Auburn University Museum of Natural History; Auburn, Alabama" xlink:type="simple">AUMNH</abbrev>]; .5 miles W of Catalina Hwy, 2 miles N of Molino Basin, Santa Catalina Mtns, <named-content xmlns:xlink="http://www.w3.org/1999/xlink" content-type="dwc:verbatimCoordinates" xlink:type="simple">32.336526 -110.718179</named-content> <sup>4</sup>, 4886ft., [AUMS_2615, 15/9/1974, 1♀, W. Icenogle, <abbrev xmlns:xlink="http://www.w3.org/1999/xlink" content-type="institution" xlink:title="Auburn University Museum of Natural History; Auburn, Alabama" xlink:type="simple">AUMNH</abbrev>].</p><!--PageBreak--></tp:treatment-sec><tp:treatment-sec sec-type="Distribution and natural history"><title>Distribution and natural history.</title><p>
            <italic><tp:taxon-name><tp:taxon-name-part taxon-name-part-type="genus">Aphonopelma</tp:taxon-name-part> <tp:taxon-name-part taxon-name-part-type="species">catalina</tp:taxon-name-part></tp:taxon-name></italic> is known from only six individuals collected within a few kilometers of each other but this species appears to be a sky island endemic found in the Santa Catalina Mountains in Pima County, Arizona at elevations above 1480 meters in oak-grassland communities (Figs <xref ref-type="fig" rid="F1">1</xref>, <xref ref-type="fig" rid="F29">29</xref>); it is possible that this species is also found in bordering sections of the Rincon Mountains but the range has not been thoroughly sampled for tarantulas. <italic><tp:taxon-name><tp:taxon-name-part taxon-name-part-type="genus">Aphonopelma</tp:taxon-name-part> <tp:taxon-name-part taxon-name-part-type="species">catalina</tp:taxon-name-part></tp:taxon-name></italic> can be found inhabiting the Madrean Archipelago Level III Ecoregion; the upper elevational limit for <italic><tp:taxon-name><tp:taxon-name-part taxon-name-part-type="genus">Aphonopelma</tp:taxon-name-part> <tp:taxon-name-part taxon-name-part-type="species">catalina</tp:taxon-name-part></tp:taxon-name></italic> remains unknown but the species can likely be found in adjacent oak and pine-oak woodlands at higher elevations similar to its close relatives <italic><tp:taxon-name><tp:taxon-name-part taxon-name-part-type="genus">Aphonopelma</tp:taxon-name-part> <tp:taxon-name-part taxon-name-part-type="species">chiricahua</tp:taxon-name-part></tp:taxon-name></italic> and <italic><tp:taxon-name><tp:taxon-name-part taxon-name-part-type="genus">Aphonopelma</tp:taxon-name-part> <tp:taxon-name-part taxon-name-part-type="species">madera</tp:taxon-name-part></tp:taxon-name></italic>. This species has not been observed in syntopy with other <italic><tp:taxon-name><tp:taxon-name-part taxon-name-part-type="genus">Aphonopelma</tp:taxon-name-part></tp:taxon-name></italic> spp. but can probably be found alongside <italic><tp:taxon-name><tp:taxon-name-part taxon-name-part-type="genus">Aphonopelma</tp:taxon-name-part> <tp:taxon-name-part taxon-name-part-type="species">chalcodes</tp:taxon-name-part></tp:taxon-name></italic> and <italic><tp:taxon-name><tp:taxon-name-part taxon-name-part-type="genus">Aphonopelma</tp:taxon-name-part> <tp:taxon-name-part taxon-name-part-type="species">vorhiesi</tp:taxon-name-part></tp:taxon-name></italic> in oak-grassland communities along the lower elevations of the Santa Catalina Mountains. Only a single burrow (of an adult female, APH_1602, Fig. <xref ref-type="fig" rid="F25">25</xref>) of this species has been observed, located a few meters from a hiking trail surrounded by grasses and large rocks. The structure of the burrow was fairly typical for a North American theraphosid (i.e., circular and covered by a thin veil of silk) and did not appear too deep or well drained; the specimen was easily flooded from its burrow with less than a liter of water. Each adult male of <italic><tp:taxon-name><tp:taxon-name-part taxon-name-part-type="genus">Aphonopelma</tp:taxon-name-part> <tp:taxon-name-part taxon-name-part-type="species">catalina</tp:taxon-name-part></tp:taxon-name></italic> examined in this study was found during daylight hours in December, suggesting that the breeding period for this species is restricted to late autumn and early winter; one of these males was found wandering along a snow bank on a sunny afternoon (APH_0454, P. Marek 2008, pers. comm.). An unconfirmed adult male (no voucher specimen available, identification tentatively assigned based on a photograph and locality data) was found above 1760 meters in an oak woodland community during early February (P. MacDuff 2015, pers. comm.).</p><fig id="F29" position="float" orientation="portrait"><label>Figure 29.</label><caption><p>
          <italic><tp:taxon-name><tp:taxon-name-part taxon-name-part-type="genus">Aphonopelma</tp:taxon-name-part> <tp:taxon-name-part taxon-name-part-type="species">catalina</tp:taxon-name-part></tp:taxon-name></italic> sp. n. distribution of known specimens. There is no predicted distribution map due to the limited number of sampling localities and restricted distribution this species possesses.</p></caption><graphic xmlns:xlink="http://www.w3.org/1999/xlink" xlink:href="zookeys-560-001-g029.jpg" position="float" orientation="portrait" xlink:type="simple" id="oo_76284.jpg"/></fig></tp:treatment-sec><tp:treatment-sec sec-type="Conservation status"><title>Conservation status.</title><p>It is difficult to fully assess the distribution and abundance (and therefore the conservation status) of <italic><tp:taxon-name><tp:taxon-name-part taxon-name-part-type="genus">Aphonopelma</tp:taxon-name-part> <tp:taxon-name-part taxon-name-part-type="species">catalina</tp:taxon-name-part></tp:taxon-name></italic> due to a lack of specimens and thorough sampling; however, as previously mentioned, the species appears to be narrowly endemic to the Santa Catalina Mountains, which may put the species at some risk. This mountain range is entirely contained within the Coronado National Forest (Santa Catalina Ranger District) which is afforded some degree of protection; however, increased urbanization of the Tucson Metropolitan Area (one of the most rapidly growing areas in the United States), increased recreation in the mountains, and climate change have impacted these habitats (<xref ref-type="bibr" rid="B21">Coronado Planning Partnership 2008</xref>, <xref ref-type="bibr" rid="B16">Brusca et al. 2013</xref>, <xref ref-type="bibr" rid="B58">Moore et al. 2013</xref>, <xref ref-type="bibr" rid="B39">Hendrixson et al. 2015</xref>) and pose additional threats to <italic><tp:taxon-name><tp:taxon-name-part taxon-name-part-type="genus">Aphonopelma</tp:taxon-name-part> <tp:taxon-name-part taxon-name-part-type="species">catalina</tp:taxon-name-part></tp:taxon-name></italic>.</p></tp:treatment-sec><tp:treatment-sec sec-type="Remarks"><title>Remarks.</title><p>As noted in <xref ref-type="bibr" rid="B39">Hendrixson et al. (2015)</xref>, <italic><tp:taxon-name><tp:taxon-name-part taxon-name-part-type="genus">Aphonopelma</tp:taxon-name-part> <tp:taxon-name-part taxon-name-part-type="species">catalina</tp:taxon-name-part></tp:taxon-name></italic> is morphologically very similar to other Madrean sky island endemics in the <italic><tp:taxon-name><tp:taxon-name-part taxon-name-part-type="genus">Marxi</tp:taxon-name-part></tp:taxon-name></italic> species group, although generally larger than <italic><tp:taxon-name><tp:taxon-name-part taxon-name-part-type="genus">Aphonopelma</tp:taxon-name-part> <tp:taxon-name-part taxon-name-part-type="species">chiricahua</tp:taxon-name-part></tp:taxon-name></italic> and <italic><tp:taxon-name><tp:taxon-name-part taxon-name-part-type="genus">Aphonopelma</tp:taxon-name-part> <tp:taxon-name-part taxon-name-part-type="species">madera</tp:taxon-name-part></tp:taxon-name></italic> and possess a more hirsute appearance than <italic><tp:taxon-name><tp:taxon-name-part taxon-name-part-type="genus">Aphonopelma</tp:taxon-name-part> <tp:taxon-name-part taxon-name-part-type="species">vorhiesi</tp:taxon-name-part></tp:taxon-name></italic>. Other important ratios that distinguish males: <italic><tp:taxon-name><tp:taxon-name-part taxon-name-part-type="genus">Aphonopelma</tp:taxon-name-part> <tp:taxon-name-part taxon-name-part-type="species">catalina</tp:taxon-name-part></tp:taxon-name></italic> possess a larger <abbrev xmlns:xlink="http://www.w3.org/1999/xlink" xlink:title="tibia I length" xlink:type="simple">T1</abbrev>/<abbrev xmlns:xlink="http://www.w3.org/1999/xlink" xlink:title="metatarsus III length" xlink:type="simple">M3</abbrev> (≥1.39; 1.39–1.47) than <italic><tp:taxon-name><tp:taxon-name-part taxon-name-part-type="genus">Aphonopelma</tp:taxon-name-part> <tp:taxon-name-part taxon-name-part-type="species">parvum</tp:taxon-name-part></tp:taxon-name></italic> (≤1.34; 1.16–1.34) and <italic><tp:taxon-name><tp:taxon-name-part taxon-name-part-type="genus">Aphonopelma</tp:taxon-name-part> <tp:taxon-name-part taxon-name-part-type="species">saguaro</tp:taxon-name-part></tp:taxon-name></italic> (1.16 ± (only 1 specimen)); by possessing a smaller <abbrev xmlns:xlink="http://www.w3.org/1999/xlink" xlink:title="length of the carapace" xlink:type="simple">Cl</abbrev>/<abbrev xmlns:xlink="http://www.w3.org/1999/xlink" xlink:title="tibia I length" xlink:type="simple">T1</abbrev> (≤0.97; 0.90–0.97) than <italic><tp:taxon-name><tp:taxon-name-part taxon-name-part-type="genus">Aphonopelma</tp:taxon-name-part> <tp:taxon-name-part taxon-name-part-type="species">chiricahua</tp:taxon-name-part></tp:taxon-name></italic> (≥1.00; 1.00–1.17), <italic><tp:taxon-name><tp:taxon-name-part taxon-name-part-type="genus">Aphonopelma</tp:taxon-name-part> <tp:taxon-name-part taxon-name-part-type="species">madera</tp:taxon-name-part></tp:taxon-name></italic> (≥1.06; 1.06–1.12), <italic><tp:taxon-name><tp:taxon-name-part taxon-name-part-type="genus">Aphonopelma</tp:taxon-name-part> <tp:taxon-name-part taxon-name-part-type="species">peloncillo</tp:taxon-name-part></tp:taxon-name></italic> (≥1.01; 1.01–1.22), and <italic><tp:taxon-name><tp:taxon-name-part taxon-name-part-type="genus">Aphonopelma</tp:taxon-name-part> <tp:taxon-name-part taxon-name-part-type="species">vorhiesi</tp:taxon-name-part></tp:taxon-name></italic> (≥0.99; 0.99–1.34). Other important ratios that distinguish females: <italic><tp:taxon-name><tp:taxon-name-part taxon-name-part-type="genus">Aphonopelma</tp:taxon-name-part> <tp:taxon-name-part taxon-name-part-type="species">catalina</tp:taxon-name-part></tp:taxon-name></italic> possess a smaller <abbrev xmlns:xlink="http://www.w3.org/1999/xlink" xlink:title="tarsus III length" xlink:type="simple">A3</abbrev>/<abbrev xmlns:xlink="http://www.w3.org/1999/xlink" xlink:title="metatarsus IV length" xlink:type="simple">M4</abbrev> (≤0.58; 0.55–0.58) than <italic><tp:taxon-name><tp:taxon-name-part taxon-name-part-type="genus">Aphonopelma</tp:taxon-name-part> <tp:taxon-name-part taxon-name-part-type="species">chiricahua</tp:taxon-name-part></tp:taxon-name></italic> (0.71 ± (only 1 <!--PageBreak--><!--PageBreak-->specimen)), <italic><tp:taxon-name><tp:taxon-name-part taxon-name-part-type="genus">Aphonopelma</tp:taxon-name-part> <tp:taxon-name-part taxon-name-part-type="species">parvum</tp:taxon-name-part></tp:taxon-name></italic> (≥0.60; 0.60–0.69), and <italic><tp:taxon-name><tp:taxon-name-part taxon-name-part-type="genus">Aphonopelma</tp:taxon-name-part> <tp:taxon-name-part taxon-name-part-type="species">saguaro</tp:taxon-name-part></tp:taxon-name></italic> (0.67 ± (only 1 specimen)); by possessing a smaller <abbrev xmlns:xlink="http://www.w3.org/1999/xlink" xlink:title="length of the carapace" xlink:type="simple">Cl</abbrev>/<abbrev xmlns:xlink="http://www.w3.org/1999/xlink" xlink:title="metatarsus III length" xlink:type="simple">M3</abbrev> (≤2.03; 1.94–2.03) than <italic><tp:taxon-name><tp:taxon-name-part taxon-name-part-type="genus">Aphonopelma</tp:taxon-name-part> <tp:taxon-name-part taxon-name-part-type="species">chiricahua</tp:taxon-name-part></tp:taxon-name></italic> (2.36 ± (only 1 specimen)), <italic><tp:taxon-name><tp:taxon-name-part taxon-name-part-type="genus">Aphonopelma</tp:taxon-name-part> <tp:taxon-name-part taxon-name-part-type="species">madera</tp:taxon-name-part></tp:taxon-name></italic> (≥2.06; 2.06–2.31), and <italic><tp:taxon-name><tp:taxon-name-part taxon-name-part-type="genus">Aphonopelma</tp:taxon-name-part> <tp:taxon-name-part taxon-name-part-type="species">saguaro</tp:taxon-name-part></tp:taxon-name></italic> (2.10 ± (only 1 specimen)); by possessing a smaller <abbrev xmlns:xlink="http://www.w3.org/1999/xlink" xlink:title="length of the carapace" xlink:type="simple">Cl</abbrev>/<abbrev xmlns:xlink="http://www.w3.org/1999/xlink" xlink:title="width of the carapace" xlink:type="simple">Cw</abbrev> (≤1.09; 1.07–1.09) than <italic><tp:taxon-name><tp:taxon-name-part taxon-name-part-type="genus">Aphonopelma</tp:taxon-name-part> <tp:taxon-name-part taxon-name-part-type="species">chiricahua</tp:taxon-name-part></tp:taxon-name></italic> (1.02 ± (only 1 specimen)), <italic><tp:taxon-name><tp:taxon-name-part taxon-name-part-type="genus">Aphonopelma</tp:taxon-name-part> <tp:taxon-name-part taxon-name-part-type="species">peloncillo</tp:taxon-name-part></tp:taxon-name></italic> (≥1.11; 1.11–1.17), and <italic><tp:taxon-name><tp:taxon-name-part taxon-name-part-type="genus">Aphonopelma</tp:taxon-name-part> <tp:taxon-name-part taxon-name-part-type="species">vorhiesi</tp:taxon-name-part></tp:taxon-name></italic> (≥1.11; 1.11–1.21). For both males and females, certain morphometrics have potential to be useful, though due to the amounts of variation, small number of specimens, and the small differences between species, no other are claimed to be significant at this time (see Suppl. material <xref ref-type="supplementary-material" rid="S2">2</xref>). During evaluation of PCA morphospace, males of <italic><tp:taxon-name><tp:taxon-name-part taxon-name-part-type="genus">Aphonopelma</tp:taxon-name-part> <tp:taxon-name-part taxon-name-part-type="species">catalina</tp:taxon-name-part></tp:taxon-name></italic> separate from <italic><tp:taxon-name><tp:taxon-name-part taxon-name-part-type="genus">Aphonopelma</tp:taxon-name-part> <tp:taxon-name-part taxon-name-part-type="species">chalcodes</tp:taxon-name-part></tp:taxon-name></italic>, <italic><tp:taxon-name><tp:taxon-name-part taxon-name-part-type="genus">Aphonopelma</tp:taxon-name-part> <tp:taxon-name-part taxon-name-part-type="species">peloncillo</tp:taxon-name-part></tp:taxon-name></italic>, <italic><tp:taxon-name><tp:taxon-name-part taxon-name-part-type="genus">Aphonopelma</tp:taxon-name-part> <tp:taxon-name-part taxon-name-part-type="species">vorhiesi</tp:taxon-name-part></tp:taxon-name></italic>, and all miniature species along PC1~2, but do not separate from <italic><tp:taxon-name><tp:taxon-name-part taxon-name-part-type="genus">Aphonopelma</tp:taxon-name-part> <tp:taxon-name-part taxon-name-part-type="species">chiricahua</tp:taxon-name-part></tp:taxon-name></italic>, <italic><tp:taxon-name><tp:taxon-name-part taxon-name-part-type="genus">Aphonopelma</tp:taxon-name-part> <tp:taxon-name-part taxon-name-part-type="species">madera</tp:taxon-name-part></tp:taxon-name></italic>, and <italic><tp:taxon-name><tp:taxon-name-part taxon-name-part-type="genus">Aphonopelma</tp:taxon-name-part> <tp:taxon-name-part taxon-name-part-type="species">marxi</tp:taxon-name-part></tp:taxon-name></italic>. Females of <italic><tp:taxon-name><tp:taxon-name-part taxon-name-part-type="genus">Aphonopelma</tp:taxon-name-part> <tp:taxon-name-part taxon-name-part-type="species">catalina</tp:taxon-name-part></tp:taxon-name></italic> separate from <italic><tp:taxon-name><tp:taxon-name-part taxon-name-part-type="genus">Aphonopelma</tp:taxon-name-part> <tp:taxon-name-part taxon-name-part-type="species">chalcodes</tp:taxon-name-part></tp:taxon-name></italic>, <italic><tp:taxon-name><tp:taxon-name-part taxon-name-part-type="genus">Aphonopelma</tp:taxon-name-part> <tp:taxon-name-part taxon-name-part-type="species">chiricahua</tp:taxon-name-part></tp:taxon-name></italic> and all miniature species along PC1~2, but do not separate from <italic><tp:taxon-name><tp:taxon-name-part taxon-name-part-type="genus">Aphonopelma</tp:taxon-name-part> <tp:taxon-name-part taxon-name-part-type="species">madera</tp:taxon-name-part></tp:taxon-name></italic>, <italic><tp:taxon-name><tp:taxon-name-part taxon-name-part-type="genus">Aphonopelma</tp:taxon-name-part> <tp:taxon-name-part taxon-name-part-type="species">marxi</tp:taxon-name-part></tp:taxon-name></italic>, <italic><tp:taxon-name><tp:taxon-name-part taxon-name-part-type="genus">Aphonopelma</tp:taxon-name-part> <tp:taxon-name-part taxon-name-part-type="species">peloncillo</tp:taxon-name-part></tp:taxon-name></italic>, and <italic><tp:taxon-name><tp:taxon-name-part taxon-name-part-type="genus">Aphonopelma</tp:taxon-name-part> <tp:taxon-name-part taxon-name-part-type="species">vorhiesi</tp:taxon-name-part></tp:taxon-name></italic>. Interestingly, <italic><tp:taxon-name><tp:taxon-name-part taxon-name-part-type="genus">Aphonopelma</tp:taxon-name-part> <tp:taxon-name-part taxon-name-part-type="species">catalina</tp:taxon-name-part></tp:taxon-name></italic> males separate from <italic><tp:taxon-name><tp:taxon-name-part taxon-name-part-type="genus">Aphonopelma</tp:taxon-name-part> <tp:taxon-name-part taxon-name-part-type="species">chalcodes</tp:taxon-name-part></tp:taxon-name></italic>, <italic><tp:taxon-name><tp:taxon-name-part taxon-name-part-type="genus">Aphonopelma</tp:taxon-name-part> <tp:taxon-name-part taxon-name-part-type="species">peloncillo</tp:taxon-name-part></tp:taxon-name></italic>, <italic><tp:taxon-name><tp:taxon-name-part taxon-name-part-type="genus">Aphonopelma</tp:taxon-name-part> <tp:taxon-name-part taxon-name-part-type="species">saguaro</tp:taxon-name-part></tp:taxon-name></italic>, and <italic><tp:taxon-name><tp:taxon-name-part taxon-name-part-type="genus">Aphonopelma</tp:taxon-name-part> <tp:taxon-name-part taxon-name-part-type="species">vorhiesi</tp:taxon-name-part></tp:taxon-name></italic> in three-dimensional PCA morphospace (PC1~PC2~PC3), but do not separate from <italic><tp:taxon-name><tp:taxon-name-part taxon-name-part-type="genus">Aphonopelma</tp:taxon-name-part> <tp:taxon-name-part taxon-name-part-type="species">chiricahua</tp:taxon-name-part></tp:taxon-name></italic>, <italic><tp:taxon-name><tp:taxon-name-part taxon-name-part-type="genus">Aphonopelma</tp:taxon-name-part> <tp:taxon-name-part taxon-name-part-type="species">madera</tp:taxon-name-part></tp:taxon-name></italic>, and <italic><tp:taxon-name><tp:taxon-name-part taxon-name-part-type="genus">Aphonopelma</tp:taxon-name-part> <tp:taxon-name-part taxon-name-part-type="species">marxi</tp:taxon-name-part></tp:taxon-name></italic>. <italic><tp:taxon-name><tp:taxon-name-part taxon-name-part-type="genus">Aphonopelma</tp:taxon-name-part> <tp:taxon-name-part taxon-name-part-type="species">catalina</tp:taxon-name-part></tp:taxon-name></italic> females separate from <italic><tp:taxon-name><tp:taxon-name-part taxon-name-part-type="genus">Aphonopelma</tp:taxon-name-part> <tp:taxon-name-part taxon-name-part-type="species">chalcodes</tp:taxon-name-part></tp:taxon-name></italic>, <italic><tp:taxon-name><tp:taxon-name-part taxon-name-part-type="genus">Aphonopelma</tp:taxon-name-part> <tp:taxon-name-part taxon-name-part-type="species">chiricahua</tp:taxon-name-part></tp:taxon-name></italic>, <italic><tp:taxon-name><tp:taxon-name-part taxon-name-part-type="genus">Aphonopelma</tp:taxon-name-part> <tp:taxon-name-part taxon-name-part-type="species">marxi</tp:taxon-name-part></tp:taxon-name></italic>, and <italic><tp:taxon-name><tp:taxon-name-part taxon-name-part-type="genus">Aphonopelma</tp:taxon-name-part> <tp:taxon-name-part taxon-name-part-type="species">saguaro</tp:taxon-name-part></tp:taxon-name></italic> but do not separate from <italic><tp:taxon-name><tp:taxon-name-part taxon-name-part-type="genus">Aphonopelma</tp:taxon-name-part> <tp:taxon-name-part taxon-name-part-type="species">madera</tp:taxon-name-part></tp:taxon-name></italic>, <italic><tp:taxon-name><tp:taxon-name-part taxon-name-part-type="genus">Aphonopelma</tp:taxon-name-part> <tp:taxon-name-part taxon-name-part-type="species">peloncillo</tp:taxon-name-part></tp:taxon-name></italic>, and <italic><tp:taxon-name><tp:taxon-name-part taxon-name-part-type="genus">Aphonopelma</tp:taxon-name-part> <tp:taxon-name-part taxon-name-part-type="species">vorhiesi</tp:taxon-name-part></tp:taxon-name></italic>. PC1, PC2, and PC3 explain ≥96% of the variation in all analyses.</p></tp:treatment-sec><tp:treatment-sec><!--Section generated to contain objects referenced in tp:taxon-treatment.--><fig id="F7" position="float" orientation="portrait"><label>Figure 7.</label><caption><p>Maximum Likelihood inferred <italic>CO1</italic> gene tree phylogeny for the 1,032 <italic><tp:taxon-name><tp:taxon-name-part taxon-name-part-type="genus">Aphonopelma</tp:taxon-name-part></tp:taxon-name></italic> specimen dataset. Species delimitations followed the integrative methodological approach outlined in <xref ref-type="bibr" rid="B32">Hamilton et al. (2014)</xref>. Black circles denote bootstrap support ≥ 80%; white squares denote bootstrap support ≤ 80%. White triangles indicate species clades supported with ≥ 80% bootstrap support; grey triangles indicate lineages with putative mitochondrial introgression events. Asterisks at the tips of branches indicate undescribed diversity.</p></caption><graphic xmlns:xlink="http://www.w3.org/1999/xlink" xlink:href="zookeys-560-001-g007.jpg" position="float" orientation="portrait" xlink:type="simple" id="oo_76262.jpg"/></fig><fig id="F8" position="float" orientation="portrait"><label>Figure 8.</label><caption><p>Species tree of all United States <italic><tp:taxon-name><tp:taxon-name-part taxon-name-part-type="genus">Aphonopelma</tp:taxon-name-part></tp:taxon-name></italic>, inferred from the 455 loci Anchored Enrichment dataset. Species delimitations correspond to our final integrative approach outlined herein. Black circles denote 100% bootstrap support; black squares denote bootstrap support between 99–80%; white squares denote bootstrap support less than 80%. Node support values = based on the RAxML bootstrap support from all trees and all loci. All genealogically exclusive species are identified with a grey bar; <italic><tp:taxon-name><tp:taxon-name-part taxon-name-part-type="genus">Aphonopelma</tp:taxon-name-part> <tp:taxon-name-part taxon-name-part-type="species">iodius</tp:taxon-name-part></tp:taxon-name></italic>, a paraphyletic species as presently defined, is identified by the black boxes. All major species groups are identified by colored boxes.</p></caption><graphic xmlns:xlink="http://www.w3.org/1999/xlink" xlink:href="zookeys-560-001-g008.jpg" position="float" orientation="portrait" xlink:type="simple" id="oo_76263.jpg"/></fig><fig id="F1" position="float" orientation="portrait"><label>Figure 1.</label><caption><p>Breadth of diversity of <italic><tp:taxon-name><tp:taxon-name-part taxon-name-part-type="genus">Aphonopelma</tp:taxon-name-part></tp:taxon-name></italic> species habitat types across the United States. <bold>A</bold> grassland prairie, Otero Co., Colorado <bold>B</bold> high-elevation pine/conifer in Coconino Co., Arizona <bold>C</bold> mid-elevation oak woodland throughout the “sky islands” of southeastern Arizona (e.g. Madera Canyon in the Santa Rita Mountains) <bold>D</bold> grass/oak foothills of the Sierra Nevada Mountains, Mariposa Co., California <bold>E</bold> Zion National Park, Utah <bold>F</bold> Chihuahuan Desert below the Chiricahua Mountains in Cochise Co., Arizona <bold>G</bold> Sonoran Desert in Pinal Co., Arizona <bold>H</bold> Mojave Desert in San Bernardino Co., California <bold>I</bold> Tamaulipan thornscrub in Starr Co., Texas.</p></caption><graphic xmlns:xlink="http://www.w3.org/1999/xlink" xlink:href="zookeys-560-001-g001.jpg" position="float" orientation="portrait" xlink:type="simple" id="oo_76256.jpg"/></fig><supplementary-material xmlns:xlink="http://www.w3.org/1999/xlink" id="S2" position="float" orientation="portrait" xlink:type="simple"><label>Supplementary material 2</label><caption><p>Compressed files (.zip) containing <italic><tp:taxon-name><tp:taxon-name-part taxon-name-part-type="genus">Aphonopelma</tp:taxon-name-part></tp:taxon-name></italic> boxplot and PCA morphospace data.</p></caption><p>Data type: Microsoft Excel spreadsheet (.xls), Microsoft Excel comma delimited (.csv), Portable Document Format (.pdf), Simple Text (.txt), and Graphics Interchange Format (.gif).</p><p>Explanation note: All boxplots and PCA morphospace files used in <italic><tp:taxon-name><tp:taxon-name-part taxon-name-part-type="genus">Aphonopelma</tp:taxon-name-part></tp:taxon-name></italic> species boundary determination.</p><media xlink:href="zookeys-560-001-s002.zip" mimetype="application" mime-subtype="x-zip-compressed" position="float" orientation="portrait" xlink:type="simple" id="oo_76556.zip"/><permissions><license xlink:type="simple"><license-p>This dataset is made available under the Open Database License (http://opendatacommons.org/licenses/odbl/1.0/). The Open Database License (ODbL) is a license agreement intended to allow users to freely share, modify, and use this Dataset while maintaining this same freedom for others, provided that the original source and author(s) are credited.</license-p></license></permissions><attrib specific-use="authors">Chris A. Hamilton, Brent E. Hendrixson, Jason E. Bond</attrib></supplementary-material></tp:treatment-sec><ref-list><ref id="B32"><mixed-citation xmlns:xlink="http://www.w3.org/1999/xlink" xlink:type="simple">
          <person-group><name name-style="western"><surname>Hamilton</surname><given-names>CA</given-names></name><name name-style="western"><surname>Hendrixson</surname><given-names>BE</given-names></name><name name-style="western"><surname>Brewer</surname><given-names>MS</given-names></name><name name-style="western"><surname>Bond</surname><given-names>JE</given-names></name></person-group> (<year>2014</year>) <article-title>An evaluation of sampling effects on multiple DNA barcoding methods leads to an integrative approach for delimiting species: A case study of the North American tarantula genus <italic><tp:taxon-name><tp:taxon-name-part taxon-name-part-type="genus">Aphonopelma</tp:taxon-name-part></tp:taxon-name></italic> (<tp:taxon-name><tp:taxon-name-part taxon-name-part-type="order">Araneae</tp:taxon-name-part></tp:taxon-name>, <tp:taxon-name><tp:taxon-name-part taxon-name-part-type="suborder">Mygalomorphae</tp:taxon-name-part></tp:taxon-name>, <tp:taxon-name><tp:taxon-name-part taxon-name-part-type="family">Theraphosidae</tp:taxon-name-part></tp:taxon-name>).</article-title> <source>Molecular Phylogenetics and Evolution</source> <volume>71</volume>: <fpage>79</fpage>–<lpage>93</lpage>. doi: <ext-link xlink:type="simple" ext-link-type="doi" xlink:href="10.1016/j.ympev.2013.11.007">10.1016/j.ympev.2013.11.007</ext-link></mixed-citation></ref><ref id="B20"><mixed-citation xmlns:xlink="http://www.w3.org/1999/xlink" xlink:type="simple">
          <person-group><name name-style="western"><surname>Cooke</surname><given-names>JAL</given-names></name><name name-style="western"><surname>Roth</surname><given-names>VD</given-names></name><name name-style="western"><surname>Miller</surname><given-names>FH</given-names></name></person-group> (<year>1972</year>) <article-title>The urticating hairs of theraphosid spiders.</article-title> <source>American Museum Novitates</source>, <fpage>1</fpage>–<lpage>43</lpage>.</mixed-citation></ref><ref id="B21"><mixed-citation xmlns:xlink="http://www.w3.org/1999/xlink" xlink:type="simple">
          <institution xlink:type="simple">Coronado Planning Partnership</institution> (<year>2008</year>) <source>State of the Coronado National Forest: An Assessment and Recommendations for the 21<sup>st</sup> Century</source>. <ext-link xlink:type="simple" ext-link-type="uri" xlink:href="http://www.skyislandaction.org/SIAC-Library/state_of_the_coronado/State-of-the-Coronado.pdf">http://www.skyislandaction.org/SIAC-Library/state_of_the_coronado/State-of-the-Coronado.pdf</ext-link></mixed-citation></ref><ref id="B16"><mixed-citation xmlns:xlink="http://www.w3.org/1999/xlink" xlink:type="simple">
          <person-group><name name-style="western"><surname>Brusca</surname><given-names>RC</given-names></name><name name-style="western"><surname>Wiens</surname><given-names>JF</given-names></name><name name-style="western"><surname>Meyer</surname><given-names>WM</given-names></name><name name-style="western"><surname>Eble</surname><given-names>J</given-names></name><name name-style="western"><surname>Franklin</surname><given-names>K</given-names></name><name name-style="western"><surname>Overpeck</surname><given-names>JT</given-names></name><name name-style="western"><surname>Moore</surname><given-names>W</given-names></name></person-group> (<year>2013</year>) <article-title>Dramatic response to climate change in the Southwest: Robert Whittaker’s 1963 Arizona Mountain plant transect revisited.</article-title> <source>Ecology and Evolution</source> <volume>3</volume>: <fpage>3307</fpage>–<lpage>3319</lpage>. doi: <ext-link xlink:type="simple" ext-link-type="doi" xlink:href="10.1002/ece3.720">10.1002/ece3.720</ext-link></mixed-citation></ref><ref id="B58"><mixed-citation xmlns:xlink="http://www.w3.org/1999/xlink" xlink:type="simple">
          <person-group><name name-style="western"><surname>Moore</surname><given-names>W</given-names></name><name name-style="western"><surname>Meyer</surname><given-names>WM</given-names></name><name name-style="western"><surname>Eble</surname><given-names>JA</given-names></name><name name-style="western"><surname>Franklin</surname><given-names>K</given-names></name><name name-style="western"><surname>Wiens</surname><given-names>JF</given-names></name><name name-style="western"><surname>Brusca</surname><given-names>RC</given-names></name></person-group> (<year>2013</year>) <article-title>Introduction to the Arizona Sky Island Arthropod Project (ASAP): systematics, biogeography, ecology and population genetics of the Madrean Sky Islands.</article-title> In: <person-group><name name-style="western"><surname>Gottfried</surname><given-names>GJ</given-names></name><name name-style="western"><surname>Folliott</surname><given-names>PF</given-names></name><name name-style="western"><surname>Gebow</surname><given-names>BS</given-names></name><name name-style="western"><surname>Eskew</surname><given-names>LG</given-names></name><name name-style="western"><surname>Collins</surname><given-names>LC</given-names></name></person-group> (<role>Eds</role>) <source>Merging Science and Management in a Rapidly Changing World: Biodiversity and Management of the Madrean Archipelago III. Tucson, AZ, May 2012</source>. <publisher-name>USDA Forest Service Proceedings</publisher-name> RMRS-P-67, <publisher-loc>Fort Collins, Colorado</publisher-loc>, <fpage>144</fpage>–<lpage>168</lpage>.</mixed-citation></ref><ref id="B39"><mixed-citation xmlns:xlink="http://www.w3.org/1999/xlink" xlink:type="simple">
          <person-group><name name-style="western"><surname>Hendrixson</surname><given-names>BE</given-names></name><name name-style="western"><surname>Guice</surname><given-names>AV</given-names></name><name name-style="western"><surname>Bond</surname><given-names>JE</given-names></name></person-group> (<year>2015</year>) <article-title>Integrative species delimitation and conservation of tarantulas (<tp:taxon-name><tp:taxon-name-part taxon-name-part-type="order">Araneae</tp:taxon-name-part></tp:taxon-name>, <tp:taxon-name><tp:taxon-name-part taxon-name-part-type="suborder">Mygalomorphae</tp:taxon-name-part></tp:taxon-name>, <tp:taxon-name><tp:taxon-name-part taxon-name-part-type="family">Theraphosidae</tp:taxon-name-part></tp:taxon-name>) from a North American biodiversity hotspot.</article-title> <source>Insect Conservation and Diversity</source> <volume>8</volume>: <fpage>120</fpage>–<lpage>131</lpage>. doi: <ext-link xlink:type="simple" ext-link-type="doi" xlink:href="10.1111/icad.12089">10.1111/icad.12089</ext-link></mixed-citation></ref></ref-list></tp:taxon-treatment>
