# Supplementary material for: Taxonomic revision of the tarantula genus Aphonopelma Pocock, 1901 (Araneae, Mygalomorphae, Theraphosidae) within the United States
Source: Zookeys. 2016 Feb 4;(560):1–340. doi: 10.3897/zookeys.560.6264 (PMC4768370; doi:10.3897/zookeys.560.6264)
Supplement: XML Treatment for Aphonopelma gabeli [file zookeys.560.6264-treatment9.xml]

<!DOCTYPE tp:taxon-treatment
  PUBLIC "-//TaxonX//DTD Taxonomic Treatment Publishing DTD v0 20100105//EN" "tax-treatment-NSO.dtd">
<tp:taxon-treatment xmlns:tp="http://www.plazi.org/taxpub"><tp:treatment-meta><kwd-group><label>Taxon classification</label><kwd><named-content content-type="kingdom">Animalia</named-content></kwd><kwd><named-content content-type="order">Araneae</named-content></kwd><kwd><named-content content-type="family">Theraphosidae</named-content></kwd></kwd-group><mixed-citation publication-type="journal"><person-group><name><surname>Hamilton</surname><given-names>Chris A.</given-names></name><name><surname>Hendrixson</surname><given-names>Brent E.</given-names></name><name><surname>Bond</surname><given-names>Jason E.</given-names></name></person-group><article-title>Taxonomic revision of the tarantula genus <italic><tp:taxon-name><tp:taxon-name-part taxon-name-part-type="genus">Aphonopelma</tp:taxon-name-part></tp:taxon-name></italic> Pocock, 1901 (<tp:taxon-name><tp:taxon-name-part taxon-name-part-type="order">Araneae</tp:taxon-name-part></tp:taxon-name>, <tp:taxon-name><tp:taxon-name-part taxon-name-part-type="suborder">Mygalomorphae</tp:taxon-name-part></tp:taxon-name>, <tp:taxon-name><tp:taxon-name-part taxon-name-part-type="family">Theraphosidae</tp:taxon-name-part></tp:taxon-name>) within the United States</article-title><source>Zookeys</source><day>4</day><month>2</month><year>2016</year><volume>2016</volume><issue>560</issue><fpage>1</fpage><lpage>340</lpage><pub-id pub-id-type="doi">10.3897/zookeys.560.6264</pub-id></mixed-citation></tp:treatment-meta><tp:nomenclature><tp:taxon-name>
            <tp:taxon-name-part taxon-name-part-type="genus">Aphonopelma</tp:taxon-name-part>
            <tp:taxon-name-part taxon-name-part-type="species">gabeli</tp:taxon-name-part>
          </tp:taxon-name><tp:taxon-authority>Smith, 1995</tp:taxon-authority><xref ref-type="fig" rid="F45">Figures 45</xref><xref ref-type="fig" rid="F46">, 46</xref><xref ref-type="fig" rid="F47">, 47</xref><xref ref-type="fig" rid="F48">, 48</xref><xref ref-type="fig" rid="F49">, 49</xref><!--PageBreak--><tp:nomenclature-citation-list><tp:nomenclature-citation><tp:taxon-name><tp:taxon-name-part taxon-name-part-type="genus">Aphonopelma</tp:taxon-name-part> <tp:taxon-name-part taxon-name-part-type="species">gabeli</tp:taxon-name-part></tp:taxon-name><comment> Smith, 1995: 100; male holotype from E of Tucson, Pima Co., Arizona, <named-content xmlns:xlink="http://www.w3.org/1999/xlink" content-type="dwc:verbatimCoordinates" xlink:type="simple">31.956396 -110.339817</named-content><sup>7</sup>, elev. 4055ft., no collecting date, coll. Russ Gurley; deposited in <abbrev xmlns:xlink="http://www.w3.org/1999/xlink" content-type="institution" xlink:title="The Natural History Museum, London; London, England" xlink:type="simple">BMNH</abbrev>. [examined]</comment></tp:nomenclature-citation></tp:nomenclature-citation-list></tp:nomenclature><tp:treatment-sec sec-type="Diagnosis"><title>Diagnosis.</title><p>
            <italic><tp:taxon-name><tp:taxon-name-part taxon-name-part-type="genus">Aphonopelma</tp:taxon-name-part> <tp:taxon-name-part taxon-name-part-type="species">gabeli</tp:taxon-name-part></tp:taxon-name></italic> (Fig. <xref ref-type="fig" rid="F45">45</xref>) is a member of the <italic><tp:taxon-name><tp:taxon-name-part taxon-name-part-type="species">moderatum</tp:taxon-name-part></tp:taxon-name></italic> species group and can be identified by a combination of morphological, molecular, and geographic characteristics. Nuclear and mitochondrial DNA identifies <italic><tp:taxon-name><tp:taxon-name-part taxon-name-part-type="genus">Aphonopelma</tp:taxon-name-part> <tp:taxon-name-part taxon-name-part-type="species">gabeli</tp:taxon-name-part></tp:taxon-name></italic> as a phylogenetically distinct monophyletic lineage (Figs <xref ref-type="fig" rid="F7">7</xref>–<xref ref-type="fig" rid="F8">8</xref>), supported as the sister lineage to <italic><tp:taxon-name><tp:taxon-name-part taxon-name-part-type="genus">Aphonopelma</tp:taxon-name-part> <tp:taxon-name-part taxon-name-part-type="species">moellendorfi</tp:taxon-name-part></tp:taxon-name></italic> sp. n. and closely related to <italic><tp:taxon-name><tp:taxon-name-part taxon-name-part-type="genus">Aphonopelma</tp:taxon-name-part> <tp:taxon-name-part taxon-name-part-type="species">moderatum</tp:taxon-name-part></tp:taxon-name></italic>. Female <italic><tp:taxon-name><tp:taxon-name-part taxon-name-part-type="genus">Aphonopelma</tp:taxon-name-part> <tp:taxon-name-part taxon-name-part-type="species">gabeli</tp:taxon-name-part></tp:taxon-name></italic> can be distinguished from syntopic species by their unique spermathecae, noticeably large and robust chelicerae, and associated broad anterior carapace margin (Figs <xref ref-type="fig" rid="F45">45</xref>, <xref ref-type="fig" rid="F47">47</xref>). Male <italic><tp:taxon-name><tp:taxon-name-part taxon-name-part-type="genus">Aphonopelma</tp:taxon-name-part> <tp:taxon-name-part taxon-name-part-type="species">gabeli</tp:taxon-name-part></tp:taxon-name></italic> have an overall black body appearance with very long, thin legs. Significant <!--PageBreak-->measurements that distinguish male <italic><tp:taxon-name><tp:taxon-name-part taxon-name-part-type="genus">Aphonopelma</tp:taxon-name-part> <tp:taxon-name-part taxon-name-part-type="species">gabeli</tp:taxon-name-part></tp:taxon-name></italic> from its closely related phylogenetic and syntopic species are <abbrev xmlns:xlink="http://www.w3.org/1999/xlink" xlink:title="palpal tibia length retrolateral aspect" xlink:type="simple">PTl</abbrev> and <abbrev xmlns:xlink="http://www.w3.org/1999/xlink" xlink:title="metatarsus IV length" xlink:type="simple">M4</abbrev>. Male <italic><tp:taxon-name><tp:taxon-name-part taxon-name-part-type="genus">Aphonopelma</tp:taxon-name-part> <tp:taxon-name-part taxon-name-part-type="species">gabeli</tp:taxon-name-part></tp:taxon-name></italic> can be distinguished by possessing a smaller <abbrev xmlns:xlink="http://www.w3.org/1999/xlink" xlink:title="palpal tibia length retrolateral aspect" xlink:type="simple">PTl</abbrev>/<abbrev xmlns:xlink="http://www.w3.org/1999/xlink" xlink:title="metatarsus III length" xlink:type="simple">M3</abbrev> (≤0.63; 0.57–0.63) than <italic><tp:taxon-name><tp:taxon-name-part taxon-name-part-type="genus">Aphonopelma</tp:taxon-name-part> <tp:taxon-name-part taxon-name-part-type="species">anax</tp:taxon-name-part></tp:taxon-name></italic> (≥0.64; 0.64–0.76), <italic><tp:taxon-name><tp:taxon-name-part taxon-name-part-type="genus">Aphonopelma</tp:taxon-name-part> <tp:taxon-name-part taxon-name-part-type="species">armada</tp:taxon-name-part></tp:taxon-name></italic> (≥0.65; 0.65–0.75), <italic><tp:taxon-name><tp:taxon-name-part taxon-name-part-type="genus">Aphonopelma</tp:taxon-name-part> <tp:taxon-name-part taxon-name-part-type="species">hentzi</tp:taxon-name-part></tp:taxon-name></italic> (≥0.67; 0.67–0.81), <italic><tp:taxon-name><tp:taxon-name-part taxon-name-part-type="genus">Aphonopelma</tp:taxon-name-part> <tp:taxon-name-part taxon-name-part-type="species">chalcodes</tp:taxon-name-part></tp:taxon-name></italic> (≥0.65; 0.65–0.75), <italic><tp:taxon-name><tp:taxon-name-part taxon-name-part-type="genus">Aphonopelma</tp:taxon-name-part> <tp:taxon-name-part taxon-name-part-type="species">peloncillo</tp:taxon-name-part></tp:taxon-name></italic> sp. n. (≥0.71; 0.71–0.82), and <italic><tp:taxon-name><tp:taxon-name-part taxon-name-part-type="genus">Aphonopelma</tp:taxon-name-part> <tp:taxon-name-part taxon-name-part-type="species">vorhiesi</tp:taxon-name-part></tp:taxon-name></italic> (≥0.71; 0.71–0.87); and a smaller <abbrev xmlns:xlink="http://www.w3.org/1999/xlink" xlink:title="metatarsus I length" xlink:type="simple">M1</abbrev>/<abbrev xmlns:xlink="http://www.w3.org/1999/xlink" xlink:title="metatarsus IV length" xlink:type="simple">M4</abbrev> (≤0.74; 0.70–0.74) than <italic><tp:taxon-name><tp:taxon-name-part taxon-name-part-type="genus">Aphonopelma</tp:taxon-name-part> <tp:taxon-name-part taxon-name-part-type="species">moderatum</tp:taxon-name-part></tp:taxon-name></italic> (≥0.76; 0.76–0.81) and <italic><tp:taxon-name><tp:taxon-name-part taxon-name-part-type="genus">Aphonopelma</tp:taxon-name-part> <tp:taxon-name-part taxon-name-part-type="species">moellendorfi</tp:taxon-name-part></tp:taxon-name></italic> (≥0.75; 0.75–0.82). Significant measurements that distinguish female <italic><tp:taxon-name><tp:taxon-name-part taxon-name-part-type="genus">Aphonopelma</tp:taxon-name-part> <tp:taxon-name-part taxon-name-part-type="species">gabeli</tp:taxon-name-part></tp:taxon-name></italic> from its closely related phylogenetic and syntopic species are <abbrev xmlns:xlink="http://www.w3.org/1999/xlink" xlink:title="patella I length" xlink:type="simple">P1</abbrev>, <abbrev xmlns:xlink="http://www.w3.org/1999/xlink" xlink:title="metatarsus III length" xlink:type="simple">M3</abbrev>, and extent of scopulation on metatarsus IV. Female <italic><tp:taxon-name><tp:taxon-name-part taxon-name-part-type="genus">Aphonopelma</tp:taxon-name-part> <tp:taxon-name-part taxon-name-part-type="species">gabeli</tp:taxon-name-part></tp:taxon-name></italic> can be distinguished by possessing a larger <abbrev xmlns:xlink="http://www.w3.org/1999/xlink" xlink:title="metatarsus III length" xlink:type="simple">M3</abbrev>/<abbrev xmlns:xlink="http://www.w3.org/1999/xlink" xlink:title="metatarsus IV length" xlink:type="simple">M4</abbrev> (≥0.73; 0.73–0.78) than <italic><tp:taxon-name><tp:taxon-name-part taxon-name-part-type="genus">Aphonopelma</tp:taxon-name-part> <tp:taxon-name-part taxon-name-part-type="species">moderatum</tp:taxon-name-part></tp:taxon-name></italic> (≤0.72; 0.67–0.72); a larger L4 scopulation extent (39%-53%) than <italic><tp:taxon-name><tp:taxon-name-part taxon-name-part-type="genus">Aphonopelma</tp:taxon-name-part> <tp:taxon-name-part taxon-name-part-type="species">peloncillo</tp:taxon-name-part></tp:taxon-name></italic> (32%-38%) and <italic><tp:taxon-name><tp:taxon-name-part taxon-name-part-type="genus">Aphonopelma</tp:taxon-name-part> <tp:taxon-name-part taxon-name-part-type="species">vorhiesi</tp:taxon-name-part></tp:taxon-name></italic> (26%-37%); a smaller L4 scopulation extent than <italic><tp:taxon-name><tp:taxon-name-part taxon-name-part-type="genus">Aphonopelma</tp:taxon-name-part> <tp:taxon-name-part taxon-name-part-type="species">chalcodes</tp:taxon-name-part></tp:taxon-name></italic> (63%-81%); and by possessing a smaller <abbrev xmlns:xlink="http://www.w3.org/1999/xlink" xlink:title="patella I length" xlink:type="simple">P1</abbrev>/<abbrev xmlns:xlink="http://www.w3.org/1999/xlink" xlink:title="femur IV length prolateral aspect" xlink:type="simple">F4</abbrev> (≤0.46; 0.42–0.46) than <italic><tp:taxon-name><tp:taxon-name-part taxon-name-part-type="genus">Aphonopelma</tp:taxon-name-part> <tp:taxon-name-part taxon-name-part-type="species">armada</tp:taxon-name-part></tp:taxon-name></italic> (≥0.47; 0.47–0.51). Females of <italic><tp:taxon-name><tp:taxon-name-part taxon-name-part-type="genus">Aphonopelma</tp:taxon-name-part> <tp:taxon-name-part taxon-name-part-type="species">moellendorfi</tp:taxon-name-part></tp:taxon-name></italic> are unknown and cannot be compared.</p><fig id="F45" position="float" orientation="portrait"><label>Figure 45.</label><caption><p>
          <italic><tp:taxon-name><tp:taxon-name-part taxon-name-part-type="genus">Aphonopelma</tp:taxon-name-part> <tp:taxon-name-part taxon-name-part-type="species">gabeli</tp:taxon-name-part></tp:taxon-name></italic> Smith, 1995 specimens, live photographs. Female (L) - APH_1481; Male (R) - APH_0628.</p></caption><graphic xmlns:xlink="http://www.w3.org/1999/xlink" xlink:href="zookeys-560-001-g045.jpg" position="float" orientation="portrait" xlink:type="simple" id="oo_76316.jpg"/></fig></tp:treatment-sec><tp:treatment-sec sec-type="Description"><title>Description.</title><p>Male originally described by <xref ref-type="bibr" rid="B85">Smith (1995)</xref>.</p></tp:treatment-sec><tp:treatment-sec sec-type="Redescription of male exemplar"><title>Redescription of male exemplar</title><p>(APH_1054; Fig. <xref ref-type="fig" rid="F46">46</xref>). <italic>Specimen preparation and condition</italic>: Specimen collected live crossing road, preserved in 80% ethanol; deposited in <abbrev xmlns:xlink="http://www.w3.org/1999/xlink" content-type="institution" xlink:title="Auburn University Museum of Natural History; Auburn, Alabama" xlink:type="simple">AUMNH</abbrev>; original coloration faded due to preservation. Left legs I, III, IV, and left pedipalp removed for measurements and photographs; stored in vial with specimen. <!--PageBreak--><!--PageBreak-->Right leg III removed for DNA and stored at -80°C in the <abbrev xmlns:xlink="http://www.w3.org/1999/xlink" content-type="institution" xlink:title="Auburn University Museum of Natural History; Auburn, Alabama" xlink:type="simple">AUMNH</abbrev> (Auburn, AL). <italic>General coloration</italic>: Generally black or faded to brown. <italic>Cephalothorax</italic>: Carapace 16.79 mm long, 15.08 mm wide; densely clothed with black pubescence appressed to surface; fringe covered in long setae not closely appressed to surface; foveal groove deep and straight; pars cephalica region rises gradually from foveal groove, gently arching anteriorly toward ocular area; AER slightly procurved, PER recurved; normal sized chelicerae; clypeus extends slightly forward; <abbrev xmlns:xlink="http://www.w3.org/1999/xlink" xlink:title="labial length" xlink:type="simple">LBl</abbrev> 1.90, <abbrev xmlns:xlink="http://www.w3.org/1999/xlink" xlink:title="labial width" xlink:type="simple">LBw</abbrev> 2.05; sternum hirsute, clothed with short and medium length black, densely packed setae. <italic>Abdomen</italic>: Densely clothed in short black/brown pubescence with numerous longer red/orange setae interspersed; possessing a dense dorsal patch of black Type I urticating bristles (<xref ref-type="bibr" rid="B20">Cooke et al. 1972</xref>). <italic>Legs</italic>: Hirsute; densely clothed in a mix of short black/brown pubescence with longer ventral setae. Metatarsus I slightly curved. <abbrev xmlns:xlink="http://www.w3.org/1999/xlink" xlink:title="femur I length retrolateral aspect" xlink:type="simple">F1</abbrev> 16.15; <abbrev xmlns:xlink="http://www.w3.org/1999/xlink" xlink:title="femur I width" xlink:type="simple">F1w</abbrev> 3.65; <abbrev xmlns:xlink="http://www.w3.org/1999/xlink" xlink:title="patella I length" xlink:type="simple">P1</abbrev> 6.31; <abbrev xmlns:xlink="http://www.w3.org/1999/xlink" xlink:title="tibia I length" xlink:type="simple">T1</abbrev> 12.7; <abbrev xmlns:xlink="http://www.w3.org/1999/xlink" xlink:title="metatarsus I length" xlink:type="simple">M1</abbrev> 11.71; <abbrev xmlns:xlink="http://www.w3.org/1999/xlink" xlink:title="tarsus I length" xlink:type="simple">A1</abbrev> 7.98; <abbrev xmlns:xlink="http://www.w3.org/1999/xlink" xlink:title="femur III length prolateral aspect" xlink:type="simple">F3</abbrev> 13.75; <abbrev xmlns:xlink="http://www.w3.org/1999/xlink" xlink:title="femur III width" xlink:type="simple">F3w</abbrev> 4.01; <abbrev xmlns:xlink="http://www.w3.org/1999/xlink" xlink:title="patella III length" xlink:type="simple">P3</abbrev> 5.53; <abbrev xmlns:xlink="http://www.w3.org/1999/xlink" xlink:title="tibia III length" xlink:type="simple">T3</abbrev> 10.31; <abbrev xmlns:xlink="http://www.w3.org/1999/xlink" xlink:title="metatarsus III length" xlink:type="simple">M3</abbrev> 13.01; <abbrev xmlns:xlink="http://www.w3.org/1999/xlink" xlink:title="tarsus III length" xlink:type="simple">A3</abbrev> 7.87; <abbrev xmlns:xlink="http://www.w3.org/1999/xlink" xlink:title="femur IV length prolateral aspect" xlink:type="simple">F4</abbrev> 16.26; <abbrev xmlns:xlink="http://www.w3.org/1999/xlink" xlink:title="femur IV width" xlink:type="simple">F4w</abbrev> 3.75; <abbrev xmlns:xlink="http://www.w3.org/1999/xlink" xlink:title="patella IV length" xlink:type="simple">P4</abbrev> 5.95; <abbrev xmlns:xlink="http://www.w3.org/1999/xlink" xlink:title="tibia IV length" xlink:type="simple">T4</abbrev> 12.76; <abbrev xmlns:xlink="http://www.w3.org/1999/xlink" xlink:title="metatarsus IV length" xlink:type="simple">M4</abbrev> 16.60; <abbrev xmlns:xlink="http://www.w3.org/1999/xlink" xlink:title="tarsus IV length" xlink:type="simple">A4</abbrev> 8.55; femur III is normal - not noticeably swollen or wider than other legs. All tarsi fully scopulate. Extent of metatarsal scopulation: leg III (<abbrev xmlns:xlink="http://www.w3.org/1999/xlink" xlink:title="ratio of the extent of metatarsus III scopulation length of scopulation/ventral length of metatarsus III" xlink:type="simple">SC3</abbrev>) = 67.5%; leg IV (<abbrev xmlns:xlink="http://www.w3.org/1999/xlink" xlink:title="ratio of the extent of metatarsus IV scopulation length of scopulation/ventral length of metatarsus IV" xlink:type="simple">SC4</abbrev>) = 47.1%. Two ventral spinose setae on metatarsus III; five ventral spinose setae on metatarsus IV. <italic>Coxa I</italic>: Prolateral surface a mix of fine, hair-like and tapered setae. <italic>Pedipalps</italic>: Hirsute; densely clothed in the same setal color as the other legs, with numerous longer ventral setae; one spinose seta on the apical, prolateral femur and six spinose setae on the prolateral tibia; <abbrev xmlns:xlink="http://www.w3.org/1999/xlink" xlink:title="palpal tibia length retrolateral aspect" xlink:type="simple">PTl</abbrev> 7.963, <abbrev xmlns:xlink="http://www.w3.org/1999/xlink" xlink:title="palpal tibia width" xlink:type="simple">PTw</abbrev> 2.590. When extended, embolus tapers but quickly curves to the retrolateral side near apex; embolus very slender, no keels.</p><fig id="F46" position="float" orientation="portrait"><label>Figure 46.</label><caption><p>
          <italic><tp:taxon-name><tp:taxon-name-part taxon-name-part-type="genus">Aphonopelma</tp:taxon-name-part> <tp:taxon-name-part taxon-name-part-type="species">gabeli</tp:taxon-name-part></tp:taxon-name></italic> Smith, 1995. <bold>A–I</bold> male specimen, APH_1054 <bold>A</bold> dorsal view of carapace, scale bar = 5mm <bold>B</bold> prolateral view of coxa I <bold>C</bold> dorsal view of femur III <bold>D</bold> ventral view of metatarsus III, scale bar = 4.5mm <bold>E</bold> ventral view of metatarsus IV, scale bar = 4mm <bold>F</bold> prolateral view of L pedipalp and palpal tibia, scale bar = 5mm <bold>G</bold> dorsal view of palpal bulb <bold>H</bold> retrolateral view of palpal bulb, scale bar = 1mm <bold>I</bold> prolateral view of tibia I (mating clasper), scale bar = 5mm.</p></caption><graphic xmlns:xlink="http://www.w3.org/1999/xlink" xlink:href="zookeys-560-001-g046.jpg" position="float" orientation="portrait" xlink:type="simple" id="oo_76318.jpg"/></fig><p>
            <bold>Variation (6).</bold> <abbrev xmlns:xlink="http://www.w3.org/1999/xlink" xlink:title="length of the carapace" xlink:type="simple">Cl</abbrev> 15.21–16.79 (15.667±0.24), <abbrev xmlns:xlink="http://www.w3.org/1999/xlink" xlink:title="width of the carapace" xlink:type="simple">Cw</abbrev> 13.4–15.08 (14.075±0.25), <abbrev xmlns:xlink="http://www.w3.org/1999/xlink" xlink:title="labial length" xlink:type="simple">LBl</abbrev> 1.7–2.02 (1.872±0.06), <abbrev xmlns:xlink="http://www.w3.org/1999/xlink" xlink:title="labial width" xlink:type="simple">LBw</abbrev> 1.91–2.27 (2.075±0.05), <abbrev xmlns:xlink="http://www.w3.org/1999/xlink" xlink:title="femur I length retrolateral aspect" xlink:type="simple">F1</abbrev> 15.63–17.21 (16.127±0.23), <abbrev xmlns:xlink="http://www.w3.org/1999/xlink" xlink:title="femur I width" xlink:type="simple">F1w</abbrev> 3.41–3.65 (3.518±0.04), <abbrev xmlns:xlink="http://www.w3.org/1999/xlink" xlink:title="patella I length" xlink:type="simple">P1</abbrev> 5.53–6.37 (6.022±0.13), <abbrev xmlns:xlink="http://www.w3.org/1999/xlink" xlink:title="tibia I length" xlink:type="simple">T1</abbrev> 12.7–13.55 (13.067±0.12), <abbrev xmlns:xlink="http://www.w3.org/1999/xlink" xlink:title="metatarsus I length" xlink:type="simple">M1</abbrev> 11.71–12.98 (12.328±0.18), <abbrev xmlns:xlink="http://www.w3.org/1999/xlink" xlink:title="tarsus I length" xlink:type="simple">A1</abbrev> 7.64–8.56 (7.953±0.14), L1 length 54.27–57.46 (55.497±0.44), <abbrev xmlns:xlink="http://www.w3.org/1999/xlink" xlink:title="femur III length prolateral aspect" xlink:type="simple">F3</abbrev> 13.4–14.24 (13.665±0.13), <abbrev xmlns:xlink="http://www.w3.org/1999/xlink" xlink:title="femur III width" xlink:type="simple">F3w</abbrev> 3.36–4.01 (3.723±0.09), <abbrev xmlns:xlink="http://www.w3.org/1999/xlink" xlink:title="patella III length" xlink:type="simple">P3</abbrev> 4.67–5.53 (5.253±0.13), <abbrev xmlns:xlink="http://www.w3.org/1999/xlink" xlink:title="tibia III length" xlink:type="simple">T3</abbrev> 10.02–10.89 (10.472±0.13), <abbrev xmlns:xlink="http://www.w3.org/1999/xlink" xlink:title="metatarsus III length" xlink:type="simple">M3</abbrev> 12.86–13.88 (13.28±0.14), <abbrev xmlns:xlink="http://www.w3.org/1999/xlink" xlink:title="tarsus III length" xlink:type="simple">A3</abbrev> 7.33–7.91 (7.635±0.1), L3 length 48.39–51.87 (50.305±0.46), <abbrev xmlns:xlink="http://www.w3.org/1999/xlink" xlink:title="femur IV length prolateral aspect" xlink:type="simple">F4</abbrev> 14.81–17.47 (15.853±0.38), <abbrev xmlns:xlink="http://www.w3.org/1999/xlink" xlink:title="femur IV width" xlink:type="simple">F4w</abbrev> 3.44–3.81 (3.592±0.06), <abbrev xmlns:xlink="http://www.w3.org/1999/xlink" xlink:title="patella IV length" xlink:type="simple">P4</abbrev> 4.79–6.02 (5.423±0.2), <abbrev xmlns:xlink="http://www.w3.org/1999/xlink" xlink:title="tibia IV length" xlink:type="simple">T4</abbrev> 12.64–13.39 (12.985±0.12), <abbrev xmlns:xlink="http://www.w3.org/1999/xlink" xlink:title="metatarsus IV length" xlink:type="simple">M4</abbrev> 16.33–18.26 (17.022±0.28), <abbrev xmlns:xlink="http://www.w3.org/1999/xlink" xlink:title="tarsus IV length" xlink:type="simple">A4</abbrev> 8.09–9.14 (8.673±0.15), L4 length 57.18–63.65 (59.957±0.88), <abbrev xmlns:xlink="http://www.w3.org/1999/xlink" xlink:title="palpal tibia length retrolateral aspect" xlink:type="simple">PTl</abbrev> 7.677–8.48 (8.083±0.11), <abbrev xmlns:xlink="http://www.w3.org/1999/xlink" xlink:title="palpal tibia width" xlink:type="simple">PTw</abbrev> 2.38–2.59 (2.525±0.03), <abbrev xmlns:xlink="http://www.w3.org/1999/xlink" xlink:title="ratio of the extent of metatarsus III scopulation length of scopulation/ventral length of metatarsus III" xlink:type="simple">SC3</abbrev> ratio 0.591–0.721 (0.663±0.02), <abbrev xmlns:xlink="http://www.w3.org/1999/xlink" xlink:title="ratio of the extent of metatarsus IV scopulation length of scopulation/ventral length of metatarsus IV" xlink:type="simple">SC4</abbrev> ratio 0.361–0.471 (0.416±0.02), Coxa I setae = tapered, <abbrev xmlns:xlink="http://www.w3.org/1999/xlink" xlink:title="femur III length prolateral aspect" xlink:type="simple">F3</abbrev> condition = normal.</p></tp:treatment-sec><tp:treatment-sec sec-type="Description of female exemplar"><title>Description of female exemplar</title><p>(APH_0680; Figs <xref ref-type="fig" rid="F47">47</xref>–<xref ref-type="fig" rid="F48">48</xref>). <italic>Specimen preparation and condition</italic>: Specimen collected live from burrow, preserved in 80% ethanol; deposited in <abbrev xmlns:xlink="http://www.w3.org/1999/xlink" content-type="institution" xlink:title="Auburn University Museum of Natural History; Auburn, Alabama" xlink:type="simple">AUMNH</abbrev>; original coloration faded due to preservation. Left legs I, III, IV, and pedipalp removed for photographs and measurements; stored in vial with specimen. Right leg III removed for DNA and stored at -80°C in the <abbrev xmlns:xlink="http://www.w3.org/1999/xlink" content-type="institution" xlink:title="Auburn University Museum of Natural History; Auburn, Alabama" xlink:type="simple">AUMNH</abbrev> (Auburn, AL). Genital plate with spermathecae removed and cleared, stored in vial with specimen. <italic>General coloration</italic>: Faded brown, black, and grey, medium length setae cover body; brownish-grey, with green tint following a molt (<italic>in situ</italic>). <italic>Cephalothorax</italic>: Carapace <!--PageBreak--><!--PageBreak-->18.34 mm long, 15.81 mm wide; densely clothed with brown pubescence closely appressed to surface; fringe densely covered in medium setae; broad anterior margin of carapace; foveal groove medium deep and straight; pars cephalica region rises from thoracic furrow more steeply than male, arching anteriorly toward ocular area; AER very slightly procurved, PER recurved; large, robust chelicerae; clypeus extends forward on a slight curve; <abbrev xmlns:xlink="http://www.w3.org/1999/xlink" xlink:title="labial length" xlink:type="simple">LBl</abbrev> 2.38, <abbrev xmlns:xlink="http://www.w3.org/1999/xlink" xlink:title="labial width" xlink:type="simple">LBw</abbrev> 2.44; sternum hirsute, clothed with brown, medium length setae. <italic>Abdomen</italic>: Densely clothed dorsally in short black setae with numerous longer, lighter setae interspersed (generally red or orange <italic>in situ</italic>); dense dorsal patch of black Type I urticating bristles (<xref ref-type="bibr" rid="B20">Cooke et al. 1972</xref>); ventral side with shorter dark brown setae. <italic>Spermathecae</italic>: Uniquely shaped; paired and separate that taper to a pocket, with wide bases that are not fused. <italic>Legs</italic>: Hirsute, particularly ventrally; densely clothed in short, brown pubescence with longer setae interspersed. <abbrev xmlns:xlink="http://www.w3.org/1999/xlink" xlink:title="femur I length retrolateral aspect" xlink:type="simple">F1</abbrev> 15.24; <abbrev xmlns:xlink="http://www.w3.org/1999/xlink" xlink:title="femur I width" xlink:type="simple">F1w</abbrev> 4.26; <abbrev xmlns:xlink="http://www.w3.org/1999/xlink" xlink:title="patella I length" xlink:type="simple">P1</abbrev> 6.26; <abbrev xmlns:xlink="http://www.w3.org/1999/xlink" xlink:title="tibia I length" xlink:type="simple">T1</abbrev> 12.11; <abbrev xmlns:xlink="http://www.w3.org/1999/xlink" xlink:title="metatarsus I length" xlink:type="simple">M1</abbrev> 10.20; <abbrev xmlns:xlink="http://www.w3.org/1999/xlink" xlink:title="tarsus I length" xlink:type="simple">A1</abbrev> 7.57; <abbrev xmlns:xlink="http://www.w3.org/1999/xlink" xlink:title="femur III length prolateral aspect" xlink:type="simple">F3</abbrev> 12.72; <abbrev xmlns:xlink="http://www.w3.org/1999/xlink" xlink:title="femur III width" xlink:type="simple">F3w</abbrev> 3.58; <abbrev xmlns:xlink="http://www.w3.org/1999/xlink" xlink:title="patella III length" xlink:type="simple">P3</abbrev> 6.26; <abbrev xmlns:xlink="http://www.w3.org/1999/xlink" xlink:title="tibia III length" xlink:type="simple">T3</abbrev> 8.88; <abbrev xmlns:xlink="http://www.w3.org/1999/xlink" xlink:title="metatarsus III length" xlink:type="simple">M3</abbrev> 10.71; <abbrev xmlns:xlink="http://www.w3.org/1999/xlink" xlink:title="tarsus III length" xlink:type="simple">A3</abbrev> 7.73; <abbrev xmlns:xlink="http://www.w3.org/1999/xlink" xlink:title="femur IV length prolateral aspect" xlink:type="simple">F4</abbrev> 14.9; <abbrev xmlns:xlink="http://www.w3.org/1999/xlink" xlink:title="femur IV width" xlink:type="simple">F4w</abbrev> 3.83; <abbrev xmlns:xlink="http://www.w3.org/1999/xlink" xlink:title="patella IV length" xlink:type="simple">P4</abbrev> 6.55; <abbrev xmlns:xlink="http://www.w3.org/1999/xlink" xlink:title="tibia IV length" xlink:type="simple">T4</abbrev> 12.03; <abbrev xmlns:xlink="http://www.w3.org/1999/xlink" xlink:title="metatarsus IV length" xlink:type="simple">M4</abbrev> 13.75; <abbrev xmlns:xlink="http://www.w3.org/1999/xlink" xlink:title="tarsus IV length" xlink:type="simple">A4</abbrev> 8.49. All tarsi fully scopulate. Extent of metatarsal scopulation: leg III (<abbrev xmlns:xlink="http://www.w3.org/1999/xlink" xlink:title="ratio of the extent of metatarsus III scopulation length of scopulation/ventral length of metatarsus III" xlink:type="simple">SC3</abbrev>) = 79.2%; leg IV (<abbrev xmlns:xlink="http://www.w3.org/1999/xlink" xlink:title="ratio of the extent of metatarsus IV scopulation length of scopulation/ventral length of metatarsus IV" xlink:type="simple">SC4</abbrev>) = 52.9%. One ventral spinose seta on metatarsus III; four ventral spinose setae on metatarsus IV. <italic>Coxa I</italic>: Prolateral surface a mix of fine, hair-like and tapered setae. <italic>Pedipalps</italic>: Densely clothed in the same setal color as the other legs; one spinose seta on the apical, prolateral femur and two spinose setae on the prolateral tibia.</p><fig id="F47" position="float" orientation="portrait"><label>Figure 47.</label><caption><p>
          <italic><tp:taxon-name><tp:taxon-name-part taxon-name-part-type="genus">Aphonopelma</tp:taxon-name-part> <tp:taxon-name-part taxon-name-part-type="species">gabeli</tp:taxon-name-part></tp:taxon-name></italic> Smith, 1995. <bold>A–E</bold> female specimen, APH_0680 <bold>A</bold> dorsal view of carapace, scale bar = 7mm <bold>B</bold> prolateral view of coxa I <bold>C</bold> ventral view of metatarsus III, scale bar = 4mm <bold>D</bold> ventral view of metatarsus IV, scale bar = 4mm <bold>E</bold> prolateral view of L pedipalp and palpal tibia.</p></caption><graphic xmlns:xlink="http://www.w3.org/1999/xlink" xlink:href="zookeys-560-001-g047.jpg" position="float" orientation="portrait" xlink:type="simple" id="oo_76321.jpg"/></fig><fig id="F48" position="float" orientation="portrait"><label>Figure 48.</label><caption><p>
          <italic><tp:taxon-name><tp:taxon-name-part taxon-name-part-type="genus">Aphonopelma</tp:taxon-name-part> <tp:taxon-name-part taxon-name-part-type="species">gabeli</tp:taxon-name-part></tp:taxon-name></italic> Smith, 1995. <bold>A–F</bold> cleared spermathecae <bold>A</bold> APH_0044 <bold>B</bold> APH_0642 <bold>C</bold> APH_0680 <bold>D</bold> APH_0946 <bold>E</bold> APH_1338 <bold>F</bold> Jung’s “<italic>portal</italic>” paratype.</p></caption><graphic xmlns:xlink="http://www.w3.org/1999/xlink" xlink:href="zookeys-560-001-g048.jpg" position="float" orientation="portrait" xlink:type="simple" id="oo_76323.jpg"/></fig><p>
            <bold>Variation (6).</bold> <abbrev xmlns:xlink="http://www.w3.org/1999/xlink" xlink:title="length of the carapace" xlink:type="simple">Cl</abbrev> 14.69–18.34 (16.535±0.53), <abbrev xmlns:xlink="http://www.w3.org/1999/xlink" xlink:title="width of the carapace" xlink:type="simple">Cw</abbrev> 12.65–15.81 (14.145±0.5), <abbrev xmlns:xlink="http://www.w3.org/1999/xlink" xlink:title="labial length" xlink:type="simple">LBl</abbrev> 2.07–2.41 (2.29±0.06), <abbrev xmlns:xlink="http://www.w3.org/1999/xlink" xlink:title="labial width" xlink:type="simple">LBw</abbrev> 2.29–2.82 (2.485±0.08), <abbrev xmlns:xlink="http://www.w3.org/1999/xlink" xlink:title="femur I length retrolateral aspect" xlink:type="simple">F1</abbrev> 12.13–15.24 (13.288±0.45), <abbrev xmlns:xlink="http://www.w3.org/1999/xlink" xlink:title="femur I width" xlink:type="simple">F1w</abbrev> 3.67–4.26 (3.917±0.09), <abbrev xmlns:xlink="http://www.w3.org/1999/xlink" xlink:title="patella I length" xlink:type="simple">P1</abbrev> 5.41–6.26 (5.772±0.15), <abbrev xmlns:xlink="http://www.w3.org/1999/xlink" xlink:title="tibia I length" xlink:type="simple">T1</abbrev> 9.35–12.11 (10.285±0.4), <abbrev xmlns:xlink="http://www.w3.org/1999/xlink" xlink:title="metatarsus I length" xlink:type="simple">M1</abbrev> 7.41–10.2 (8.33±0.43), <abbrev xmlns:xlink="http://www.w3.org/1999/xlink" xlink:title="tarsus I length" xlink:type="simple">A1</abbrev> 5.83–7.57 (6.647±0.24), L1 length 40.18–51.38 (44.322±1.6), <abbrev xmlns:xlink="http://www.w3.org/1999/xlink" xlink:title="femur III length prolateral aspect" xlink:type="simple">F3</abbrev> 9.63–12.72 (10.783±0.44), <abbrev xmlns:xlink="http://www.w3.org/1999/xlink" xlink:title="femur III width" xlink:type="simple">F3w</abbrev> 3.44–3.76 (3.575±0.05), <abbrev xmlns:xlink="http://www.w3.org/1999/xlink" xlink:title="patella III length" xlink:type="simple">P3</abbrev> 4.27–6.26 (5.053±0.28), <abbrev xmlns:xlink="http://www.w3.org/1999/xlink" xlink:title="tibia III length" xlink:type="simple">T3</abbrev> 7.08–8.88 (7.773±0.26), <abbrev xmlns:xlink="http://www.w3.org/1999/xlink" xlink:title="metatarsus III length" xlink:type="simple">M3</abbrev> 7.78–10.71 (8.75±0.41), <abbrev xmlns:xlink="http://www.w3.org/1999/xlink" xlink:title="tarsus III length" xlink:type="simple">A3</abbrev> 6.09–7.73 (6.593±0.24), L3 length 35.81–46.30 (38.953±1.56), <abbrev xmlns:xlink="http://www.w3.org/1999/xlink" xlink:title="femur IV length prolateral aspect" xlink:type="simple">F4</abbrev> 12.21–14.90 (13.065±0.41), <abbrev xmlns:xlink="http://www.w3.org/1999/xlink" xlink:title="femur IV width" xlink:type="simple">F4w</abbrev> 3.43–3.83 (3.642±0.06), <abbrev xmlns:xlink="http://www.w3.org/1999/xlink" xlink:title="patella IV length" xlink:type="simple">P4</abbrev> 4.67–6.55 (5.553±0.27), <abbrev xmlns:xlink="http://www.w3.org/1999/xlink" xlink:title="tibia IV length" xlink:type="simple">T4</abbrev> 9.31–12.03 (10.187±0.4), <abbrev xmlns:xlink="http://www.w3.org/1999/xlink" xlink:title="metatarsus IV length" xlink:type="simple">M4</abbrev> 10.5–13.75 (11.663±0.48), <abbrev xmlns:xlink="http://www.w3.org/1999/xlink" xlink:title="tarsus IV length" xlink:type="simple">A4</abbrev> 6.71–8.49 (7.168±0.28), L4 length 43.83–55.72 (47.637±1.7), <abbrev xmlns:xlink="http://www.w3.org/1999/xlink" xlink:title="ratio of the extent of metatarsus III scopulation length of scopulation/ventral length of metatarsus III" xlink:type="simple">SC3</abbrev> ratio 0.725–0.805 (0.762±0.01), <abbrev xmlns:xlink="http://www.w3.org/1999/xlink" xlink:title="ratio of the extent of metatarsus IV scopulation length of scopulation/ventral length of metatarsus IV" xlink:type="simple">SC4</abbrev> ratio 0.397–0.529 (0.471±0.02), Coxa 1 setae = tapered. Spermathecae variation can be seen in Figure <xref ref-type="fig" rid="F48">48</xref>.</p></tp:treatment-sec><tp:treatment-sec sec-type="material"><title>Material examined.</title><p>
            <bold>United States: Arizona: Cochise</bold>: 0.1 mi. west of Portal, <named-content xmlns:xlink="http://www.w3.org/1999/xlink" content-type="dwc:verbatimCoordinates" xlink:type="simple">31.913699 -109.143184</named-content> <sup>4</sup>, 4780ft., [APH_2356, 2/7/1961, 1♂, J. Cole, <named-content xmlns:xlink="http://www.w3.org/1999/xlink" content-type="dwc:institutional_code" xlink:type="simple">AMNH</named-content>]; 0.5 miles east of Portal, <named-content xmlns:xlink="http://www.w3.org/1999/xlink" content-type="dwc:verbatimCoordinates" xlink:type="simple">31.914884 -109.149967</named-content> <sup>4</sup>, 4846ft., [APH_2364, 1/7/1961, 1♂, J. Cole, <named-content xmlns:xlink="http://www.w3.org/1999/xlink" content-type="dwc:institutional_code" xlink:type="simple">AMNH</named-content>]; 1 mile southwest of Portal, <named-content xmlns:xlink="http://www.w3.org/1999/xlink" content-type="dwc:verbatimCoordinates" xlink:type="simple">31.903762 -109.152806</named-content> <sup>5</sup>, 4918ft., [APH_2363, 2/9/1960, 1♀, R. Zweifel, <named-content xmlns:xlink="http://www.w3.org/1999/xlink" content-type="dwc:institutional_code" xlink:type="simple">AMNH</named-content>]; 1 mile west of Portal, <named-content xmlns:xlink="http://www.w3.org/1999/xlink" content-type="dwc:verbatimCoordinates" xlink:type="simple">31.9135 -109.158499</named-content> <sup>5</sup>, 4961ft., [APH_2365, 4/7/1963, 1♂, Steve Aaron, <named-content xmlns:xlink="http://www.w3.org/1999/xlink" content-type="dwc:institutional_code" xlink:type="simple">AMNH</named-content>]; 1.7 miles northeast of Portal on San Simon Rd., <named-content xmlns:xlink="http://www.w3.org/1999/xlink" content-type="dwc:verbatimCoordinates" xlink:type="simple">31.930194 -109.12083</named-content> <sup>4</sup>, 4570ft., [APH_2377, 21/7/1961, 1♂, J. Cole, <named-content xmlns:xlink="http://www.w3.org/1999/xlink" content-type="dwc:institutional_code" xlink:type="simple">AMNH</named-content>]; 15.5 miles S I-10 on Noland Rd, <named-content xmlns:xlink="http://www.w3.org/1999/xlink" content-type="dwc:verbatimCoordinates" xlink:type="simple">32.032719 -109.186732</named-content> <sup>1</sup>, 4478ft., [APH_1337-1338, 2/8/2011, 2♀, Brent E. Hendrixson, Brendon Barnes, Nate Davis, Jake Storms, <abbrev xmlns:xlink="http://www.w3.org/1999/xlink" content-type="institution" xlink:title="Auburn University Museum of Natural History; Auburn, Alabama" xlink:type="simple">AUMNH</abbrev>]; 2 miles northeast of Portal, <named-content xmlns:xlink="http://www.w3.org/1999/xlink" content-type="dwc:verbatimCoordinates" xlink:type="simple">31.934159 -109.117117</named-content> <sup>5</sup>, 4534ft., [APH_2380, 10/6/1963, 1♀, Cazier and Mortenson, <named-content xmlns:xlink="http://www.w3.org/1999/xlink" content-type="dwc:institutional_code" xlink:type="simple">AMNH</named-content>]; 2.5 miles southeast of Portal on Portal Rd., <named-content xmlns:xlink="http://www.w3.org/1999/xlink" content-type="dwc:verbatimCoordinates" xlink:type="simple">31.902146 -109.10097</named-content> <sup>4</sup>, <!--PageBreak-->4478ft., [APH_2372, 6/7/1973, 1♂, R. Zweifel, <named-content xmlns:xlink="http://www.w3.org/1999/xlink" content-type="dwc:institutional_code" xlink:type="simple">AMNH</named-content>]; 2.6 miles NW AZ/NM state line on Portal Rd, <named-content xmlns:xlink="http://www.w3.org/1999/xlink" content-type="dwc:verbatimCoordinates" xlink:type="simple">31.89302489 -109.0856873</named-content> <sup>1</sup>, 4349ft., [APH_0385, 31/7/2008, 1♂, Alice Abela, <abbrev xmlns:xlink="http://www.w3.org/1999/xlink" content-type="institution" xlink:title="Auburn University Museum of Natural History; Auburn, Alabama" xlink:type="simple">AUMNH</abbrev>]; 7.7 miles S I-10 on Noland Rd, <named-content xmlns:xlink="http://www.w3.org/1999/xlink" content-type="dwc:verbatimCoordinates" xlink:type="simple">32.145844 -109.173364</named-content> <sup>1</sup>, 3872ft., [APH_1336, 2/8/2011, 1♀, Brent E. Hendrixson, Brendon Barnes, Nate Davis, Jake Storms, <abbrev xmlns:xlink="http://www.w3.org/1999/xlink" content-type="institution" xlink:title="Auburn University Museum of Natural History; Auburn, Alabama" xlink:type="simple">AUMNH</abbrev>]; Apache Pass Rd, S of I-10, <named-content xmlns:xlink="http://www.w3.org/1999/xlink" content-type="dwc:verbatimCoordinates" xlink:type="simple">32.267466 -109.464574</named-content> <sup>1</sup>, 3854ft., [APH_0712, 20/7/2009, 1 juv, Brent E. Hendrixson, Nate Davis, <abbrev xmlns:xlink="http://www.w3.org/1999/xlink" content-type="institution" xlink:title="Auburn University Museum of Natural History; Auburn, Alabama" xlink:type="simple">AUMNH</abbrev>]; Cave Creek Canyon, 1.3 miles northeast of Ranger Station on Cave Creek Canyon Rd. near Portal, 31.896202 -109163672 <sup>4</sup>, 4961ft., [APH_2383, 11/7/1973, 1♂, A. Bush, <named-content xmlns:xlink="http://www.w3.org/1999/xlink" content-type="dwc:institutional_code" xlink:type="simple">AMNH</named-content>]; Chiricahua Mtns, <named-content xmlns:xlink="http://www.w3.org/1999/xlink" content-type="dwc:verbatimCoordinates" xlink:type="simple">31.929812 -109.382285</named-content> <sup>6</sup>, 6119ft., [APH_2367, 8/1972, 2♂, J.A.L. Cooke, <named-content xmlns:xlink="http://www.w3.org/1999/xlink" content-type="dwc:institutional_code" xlink:type="simple">AMNH</named-content>]; Dos Cabezas, <named-content xmlns:xlink="http://www.w3.org/1999/xlink" content-type="dwc:verbatimCoordinates" xlink:type="simple">32.114138 -109.920729</named-content> <sup>5</sup>, 4219ft., [APH_2378, 19/9/1954, 1♂, G. Bradt, M. Oazier, <named-content xmlns:xlink="http://www.w3.org/1999/xlink" content-type="dwc:institutional_code" xlink:type="simple">AMNH</named-content>]; Fan Road, 5.5 miles NE Bowie, <named-content xmlns:xlink="http://www.w3.org/1999/xlink" content-type="dwc:verbatimCoordinates" xlink:type="simple">32.375306 -109.447667</named-content> <sup>1</sup>, 3640ft., [APH_0393, 24/7/2008, 1♂, Kari and Hunter McWest, <abbrev xmlns:xlink="http://www.w3.org/1999/xlink" content-type="institution" xlink:title="Auburn University Museum of Natural History; Auburn, Alabama" xlink:type="simple">AUMNH</abbrev>]; Portal, <named-content xmlns:xlink="http://www.w3.org/1999/xlink" content-type="dwc:verbatimCoordinates" xlink:type="simple">31.913699 -109.1414</named-content> <sup>5</sup>, 4770ft., [APH_2357, 8/7/1964, 2♂, D. Rich, <named-content xmlns:xlink="http://www.w3.org/1999/xlink" content-type="dwc:institutional_code" xlink:type="simple">AMNH</named-content>]; [APH_2359, 1/8/1965, 1♂, W.J. Gerstch, <named-content xmlns:xlink="http://www.w3.org/1999/xlink" content-type="dwc:institutional_code" xlink:type="simple">AMNH</named-content>]; [APH_2360, 25/6/1962, 1♂, W.J. Gerstch, <named-content xmlns:xlink="http://www.w3.org/1999/xlink" content-type="dwc:institutional_code" xlink:type="simple">AMNH</named-content>]; [APH_2362, 10/7/1962, 1♀, Melinda Stebbins, <named-content xmlns:xlink="http://www.w3.org/1999/xlink" content-type="dwc:institutional_code" xlink:type="simple">AMNH</named-content>]; [APH_2368, 4/7/1961, 1♂, J. Cole, <named-content xmlns:xlink="http://www.w3.org/1999/xlink" content-type="dwc:institutional_code" xlink:type="simple">AMNH</named-content>]; [APH_2369, 15/8/1962, 1♀, C. Parrish and W.J. Gertsch, <named-content xmlns:xlink="http://www.w3.org/1999/xlink" content-type="dwc:institutional_code" xlink:type="simple">AMNH</named-content>]; [APH_2381, 14/6/1962, 1♀, W.J. Gerstch, <named-content xmlns:xlink="http://www.w3.org/1999/xlink" content-type="dwc:institutional_code" xlink:type="simple">AMNH</named-content>]; Portal Rd, <named-content xmlns:xlink="http://www.w3.org/1999/xlink" content-type="dwc:verbatimCoordinates" xlink:type="simple">31.884644 -109.071997</named-content> <sup>5</sup>, 4250ft., [APH_0390, unknown, 1♂, Alice Abela, <abbrev xmlns:xlink="http://www.w3.org/1999/xlink" content-type="institution" xlink:title="Auburn University Museum of Natural History; Auburn, Alabama" xlink:type="simple">AUMNH</abbrev>]; S of I-10 on Noland Rd, <named-content xmlns:xlink="http://www.w3.org/1999/xlink" content-type="dwc:verbatimCoordinates" xlink:type="simple">32.213729 -109.176179</named-content> <sup>1</sup>, 3645ft., [APH_0711, 20/7/2009, 1 juv, Brent E. Hendrixson, Nate Davis, <abbrev xmlns:xlink="http://www.w3.org/1999/xlink" content-type="institution" xlink:title="Auburn University Museum of Natural History; Auburn, Alabama" xlink:type="simple">AUMNH</abbrev>]; Sulphur Canyon, 9 miles west of Rodeo, <named-content xmlns:xlink="http://www.w3.org/1999/xlink" content-type="dwc:verbatimCoordinates" xlink:type="simple">31.836758 -109.188226</named-content> <sup>5</sup>, 7060ft., [APH_2355, 23/7/1955, 1♂, Guy Miller, <named-content xmlns:xlink="http://www.w3.org/1999/xlink" content-type="dwc:institutional_code" xlink:type="simple">AMNH</named-content>]; Wilcox, <named-content xmlns:xlink="http://www.w3.org/1999/xlink" content-type="dwc:verbatimCoordinates" xlink:type="simple">32.252851 -109.83201</named-content> <sup>5</sup>, 4170ft., [APH_2382, 12/7/1954, 1♂, W.J. Gerstch, <!--PageBreak--><named-content xmlns:xlink="http://www.w3.org/1999/xlink" content-type="dwc:institutional_code" xlink:type="simple">AMNH</named-content>]; <bold>Graham</bold>: 0.25 miles E Hwy-191 on Tanque Rd, <named-content xmlns:xlink="http://www.w3.org/1999/xlink" content-type="dwc:verbatimCoordinates" xlink:type="simple">32.605235 -109.682418</named-content> <sup>1</sup>, 3873ft., [APH_1329-1330, 1/8/2011, 2♀, Brent E. Hendrixson, Brendon Barnes, Nate Davis, Jake Storms, <abbrev xmlns:xlink="http://www.w3.org/1999/xlink" content-type="institution" xlink:title="Auburn University Museum of Natural History; Auburn, Alabama" xlink:type="simple">AUMNH</abbrev>]; [APH_1481-1482, 1/8/2012, 1♀, 1♂, Brent E. Hendrixson, Brendon Barnes, Austin Deskewies, <abbrev xmlns:xlink="http://www.w3.org/1999/xlink" content-type="institution" xlink:title="Auburn University Museum of Natural History; Auburn, Alabama" xlink:type="simple">AUMNH</abbrev>]; [APH_1489, 4/9/2012, 1♀, Brent E. Hendrixson, <abbrev xmlns:xlink="http://www.w3.org/1999/xlink" content-type="institution" xlink:title="Auburn University Museum of Natural History; Auburn, Alabama" xlink:type="simple">AUMNH</abbrev>]; 0.4 miles E Hwy-191 on Tanque Rd, <named-content xmlns:xlink="http://www.w3.org/1999/xlink" content-type="dwc:verbatimCoordinates" xlink:type="simple">32.606204 -109.681524</named-content> <sup>1</sup>, 3891ft., [APH_1184, 25/7/2010, 1♀, Brent E. Hendrixson, Brendon Barnes, Nate Davis, <abbrev xmlns:xlink="http://www.w3.org/1999/xlink" content-type="institution" xlink:title="Auburn University Museum of Natural History; Auburn, Alabama" xlink:type="simple">AUMNH</abbrev>]; 3.6 miles E Hwy-191 on Tanque Rd, <named-content xmlns:xlink="http://www.w3.org/1999/xlink" content-type="dwc:verbatimCoordinates" xlink:type="simple">32.619274 -109.633622</named-content> <sup>1</sup>, 3623ft., [APH_1231, 8/8/2010, 1♂, Brent E. Hendrixson, Ashley Bailey, Andrea Reed, <abbrev xmlns:xlink="http://www.w3.org/1999/xlink" content-type="institution" xlink:title="Auburn University Museum of Natural History; Auburn, Alabama" xlink:type="simple">AUMNH</abbrev>]; 5.8 miles E Hwy-191 on Tanque Rd, <named-content xmlns:xlink="http://www.w3.org/1999/xlink" content-type="dwc:verbatimCoordinates" xlink:type="simple">32.621499 -109.596498</named-content> <sup>1</sup>, 3481ft., [APH_1236, 8/8/2010, 1♂, Brent E. Hendrixson, Ashley Bailey, Andrea Reed, <abbrev xmlns:xlink="http://www.w3.org/1999/xlink" content-type="institution" xlink:title="Auburn University Museum of Natural History; Auburn, Alabama" xlink:type="simple">AUMNH</abbrev>]; along Hwy-191, <named-content xmlns:xlink="http://www.w3.org/1999/xlink" content-type="dwc:verbatimCoordinates" xlink:type="simple">32.662275 -109.701131</named-content> <sup>1</sup>, 3530ft., [APH_1179, 25/7/2010, 1♂, Brent E. Hendrixson, Brendon Barnes, Nate Davis, <abbrev xmlns:xlink="http://www.w3.org/1999/xlink" content-type="institution" xlink:title="Auburn University Museum of Natural History; Auburn, Alabama" xlink:type="simple">AUMNH</abbrev>]; dirt road S of US-70, <named-content xmlns:xlink="http://www.w3.org/1999/xlink" content-type="dwc:verbatimCoordinates" xlink:type="simple">32.744869 -109.344099</named-content> <sup>1</sup>, 4088ft., [APH_0641-0642, 12/7/2009, 2♀, Brent E. Hendrixson, Nate Davis, <abbrev xmlns:xlink="http://www.w3.org/1999/xlink" content-type="institution" xlink:title="Auburn University Museum of Natural History; Auburn, Alabama" xlink:type="simple">AUMNH</abbrev>]; Hwy-366, near Hwy-191, <named-content xmlns:xlink="http://www.w3.org/1999/xlink" content-type="dwc:verbatimCoordinates" xlink:type="simple">32.726066 -109.71822</named-content> <sup>1</sup>, 3266ft., [APH_0637-0638, 11/7/2009, 2♂, Brent E. Hendrixson, Nate Davis, <abbrev xmlns:xlink="http://www.w3.org/1999/xlink" content-type="institution" xlink:title="Auburn University Museum of Natural History; Auburn, Alabama" xlink:type="simple">AUMNH</abbrev>]; Klondyke Rd, SW of Hwy-70, <named-content xmlns:xlink="http://www.w3.org/1999/xlink" content-type="dwc:verbatimCoordinates" xlink:type="simple">32.914146 -109.975734</named-content> <sup>1</sup>, 3110ft., [APH_0698-0699, 18/7/2009, 2 juv, Brent E. Hendrixson, Nate Davis, <abbrev xmlns:xlink="http://www.w3.org/1999/xlink" content-type="institution" xlink:title="Auburn University Museum of Natural History; Auburn, Alabama" xlink:type="simple">AUMNH</abbrev>]; [APH_0701-0708, 18/7/2009, 2♀, 6♂, Brent E. Hendrixson, Nate Davis, <abbrev xmlns:xlink="http://www.w3.org/1999/xlink" content-type="institution" xlink:title="Auburn University Museum of Natural History; Auburn, Alabama" xlink:type="simple">AUMNH</abbrev>]; Tanque Rd, near Hwy-191, <named-content xmlns:xlink="http://www.w3.org/1999/xlink" content-type="dwc:verbatimCoordinates" xlink:type="simple">32.604126 -109.681695</named-content> <sup>1</sup>, 3887ft., [APH_0627-0632, 11/7/2009, 5♂, 1 juv, Brent E. Hendrixson, Nate Davis, <abbrev xmlns:xlink="http://www.w3.org/1999/xlink" content-type="institution" xlink:title="Auburn University Museum of Natural History; Auburn, Alabama" xlink:type="simple">AUMNH</abbrev>]; [APH_0635, 11/7/2009, 1♀, Brent E. Hendrixson, Nate Davis, <abbrev xmlns:xlink="http://www.w3.org/1999/xlink" content-type="institution" xlink:title="Auburn University Museum of Natural History; Auburn, Alabama" xlink:type="simple">AUMNH</abbrev>]; <bold>Greenlee</bold>: 0.4 miles N Hwy-75 on Goat Camp Rd, <named-content xmlns:xlink="http://www.w3.org/1999/xlink" content-type="dwc:verbatimCoordinates" xlink:type="simple">32.755403 -109.110492</named-content> <sup>1</sup>, 3726ft., [APH_1351, 5/8/2011, 1 juv, Brent E. Hendrixson, Brendon Barnes, Nate Davis, Jake Storms, <abbrev xmlns:xlink="http://www.w3.org/1999/xlink" content-type="institution" xlink:title="Auburn University Museum of Natural History; Auburn, Alabama" xlink:type="simple">AUMNH</abbrev>]; <bold>New Mexico: Chaves</bold>: N of Roswell, <named-content xmlns:xlink="http://www.w3.org/1999/xlink" content-type="dwc:verbatimCoordinates" xlink:type="simple">33.50677 -104.52311</named-content> <sup>5</sup>, 3626ft., [APH_0316, 10/7/2007, 1♀, Rick C. West, <abbrev xmlns:xlink="http://www.w3.org/1999/xlink" content-type="institution" xlink:title="Auburn University Museum of Natural History; Auburn, Alabama" xlink:type="simple">AUMNH</abbrev>]; rest area near Hagerman, near NM-249, <named-content xmlns:xlink="http://www.w3.org/1999/xlink" content-type="dwc:verbatimCoordinates" xlink:type="simple">33.09694 -104.44167</named-content> <sup>2</sup>, 3559ft., [APH_0044, 20/6/2002, 1♀, Shasta Michaels, JJ East, <abbrev xmlns:xlink="http://www.w3.org/1999/xlink" content-type="institution" xlink:title="Auburn University Museum of Natural History; Auburn, Alabama" xlink:type="simple">AUMNH</abbrev>]; <bold>Dona Ana</bold>: 0.9 miles NE I-10 on CR-B19 (I-10 Exit 155), <named-content xmlns:xlink="http://www.w3.org/1999/xlink" content-type="dwc:verbatimCoordinates" xlink:type="simple">32.130859 -106.626039</named-content> <sup>1</sup>, 4030ft., [APH_0538, 5/6/2009, 1♀, Brent E. Hendrixson, Courtney Dugas, Sloan Click, <abbrev xmlns:xlink="http://www.w3.org/1999/xlink" content-type="institution" xlink:title="Auburn University Museum of Natural History; Auburn, Alabama" xlink:type="simple">AUMNH</abbrev>]; 2711 Los Misioneros, Las Cruces, <named-content xmlns:xlink="http://www.w3.org/1999/xlink" content-type="dwc:verbatimCoordinates" xlink:type="simple">32.336008 -106.749999</named-content> <sup>2</sup>, 4170ft., [APH_1461, 27/6/2012, 1♂, Jesse Ortiz, <abbrev xmlns:xlink="http://www.w3.org/1999/xlink" content-type="institution" xlink:title="Auburn University Museum of Natural History; Auburn, Alabama" xlink:type="simple">AUMNH</abbrev>]; Aguirre Springs Rd, <named-content xmlns:xlink="http://www.w3.org/1999/xlink" content-type="dwc:verbatimCoordinates" xlink:type="simple">32.43067 -106.547785</named-content> <sup>1</sup>, 5258ft., [APH_0655, 13/7/2009, 1 juv, Brent E. Hendrixson, Nate Davis, <abbrev xmlns:xlink="http://www.w3.org/1999/xlink" content-type="institution" xlink:title="Auburn University Museum of Natural History; Auburn, Alabama" xlink:type="simple">AUMNH</abbrev>]; [APH_0662-0664, 14/7/2009, 3 juv, Brent E. Hendrixson, Nate Davis, <abbrev xmlns:xlink="http://www.w3.org/1999/xlink" content-type="institution" xlink:title="Auburn University Museum of Natural History; Auburn, Alabama" xlink:type="simple">AUMNH</abbrev>]; along Hwy-9, <named-content xmlns:xlink="http://www.w3.org/1999/xlink" content-type="dwc:verbatimCoordinates" xlink:type="simple">31.79866 -106.907625</named-content> <sup>1</sup>, 4113ft., [APH_0653, 13/7/2009, 1 juv, Brent E. Hendrixson, Nate Davis, <abbrev xmlns:xlink="http://www.w3.org/1999/xlink" content-type="institution" xlink:title="Auburn University Museum of Natural History; Auburn, Alabama" xlink:type="simple">AUMNH</abbrev>]; Just outside Las Cruces, on Aguirre Spring Road, <named-content xmlns:xlink="http://www.w3.org/1999/xlink" content-type="dwc:verbatimCoordinates" xlink:type="simple">32.431202 -106.54921</named-content> <sup>5</sup>, 5306ft., [APH_0002, 8/2003, 1♂, Roy Thibodeau, <abbrev xmlns:xlink="http://www.w3.org/1999/xlink" content-type="institution" xlink:title="Auburn University Museum of Natural History; Auburn, Alabama" xlink:type="simple">AUMNH</abbrev>]; <bold>Eddy</bold>: 0.5 miles W US-62/180 on CR 408 (Dark Canyon Rd), <named-content xmlns:xlink="http://www.w3.org/1999/xlink" content-type="dwc:verbatimCoordinates" xlink:type="simple">32.28746 -104.28966</named-content> <sup>1</sup>, 3330ft., [APH_0366-0368, 22/6/2008, 3♂, Shasta Michaels, <abbrev xmlns:xlink="http://www.w3.org/1999/xlink" content-type="institution" xlink:title="Auburn University Museum of Natural History; Auburn, Alabama" xlink:type="simple">AUMNH</abbrev>]; 1.2 miles W US-62/180 on CR 408 (Dark Canyon Rd), <named-content xmlns:xlink="http://www.w3.org/1999/xlink" content-type="dwc:verbatimCoordinates" xlink:type="simple">32.28969 -104.30144</named-content> <sup>1</sup>, 3350ft., [APH_0364-0365, 21/6/2008, 2♂, Shasta Michaels, <abbrev xmlns:xlink="http://www.w3.org/1999/xlink" content-type="institution" xlink:title="Auburn University Museum of Natural History; Auburn, Alabama" xlink:type="simple">AUMNH</abbrev>]; 1.7 miles W US-62/180 on CR-408, <named-content xmlns:xlink="http://www.w3.org/1999/xlink" content-type="dwc:verbatimCoordinates" xlink:type="simple">32.293874 -104.309514</named-content> <sup>1</sup>, 3392ft., [APH_0542-0543, 6/6/2009, 2 juv, Brent E. Hendrixson, Courtney Dugas, Sloan Click, <abbrev xmlns:xlink="http://www.w3.org/1999/xlink" content-type="institution" xlink:title="Auburn University Museum of Natural History; Auburn, Alabama" xlink:type="simple">AUMNH</abbrev>]; 2.3 miles W US-62/180 on CR 408, <named-content xmlns:xlink="http://www.w3.org/1999/xlink" content-type="dwc:verbatimCoordinates" xlink:type="simple">32.29345 -104.31993</named-content> <sup>1</sup>, <!--PageBreak-->3434ft., [APH_0061, 14/6/2001, 1♀, Brent E. Hendrixson, <abbrev xmlns:xlink="http://www.w3.org/1999/xlink" content-type="institution" xlink:title="Auburn University Museum of Natural History; Auburn, Alabama" xlink:type="simple">AUMNH</abbrev>]; near jct. CR-1 and US-82, <named-content xmlns:xlink="http://www.w3.org/1999/xlink" content-type="dwc:verbatimCoordinates" xlink:type="simple">32.830265 -104.797078</named-content> <sup>1</sup>, 4228ft., [APH_0541, 6/6/2009, 1♀, Brent E. Hendrixson, Courtney Dugas, Sloan Click, <abbrev xmlns:xlink="http://www.w3.org/1999/xlink" content-type="institution" xlink:title="Auburn University Museum of Natural History; Auburn, Alabama" xlink:type="simple">AUMNH</abbrev>]; <bold>Grant</bold>: Silver City, pinyon pine habitat, <named-content xmlns:xlink="http://www.w3.org/1999/xlink" content-type="dwc:verbatimCoordinates" xlink:type="simple">32.770075 -108.280326</named-content> <sup>4</sup>, 5944ft., [APH_1293, 7/2011, 1 juv, Ken McNeil, <abbrev xmlns:xlink="http://www.w3.org/1999/xlink" content-type="institution" xlink:title="Auburn University Museum of Natural History; Auburn, Alabama" xlink:type="simple">AUMNH</abbrev>]; <bold>Hidalgo</bold>: 1.6 miles S I-10 on Hwy-80, <named-content xmlns:xlink="http://www.w3.org/1999/xlink" content-type="dwc:verbatimCoordinates" xlink:type="simple">32.213781 -108.951553</named-content> <sup>1</sup>, 4233ft., [APH_1180, 26/7/2010, 1♂, Brent E. Hendrixson, Brendon Barnes, Nate Davis, <abbrev xmlns:xlink="http://www.w3.org/1999/xlink" content-type="institution" xlink:title="Auburn University Museum of Natural History; Auburn, Alabama" xlink:type="simple">AUMNH</abbrev>]; 15.5 miles north of Rodeo, <named-content xmlns:xlink="http://www.w3.org/1999/xlink" content-type="dwc:verbatimCoordinates" xlink:type="simple">32.049697 -109.030541</named-content> <sup>5</sup>, 3934ft., [APH_2376, 11/7/1960, 1♂, Zweifel, <named-content xmlns:xlink="http://www.w3.org/1999/xlink" content-type="dwc:institutional_code" xlink:type="simple">AMNH</named-content>]; 18 miles north of Rodeo, <named-content xmlns:xlink="http://www.w3.org/1999/xlink" content-type="dwc:verbatimCoordinates" xlink:type="simple">32.089638 -109.036588</named-content> <sup>5</sup>, 3976ft., [APH_2361, 7/7/1956, 1♂, H. Howden, <named-content xmlns:xlink="http://www.w3.org/1999/xlink" content-type="dwc:institutional_code" xlink:type="simple">AMNH</named-content>]; 19.5 miles north of Rodeo, <named-content xmlns:xlink="http://www.w3.org/1999/xlink" content-type="dwc:verbatimCoordinates" xlink:type="simple">32.11859 -109.03127</named-content> <sup>5</sup>, 4042ft., [APH_2385, 11/7/1960, 1♂, Zweifel, <named-content xmlns:xlink="http://www.w3.org/1999/xlink" content-type="dwc:institutional_code" xlink:type="simple">AMNH</named-content>]; 21.5 miles north of Rodeo, <named-content xmlns:xlink="http://www.w3.org/1999/xlink" content-type="dwc:verbatimCoordinates" xlink:type="simple">32.141862 -109.028611</named-content> <sup>5</sup>, 4124ft., [APH_2371, 11/7/1960, 1♂, Zweifel, <named-content xmlns:xlink="http://www.w3.org/1999/xlink" content-type="dwc:institutional_code" xlink:type="simple">AMNH</named-content>]; 4.1 miles E Hwy-80 on Hwy-9, <named-content xmlns:xlink="http://www.w3.org/1999/xlink" content-type="dwc:verbatimCoordinates" xlink:type="simple">31.936704 -108.970448</named-content> <sup>1</sup>, 4187ft., [APH_0678, 16/7/2009, 1♀, Brent E. Hendrixson, Nate Davis, <abbrev xmlns:xlink="http://www.w3.org/1999/xlink" content-type="institution" xlink:title="Auburn University Museum of Natural History; Auburn, Alabama" xlink:type="simple">AUMNH</abbrev>]; 5 miles north of junction of Animas Rd. and rt. 80, <named-content xmlns:xlink="http://www.w3.org/1999/xlink" content-type="dwc:verbatimCoordinates" xlink:type="simple">31.443254 -109.827763</named-content> <sup>5</sup>, 4678ft., [APH_2374, 23/7/1960, 1♂, R. Zweifel, <named-content xmlns:xlink="http://www.w3.org/1999/xlink" content-type="dwc:institutional_code" xlink:type="simple">AMNH</named-content>]; 5 miles south of Road Forks, <named-content xmlns:xlink="http://www.w3.org/1999/xlink" content-type="dwc:verbatimCoordinates" xlink:type="simple">32.275308 -108.794078</named-content> <sup>5</sup>, 4354ft., [APH_2384, 2/7/1962, 1♂, W.J. Gerstch, <named-content xmlns:xlink="http://www.w3.org/1999/xlink" content-type="dwc:institutional_code" xlink:type="simple">AMNH</named-content>]; 6 miles north of Lordsburg, <named-content xmlns:xlink="http://www.w3.org/1999/xlink" content-type="dwc:verbatimCoordinates" xlink:type="simple">32.436395 -108.707975</named-content> <sup>5</sup>, 4432ft., [APH_2358, 28/7/1962, 1♂, unknown, <named-content xmlns:xlink="http://www.w3.org/1999/xlink" content-type="dwc:institutional_code" xlink:type="simple">AMNH</named-content>]; 8 miles north of Rodeo, <named-content xmlns:xlink="http://www.w3.org/1999/xlink" content-type="dwc:verbatimCoordinates" xlink:type="simple">31.952008 -109.030121</named-content> <sup>5</sup>, 4078ft., [APH_2370, 14/7/1963, 1♂, C. Bagwell, <named-content xmlns:xlink="http://www.w3.org/1999/xlink" content-type="dwc:institutional_code" xlink:type="simple">AMNH</named-content>]; along Hwy-338, <named-content xmlns:xlink="http://www.w3.org/1999/xlink" content-type="dwc:verbatimCoordinates" xlink:type="simple">31.807343 -108.801127</named-content> <sup>1</sup>, 4675ft., [APH_1192-1194, 26/7/2010, 3♂, Brent E. Hendrixson, Brendon Barnes, Nate Davis, <abbrev xmlns:xlink="http://www.w3.org/1999/xlink" content-type="institution" xlink:title="Auburn University Museum of Natural History; Auburn, Alabama" xlink:type="simple">AUMNH</abbrev>]; along Hwy-80 at CR-C078, <named-content xmlns:xlink="http://www.w3.org/1999/xlink" content-type="dwc:verbatimCoordinates" xlink:type="simple">32.101572 -108.957714</named-content> <sup>1</sup>, 4408ft., [APH_0676, 15/7/2009, 1 juv, Brent E. Hendrixson, Nate Davis, <abbrev xmlns:xlink="http://www.w3.org/1999/xlink" content-type="institution" xlink:title="Auburn University Museum of Natural History; Auburn, Alabama" xlink:type="simple">AUMNH</abbrev>]; along Hwy-80 at Granite Gap, <named-content xmlns:xlink="http://www.w3.org/1999/xlink" content-type="dwc:verbatimCoordinates" xlink:type="simple">32.086958 -108.977019</named-content> <sup>1</sup>, 4495ft., [APH_1483, 1/8/2012, 1♂, Brent E. Hendrixson, Brendon Barnes, Austin Deskewies, <abbrev xmlns:xlink="http://www.w3.org/1999/xlink" content-type="institution" xlink:title="Auburn University Museum of Natural History; Auburn, Alabama" xlink:type="simple">AUMNH</abbrev>]; along Hwy-9, just E of Continental Divide, <named-content xmlns:xlink="http://www.w3.org/1999/xlink" content-type="dwc:verbatimCoordinates" xlink:type="simple">31.963316 -108.673824</named-content> <sup>1</sup>, 4489ft., [APH_0680, 16/7/2009, 1♀, Brent E. Hendrixson, Nate Davis, <abbrev xmlns:xlink="http://www.w3.org/1999/xlink" content-type="institution" xlink:title="Auburn University Museum of Natural History; Auburn, Alabama" xlink:type="simple">AUMNH</abbrev>]; along Hwy-9, just west of Gas Line Rd, <named-content xmlns:xlink="http://www.w3.org/1999/xlink" content-type="dwc:verbatimCoordinates" xlink:type="simple">31.935932 -108.940821</named-content> <sup>1</sup>, 4355ft., [APH_0677, 15/7/2009, 1♂, Brent E. Hendrixson, Nate Davis, <abbrev xmlns:xlink="http://www.w3.org/1999/xlink" content-type="institution" xlink:title="Auburn University Museum of Natural History; Auburn, Alabama" xlink:type="simple">AUMNH</abbrev>]; along Hwy-90, NE of Lordsburg, <named-content xmlns:xlink="http://www.w3.org/1999/xlink" content-type="dwc:verbatimCoordinates" xlink:type="simple">32.469585 -108.60797</named-content> <sup>1</sup>, 5005ft., [APH_0646, 12/7/2009, 1 juv, Brent E. Hendrixson, Nate Davis, <abbrev xmlns:xlink="http://www.w3.org/1999/xlink" content-type="institution" xlink:title="Auburn University Museum of Natural History; Auburn, Alabama" xlink:type="simple">AUMNH</abbrev>]; along US-70, SE of Hwy-92, <named-content xmlns:xlink="http://www.w3.org/1999/xlink" content-type="dwc:verbatimCoordinates" xlink:type="simple">32.612037 -108.984613</named-content> <sup>1</sup>, 4151ft., [APH_0643-0644, 12/7/2009, 1♀, 1 juv, Brent E. Hendrixson, Nate Davis, <abbrev xmlns:xlink="http://www.w3.org/1999/xlink" content-type="institution" xlink:title="Auburn University Museum of Natural History; Auburn, Alabama" xlink:type="simple">AUMNH</abbrev>]; Cieanega Lake, 15.5 miles north of Rodeo, <named-content xmlns:xlink="http://www.w3.org/1999/xlink" content-type="dwc:verbatimCoordinates" xlink:type="simple">32.049697 -109.030541</named-content> <sup>5</sup>, 3934ft., [APH_2375, 14/7/1961, 1♂, J. Cole, <named-content xmlns:xlink="http://www.w3.org/1999/xlink" content-type="dwc:institutional_code" xlink:type="simple">AMNH</named-content>]; Lordsburg, vicinity of Fraggle Rock, <named-content xmlns:xlink="http://www.w3.org/1999/xlink" content-type="dwc:verbatimCoordinates" xlink:type="simple">32.31738 -108.81833</named-content> <sup>4</sup>, 4250ft., [APH_1294, 7/2011, 1♂, Ken McNeil, <abbrev xmlns:xlink="http://www.w3.org/1999/xlink" content-type="institution" xlink:title="Auburn University Museum of Natural History; Auburn, Alabama" xlink:type="simple">AUMNH</abbrev>]; Rodeo, <named-content xmlns:xlink="http://www.w3.org/1999/xlink" content-type="dwc:verbatimCoordinates" xlink:type="simple">31.950087 -109.031176</named-content> <sup>5</sup>, 4085ft., [APH_2366, 17/7/1963, 2♂, V. Roth, <named-content xmlns:xlink="http://www.w3.org/1999/xlink" content-type="dwc:institutional_code" xlink:type="simple">AMNH</named-content>]; Rt. 9, 2 miles east of juncture with US 80, <named-content xmlns:xlink="http://www.w3.org/1999/xlink" content-type="dwc:verbatimCoordinates" xlink:type="simple">31.920498 -109.070014</named-content> <sup>4</sup>, 4301ft., [APH_2387, 3/7/1958, 2♂, Robert Chew, <named-content xmlns:xlink="http://www.w3.org/1999/xlink" content-type="dwc:institutional_code" xlink:type="simple">AMNH</named-content>]; <bold>Luna</bold>: 0.5 miles E Hidalgo Co. Line along I-10, <named-content xmlns:xlink="http://www.w3.org/1999/xlink" content-type="dwc:verbatimCoordinates" xlink:type="simple">32.208983 -108.221098</named-content> <sup>1</sup>, 4547ft., [APH_1178, 23/7/2010, 1♂, Brent E. Hendrixson, Brendon Barnes, Nate Davis, <abbrev xmlns:xlink="http://www.w3.org/1999/xlink" content-type="institution" xlink:title="Auburn University Museum of Natural History; Auburn, Alabama" xlink:type="simple">AUMNH</abbrev>]; along Hwy-11, N of Columbus, <named-content xmlns:xlink="http://www.w3.org/1999/xlink" content-type="dwc:verbatimCoordinates" xlink:type="simple">31.935144 -107.670986</named-content> <sup>1</sup>, 4220ft., [APH_0650-0651, 13/7/2009, 2 juv, Brent E. Hendrixson, Nate Davis, <abbrev xmlns:xlink="http://www.w3.org/1999/xlink" content-type="institution" xlink:title="Auburn University Museum of Natural History; Auburn, Alabama" xlink:type="simple">AUMNH</abbrev>]; along Hwy-180, <named-content xmlns:xlink="http://www.w3.org/1999/xlink" content-type="dwc:verbatimCoordinates" xlink:type="simple">32.431967 -107.90736</named-content> <sup>1</sup>, 4691ft., [APH_0647-0649, 13/7/2009, 3 juv, Brent E. Hendrixson, Nate Davis, <!--PageBreak--><abbrev xmlns:xlink="http://www.w3.org/1999/xlink" content-type="institution" xlink:title="Auburn University Museum of Natural History; Auburn, Alabama" xlink:type="simple">AUMNH</abbrev>]; along Hwy-9, <named-content xmlns:xlink="http://www.w3.org/1999/xlink" content-type="dwc:verbatimCoordinates" xlink:type="simple">31.828861 -107.320841</named-content> <sup>1</sup>, 4141ft., [APH_0652, 13/7/2009, 1 juv, Brent E. Hendrixson, Nate Davis, <abbrev xmlns:xlink="http://www.w3.org/1999/xlink" content-type="institution" xlink:title="Auburn University Museum of Natural History; Auburn, Alabama" xlink:type="simple">AUMNH</abbrev>]; along Hwy-9, 2.3 miles SE Grant County Line, <named-content xmlns:xlink="http://www.w3.org/1999/xlink" content-type="dwc:verbatimCoordinates" xlink:type="simple">31.868935 -108.182075</named-content> <sup>1</sup>, 4605ft., [APH_0665, 14/7/2009, 1 juv, Brent E. Hendrixson, Nate Davis, <abbrev xmlns:xlink="http://www.w3.org/1999/xlink" content-type="institution" xlink:title="Auburn University Museum of Natural History; Auburn, Alabama" xlink:type="simple">AUMNH</abbrev>]; Cookes Canyon Rd, A019, 3.4 miles NW NM-26, <named-content xmlns:xlink="http://www.w3.org/1999/xlink" content-type="dwc:verbatimCoordinates" xlink:type="simple">32.453472 -107.614333</named-content> <sup>1</sup>, 4710ft., [APH_0395, 28/7/2008, 1♂, Kari and Hunter McWest, <abbrev xmlns:xlink="http://www.w3.org/1999/xlink" content-type="institution" xlink:title="Auburn University Museum of Natural History; Auburn, Alabama" xlink:type="simple">AUMNH</abbrev>]; Deming, on ramp to I-10, <named-content xmlns:xlink="http://www.w3.org/1999/xlink" content-type="dwc:verbatimCoordinates" xlink:type="simple">32.267886 -107.780667</named-content> <sup>1</sup>, 4817ft., [APH_1177, 23/7/2010, 1♂, Brent E. Hendrixson, Brendon Barnes, Nate Davis, <abbrev xmlns:xlink="http://www.w3.org/1999/xlink" content-type="institution" xlink:title="Auburn University Museum of Natural History; Auburn, Alabama" xlink:type="simple">AUMNH</abbrev>]; Little Florida Mtns, 1 miles SE on Bonita Rd from turnoff on Gap Rd, <named-content xmlns:xlink="http://www.w3.org/1999/xlink" content-type="dwc:verbatimCoordinates" xlink:type="simple">32.15817 -107.58858</named-content> <sup>4</sup>, 4480ft., [APH_0194, 3/9/2007, 1♀, Lorenzo Prendini, Jeremy Huff, <abbrev xmlns:xlink="http://www.w3.org/1999/xlink" content-type="institution" xlink:title="Auburn University Museum of Natural History; Auburn, Alabama" xlink:type="simple">AUMNH</abbrev>]; <bold>Sierra</bold>: near Truth or Consequences, 0.2 miles W I-25 off Exit 79, <named-content xmlns:xlink="http://www.w3.org/1999/xlink" content-type="dwc:verbatimCoordinates" xlink:type="simple">33.157129 -107.257152</named-content> <sup>1</sup>, 4491ft., [APH_1295, 24/7/2011, 1 juv, Brent E. Hendrixson, Shasta Michaels, <abbrev xmlns:xlink="http://www.w3.org/1999/xlink" content-type="institution" xlink:title="Auburn University Museum of Natural History; Auburn, Alabama" xlink:type="simple">AUMNH</abbrev>]; <bold>Socorro</bold>: Escondida, <named-content xmlns:xlink="http://www.w3.org/1999/xlink" content-type="dwc:verbatimCoordinates" xlink:type="simple">34.05833 -106.89083</named-content> <sup>5</sup>, 4607ft., [APH_0034, 7/8/2006, 1♀, Kristin Greene, <abbrev xmlns:xlink="http://www.w3.org/1999/xlink" content-type="institution" xlink:title="Auburn University Museum of Natural History; Auburn, Alabama" xlink:type="simple">AUMNH</abbrev>]; <bold>Texas: Andrews</bold>: SW4001, <named-content xmlns:xlink="http://www.w3.org/1999/xlink" content-type="dwc:verbatimCoordinates" xlink:type="simple">32.113981 -102.615814</named-content> <sup>1</sup>, 3139ft., [APH_1053-1054, 6/7/2010, 2♂, Skyler Stevens, <abbrev xmlns:xlink="http://www.w3.org/1999/xlink" content-type="institution" xlink:title="Auburn University Museum of Natural History; Auburn, Alabama" xlink:type="simple">AUMNH</abbrev>]; SW7000 and SW6601, <named-content xmlns:xlink="http://www.w3.org/1999/xlink" content-type="dwc:verbatimCoordinates" xlink:type="simple">32.110219 -102.710939</named-content> <sup>1</sup>, 3233ft., [APH_1055, 6/7/2010, 1♂, Skyler Stevens, <abbrev xmlns:xlink="http://www.w3.org/1999/xlink" content-type="institution" xlink:title="Auburn University Museum of Natural History; Auburn, Alabama" xlink:type="simple">AUMNH</abbrev>]; SW8000 and SW3001, <named-content xmlns:xlink="http://www.w3.org/1999/xlink" content-type="dwc:verbatimCoordinates" xlink:type="simple">32.111511 -102.566667</named-content> <sup>1</sup>, 3122ft., [APH_1050-1051, 6/7/2010, 2♂, Skyler Stevens, <abbrev xmlns:xlink="http://www.w3.org/1999/xlink" content-type="institution" xlink:title="Auburn University Museum of Natural History; Auburn, Alabama" xlink:type="simple">AUMNH</abbrev>]; <bold>Brewster</bold>: 1.85 miles N Ranch Rd 2627 on Hwy-385, <named-content xmlns:xlink="http://www.w3.org/1999/xlink" content-type="dwc:verbatimCoordinates" xlink:type="simple">29.71843 -103.15894</named-content> <sup>2</sup>, 2759ft., [APH_1469, 22/6/2012, 1♂, Darryl Burton, <abbrev xmlns:xlink="http://www.w3.org/1999/xlink" content-type="institution" xlink:title="Auburn University Museum of Natural History; Auburn, Alabama" xlink:type="simple">AUMNH</abbrev>]; 14 miles N Ranch Rd 2627 on Hwy-385, <named-content xmlns:xlink="http://www.w3.org/1999/xlink" content-type="dwc:verbatimCoordinates" xlink:type="simple">29.86536 -103.24919</named-content> <sup>2</sup>, 3215ft., [APH_1472, 24/6/2012, 1♂, Darryl Burton, <abbrev xmlns:xlink="http://www.w3.org/1999/xlink" content-type="institution" xlink:title="Auburn University Museum of Natural History; Auburn, Alabama" xlink:type="simple">AUMNH</abbrev>]; 14.3 miles NE jct US-90 on US-67, <named-content xmlns:xlink="http://www.w3.org/1999/xlink" content-type="dwc:verbatimCoordinates" xlink:type="simple">30.53666 -103.39322</named-content> <sup>1</sup>, 3831ft., [APH_0029, 18/6/2001, 1♂, Jeff Owens, <abbrev xmlns:xlink="http://www.w3.org/1999/xlink" content-type="institution" xlink:title="Auburn University Museum of Natural History; Auburn, Alabama" xlink:type="simple">AUMNH</abbrev>]; 5.5 miles N Ranch Rd 2627 on Hwy-385, <named-content xmlns:xlink="http://www.w3.org/1999/xlink" content-type="dwc:verbatimCoordinates" xlink:type="simple">29.76887 -103.16619</named-content> <sup>2</sup>, 2840ft., [APH_1471, 24/6/2012, 1♂, Darryl Burton, <abbrev xmlns:xlink="http://www.w3.org/1999/xlink" content-type="institution" xlink:title="Auburn University Museum of Natural History; Auburn, Alabama" xlink:type="simple">AUMNH</abbrev>]; <bold>Crane</bold>: off Hwy 385, N or Crane, <named-content xmlns:xlink="http://www.w3.org/1999/xlink" content-type="dwc:verbatimCoordinates" xlink:type="simple">31.41690278 -102.3563111</named-content> <sup>2</sup>, 2550ft., [APH_1386, 29/8/2011, 1 juv, Darryl Burton, <abbrev xmlns:xlink="http://www.w3.org/1999/xlink" content-type="institution" xlink:title="Auburn University Museum of Natural History; Auburn, Alabama" xlink:type="simple">AUMNH</abbrev>]; <bold>Ector</bold>: Cowden H Ranch, <named-content xmlns:xlink="http://www.w3.org/1999/xlink" content-type="dwc:verbatimCoordinates" xlink:type="simple">32.07805 -102.780783</named-content> <sup>6</sup>, 3316ft., [APH_0940, 2006, 1♀, Dave Moellendorf, <abbrev xmlns:xlink="http://www.w3.org/1999/xlink" content-type="institution" xlink:title="Auburn University Museum of Natural History; Auburn, Alabama" xlink:type="simple">AUMNH</abbrev>]; [APH_0943, 9/2008, 1♀, Chris A. Hamilton, <abbrev xmlns:xlink="http://www.w3.org/1999/xlink" content-type="institution" xlink:title="Auburn University Museum of Natural History; Auburn, Alabama" xlink:type="simple">AUMNH</abbrev>]; [APH_0946, 9/2008, 1♀, Chris A. Hamilton, <abbrev xmlns:xlink="http://www.w3.org/1999/xlink" content-type="institution" xlink:title="Auburn University Museum of Natural History; Auburn, Alabama" xlink:type="simple">AUMNH</abbrev>]; <bold>El Paso</bold>: 3457 Red Sails Drive, El Paso, <named-content xmlns:xlink="http://www.w3.org/1999/xlink" content-type="dwc:verbatimCoordinates" xlink:type="simple">31.79305 -106.313143</named-content> <sup>1</sup>, 3987ft., [APH_3126, 18/7/2013, 1♂, Jackie Ortegon, <abbrev xmlns:xlink="http://www.w3.org/1999/xlink" content-type="institution" xlink:title="Auburn University Museum of Natural History; Auburn, Alabama" xlink:type="simple">AUMNH</abbrev>]; Rest Area, 1.4 miles SE FM-793 (SE Fabens), <named-content xmlns:xlink="http://www.w3.org/1999/xlink" content-type="dwc:verbatimCoordinates" xlink:type="simple">31.503951 -106.116307</named-content> <sup>1</sup>, 3779ft., [APH_0537, 5/6/2009, 1♀, Brent E. Hendrixson, Courtney Dugas, Sloan Click, <abbrev xmlns:xlink="http://www.w3.org/1999/xlink" content-type="institution" xlink:title="Auburn University Museum of Natural History; Auburn, Alabama" xlink:type="simple">AUMNH</abbrev>]; <bold>Gaines</bold>: Seminole, <named-content xmlns:xlink="http://www.w3.org/1999/xlink" content-type="dwc:verbatimCoordinates" xlink:type="simple">32.72695 -102.660533</named-content> <sup>1</sup>, 3327ft., [APH_0850-0854, 9/2008, 5♀, Chris A. Hamilton, <abbrev xmlns:xlink="http://www.w3.org/1999/xlink" content-type="institution" xlink:title="Auburn University Museum of Natural History; Auburn, Alabama" xlink:type="simple">AUMNH</abbrev>]; [APH_0888, 9/2008, 1♀, Chris A. Hamilton, <abbrev xmlns:xlink="http://www.w3.org/1999/xlink" content-type="institution" xlink:title="Auburn University Museum of Natural History; Auburn, Alabama" xlink:type="simple">AUMNH</abbrev>]; Seminole, 0.4 miles NW 11th St on Hwy-214, <named-content xmlns:xlink="http://www.w3.org/1999/xlink" content-type="dwc:verbatimCoordinates" xlink:type="simple">32.729362 -102.661669</named-content> <sup>1</sup>, 3329ft., [APH_0545, 7/6/2009, 1♀, Brent E. Hendrixson, Courtney Dugas, Sloan Click, <abbrev xmlns:xlink="http://www.w3.org/1999/xlink" content-type="institution" xlink:title="Auburn University Museum of Natural History; Auburn, Alabama" xlink:type="simple">AUMNH</abbrev>]; <bold>Midland</bold>: CR60, <named-content xmlns:xlink="http://www.w3.org/1999/xlink" content-type="dwc:verbatimCoordinates" xlink:type="simple">32.010556 -102.2275</named-content> <sup>1</sup>, 2888ft., [APH_1060, 2/7/2010, 1♂, Skyler Stevens, <abbrev xmlns:xlink="http://www.w3.org/1999/xlink" content-type="institution" xlink:title="Auburn University Museum of Natural History; Auburn, Alabama" xlink:type="simple">AUMNH</abbrev>]; FM 1788 S, <named-content xmlns:xlink="http://www.w3.org/1999/xlink" content-type="dwc:verbatimCoordinates" xlink:type="simple">31.762925 -102.16813</named-content> <sup>2</sup>, 2895ft., [APH_1372-1373, 27/6/2011, 2♂, Darryl Burton, <abbrev xmlns:xlink="http://www.w3.org/1999/xlink" content-type="institution" xlink:title="Auburn University Museum of Natural History; Auburn, Alabama" xlink:type="simple">AUMNH</abbrev>]; <bold>Reeves</bold>: outside Carlsbad, <named-content xmlns:xlink="http://www.w3.org/1999/xlink" content-type="dwc:verbatimCoordinates" xlink:type="simple">31.83806 -103.88556</named-content> <sup>1</sup>, 2780ft., [APH_0018-0021, 20/6/2002, 4♂, ATS Conference, <abbrev xmlns:xlink="http://www.w3.org/1999/xlink" content-type="institution" xlink:title="Auburn University Museum of Natural History; Auburn, Alabama" xlink:type="simple">AUMNH</abbrev>]; <bold>Upton</bold>: just S of Hwy 329, before FM1492 jct, <named-content xmlns:xlink="http://www.w3.org/1999/xlink" content-type="dwc:verbatimCoordinates" xlink:type="simple">31.42758333 -102.1889667</named-content> <sup>2</sup>, 2800ft., [APH_1378, 10/8/2011, 1 juv, Darryl Burton, <abbrev xmlns:xlink="http://www.w3.org/1999/xlink" content-type="institution" xlink:title="Auburn University Museum of Natural History; Auburn, Alabama" xlink:type="simple">AUMNH</abbrev>]; oil fields E of Hwy 329, <named-content xmlns:xlink="http://www.w3.org/1999/xlink" content-type="dwc:verbatimCoordinates" xlink:type="simple">31.35481944 -102.0862667</named-content> <sup>2</sup>, 2715ft., [APH_1382, 10/9/2011, 1♀, Darryl Bur<!--PageBreak-->ton, <abbrev xmlns:xlink="http://www.w3.org/1999/xlink" content-type="institution" xlink:title="Auburn University Museum of Natural History; Auburn, Alabama" xlink:type="simple">AUMNH</abbrev>]; [APH_1383, 30/8/2011, 1♀, Darryl Burton, <abbrev xmlns:xlink="http://www.w3.org/1999/xlink" content-type="institution" xlink:title="Auburn University Museum of Natural History; Auburn, Alabama" xlink:type="simple">AUMNH</abbrev>]; oil fields W of Hwy 329, <named-content xmlns:xlink="http://www.w3.org/1999/xlink" content-type="dwc:verbatimCoordinates" xlink:type="simple">31.42420833 -102.1828</named-content> <sup>2</sup>, 2795ft., [APH_1376, 30/7/2011, 1 juv, Darryl Burton, <abbrev xmlns:xlink="http://www.w3.org/1999/xlink" content-type="institution" xlink:title="Auburn University Museum of Natural History; Auburn, Alabama" xlink:type="simple">AUMNH</abbrev>]; [APH_1380, 6/9/2011, 1 juv, Darryl Burton, <abbrev xmlns:xlink="http://www.w3.org/1999/xlink" content-type="institution" xlink:title="Auburn University Museum of Natural History; Auburn, Alabama" xlink:type="simple">AUMNH</abbrev>]; [APH_1390, 31/7/2011, 1 juv, Darryl Burton, <abbrev xmlns:xlink="http://www.w3.org/1999/xlink" content-type="institution" xlink:title="Auburn University Museum of Natural History; Auburn, Alabama" xlink:type="simple">AUMNH</abbrev>]; <bold>Ward</bold>: E of Pecos on I-20, <named-content xmlns:xlink="http://www.w3.org/1999/xlink" content-type="dwc:verbatimCoordinates" xlink:type="simple">31.444196 -103.371451</named-content> <sup>1</sup>, 2583ft., [APH_1175, 22/7/2010, 1♂, Brent E. Hendrixson, Brendon Barnes, Nate Davis, <abbrev xmlns:xlink="http://www.w3.org/1999/xlink" content-type="institution" xlink:title="Auburn University Museum of Natural History; Auburn, Alabama" xlink:type="simple">AUMNH</abbrev>.</p></tp:treatment-sec><tp:treatment-sec sec-type="Distribution and natural history"><title>Distribution and natural history.</title><p>
            <italic><tp:taxon-name><tp:taxon-name-part taxon-name-part-type="genus">Aphonopelma</tp:taxon-name-part> <tp:taxon-name-part taxon-name-part-type="species">gabeli</tp:taxon-name-part></tp:taxon-name></italic> is distributed mostly throughout the Chihuahuan Desert in southeastern Arizona, southern New Mexico, and West Texas; this includes the northern finger-like extensions of the desert along the Rio Grande and Pecos Rivers into Socorro and Chaves Counties, New Mexico, respectively (Fig. <xref ref-type="fig" rid="F49">49A</xref>). This species is also known from adjacent sections of the High Plains and near canyon mouths of the Madrean sky islands. The species distribution model (Fig. <xref ref-type="fig" rid="F49">49B</xref>) predicts suitable habitat throughout most of Trans-Pecos Texas, the boot heel of New Mexico, and sections of southeastern Arizona, northeastern Sonora, and northwestern Chihuahua. <italic><tp:taxon-name><tp:taxon-name-part taxon-name-part-type="genus">Aphonopelma</tp:taxon-name-part> <tp:taxon-name-part taxon-name-part-type="species">gabeli</tp:taxon-name-part></tp:taxon-name></italic> can be found inhabiting the following Level III Ecoregions: Chihuahuan Deserts, High Plains, Arizona/New Mexico Mountains, Southwestern Tablelands, and Madrean Archipelago (Fig. <xref ref-type="fig" rid="F1">1F</xref>). Specimens accompanied with precise georeferenced locality data have been collected at elevations ranging from 775 to 1620 meters in short grass prairie, desert grassland, and desert scrub communities; at higher elevations, habitats are sometimes associated with various oaks and junipers. <italic><tp:taxon-name><tp:taxon-name-part taxon-name-part-type="genus">Aphonopelma</tp:taxon-name-part> <tp:taxon-name-part taxon-name-part-type="species">gabeli</tp:taxon-name-part></tp:taxon-name></italic> has been observed in syntopy (burrows located within a few meters of each other) with <italic><tp:taxon-name><tp:taxon-name-part taxon-name-part-type="genus">Aphonopelma</tp:taxon-name-part> <tp:taxon-name-part taxon-name-part-type="species">armada</tp:taxon-name-part></tp:taxon-name></italic>, <italic><tp:taxon-name><tp:taxon-name-part taxon-name-part-type="genus">Aphonopelma</tp:taxon-name-part> <tp:taxon-name-part taxon-name-part-type="species">hentzi</tp:taxon-name-part></tp:taxon-name></italic>, <italic><tp:taxon-name><tp:taxon-name-part taxon-name-part-type="genus">Aphonopelma</tp:taxon-name-part> <tp:taxon-name-part taxon-name-part-type="species">parvum</tp:taxon-name-part></tp:taxon-name></italic> sp. n., and <italic><tp:taxon-name><tp:taxon-name-part taxon-name-part-type="genus">Aphonopelma</tp:taxon-name-part> <tp:taxon-name-part taxon-name-part-type="species">vorhiesi</tp:taxon-name-part></tp:taxon-name></italic> and can probably be found alongside <italic><tp:taxon-name><tp:taxon-name-part taxon-name-part-type="genus">Aphonopelma</tp:taxon-name-part> <tp:taxon-name-part taxon-name-part-type="species">chalcodes</tp:taxon-name-part></tp:taxon-name></italic> in Cochise and Graham Counties, Arizona. Burrows are typical of that for North American tarantulas (i.e., circular and generally covered by a thin veil of silk) and specimens can be readily collected by pouring a small amount of water into their burrows. Burrows are plugged during the winter months. The breeding period is late spring and early summer (June-August); adult males have been observed in large numbers at night along dirt roads in Graham County, Arizona and Eddy County, New Mexico. The data in <xref ref-type="bibr" rid="B31">Hamilton et al. (2011)</xref> and other preliminary mtDNA data suggests that <italic><tp:taxon-name><tp:taxon-name-part taxon-name-part-type="genus">Aphonopelma</tp:taxon-name-part> <tp:taxon-name-part taxon-name-part-type="species">gabeli</tp:taxon-name-part></tp:taxon-name></italic> recently expanded its distribution into present-day portions of the Chihuahuan Desert, likely following the desert’s appearance in the United States as the climate warmed and dried during the late Holocene (see <xref ref-type="bibr" rid="B92">Van Devender 1990</xref>).</p><fig id="F49" position="float" orientation="portrait"><label>Figure 49.</label><caption><p>
          <italic><tp:taxon-name><tp:taxon-name-part taxon-name-part-type="genus">Aphonopelma</tp:taxon-name-part> <tp:taxon-name-part taxon-name-part-type="species">gabeli</tp:taxon-name-part></tp:taxon-name></italic> Smith, 1995. <bold>A</bold> distribution of known specimens <bold>B</bold> predicted distribution; warmer colors (red, orange, yellow) represent areas of high probability of occurrence, cooler colors (blue shades) represent areas of low probability of occurrence.</p></caption><graphic xmlns:xlink="http://www.w3.org/1999/xlink" xlink:href="zookeys-560-001-g049.jpg" position="float" orientation="portrait" xlink:type="simple" id="oo_76325.jpg"/></fig></tp:treatment-sec><tp:treatment-sec sec-type="Conservation status"><title>Conservation status.</title><p>Landscape fragmentation due to oil and natural gas production has raised concern about the conservation status of some species in the Permian Basin of West Texas and southeastern New Mexico (<xref ref-type="bibr" rid="B48">Leavitt and Fitzgerald 2013</xref>). <italic><tp:taxon-name><tp:taxon-name-part taxon-name-part-type="genus">Aphonopelma</tp:taxon-name-part> <tp:taxon-name-part taxon-name-part-type="species">gabeli</tp:taxon-name-part></tp:taxon-name></italic>, however, is one of the most common and widely distributed tarantulas in the United States and is frequently encountered in areas that have been developed for such production (D. Burton 2011, pers. comm.). This species is secure.</p></tp:treatment-sec><tp:treatment-sec sec-type="Remarks"><title>Remarks.</title><p>
            <italic><tp:taxon-name><tp:taxon-name-part taxon-name-part-type="genus">Aphonopelma</tp:taxon-name-part> <tp:taxon-name-part taxon-name-part-type="species">gabeli</tp:taxon-name-part></tp:taxon-name></italic> females and juvenile males are easily differentiated from <italic><tp:taxon-name><tp:taxon-name-part taxon-name-part-type="genus">Aphonopelma</tp:taxon-name-part> <tp:taxon-name-part taxon-name-part-type="species">armada</tp:taxon-name-part></tp:taxon-name></italic> by the flared metatarsal scopulae and prolateral coxa I setae of <italic><tp:taxon-name><tp:taxon-name-part taxon-name-part-type="genus">Aphonopelma</tp:taxon-name-part> <tp:taxon-name-part taxon-name-part-type="species">armada</tp:taxon-name-part></tp:taxon-name></italic>; from <italic><tp:taxon-name><tp:taxon-name-part taxon-name-part-type="genus">Aphonopelma</tp:taxon-name-part> <tp:taxon-name-part taxon-name-part-type="species">anax</tp:taxon-name-part></tp:taxon-name></italic> by spermathecae and palpal bulbs, as well as prolateral coxa I setae; from <italic><tp:taxon-name><tp:taxon-name-part taxon-name-part-type="genus">Aphonopelma</tp:taxon-name-part> <tp:taxon-name-part taxon-name-part-type="species">hentzi</tp:taxon-name-part></tp:taxon-name></italic> by its phenotypic appearance and prolateral coxa I setae; from <italic><tp:taxon-name><tp:taxon-name-part taxon-name-part-type="genus">Aphonopelma</tp:taxon-name-part> <tp:taxon-name-part taxon-name-part-type="species">moderatum</tp:taxon-name-part></tp:taxon-name></italic> by <!--PageBreak-->their unique phenotypic color and banding; from <italic><tp:taxon-name><tp:taxon-name-part taxon-name-part-type="genus">Aphonopelma</tp:taxon-name-part> <tp:taxon-name-part taxon-name-part-type="species">peloncillo</tp:taxon-name-part></tp:taxon-name></italic> by its phenotypic appearance; from <italic><tp:taxon-name><tp:taxon-name-part taxon-name-part-type="genus">Aphonopelma</tp:taxon-name-part> <tp:taxon-name-part taxon-name-part-type="species">vorhiesi</tp:taxon-name-part></tp:taxon-name></italic> by their black appearance; and from <italic><tp:taxon-name><tp:taxon-name-part taxon-name-part-type="genus">Aphonopelma</tp:taxon-name-part> <tp:taxon-name-part taxon-name-part-type="species">parvum</tp:taxon-name-part></tp:taxon-name></italic> due to the extreme small size of the miniature species. Other important ratios that distinguish males: <italic><tp:taxon-name><tp:taxon-name-part taxon-name-part-type="genus">Aphonopelma</tp:taxon-name-part> <tp:taxon-name-part taxon-name-part-type="species">gabeli</tp:taxon-name-part></tp:taxon-name></italic> possess a larger F4L/W (≥4.29; 4.29–4.60) than <italic><tp:taxon-name><tp:taxon-name-part taxon-name-part-type="genus">Aphonopelma</tp:taxon-name-part> <tp:taxon-name-part taxon-name-part-type="species">hentzi</tp:taxon-name-part></tp:taxon-name></italic> (≤4.24; 3.62–4.24); by possessing a smaller L1/L4 (≤0.95; 0.91–0.95) than <italic><tp:taxon-name><tp:taxon-name-part taxon-name-part-type="genus">Aphonopelma</tp:taxon-name-part> <tp:taxon-name-part taxon-name-part-type="species">moderatum</tp:taxon-name-part></tp:taxon-name></italic> (&gt;0.95; 0.95–0.99) and <italic><tp:taxon-name><tp:taxon-name-part taxon-name-part-type="genus">Aphonopelma</tp:taxon-name-part> <tp:taxon-name-part taxon-name-part-type="species">moellendorfi</tp:taxon-name-part></tp:taxon-name></italic> (≥0.96; 0.96–1.00); by possessing a larger L4 scopulation extent (36%–47%) than <italic><tp:taxon-name><tp:taxon-name-part taxon-name-part-type="genus">Aphonopelma</tp:taxon-name-part> <tp:taxon-name-part taxon-name-part-type="species">vorhiesi</tp:taxon-name-part></tp:taxon-name></italic> (20%-36%) and smaller than <italic><tp:taxon-name><tp:taxon-name-part taxon-name-part-type="genus">Aphonopelma</tp:taxon-name-part> <tp:taxon-name-part taxon-name-part-type="species">chalcodes</tp:taxon-name-part></tp:taxon-name></italic> (66%–76%); by possessing a smaller <abbrev xmlns:xlink="http://www.w3.org/1999/xlink" xlink:title="femur I length retrolateral aspect" xlink:type="simple">F1</abbrev>/<abbrev xmlns:xlink="http://www.w3.org/1999/xlink" xlink:title="metatarsus III length" xlink:type="simple">M3</abbrev> (≤1.24; 1.18–1.24) than <italic><tp:taxon-name><tp:taxon-name-part taxon-name-part-type="genus">Aphonopelma</tp:taxon-name-part> <tp:taxon-name-part taxon-name-part-type="species">anax</tp:taxon-name-part></tp:taxon-name></italic> (≥1.28; 1.28–1.43), <italic><tp:taxon-name><tp:taxon-name-part taxon-name-part-type="genus">Aphonopelma</tp:taxon-name-part> <tp:taxon-name-part taxon-name-part-type="species">armada</tp:taxon-name-part></tp:taxon-name></italic> (≥1.26; 1.26–1.33), and <italic><tp:taxon-name><tp:taxon-name-part taxon-name-part-type="genus">Aphonopelma</tp:taxon-name-part> <tp:taxon-name-part taxon-name-part-type="species">peloncillo</tp:taxon-name-part></tp:taxon-name></italic> (≥1.33; 1.33–1.49). Other important ratios distinguish females: <italic><tp:taxon-name><tp:taxon-name-part taxon-name-part-type="genus">Aphonopelma</tp:taxon-name-part> <tp:taxon-name-part taxon-name-part-type="species">gabeli</tp:taxon-name-part></tp:taxon-name></italic> possess a larger <abbrev xmlns:xlink="http://www.w3.org/1999/xlink" xlink:title="tibia III length" xlink:type="simple">T3</abbrev>/<abbrev xmlns:xlink="http://www.w3.org/1999/xlink" xlink:title="tibia IV length" xlink:type="simple">T4</abbrev> (≥0.73; 0.73–0.79) than <!--PageBreak--><italic><tp:taxon-name><tp:taxon-name-part taxon-name-part-type="genus">Aphonopelma</tp:taxon-name-part> <tp:taxon-name-part taxon-name-part-type="species">armada</tp:taxon-name-part></tp:taxon-name></italic> (≤0.73; 0.64–0.73) and <italic><tp:taxon-name><tp:taxon-name-part taxon-name-part-type="genus">Aphonopelma</tp:taxon-name-part> <tp:taxon-name-part taxon-name-part-type="species">moderatum</tp:taxon-name-part></tp:taxon-name></italic> (≤0.71; 0.63–0.71); by possessing a larger L3 scopulation extent (72%-80%) than <italic><tp:taxon-name><tp:taxon-name-part taxon-name-part-type="genus">Aphonopelma</tp:taxon-name-part> <tp:taxon-name-part taxon-name-part-type="species">peloncillo</tp:taxon-name-part></tp:taxon-name></italic> (58%–68%) and <italic><tp:taxon-name><tp:taxon-name-part taxon-name-part-type="genus">Aphonopelma</tp:taxon-name-part> <tp:taxon-name-part taxon-name-part-type="species">vorhiesi</tp:taxon-name-part></tp:taxon-name></italic> (49%–69%); by possessing a larger CL/CW (≥1.14; 1.14–1.20) than <italic><tp:taxon-name><tp:taxon-name-part taxon-name-part-type="genus">Aphonopelma</tp:taxon-name-part> <tp:taxon-name-part taxon-name-part-type="species">chalcodes</tp:taxon-name-part></tp:taxon-name></italic> (≤1.14; 1.09–1.14). For both males and females, certain morphometrics have potential to be useful, though due to the amounts of variation, small number of specimens, and the small differences between species, no others are claimed to be significant at this time (see Suppl. material <xref ref-type="supplementary-material" rid="S2">2</xref>). During evaluation of traditional PCA morphospace, males of <italic><tp:taxon-name><tp:taxon-name-part taxon-name-part-type="genus">Aphonopelma</tp:taxon-name-part> <tp:taxon-name-part taxon-name-part-type="species">gabeli</tp:taxon-name-part></tp:taxon-name></italic> separate from <italic><tp:taxon-name><tp:taxon-name-part taxon-name-part-type="genus">Aphonopelma</tp:taxon-name-part> <tp:taxon-name-part taxon-name-part-type="species">anax</tp:taxon-name-part></tp:taxon-name></italic>, <italic><tp:taxon-name><tp:taxon-name-part taxon-name-part-type="genus">Aphonopelma</tp:taxon-name-part> <tp:taxon-name-part taxon-name-part-type="species">armada</tp:taxon-name-part></tp:taxon-name></italic>, <italic><tp:taxon-name><tp:taxon-name-part taxon-name-part-type="genus">Aphonopelma</tp:taxon-name-part> <tp:taxon-name-part taxon-name-part-type="species">hentzi</tp:taxon-name-part></tp:taxon-name></italic>, and <italic><tp:taxon-name><tp:taxon-name-part taxon-name-part-type="genus">Aphonopelma</tp:taxon-name-part> <tp:taxon-name-part taxon-name-part-type="species">vorhiesi</tp:taxon-name-part></tp:taxon-name></italic> along PC1~2, but do not separate from <italic><tp:taxon-name><tp:taxon-name-part taxon-name-part-type="genus">Aphonopelma</tp:taxon-name-part> <tp:taxon-name-part taxon-name-part-type="species">moderatum</tp:taxon-name-part></tp:taxon-name></italic>, <italic><tp:taxon-name><tp:taxon-name-part taxon-name-part-type="genus">Aphonopelma</tp:taxon-name-part> <tp:taxon-name-part taxon-name-part-type="species">moellendorfi</tp:taxon-name-part></tp:taxon-name></italic>, <italic><tp:taxon-name><tp:taxon-name-part taxon-name-part-type="genus">Aphonopelma</tp:taxon-name-part> <tp:taxon-name-part taxon-name-part-type="species">chalcodes</tp:taxon-name-part></tp:taxon-name></italic>, or <italic><tp:taxon-name><tp:taxon-name-part taxon-name-part-type="genus">Aphonopelma</tp:taxon-name-part> <tp:taxon-name-part taxon-name-part-type="species">peloncillo</tp:taxon-name-part></tp:taxon-name></italic>. Female <italic><tp:taxon-name><tp:taxon-name-part taxon-name-part-type="genus">Aphonopelma</tp:taxon-name-part> <tp:taxon-name-part taxon-name-part-type="species">gabeli</tp:taxon-name-part></tp:taxon-name></italic> do not separate from any of their syntopic species or phylogenetic sister lineages in PCA morphospace. Females of <italic><tp:taxon-name><tp:taxon-name-part taxon-name-part-type="genus">Aphonopelma</tp:taxon-name-part> <tp:taxon-name-part taxon-name-part-type="species">moellendorfi</tp:taxon-name-part></tp:taxon-name></italic> are unknown and cannot be compared. Interestingly, <italic><tp:taxon-name><tp:taxon-name-part taxon-name-part-type="genus">Aphonopelma</tp:taxon-name-part> <tp:taxon-name-part taxon-name-part-type="species">gabeli</tp:taxon-name-part></tp:taxon-name></italic> males separate from <italic><tp:taxon-name><tp:taxon-name-part taxon-name-part-type="genus">Aphonopelma</tp:taxon-name-part> <tp:taxon-name-part taxon-name-part-type="species">anax</tp:taxon-name-part></tp:taxon-name></italic>, <italic><tp:taxon-name><tp:taxon-name-part taxon-name-part-type="genus">Aphonopelma</tp:taxon-name-part> <tp:taxon-name-part taxon-name-part-type="species">armada</tp:taxon-name-part></tp:taxon-name></italic>, and <italic><tp:taxon-name><tp:taxon-name-part taxon-name-part-type="genus">Aphonopelma</tp:taxon-name-part> <tp:taxon-name-part taxon-name-part-type="species">hentzi</tp:taxon-name-part></tp:taxon-name></italic> in three-dimensional PCA morphospace (PC1~PC2~PC3), but do not separate from <italic><tp:taxon-name><tp:taxon-name-part taxon-name-part-type="genus">Aphonopelma</tp:taxon-name-part> <tp:taxon-name-part taxon-name-part-type="species">moderatum</tp:taxon-name-part></tp:taxon-name></italic> and <italic><tp:taxon-name><tp:taxon-name-part taxon-name-part-type="genus">Aphonopelma</tp:taxon-name-part> <tp:taxon-name-part taxon-name-part-type="species">moellendorfi</tp:taxon-name-part></tp:taxon-name></italic>. <italic><tp:taxon-name><tp:taxon-name-part taxon-name-part-type="genus">Aphonopelma</tp:taxon-name-part> <tp:taxon-name-part taxon-name-part-type="species">gabeli</tp:taxon-name-part></tp:taxon-name></italic> females separate from <italic><tp:taxon-name><tp:taxon-name-part taxon-name-part-type="genus">Aphonopelma</tp:taxon-name-part> <tp:taxon-name-part taxon-name-part-type="species">anax</tp:taxon-name-part></tp:taxon-name></italic>, but do not separate from <italic><tp:taxon-name><tp:taxon-name-part taxon-name-part-type="genus">Aphonopelma</tp:taxon-name-part> <tp:taxon-name-part taxon-name-part-type="species">armada</tp:taxon-name-part></tp:taxon-name></italic>, <italic><tp:taxon-name><tp:taxon-name-part taxon-name-part-type="genus">Aphonopelma</tp:taxon-name-part> <tp:taxon-name-part taxon-name-part-type="species">hentzi</tp:taxon-name-part></tp:taxon-name></italic>, and <italic><tp:taxon-name><tp:taxon-name-part taxon-name-part-type="genus">Aphonopelma</tp:taxon-name-part> <tp:taxon-name-part taxon-name-part-type="species">moderatum</tp:taxon-name-part></tp:taxon-name></italic>. PC1, PC2, and PC3 explain ≥87% of the variation in male analyses and ≥96% of the variation in female analyses. It is also important to note the tremendous variation in spermathecae shape that can be seen across <italic><tp:taxon-name><tp:taxon-name-part taxon-name-part-type="genus">Aphonopelma</tp:taxon-name-part> <tp:taxon-name-part taxon-name-part-type="species">gabeli</tp:taxon-name-part></tp:taxon-name></italic> populations (Fig. <xref ref-type="fig" rid="F48">48</xref>). Previous taxonomic work considered this variation enough to split and describe separate species; this is clearly not an effective character due to the large amounts of subtle variation that is possible. This species was first identified as a new species by <xref ref-type="bibr" rid="B42">Jung (1975)</xref> but was not formally described until <xref ref-type="bibr" rid="B85">Smith (1995)</xref>. The type locality for <italic><tp:taxon-name><tp:taxon-name-part taxon-name-part-type="genus">Aphonopelma</tp:taxon-name-part> <tp:taxon-name-part taxon-name-part-type="species">gabeli</tp:taxon-name-part></tp:taxon-name></italic> (“east of Tucson”) is vague and is probably located closer to Willcox or Safford, Arizona.</p></tp:treatment-sec><tp:treatment-sec><!--Section generated to contain objects referenced in tp:taxon-treatment.--><fig id="F7" position="float" orientation="portrait"><label>Figure 7.</label><caption><p>Maximum Likelihood inferred <italic>CO1</italic> gene tree phylogeny for the 1,032 <italic><tp:taxon-name><tp:taxon-name-part taxon-name-part-type="genus">Aphonopelma</tp:taxon-name-part></tp:taxon-name></italic> specimen dataset. Species delimitations followed the integrative methodological approach outlined in <xref ref-type="bibr" rid="B32">Hamilton et al. (2014)</xref>. Black circles denote bootstrap support ≥ 80%; white squares denote bootstrap support ≤ 80%. White triangles indicate species clades supported with ≥ 80% bootstrap support; grey triangles indicate lineages with putative mitochondrial introgression events. Asterisks at the tips of branches indicate undescribed diversity.</p></caption><graphic xmlns:xlink="http://www.w3.org/1999/xlink" xlink:href="zookeys-560-001-g007.jpg" position="float" orientation="portrait" xlink:type="simple" id="oo_76262.jpg"/></fig><fig id="F8" position="float" orientation="portrait"><label>Figure 8.</label><caption><p>Species tree of all United States <italic><tp:taxon-name><tp:taxon-name-part taxon-name-part-type="genus">Aphonopelma</tp:taxon-name-part></tp:taxon-name></italic>, inferred from the 455 loci Anchored Enrichment dataset. Species delimitations correspond to our final integrative approach outlined herein. Black circles denote 100% bootstrap support; black squares denote bootstrap support between 99–80%; white squares denote bootstrap support less than 80%. Node support values = based on the RAxML bootstrap support from all trees and all loci. All genealogically exclusive species are identified with a grey bar; <italic><tp:taxon-name><tp:taxon-name-part taxon-name-part-type="genus">Aphonopelma</tp:taxon-name-part> <tp:taxon-name-part taxon-name-part-type="species">iodius</tp:taxon-name-part></tp:taxon-name></italic>, a paraphyletic species as presently defined, is identified by the black boxes. All major species groups are identified by colored boxes.</p></caption><graphic xmlns:xlink="http://www.w3.org/1999/xlink" xlink:href="zookeys-560-001-g008.jpg" position="float" orientation="portrait" xlink:type="simple" id="oo_76263.jpg"/></fig><fig id="F1" position="float" orientation="portrait"><label>Figure 1.</label><caption><p>Breadth of diversity of <italic><tp:taxon-name><tp:taxon-name-part taxon-name-part-type="genus">Aphonopelma</tp:taxon-name-part></tp:taxon-name></italic> species habitat types across the United States. <bold>A</bold> grassland prairie, Otero Co., Colorado <bold>B</bold> high-elevation pine/conifer in Coconino Co., Arizona <bold>C</bold> mid-elevation oak woodland throughout the “sky islands” of southeastern Arizona (e.g. Madera Canyon in the Santa Rita Mountains) <bold>D</bold> grass/oak foothills of the Sierra Nevada Mountains, Mariposa Co., California <bold>E</bold> Zion National Park, Utah <bold>F</bold> Chihuahuan Desert below the Chiricahua Mountains in Cochise Co., Arizona <bold>G</bold> Sonoran Desert in Pinal Co., Arizona <bold>H</bold> Mojave Desert in San Bernardino Co., California <bold>I</bold> Tamaulipan thornscrub in Starr Co., Texas.</p></caption><graphic xmlns:xlink="http://www.w3.org/1999/xlink" xlink:href="zookeys-560-001-g001.jpg" position="float" orientation="portrait" xlink:type="simple" id="oo_76256.jpg"/></fig><supplementary-material xmlns:xlink="http://www.w3.org/1999/xlink" id="S2" position="float" orientation="portrait" xlink:type="simple"><label>Supplementary material 2</label><caption><p>Compressed files (.zip) containing <italic><tp:taxon-name><tp:taxon-name-part taxon-name-part-type="genus">Aphonopelma</tp:taxon-name-part></tp:taxon-name></italic> boxplot and PCA morphospace data.</p></caption><p>Data type: Microsoft Excel spreadsheet (.xls), Microsoft Excel comma delimited (.csv), Portable Document Format (.pdf), Simple Text (.txt), and Graphics Interchange Format (.gif).</p><p>Explanation note: All boxplots and PCA morphospace files used in <italic><tp:taxon-name><tp:taxon-name-part taxon-name-part-type="genus">Aphonopelma</tp:taxon-name-part></tp:taxon-name></italic> species boundary determination.</p><media xlink:href="zookeys-560-001-s002.zip" mimetype="application" mime-subtype="x-zip-compressed" position="float" orientation="portrait" xlink:type="simple" id="oo_76556.zip"/><permissions><license xlink:type="simple"><license-p>This dataset is made available under the Open Database License (http://opendatacommons.org/licenses/odbl/1.0/). The Open Database License (ODbL) is a license agreement intended to allow users to freely share, modify, and use this Dataset while maintaining this same freedom for others, provided that the original source and author(s) are credited.</license-p></license></permissions><attrib specific-use="authors">Chris A. Hamilton, Brent E. Hendrixson, Jason E. Bond</attrib></supplementary-material></tp:treatment-sec><ref-list><ref id="B32"><mixed-citation xmlns:xlink="http://www.w3.org/1999/xlink" xlink:type="simple">
          <person-group><name name-style="western"><surname>Hamilton</surname><given-names>CA</given-names></name><name name-style="western"><surname>Hendrixson</surname><given-names>BE</given-names></name><name name-style="western"><surname>Brewer</surname><given-names>MS</given-names></name><name name-style="western"><surname>Bond</surname><given-names>JE</given-names></name></person-group> (<year>2014</year>) <article-title>An evaluation of sampling effects on multiple DNA barcoding methods leads to an integrative approach for delimiting species: A case study of the North American tarantula genus <italic><tp:taxon-name><tp:taxon-name-part taxon-name-part-type="genus">Aphonopelma</tp:taxon-name-part></tp:taxon-name></italic> (<tp:taxon-name><tp:taxon-name-part taxon-name-part-type="order">Araneae</tp:taxon-name-part></tp:taxon-name>, <tp:taxon-name><tp:taxon-name-part taxon-name-part-type="suborder">Mygalomorphae</tp:taxon-name-part></tp:taxon-name>, <tp:taxon-name><tp:taxon-name-part taxon-name-part-type="family">Theraphosidae</tp:taxon-name-part></tp:taxon-name>).</article-title> <source>Molecular Phylogenetics and Evolution</source> <volume>71</volume>: <fpage>79</fpage>–<lpage>93</lpage>. doi: <ext-link xlink:type="simple" ext-link-type="doi" xlink:href="10.1016/j.ympev.2013.11.007">10.1016/j.ympev.2013.11.007</ext-link></mixed-citation></ref><ref id="B85"><mixed-citation xmlns:xlink="http://www.w3.org/1999/xlink" xlink:type="simple">
          <person-group><name name-style="western"><surname>Smith</surname><given-names>AM</given-names></name></person-group> (<year>1995</year>) <source><tp:taxon-name><tp:taxon-name-part taxon-name-part-type="genus">Tarantula</tp:taxon-name-part></tp:taxon-name> Spiders - Tarantulas of the USA and Mexico</source>. <publisher-name>Fitzgerald Publishing</publisher-name>, <publisher-loc>London</publisher-loc>, <size units="page">196 pp</size>.</mixed-citation></ref><ref id="B20"><mixed-citation xmlns:xlink="http://www.w3.org/1999/xlink" xlink:type="simple">
          <person-group><name name-style="western"><surname>Cooke</surname><given-names>JAL</given-names></name><name name-style="western"><surname>Roth</surname><given-names>VD</given-names></name><name name-style="western"><surname>Miller</surname><given-names>FH</given-names></name></person-group> (<year>1972</year>) <article-title>The urticating hairs of theraphosid spiders.</article-title> <source>American Museum Novitates</source>, <fpage>1</fpage>–<lpage>43</lpage>.</mixed-citation></ref><ref id="B31"><mixed-citation xmlns:xlink="http://www.w3.org/1999/xlink" xlink:type="simple">
          <person-group><name name-style="western"><surname>Hamilton</surname><given-names>CA</given-names></name><name name-style="western"><surname>Formanowicz</surname><given-names>DR</given-names></name><name name-style="western"><surname>Bond</surname><given-names>JE</given-names></name></person-group> (<year>2011</year>) <article-title>Species delimitation and phylogeography of <italic><tp:taxon-name><tp:taxon-name-part taxon-name-part-type="genus">Aphonopelma</tp:taxon-name-part> <tp:taxon-name-part taxon-name-part-type="species">hentzi</tp:taxon-name-part></tp:taxon-name></italic> (<tp:taxon-name><tp:taxon-name-part taxon-name-part-type="order">Araneae</tp:taxon-name-part></tp:taxon-name>, <tp:taxon-name><tp:taxon-name-part taxon-name-part-type="suborder">Mygalomorphae</tp:taxon-name-part></tp:taxon-name>, <tp:taxon-name><tp:taxon-name-part taxon-name-part-type="family">Theraphosidae</tp:taxon-name-part></tp:taxon-name>): cryptic diversity in North American tarantulas.</article-title> <source>PLoS ONE</source> <volume>6</volume>: <elocation-id>e26207</elocation-id>. doi: <ext-link xlink:type="simple" ext-link-type="doi" xlink:href="10.1371/journal.pone.0026207">10.1371/journal.pone.0026207</ext-link></mixed-citation></ref><ref id="B92"><mixed-citation xmlns:xlink="http://www.w3.org/1999/xlink" xlink:type="simple">
          <person-group><name name-style="western"><surname>Van Devender</surname><given-names>TR</given-names></name></person-group> (<year>1990</year>) <article-title>Late Quaternary vegetation and climate of the Chihuahuan Desert, United States and Mexico.</article-title> In: <person-group><name name-style="western"><surname>Betancourt</surname><given-names>JL</given-names></name><name name-style="western"><surname>Van Devender</surname><given-names>TR</given-names></name><name name-style="western"><surname>Martin</surname><given-names>PS</given-names></name></person-group> (<role>Eds</role>) <source>Packrat Middens: the Last 40,000 Years of Biotic Change</source>. <publisher-name>University of Arizona Press</publisher-name>, <publisher-loc>Tucson</publisher-loc>, <fpage>104</fpage>–<lpage>133</lpage>.</mixed-citation></ref><ref id="B48"><mixed-citation xmlns:xlink="http://www.w3.org/1999/xlink" xlink:type="simple">
          <person-group><name name-style="western"><surname>Leavitt</surname><given-names>DJ</given-names></name><name name-style="western"><surname>Fitzgerald</surname><given-names>LA</given-names></name></person-group> (<year>2013</year>) <article-title>Disassembly of a dune-dwelling lizard community due to landscape fragmentation.</article-title> <source>Ecosphere</source> <volume>48</volume>(<issue>8</issue>): <fpage>1</fpage>–<lpage>15</lpage>. doi: <ext-link xlink:type="simple" ext-link-type="doi" xlink:href="10.1890/es13-00032.1">10.1890/es13-00032.1</ext-link></mixed-citation></ref><ref id="B42"><mixed-citation xmlns:xlink="http://www.w3.org/1999/xlink" xlink:type="simple">
          <person-group><name name-style="western"><surname>Jung</surname><given-names>AKS</given-names></name></person-group> (<year>1975</year>) <source>Morphological relationships among five species of sympatric tarantulas (<tp:taxon-name><tp:taxon-name-part taxon-name-part-type="order">Araneae</tp:taxon-name-part></tp:taxon-name>, <tp:taxon-name><tp:taxon-name-part taxon-name-part-type="family">Theraphosidae</tp:taxon-name-part></tp:taxon-name>), with descriptions of four new species</source>. <comment>Masters Thesis</comment>, <publisher-name>The University of Florida</publisher-name>, <publisher-loc>Gainesville, Florida</publisher-loc>.</mixed-citation></ref></ref-list></tp:taxon-treatment>
