# Supplementary material for: Taxonomic revision of the tarantula genus Aphonopelma Pocock, 1901 (Araneae, Mygalomorphae, Theraphosidae) within the United States
Source: Zookeys. 2016 Feb 4;(560):1–340. doi: 10.3897/zookeys.560.6264 (PMC4768370; doi:10.3897/zookeys.560.6264)
Supplement: XML Treatment for Aphonopelma iodius [file zookeys.560.6264-treatment12.xml]

<!DOCTYPE tp:taxon-treatment
  PUBLIC "-//TaxonX//DTD Taxonomic Treatment Publishing DTD v0 20100105//EN" "tax-treatment-NSO.dtd">
<tp:taxon-treatment xmlns:tp="http://www.plazi.org/taxpub"><tp:treatment-meta><kwd-group><label>Taxon classification</label><kwd><named-content content-type="kingdom">Animalia</named-content></kwd><kwd><named-content content-type="order">Araneae</named-content></kwd><kwd><named-content content-type="family">Theraphosidae</named-content></kwd></kwd-group><mixed-citation publication-type="journal"><person-group><name><surname>Hamilton</surname><given-names>Chris A.</given-names></name><name><surname>Hendrixson</surname><given-names>Brent E.</given-names></name><name><surname>Bond</surname><given-names>Jason E.</given-names></name></person-group><article-title>Taxonomic revision of the tarantula genus <italic><tp:taxon-name><tp:taxon-name-part taxon-name-part-type="genus">Aphonopelma</tp:taxon-name-part></tp:taxon-name></italic> Pocock, 1901 (<tp:taxon-name><tp:taxon-name-part taxon-name-part-type="order">Araneae</tp:taxon-name-part></tp:taxon-name>, <tp:taxon-name><tp:taxon-name-part taxon-name-part-type="suborder">Mygalomorphae</tp:taxon-name-part></tp:taxon-name>, <tp:taxon-name><tp:taxon-name-part taxon-name-part-type="family">Theraphosidae</tp:taxon-name-part></tp:taxon-name>) within the United States</article-title><source>Zookeys</source><day>4</day><month>2</month><year>2016</year><volume>2016</volume><issue>560</issue><fpage>1</fpage><lpage>340</lpage><pub-id pub-id-type="doi">10.3897/zookeys.560.6264</pub-id></mixed-citation></tp:treatment-meta><tp:nomenclature><tp:taxon-name>
            <tp:taxon-name-part taxon-name-part-type="genus">Aphonopelma</tp:taxon-name-part>
            <tp:taxon-name-part taxon-name-part-type="species">iodius</tp:taxon-name-part>
          </tp:taxon-name><tp:taxon-authority>(Chamberlin &amp; Ivie, 1939)</tp:taxon-authority><xref ref-type="fig" rid="F61">Figures 61</xref><xref ref-type="fig" rid="F62">, 62</xref><xref ref-type="fig" rid="F63">, 63</xref><xref ref-type="fig" rid="F64">, 64</xref><xref ref-type="fig" rid="F65">, 65</xref><xref ref-type="fig" rid="F66">, 66</xref><xref ref-type="fig" rid="F67">, 67</xref><xref ref-type="supplementary-material" rid="S4">; Suppl. material 4</xref><tp:nomenclature-citation-list><tp:nomenclature-citation><tp:taxon-name><tp:taxon-name-part taxon-name-part-type="genus">Delopelma</tp:taxon-name-part> <tp:taxon-name-part taxon-name-part-type="species">iodius</tp:taxon-name-part></tp:taxon-name><comment> Chamberlin &amp; Ivie, 1939: 6; male holotype from 2 miles W of Castle Cliffs, Washington Co., Utah, <named-content xmlns:xlink="http://www.w3.org/1999/xlink" content-type="dwc:verbatimCoordinates" xlink:type="simple">37.072028 -113.919773</named-content><sup>4</sup>, elev. 3663ft., 27.xi.1936, coll. unknown. Paratype males from Zion National Park, Washington Co., Utah, <named-content xmlns:xlink="http://www.w3.org/1999/xlink" content-type="dwc:verbatimCoordinates" xlink:type="simple">37.205521 -112.983664</named-content><sup>5</sup>, elev. 3973ft., no collecting date, coll. unknown; deposited in <named-content xmlns:xlink="http://www.w3.org/1999/xlink" content-type="dwc:institutional_code" xlink:type="simple">AMNH</named-content>. [examined]</comment></tp:nomenclature-citation><tp:nomenclature-citation><tp:taxon-name><tp:taxon-name-part taxon-name-part-type="genus">Rhechostica</tp:taxon-name-part> <tp:taxon-name-part taxon-name-part-type="species">iodius</tp:taxon-name-part></tp:taxon-name><comment> Raven, 1985: 149.</comment></tp:nomenclature-citation><tp:nomenclature-citation><tp:taxon-name><tp:taxon-name-part taxon-name-part-type="genus">Aphonopelma</tp:taxon-name-part> <tp:taxon-name-part taxon-name-part-type="species">iodium</tp:taxon-name-part></tp:taxon-name><comment> Smith, 1995: 115.</comment></tp:nomenclature-citation><tp:nomenclature-citation><tp:taxon-name><tp:taxon-name-part taxon-name-part-type="genus">Aphonopelma</tp:taxon-name-part> <tp:taxon-name-part taxon-name-part-type="species">iodium</tp:taxon-name-part></tp:taxon-name><comment> Prentice, 1997: 162.</comment></tp:nomenclature-citation><tp:nomenclature-citation><tp:taxon-name><tp:taxon-name-part taxon-name-part-type="genus">Aphonopelma</tp:taxon-name-part> <tp:taxon-name-part taxon-name-part-type="species">iodius</tp:taxon-name-part></tp:taxon-name><comment> (spelling change; Platnick, World Spider Catalog)</comment></tp:nomenclature-citation><tp:nomenclature-citation><tp:taxon-name><tp:taxon-name-part taxon-name-part-type="genus">Aphonopelma</tp:taxon-name-part> <tp:taxon-name-part taxon-name-part-type="species">angusi</tp:taxon-name-part></tp:taxon-name><comment> Chamberlin, 1940: 21; male holotype from two miles west of Beaver Dam Mts., on Beaver Dam slope, Washington Co., Utah, <named-content xmlns:xlink="http://www.w3.org/1999/xlink" content-type="dwc:verbatimCoordinates" xlink:type="simple">37.150885 -113.917096</named-content><sup>6</sup>, elev. 6332ft., 7.x.1939, coll. Dr. Angus M. Woodbury, Ross Hardy, Harold Higgins, and Robert Pendleton; deposited in <named-content xmlns:xlink="http://www.w3.org/1999/xlink" content-type="dwc:institutional_code" xlink:type="simple">AMNH</named-content>. [examined]</comment></tp:nomenclature-citation><tp:nomenclature-citation><tp:taxon-name><tp:taxon-name-part taxon-name-part-type="genus">Aphonopelma</tp:taxon-name-part> <tp:taxon-name-part taxon-name-part-type="species">angusi</tp:taxon-name-part></tp:taxon-name><comment> Smith, 1995: 72. <bold>previously synonymized by Prentice, 1997: 162.</bold></comment></tp:nomenclature-citation><tp:nomenclature-citation><tp:taxon-name><tp:taxon-name-part taxon-name-part-type="genus">Delopelma</tp:taxon-name-part> <tp:taxon-name-part taxon-name-part-type="species">melanius</tp:taxon-name-part></tp:taxon-name><comment> Chamberlin &amp; Ivie, 1939: 5; male holotype and female allotype from Salt Lake City, Salt Lake Co., Utah, <named-content xmlns:xlink="http://www.w3.org/1999/xlink" content-type="dwc:verbatimCoordinates" xlink:type="simple">40.760779 -111.891047</named-content><sup>6</sup>, elev. 4284ft., no collecting date, coll. unknown; deposited in <named-content xmlns:xlink="http://www.w3.org/1999/xlink" content-type="dwc:institutional_code" xlink:type="simple">AMNH</named-content>. [examined]</comment></tp:nomenclature-citation><tp:nomenclature-citation><tp:taxon-name><tp:taxon-name-part taxon-name-part-type="genus">Aphonopelma</tp:taxon-name-part> <tp:taxon-name-part taxon-name-part-type="species">melanium</tp:taxon-name-part></tp:taxon-name><comment> Smith, 1995: 120. <bold>previously synonymized by Prentice, 1997: 162.</bold></comment></tp:nomenclature-citation><tp:nomenclature-citation><tp:taxon-name><tp:taxon-name-part taxon-name-part-type="genus">Aphonopelma</tp:taxon-name-part> <tp:taxon-name-part taxon-name-part-type="species">nevadanum</tp:taxon-name-part></tp:taxon-name><comment> Chamberlin, 1940: 12; male holotype from Searchlight, Clark Co., Nevada, <named-content xmlns:xlink="http://www.w3.org/1999/xlink" content-type="dwc:verbatimCoordinates" xlink:type="simple">35.465269 -114.919701</named-content><sup>5</sup>, elev. 3590ft., 2.xii.1930, coll. Geo. Carter; deposited in <named-content xmlns:xlink="http://www.w3.org/1999/xlink" content-type="dwc:institutional_code" xlink:type="simple">AMNH</named-content>. [examined]</comment></tp:nomenclature-citation><tp:nomenclature-citation><tp:taxon-name><tp:taxon-name-part taxon-name-part-type="genus">Aphonopelma</tp:taxon-name-part> <tp:taxon-name-part taxon-name-part-type="species">nevadanum</tp:taxon-name-part></tp:taxon-name><comment> Smith, 1995: 125. <bold>previously synonymized by Prentice, 1997: 162.</bold></comment></tp:nomenclature-citation><tp:nomenclature-citation><tp:taxon-name><tp:taxon-name-part taxon-name-part-type="genus">Aphonopelma</tp:taxon-name-part> <tp:taxon-name-part taxon-name-part-type="species">brunnius</tp:taxon-name-part></tp:taxon-name><comment> Chamberlin, 1940: 11; male holotype from Jasper Ridge Biological Preserve, W of Stanford University, Palo Alto, Santa Clara Co., California, <named-content xmlns:xlink="http://www.w3.org/1999/xlink" content-type="dwc:verbatimCoordinates" xlink:type="simple">37.405240 -122.242100</named-content><sup>4</sup>, elev. 378ft., 13.xi.1921, coll. C.D. Duncan; deposited in <named-content xmlns:xlink="http://www.w3.org/1999/xlink" content-type="dwc:institutional_code" xlink:type="simple">AMNH</named-content>. [examined]</comment></tp:nomenclature-citation><tp:nomenclature-citation><tp:taxon-name><tp:taxon-name-part taxon-name-part-type="genus">Rhechostica</tp:taxon-name-part> <tp:taxon-name-part taxon-name-part-type="species">brunnius</tp:taxon-name-part></tp:taxon-name><comment> Raven, 1985: 149.</comment></tp:nomenclature-citation><tp:nomenclature-citation><tp:taxon-name><tp:taxon-name-part taxon-name-part-type="genus">Aphonopelma</tp:taxon-name-part> <tp:taxon-name-part taxon-name-part-type="species">brunnium</tp:taxon-name-part></tp:taxon-name><comment> Smith, 1995: 79. <bold>syn. n.</bold></comment></tp:nomenclature-citation><tp:nomenclature-citation><tp:taxon-name><tp:taxon-name-part taxon-name-part-type="genus">Aphonopelma</tp:taxon-name-part> <tp:taxon-name-part taxon-name-part-type="species">chamberlini</tp:taxon-name-part></tp:taxon-name><comment> Smith, 1995: 86; female holotype from Camp Roberts, outside of Paso Robles, Co., California, <named-content xmlns:xlink="http://www.w3.org/1999/xlink" content-type="dwc:verbatimCoordinates" xlink:type="simple">35.790969 -120.743364</named-content><sup>5</sup>, elev. 642ft., no collecting date, coll. Rupert Hazen; deposited in <abbrev xmlns:xlink="http://www.w3.org/1999/xlink" content-type="institution" xlink:title="The Natural History Museum, London; London, England" xlink:type="simple">BMNH</abbrev>. [examined] <bold>syn. n.</bold></comment></tp:nomenclature-citation><tp:nomenclature-citation><tp:taxon-name><tp:taxon-name-part taxon-name-part-type="genus">Aphonopelma</tp:taxon-name-part> <tp:taxon-name-part taxon-name-part-type="species">iviei</tp:taxon-name-part></tp:taxon-name><comment> Smith, 1995: 115; male holotype from Death Valley, Inyo Co., California, <named-content xmlns:xlink="http://www.w3.org/1999/xlink" content-type="dwc:verbatimCoordinates" xlink:type="simple">36.735992 -116.970188</named-content><sup>6</sup>, elev. 2761ft., 30.ix.1883, coll. Chalmers-Hunt; deposited in <abbrev xmlns:xlink="http://www.w3.org/1999/xlink" content-type="institution" xlink:title="The Natural History Museum, London; London, England" xlink:type="simple">BMNH</abbrev>. [examined] <bold>syn. n.</bold></comment></tp:nomenclature-citation><tp:nomenclature-citation><tp:taxon-name><tp:taxon-name-part taxon-name-part-type="genus">Aphonopelma</tp:taxon-name-part> <tp:taxon-name-part taxon-name-part-type="species">lithodomum</tp:taxon-name-part></tp:taxon-name><comment> Chamberlin, 1940: 14; male holotype from House Rock, Coconino Co., Arizona, <named-content xmlns:xlink="http://www.w3.org/1999/xlink" content-type="dwc:verbatimCoordinates" xlink:type="simple">36.703978 -111.947171</named-content><sup>5</sup>, elev. 5168ft., 9.ix.1939, coll. D. and S. Mulaik; deposited in <named-content xmlns:xlink="http://www.w3.org/1999/xlink" content-type="dwc:institutional_code" xlink:type="simple">AMNH</named-content>. [examined]</comment></tp:nomenclature-citation><tp:nomenclature-citation><tp:taxon-name><tp:taxon-name-part taxon-name-part-type="genus">Rhechostica</tp:taxon-name-part> <tp:taxon-name-part taxon-name-part-type="species">lithodomum</tp:taxon-name-part></tp:taxon-name><comment> Raven, 1985: 149.</comment></tp:nomenclature-citation><tp:nomenclature-citation><tp:taxon-name><tp:taxon-name-part taxon-name-part-type="genus">Aphonopelma</tp:taxon-name-part> <tp:taxon-name-part taxon-name-part-type="species">lithodomum</tp:taxon-name-part></tp:taxon-name><comment> Smith, 1995: 119. <bold>syn. n.</bold></comment></tp:nomenclature-citation><tp:nomenclature-citation><tp:taxon-name><tp:taxon-name-part taxon-name-part-type="genus">Aphonopelma</tp:taxon-name-part> <tp:taxon-name-part taxon-name-part-type="species">smithi</tp:taxon-name-part></tp:taxon-name><comment> Smith, 1995: 145; male holotype from Frank Raines County Park, off Del Puerto Canyon Rd, ~20km W of Patterson, Stanislaus Co., California, <named-content xmlns:xlink="http://www.w3.org/1999/xlink" content-type="dwc:verbatimCoordinates" xlink:type="simple">37.422734 -121.380697</named-content><sup>5</sup>, elev. 1153ft., coll. Russell Smith, x.1992; deposited in <abbrev xmlns:xlink="http://www.w3.org/1999/xlink" content-type="institution" xlink:title="The Natural History Museum, London; London, England" xlink:type="simple">BMNH</abbrev>. Two male paratypes from Patterson, Stanislaus Co., California, <named-content xmlns:xlink="http://www.w3.org/1999/xlink" content-type="dwc:verbatimCoordinates" xlink:type="simple">37.471600 -121.129656</named-content><sup>5</sup>, elev. 107ft., x.1992, coll. Russell Smith; deposited in <abbrev xmlns:xlink="http://www.w3.org/1999/xlink" content-type="institution" xlink:title="The Natural History Museum, London; London, England" xlink:type="simple">BMNH</abbrev>. [examined] <bold>syn. n.</bold></comment></tp:nomenclature-citation><!--PageBreak--><tp:nomenclature-citation><tp:taxon-name><tp:taxon-name-part taxon-name-part-type="genus">Aphonopelma</tp:taxon-name-part> <tp:taxon-name-part taxon-name-part-type="species">zionis</tp:taxon-name-part></tp:taxon-name><comment> Chamberlin, 1940: 24; male holotype from Zion National Park, near entrance, Washington Co., Utah, <named-content xmlns:xlink="http://www.w3.org/1999/xlink" content-type="dwc:verbatimCoordinates" xlink:type="simple">37.205521 -112.983664</named-content><sup>4</sup>, elev. 3973ft., 16.viii.1925, coll. Dr. A.M. Woodbury; deposited in <named-content xmlns:xlink="http://www.w3.org/1999/xlink" content-type="dwc:institutional_code" xlink:type="simple">AMNH</named-content>. [examined]</comment></tp:nomenclature-citation><tp:nomenclature-citation><tp:taxon-name><tp:taxon-name-part taxon-name-part-type="genus">Rhechostica</tp:taxon-name-part> <tp:taxon-name-part taxon-name-part-type="species">zionis</tp:taxon-name-part></tp:taxon-name><comment> Raven, 1985: 149.</comment></tp:nomenclature-citation><tp:nomenclature-citation><tp:taxon-name><tp:taxon-name-part taxon-name-part-type="genus">Aphonopelma</tp:taxon-name-part> <tp:taxon-name-part taxon-name-part-type="species">zionis</tp:taxon-name-part></tp:taxon-name><comment> Smith, 1995: 157. <bold>syn. n.</bold></comment></tp:nomenclature-citation></tp:nomenclature-citation-list></tp:nomenclature><tp:treatment-sec sec-type="Diagnosis"><title>Diagnosis.</title><p>
            <italic><tp:taxon-name><tp:taxon-name-part taxon-name-part-type="genus">Aphonopelma</tp:taxon-name-part> <tp:taxon-name-part taxon-name-part-type="species">iodius</tp:taxon-name-part></tp:taxon-name></italic> (Fig. <xref ref-type="fig" rid="F61">61</xref>) is a member of the <italic><tp:taxon-name><tp:taxon-name-part taxon-name-part-type="species">iodius</tp:taxon-name-part></tp:taxon-name></italic> species group and can be identified by a combination of morphological, molecular, and geographic characteristics. Nuclear DNA identifies <italic><tp:taxon-name><tp:taxon-name-part taxon-name-part-type="genus">Aphonopelma</tp:taxon-name-part> <tp:taxon-name-part taxon-name-part-type="species">iodius</tp:taxon-name-part></tp:taxon-name></italic> as a strongly supported lineage that is the sister lineage to <italic><tp:taxon-name><tp:taxon-name-part taxon-name-part-type="genus">Aphonopelma</tp:taxon-name-part> <tp:taxon-name-part taxon-name-part-type="species">eutylenum</tp:taxon-name-part></tp:taxon-name></italic>, and paraphyletic with regards to the incipient species lineage <italic><tp:taxon-name><tp:taxon-name-part taxon-name-part-type="genus">Aphonopelma</tp:taxon-name-part> <tp:taxon-name-part taxon-name-part-type="species">johnnycashi</tp:taxon-name-part></tp:taxon-name></italic> sp. n. (Fig. <xref ref-type="fig" rid="F8">8</xref>). There are no pronounced measurements or characters that help discriminate male or female <italic><tp:taxon-name><tp:taxon-name-part taxon-name-part-type="genus">Aphonopelma</tp:taxon-name-part> <tp:taxon-name-part taxon-name-part-type="species">iodius</tp:taxon-name-part></tp:taxon-name></italic> from closely related phylogenetic species in the <italic><tp:taxon-name><tp:taxon-name-part taxon-name-part-type="species">iodius</tp:taxon-name-part></tp:taxon-name></italic> species group, except for <italic><tp:taxon-name><tp:taxon-name-part taxon-name-part-type="genus">Aphonopelma</tp:taxon-name-part> <tp:taxon-name-part taxon-name-part-type="species">johnnycashi</tp:taxon-name-part></tp:taxon-name></italic> sp. n., which is geographically and morphologically distinct. Males and females of <italic><tp:taxon-name><tp:taxon-name-part taxon-name-part-type="genus">Aphonopelma</tp:taxon-name-part> <tp:taxon-name-part taxon-name-part-type="species">iodius</tp:taxon-name-part></tp:taxon-name></italic> can easily be differentiated from <italic><tp:taxon-name><tp:taxon-name-part taxon-name-part-type="genus">Aphonopelma</tp:taxon-name-part> <tp:taxon-name-part taxon-name-part-type="species">steindachneri</tp:taxon-name-part></tp:taxon-name></italic> by their lighter color and greater extent of scopulation on metatarsi III and IV, and from syntopic members of the <italic><tp:taxon-name><tp:taxon-name-part taxon-name-part-type="species">paloma</tp:taxon-name-part></tp:taxon-name></italic> species group (<!--PageBreak--><italic><tp:taxon-name><tp:taxon-name-part taxon-name-part-type="genus">Aphonopelma</tp:taxon-name-part> <tp:taxon-name-part taxon-name-part-type="species">atomicum</tp:taxon-name-part></tp:taxon-name></italic> sp. n., <italic><tp:taxon-name><tp:taxon-name-part taxon-name-part-type="genus">Aphonopelma</tp:taxon-name-part> <tp:taxon-name-part taxon-name-part-type="species">icenoglei</tp:taxon-name-part></tp:taxon-name></italic> sp. n., <italic><tp:taxon-name><tp:taxon-name-part taxon-name-part-type="genus">Aphonopelma</tp:taxon-name-part> <tp:taxon-name-part taxon-name-part-type="species">joshua</tp:taxon-name-part></tp:taxon-name></italic>, <italic><tp:taxon-name><tp:taxon-name-part taxon-name-part-type="genus">Aphonopelma</tp:taxon-name-part> <tp:taxon-name-part taxon-name-part-type="species">mojave</tp:taxon-name-part></tp:taxon-name></italic>, and <italic><tp:taxon-name><tp:taxon-name-part taxon-name-part-type="genus">Aphonopelma</tp:taxon-name-part> <tp:taxon-name-part taxon-name-part-type="species">prenticei</tp:taxon-name-part></tp:taxon-name></italic> sp. n.) by their larger size. Male <italic><tp:taxon-name><tp:taxon-name-part taxon-name-part-type="genus">Aphonopelma</tp:taxon-name-part> <tp:taxon-name-part taxon-name-part-type="species">iodius</tp:taxon-name-part></tp:taxon-name></italic> possess a larger L3 scopulation extent (78%–96%) than <italic><tp:taxon-name><tp:taxon-name-part taxon-name-part-type="genus">Aphonopelma</tp:taxon-name-part> <tp:taxon-name-part taxon-name-part-type="species">steindachneri</tp:taxon-name-part></tp:taxon-name></italic> (40%–54%), and a larger L4 scopulation extent (62%-88%) than <italic><tp:taxon-name><tp:taxon-name-part taxon-name-part-type="genus">Aphonopelma</tp:taxon-name-part> <tp:taxon-name-part taxon-name-part-type="species">steindachneri</tp:taxon-name-part></tp:taxon-name></italic> (21%–31%). Female <italic><tp:taxon-name><tp:taxon-name-part taxon-name-part-type="genus">Aphonopelma</tp:taxon-name-part> <tp:taxon-name-part taxon-name-part-type="species">iodius</tp:taxon-name-part></tp:taxon-name></italic> possess a larger L3 scopulation extent (72%–95%) than <italic><tp:taxon-name><tp:taxon-name-part taxon-name-part-type="genus">Aphonopelma</tp:taxon-name-part> <tp:taxon-name-part taxon-name-part-type="species">steindachneri</tp:taxon-name-part></tp:taxon-name></italic> (51%–61%), and a larger L4 scopulation extent (59%–83%) than <italic><tp:taxon-name><tp:taxon-name-part taxon-name-part-type="genus">Aphonopelma</tp:taxon-name-part> <tp:taxon-name-part taxon-name-part-type="species">steindachneri</tp:taxon-name-part></tp:taxon-name></italic> (24%–34%).</p><fig id="F61" position="float" orientation="portrait"><label>Figure 61.</label><caption><p>
          <italic><tp:taxon-name><tp:taxon-name-part taxon-name-part-type="genus">Aphonopelma</tp:taxon-name-part> <tp:taxon-name-part taxon-name-part-type="species">iodius</tp:taxon-name-part></tp:taxon-name></italic> (Chamberlin &amp; Ivie, 1939) specimens, live photographs. Female (L) - APH_3201; Male (R) - APH_3202.</p></caption><graphic xmlns:xlink="http://www.w3.org/1999/xlink" xlink:href="zookeys-560-001-g061.jpg" position="float" orientation="portrait" xlink:type="simple" id="oo_76352.jpg"/></fig></tp:treatment-sec><tp:treatment-sec sec-type="Description"><title>Description.</title><p>Originally described by <xref ref-type="bibr" rid="B18">Chamberlin and Ivie (1939)</xref>.</p></tp:treatment-sec><tp:treatment-sec sec-type="Redescription of male exemplar"><title>Redescription of male exemplar</title><p>(APH_2015; Fig. <xref ref-type="fig" rid="F62">62</xref>). <italic>Specimen preparation and condition</italic>: Specimen collected live crossing road, preserved in 80% ethanol; deposited in <abbrev xmlns:xlink="http://www.w3.org/1999/xlink" content-type="institution" xlink:title="Auburn University Museum of Natural History; Auburn, Alabama" xlink:type="simple">AUMNH</abbrev>; original coloration faded due to preservation. Left legs I, III, IV, and left pedipalp removed for measurements and photographs; stored in vial with specimen. Right leg III removed for DNA and stored at -80°C in the <abbrev xmlns:xlink="http://www.w3.org/1999/xlink" content-type="institution" xlink:title="Auburn University Museum of Natural History; Auburn, Alabama" xlink:type="simple">AUMNH</abbrev> (Auburn, AL). <italic>General coloration</italic>: Black and faded brown. <italic>Cephalothorax</italic>: Carapace 16.14 mm long, 15.02 mm wide; Hirsute; densely clothed with light brown iridescent pubescence mostly appressed to surface; fringe covered in long setae not closely appressed to surface; foveal groove medium deep and straight; pars cephalica region rises gradually from foveal groove, gently arching anteriorly toward ocular area; AER slightly procurved, PER very slightly recurved; normal sized chelicerae; clypeus slightly extends forward on a curve; <abbrev xmlns:xlink="http://www.w3.org/1999/xlink" xlink:title="labial length" xlink:type="simple">LBl</abbrev> 2.04, <abbrev xmlns:xlink="http://www.w3.org/1999/xlink" xlink:title="labial width" xlink:type="simple">LBw</abbrev> 2.56; sternum hirsute, clothed with black, densely packed setae. <italic>Abdomen</italic>: Densely clothed in short black/brown pubescence with numerous longer red/orange setae interspersed; possessing a dense dorsal patch of black Type I urticating bristles (<xref ref-type="bibr" rid="B20">Cooke et al. 1972</xref>). <italic>Legs</italic>: Hirsute, particularly ventrally; densely clothed in a mix of black or faded black pubescence, femurs are darker. Metatarsus I slightly curved. <abbrev xmlns:xlink="http://www.w3.org/1999/xlink" xlink:title="femur I length retrolateral aspect" xlink:type="simple">F1</abbrev> 16.56; <abbrev xmlns:xlink="http://www.w3.org/1999/xlink" xlink:title="femur I width" xlink:type="simple">F1w</abbrev> 4.02; <abbrev xmlns:xlink="http://www.w3.org/1999/xlink" xlink:title="patella I length" xlink:type="simple">P1</abbrev> 6.57; <abbrev xmlns:xlink="http://www.w3.org/1999/xlink" xlink:title="tibia I length" xlink:type="simple">T1</abbrev> 14.65; <abbrev xmlns:xlink="http://www.w3.org/1999/xlink" xlink:title="metatarsus I length" xlink:type="simple">M1</abbrev> 13.29; <abbrev xmlns:xlink="http://www.w3.org/1999/xlink" xlink:title="tarsus I length" xlink:type="simple">A1</abbrev> 8.96; <abbrev xmlns:xlink="http://www.w3.org/1999/xlink" xlink:title="femur III length prolateral aspect" xlink:type="simple">F3</abbrev> 13.95; <abbrev xmlns:xlink="http://www.w3.org/1999/xlink" xlink:title="femur III width" xlink:type="simple">F3w</abbrev> 4.46; <abbrev xmlns:xlink="http://www.w3.org/1999/xlink" xlink:title="patella III length" xlink:type="simple">P3</abbrev> 5.58; <abbrev xmlns:xlink="http://www.w3.org/1999/xlink" xlink:title="tibia III length" xlink:type="simple">T3</abbrev> 11.42; <abbrev xmlns:xlink="http://www.w3.org/1999/xlink" xlink:title="metatarsus III length" xlink:type="simple">M3</abbrev> 13.91; <abbrev xmlns:xlink="http://www.w3.org/1999/xlink" xlink:title="tarsus III length" xlink:type="simple">A3</abbrev> 8.33; <abbrev xmlns:xlink="http://www.w3.org/1999/xlink" xlink:title="femur IV length prolateral aspect" xlink:type="simple">F4</abbrev> 16.27; <abbrev xmlns:xlink="http://www.w3.org/1999/xlink" xlink:title="femur IV width" xlink:type="simple">F4w</abbrev> 3.86; <abbrev xmlns:xlink="http://www.w3.org/1999/xlink" xlink:title="patella IV length" xlink:type="simple">P4</abbrev> 5.79; <abbrev xmlns:xlink="http://www.w3.org/1999/xlink" xlink:title="tibia IV length" xlink:type="simple">T4</abbrev> 13.82; <abbrev xmlns:xlink="http://www.w3.org/1999/xlink" xlink:title="metatarsus IV length" xlink:type="simple">M4</abbrev> 17.32; <abbrev xmlns:xlink="http://www.w3.org/1999/xlink" xlink:title="tarsus IV length" xlink:type="simple">A4</abbrev> 9.16; femur III is slightly swollen. All tarsi fully scopulate. Extent of metatarsal scopulation: leg III (<abbrev xmlns:xlink="http://www.w3.org/1999/xlink" xlink:title="ratio of the extent of metatarsus III scopulation length of scopulation/ventral length of metatarsus III" xlink:type="simple">SC3</abbrev>) = 93.1%; leg IV (<abbrev xmlns:xlink="http://www.w3.org/1999/xlink" xlink:title="ratio of the extent of metatarsus IV scopulation length of scopulation/ventral length of metatarsus IV" xlink:type="simple">SC4</abbrev>) = 72.1%. One ventral spinose seta on metatarsus III; six ventral spinose setae on metatarsus IV; two prolateral spinose setae on tibia I. <italic>Coxa I</italic>: Prolateral surface a mix of fine, hair-like and tapered setae. <italic>Pedipalps</italic>: Hirsute; densely clothed in the same setal color as the other legs, with numerous longer ventral setae; one spinose seta on the apical, prolateral femur; two spinose setae on the prolateral patella; four spinose setae on the prolateral tibia; <abbrev xmlns:xlink="http://www.w3.org/1999/xlink" xlink:title="palpal tibia length retrolateral aspect" xlink:type="simple">PTl</abbrev> 9.033, <abbrev xmlns:xlink="http://www.w3.org/1999/xlink" xlink:title="palpal tibia width" xlink:type="simple">PTw</abbrev> 2.97. When extended, embolus tapers and gently curves to the retrolateral side near apex; embolus very slender, no keels.</p><fig id="F62" position="float" orientation="portrait"><label>Figure 62.</label><caption><p>
          <italic><tp:taxon-name><tp:taxon-name-part taxon-name-part-type="genus">Aphonopelma</tp:taxon-name-part> <tp:taxon-name-part taxon-name-part-type="species">iodius</tp:taxon-name-part></tp:taxon-name></italic> (Chamberlin &amp; Ivie, 1939). <bold>A–I</bold> male specimen, APH_2015 <bold>A</bold> dorsal view of carapace, scale bar = 7mm <bold>B</bold> prolateral view of coxa I <bold>C</bold> dorsal view of femur III <bold>D</bold> ventral view of metatarsus III, scale bar = 5mm <bold>E</bold> ventral view of metatarsus IV, scale bar = 4.5mm <bold>F</bold> prolateral view of L pedipalp and palpal tibia, scale bar = 4.5mm <bold>G</bold> dorsal view of palpal bulb <bold>H</bold> retrolateral view of palpal bulb, scale bar = 1mm <bold>I</bold> prolateral view of tibia I (mating clasper), scale bar = 4.5mm.</p></caption><graphic xmlns:xlink="http://www.w3.org/1999/xlink" xlink:href="zookeys-560-001-g062.jpg" position="float" orientation="portrait" xlink:type="simple" id="oo_76355.jpg"/></fig><p>
            <bold>Variation (23).</bold> <abbrev xmlns:xlink="http://www.w3.org/1999/xlink" xlink:title="length of the carapace" xlink:type="simple">Cl</abbrev> 9.69–17.75 (13.959±0.45), <abbrev xmlns:xlink="http://www.w3.org/1999/xlink" xlink:title="width of the carapace" xlink:type="simple">Cw</abbrev> 8.51–16.49 (13.019±0.43), <abbrev xmlns:xlink="http://www.w3.org/1999/xlink" xlink:title="labial length" xlink:type="simple">LBl</abbrev> 1.21–2.23 (1.734±0.06), <abbrev xmlns:xlink="http://www.w3.org/1999/xlink" xlink:title="labial width" xlink:type="simple">LBw</abbrev> 1.397–2.56 (2.079±0.06), <abbrev xmlns:xlink="http://www.w3.org/1999/xlink" xlink:title="femur I length retrolateral aspect" xlink:type="simple">F1</abbrev> 10.336–16.69 (14.442±0.38), <abbrev xmlns:xlink="http://www.w3.org/1999/xlink" xlink:title="femur I width" xlink:type="simple">F1w</abbrev> 2.13–4.38 (3.326±0.12), <abbrev xmlns:xlink="http://www.w3.org/1999/xlink" xlink:title="patella I length" xlink:type="simple">P1</abbrev> 3.916–6.92 (5.704±0.16), <abbrev xmlns:xlink="http://www.w3.org/1999/xlink" xlink:title="tibia I length" xlink:type="simple">T1</abbrev> 9.343–14.65 (12.294±0.28), <abbrev xmlns:xlink="http://www.w3.org/1999/xlink" xlink:title="metatarsus I length" xlink:type="simple">M1</abbrev> 7.918–14.62 (11.76±0.34), <abbrev xmlns:xlink="http://www.w3.org/1999/xlink" xlink:title="tarsus I length" xlink:type="simple">A1</abbrev> 5.204–9.03 (7.508±0.21), L1 length 36.717–60.79 (51.709±1.33), <abbrev xmlns:xlink="http://www.w3.org/1999/xlink" xlink:title="femur III length prolateral aspect" xlink:type="simple">F3</abbrev> 8.88–14.81 (12.472±0.34), <abbrev xmlns:xlink="http://www.w3.org/1999/xlink" xlink:title="femur III width" xlink:type="simple">F3w</abbrev> 2.27–4.51 (3.525±0.12), <abbrev xmlns:xlink="http://www.w3.org/1999/xlink" xlink:title="patella III length" xlink:type="simple">P3</abbrev> 3.248–6.39 (4.935±0.17), <abbrev xmlns:xlink="http://www.w3.org/1999/xlink" xlink:title="tibia III length" xlink:type="simple">T3</abbrev> 6.934–11.84 (9.943±0.28), <abbrev xmlns:xlink="http://www.w3.org/1999/xlink" xlink:title="metatarsus III length" xlink:type="simple">M3</abbrev> 8.446–14.28 (12.058±0.35), <abbrev xmlns:xlink="http://www.w3.org/1999/xlink" xlink:title="tarsus III length" xlink:type="simple">A3</abbrev> 5.067–8.63 (7.204±0.21), L3 length 32.69–54.63 (46.665±1.35), <abbrev xmlns:xlink="http://www.w3.org/1999/xlink" xlink:title="femur IV length prolateral aspect" xlink:type="simple">F4</abbrev> 10.308–17.21 (14.341±0.39), <abbrev xmlns:xlink="http://www.w3.org/1999/xlink" xlink:title="femur IV width" xlink:type="simple">F4w</abbrev> 2.127–4.27 (3.258±0.12), <abbrev xmlns:xlink="http://www.w3.org/1999/xlink" xlink:title="patella IV length" xlink:type="simple">P4</abbrev> 3.614–6.59 (5.277±0.17), <abbrev xmlns:xlink="http://www.w3.org/1999/xlink" xlink:title="tibia IV length" xlink:type="simple">T4</abbrev> 8.674–14.44 (12.274±0.31), <abbrev xmlns:xlink="http://www.w3.org/1999/xlink" xlink:title="metatarsus IV length" xlink:type="simple">M4</abbrev> 10.951–18.26 <!--PageBreak--><!--PageBreak-->(15.385±0.4), <abbrev xmlns:xlink="http://www.w3.org/1999/xlink" xlink:title="tarsus IV length" xlink:type="simple">A4</abbrev> 5.39–9.58 (7.96±0.24), L4 length 39.514–63.97 (55.346±1.51), <abbrev xmlns:xlink="http://www.w3.org/1999/xlink" xlink:title="palpal tibia length retrolateral aspect" xlink:type="simple">PTl</abbrev> 6.198–10.293 (8.387±0.22), <abbrev xmlns:xlink="http://www.w3.org/1999/xlink" xlink:title="palpal tibia width" xlink:type="simple">PTw</abbrev> 2.04–3.30 (2.687±0.07), <abbrev xmlns:xlink="http://www.w3.org/1999/xlink" xlink:title="ratio of the extent of metatarsus III scopulation length of scopulation/ventral length of metatarsus III" xlink:type="simple">SC3</abbrev> ratio 0.789–0.961 (0.896±0.01), <abbrev xmlns:xlink="http://www.w3.org/1999/xlink" xlink:title="ratio of the extent of metatarsus IV scopulation length of scopulation/ventral length of metatarsus IV" xlink:type="simple">SC4</abbrev> ratio 0.623–0.876 (0.746±0.01), Coxa I setae = thin tapered/tapered, <abbrev xmlns:xlink="http://www.w3.org/1999/xlink" xlink:title="femur III length prolateral aspect" xlink:type="simple">F3</abbrev> condition = normal/slightly swollen.</p></tp:treatment-sec><tp:treatment-sec sec-type="Description of female exemplar"><title>Description of female exemplar</title><p>(APH_2016; Figs <xref ref-type="fig" rid="F63">63</xref>–<xref ref-type="fig" rid="F66">66</xref>). <italic>Specimen preparation and condition</italic>: Specimen collected live from burrow, preserved in 80% ethanol; deposited in <abbrev xmlns:xlink="http://www.w3.org/1999/xlink" content-type="institution" xlink:title="Auburn University Museum of Natural History; Auburn, Alabama" xlink:type="simple">AUMNH</abbrev>; original coloration faded due to preservation. Left legs I, III, IV, and pedipalp removed for photographs and measurements; stored in vial with specimen. Right leg III removed for DNA and stored at -80°C in the <abbrev xmlns:xlink="http://www.w3.org/1999/xlink" content-type="institution" xlink:title="Auburn University Museum of Natural History; Auburn, Alabama" xlink:type="simple">AUMNH</abbrev> (Auburn, AL). Genital plate with spermathecae removed and cleared, stored in vial with specimen. <italic>General coloration</italic>: Faded brown/black. <italic>Cephalothorax</italic>: Carapace 18.71 mm long, 17.01 mm wide; Hirsute, densely clothed with light brown pubescence closely appressed to surface; fringe densely covered in longer setae; foveal groove medium deep and straight; pars cephalica region gently rises from thoracic furrow, arching anteriorly toward ocular area; AER slightly procurved, PER very slightly recurved; large chelicerae, clypeus extends forward on a curve; <abbrev xmlns:xlink="http://www.w3.org/1999/xlink" xlink:title="labial length" xlink:type="simple">LBl</abbrev> 2.48, <abbrev xmlns:xlink="http://www.w3.org/1999/xlink" xlink:title="labial width" xlink:type="simple">LBw</abbrev> 3.25; sternum very hirsute, clothed with dark brown setae. <italic>Abdomen</italic>: Densely clothed dorsally in short black setae with numerous longer, lighter setae interspersed (generally red or orange <italic>in situ</italic>); dense dorsal patch of black Type I urticating bristles (<xref ref-type="bibr" rid="B20">Cooke et al. 1972</xref>); ventral side with shorter black/dark brown setae. <italic>Spermathecae</italic>: Paired and separate with wide bases, tapering and curving medially towards capitate bulbs. <italic>Legs</italic>: Very hirsute, particularly ventrally; densely clothed in medium and long brown pubescence, femurs darker. <abbrev xmlns:xlink="http://www.w3.org/1999/xlink" xlink:title="femur I length retrolateral aspect" xlink:type="simple">F1</abbrev> 15.37; <abbrev xmlns:xlink="http://www.w3.org/1999/xlink" xlink:title="femur I width" xlink:type="simple">F1w</abbrev> 4.45; <abbrev xmlns:xlink="http://www.w3.org/1999/xlink" xlink:title="patella I length" xlink:type="simple">P1</abbrev> 6.35; <abbrev xmlns:xlink="http://www.w3.org/1999/xlink" xlink:title="tibia I length" xlink:type="simple">T1</abbrev> 11.57; <abbrev xmlns:xlink="http://www.w3.org/1999/xlink" xlink:title="metatarsus I length" xlink:type="simple">M1</abbrev> 9.73; <abbrev xmlns:xlink="http://www.w3.org/1999/xlink" xlink:title="tarsus I length" xlink:type="simple">A1</abbrev> 7.40; <abbrev xmlns:xlink="http://www.w3.org/1999/xlink" xlink:title="femur III length prolateral aspect" xlink:type="simple">F3</abbrev> 12.78; <abbrev xmlns:xlink="http://www.w3.org/1999/xlink" xlink:title="femur III width" xlink:type="simple">F3w</abbrev> 3.84; <abbrev xmlns:xlink="http://www.w3.org/1999/xlink" xlink:title="patella III length" xlink:type="simple">P3</abbrev> 5.79; <abbrev xmlns:xlink="http://www.w3.org/1999/xlink" xlink:title="tibia III length" xlink:type="simple">T3</abbrev> 9.39; <abbrev xmlns:xlink="http://www.w3.org/1999/xlink" xlink:title="metatarsus III length" xlink:type="simple">M3</abbrev> 9.85; <abbrev xmlns:xlink="http://www.w3.org/1999/xlink" xlink:title="tarsus III length" xlink:type="simple">A3</abbrev> 7.72; <abbrev xmlns:xlink="http://www.w3.org/1999/xlink" xlink:title="femur IV length prolateral aspect" xlink:type="simple">F4</abbrev> 15.23; <abbrev xmlns:xlink="http://www.w3.org/1999/xlink" xlink:title="femur IV width" xlink:type="simple">F4w</abbrev> 4.28; <abbrev xmlns:xlink="http://www.w3.org/1999/xlink" xlink:title="patella IV length" xlink:type="simple">P4</abbrev> 6.54; <abbrev xmlns:xlink="http://www.w3.org/1999/xlink" xlink:title="tibia IV length" xlink:type="simple">T4</abbrev> 11.62; <abbrev xmlns:xlink="http://www.w3.org/1999/xlink" xlink:title="metatarsus IV length" xlink:type="simple">M4</abbrev> 12.71; <abbrev xmlns:xlink="http://www.w3.org/1999/xlink" xlink:title="tarsus IV length" xlink:type="simple">A4</abbrev> 8.91. All tarsi fully scopulate. Extent of metatarsal scopulation: leg III (<abbrev xmlns:xlink="http://www.w3.org/1999/xlink" xlink:title="ratio of the extent of metatarsus III scopulation length of scopulation/ventral length of metatarsus III" xlink:type="simple">SC3</abbrev>) = 87.8%; leg IV (<abbrev xmlns:xlink="http://www.w3.org/1999/xlink" xlink:title="ratio of the extent of metatarsus IV scopulation length of scopulation/ventral length of metatarsus IV" xlink:type="simple">SC4</abbrev>) = 81.4%. Three ventral spinose setae on metatarsus III; five ventral spinose setae on metatarsus IV. <italic>Coxa I</italic>: Prolateral surface a mix of fine, hair-like and medium tapered setae. <italic>Pedipalps</italic>: Densely clothed in the same setal color as the other legs; two spinose setae on the apical, prolateral femur, one spinose seta on the prolateral patella, and three spinose setae on the prolateral tibia.</p><fig id="F63" position="float" orientation="portrait"><label>Figure 63.</label><caption><p>
          <italic><tp:taxon-name><tp:taxon-name-part taxon-name-part-type="genus">Aphonopelma</tp:taxon-name-part> <tp:taxon-name-part taxon-name-part-type="species">iodius</tp:taxon-name-part></tp:taxon-name></italic> (Chamberlin &amp; Ivie, 1939). <bold>A–E</bold> female specimen, APH_2016 <bold>A</bold> dorsal view of carapace, scale bar = 5.5mm <bold>B</bold> prolateral view of coxa I <bold>C</bold> ventral view of metatarsus III, scale bar = 4mm <bold>D</bold> ventral view of metatarsus IV, scale bar = 5mm <bold>E</bold> prolateral view of L pedipalp and palpal tibia.</p></caption><graphic xmlns:xlink="http://www.w3.org/1999/xlink" xlink:href="zookeys-560-001-g063.jpg" position="float" orientation="portrait" xlink:type="simple" id="oo_76357.jpg"/></fig><fig id="F64" position="float" orientation="portrait"><label>Figure 64.</label><caption><p>
          <italic><tp:taxon-name><tp:taxon-name-part taxon-name-part-type="genus">Aphonopelma</tp:taxon-name-part> <tp:taxon-name-part taxon-name-part-type="species">iodius</tp:taxon-name-part></tp:taxon-name></italic> (Chamberlin &amp; Ivie, 1939). <bold>A–H</bold> cleared spermathecae <bold>A</bold> APH_0313 <bold>B</bold> APH_0985 <bold>C</bold> APH_0996 <bold>D</bold> APH_0997 <bold>E</bold> APH_1004 <bold>F</bold> APH_1006 <bold>G</bold> APH_1082 <bold>H</bold> APH_1083.</p></caption><graphic xmlns:xlink="http://www.w3.org/1999/xlink" xlink:href="zookeys-560-001-g064.jpg" position="float" orientation="portrait" xlink:type="simple" id="oo_76359.jpg"/></fig><fig id="F65" position="float" orientation="portrait"><label>Figure 65.</label><caption><p>
          <italic><tp:taxon-name><tp:taxon-name-part taxon-name-part-type="genus">Aphonopelma</tp:taxon-name-part> <tp:taxon-name-part taxon-name-part-type="species">iodius</tp:taxon-name-part></tp:taxon-name></italic> (Chamberlin &amp; Ivie, 1939). <bold>A–H</bold> cleared spermathecae <bold>A</bold> APH_1091 <bold>B</bold> APH_1094 <bold>C</bold> APH_1220 <bold>D</bold> APH_2010 <bold>E</bold> APH_2016 <bold>F</bold> APH_2018 <bold>G</bold> APH_2030 <bold>H</bold> APH_3201.</p></caption><graphic xmlns:xlink="http://www.w3.org/1999/xlink" xlink:href="zookeys-560-001-g065.jpg" position="float" orientation="portrait" xlink:type="simple" id="oo_76361.jpg"/></fig><fig id="F66" position="float" orientation="portrait"><label>Figure 66.</label><caption><p>
          <italic><tp:taxon-name><tp:taxon-name-part taxon-name-part-type="genus">Aphonopelma</tp:taxon-name-part> <tp:taxon-name-part taxon-name-part-type="species">iodius</tp:taxon-name-part></tp:taxon-name></italic> (Chamberlin &amp; Ivie, 1939). <bold>A–C</bold> cleared spermathecae <bold>A</bold> AUMS_2386 <bold>B</bold> AUMS_3310 <bold>C</bold> <italic><tp:taxon-name><tp:taxon-name-part taxon-name-part-type="species">angusi</tp:taxon-name-part></tp:taxon-name></italic> allotype.</p></caption><graphic xmlns:xlink="http://www.w3.org/1999/xlink" xlink:href="zookeys-560-001-g066.jpg" position="float" orientation="portrait" xlink:type="simple" id="oo_76364.jpg"/></fig><p>
            <bold>Variation (19).</bold> <abbrev xmlns:xlink="http://www.w3.org/1999/xlink" xlink:title="length of the carapace" xlink:type="simple">Cl</abbrev> 8.657–21.4 (15.619±0.68), <abbrev xmlns:xlink="http://www.w3.org/1999/xlink" xlink:title="width of the carapace" xlink:type="simple">Cw</abbrev> 7.51–18.6 (14.079±0.6), <abbrev xmlns:xlink="http://www.w3.org/1999/xlink" xlink:title="labial length" xlink:type="simple">LBl</abbrev> 1.322–2.73 (2.086±0.09), <abbrev xmlns:xlink="http://www.w3.org/1999/xlink" xlink:title="labial width" xlink:type="simple">LBw</abbrev> 1.578–3.25 (2.414±0.11), <abbrev xmlns:xlink="http://www.w3.org/1999/xlink" xlink:title="femur I length retrolateral aspect" xlink:type="simple">F1</abbrev> 7.493–16.71 (12.928±0.54), <abbrev xmlns:xlink="http://www.w3.org/1999/xlink" xlink:title="femur I width" xlink:type="simple">F1w</abbrev> 2.162–4.72 (3.69±0.16), <abbrev xmlns:xlink="http://www.w3.org/1999/xlink" xlink:title="patella I length" xlink:type="simple">P1</abbrev> 3.155–7.60 (5.581±0.26), <abbrev xmlns:xlink="http://www.w3.org/1999/xlink" xlink:title="tibia I length" xlink:type="simple">T1</abbrev> 6.154–13.02 (10.428±0.41), <abbrev xmlns:xlink="http://www.w3.org/1999/xlink" xlink:title="metatarsus I length" xlink:type="simple">M1</abbrev> 4.613–11.89 (8.701±0.43), <abbrev xmlns:xlink="http://www.w3.org/1999/xlink" xlink:title="tarsus I length" xlink:type="simple">A1</abbrev> 3.861–7.94 (6.577±0.24), L1 length 25.276–56.01 (44.214±1.84), <abbrev xmlns:xlink="http://www.w3.org/1999/xlink" xlink:title="femur III length prolateral aspect" xlink:type="simple">F3</abbrev> 6.452–13.52 (11.003±0.42), <abbrev xmlns:xlink="http://www.w3.org/1999/xlink" xlink:title="femur III width" xlink:type="simple">F3w</abbrev> 1.923–4.02 (3.281±0.13), <abbrev xmlns:xlink="http://www.w3.org/1999/xlink" xlink:title="patella III length" xlink:type="simple">P3</abbrev> 2.599–6.65 (4.898±0.22), <abbrev xmlns:xlink="http://www.w3.org/1999/xlink" xlink:title="tibia III length" xlink:type="simple">T3</abbrev> 4.381–10.07 (8.138±0.32), <abbrev xmlns:xlink="http://www.w3.org/1999/xlink" xlink:title="metatarsus III length" xlink:type="simple">M3</abbrev> 4.766–11.50 (8.808±0.36), <abbrev xmlns:xlink="http://www.w3.org/1999/xlink" xlink:title="tarsus III length" xlink:type="simple">A3</abbrev> 3.978–7.72 (6.494±0.22), L3 length 22.176–48.63 (39.341±1.49), <abbrev xmlns:xlink="http://www.w3.org/1999/xlink" xlink:title="femur IV length prolateral aspect" xlink:type="simple">F4</abbrev> 7.32–17.23 (13.256±0.53), <abbrev xmlns:xlink="http://www.w3.org/1999/xlink" xlink:title="femur IV width" xlink:type="simple">F4w</abbrev> 1.86–4.28 (3.405±0.14), <abbrev xmlns:xlink="http://www.w3.org/1999/xlink" xlink:title="patella IV length" xlink:type="simple">P4</abbrev> 3.187–6.67 (5.289±0.21), <abbrev xmlns:xlink="http://www.w3.org/1999/xlink" xlink:title="tibia IV length" xlink:type="simple">T4</abbrev> 6.243–12.71 (10.466±0.39), <abbrev xmlns:xlink="http://www.w3.org/1999/xlink" xlink:title="metatarsus IV length" xlink:type="simple">M4</abbrev> 7.325–15.1 (12.038±0.43), <abbrev xmlns:xlink="http://www.w3.org/1999/xlink" xlink:title="tarsus IV length" xlink:type="simple">A4</abbrev> 4.46–8.91 (7.111±0.22), L4 length 28.535–58.40 (48.161±1.72), <abbrev xmlns:xlink="http://www.w3.org/1999/xlink" xlink:title="ratio of the extent of metatarsus III scopulation length of scopulation/ventral length of metatarsus III" xlink:type="simple">SC3</abbrev> ratio 0.724–0.949 (0.855±0.02), <abbrev xmlns:xlink="http://www.w3.org/1999/xlink" xlink:title="ratio of the extent of metatarsus IV scopulation length of scopulation/ventral length of metatarsus IV" xlink:type="simple">SC4</abbrev> ratio 0.593–0.829 (0.739±0.02), Coxa I setae = tapered. Spermathecae variation can be seen in Figures <xref ref-type="fig" rid="F64">64</xref>–<xref ref-type="fig" rid="F66">66</xref>.</p><!--PageBreak--><!--PageBreak--></tp:treatment-sec><tp:treatment-sec sec-type="material"><title>Material examined.</title><p>
            <bold>United States: Arizona: Coconino</bold>: House Rock - off 89A, <named-content xmlns:xlink="http://www.w3.org/1999/xlink" content-type="dwc:verbatimCoordinates" xlink:type="simple">36.729414 -112.037386</named-content> <sup>5</sup>, 5337ft., [AUMS_3299, 3/7/89, 1♂, T.R. Prentice, <abbrev xmlns:xlink="http://www.w3.org/1999/xlink" content-type="institution" xlink:title="Auburn University Museum of Natural History; Auburn, Alabama" xlink:type="simple">AUMNH</abbrev>]; [AUMS_2386, 2/7/89, 1♂, T.R. Prentice, <abbrev xmlns:xlink="http://www.w3.org/1999/xlink" content-type="institution" xlink:title="Auburn University Museum of Natural History; Auburn, Alabama" xlink:type="simple">AUMNH</abbrev>]; off US-89A, Soap Creek Rd, <named-content xmlns:xlink="http://www.w3.org/1999/xlink" content-type="dwc:verbatimCoordinates" xlink:type="simple">36.72439 -111.7556</named-content> <sup>1</sup>, 4211ft., [APH_0303, 8/10/07, 1 juv, Zach Valois, <abbrev xmlns:xlink="http://www.w3.org/1999/xlink" content-type="institution" xlink:title="Auburn University Museum of Natural History; Auburn, Alabama" xlink:type="simple">AUMNH</abbrev>]; <bold>Mohave</bold>: Road to Summit Springs, .25 miles from the UT/AZ border, <named-content xmlns:xlink="http://www.w3.org/1999/xlink" content-type="dwc:verbatimCoordinates" xlink:type="simple">36.99566 -113.917793</named-content> <sup>4</sup>, 2533ft., [APH_2216, 19/10/1993, 1♂, T.R. Prentice, <named-content xmlns:xlink="http://www.w3.org/1999/xlink" content-type="dwc:institutional_code" xlink:type="simple">AMNH</named-content>]; Beaver Dam Mountains, 0.3 miles S of UT/AZ border, <named-content xmlns:xlink="http://www.w3.org/1999/xlink" content-type="dwc:verbatimCoordinates" xlink:type="simple">36.991946 -113.93678</named-content> <sup>4</sup>, 2450ft., [AUMS_3286, 6/10/93, 1♂, T.R. Prentice, <abbrev xmlns:xlink="http://www.w3.org/1999/xlink" content-type="institution" xlink:title="Auburn University Museum of Natural History; Auburn, Alabama" xlink:type="simple">AUMNH</abbrev>]; Beaver Dam Mountains, Rd to Summit Springs, Old Hwy 91, <named-content xmlns:xlink="http://www.w3.org/1999/xlink" content-type="dwc:verbatimCoordinates" xlink:type="simple">36.985176 -113.920017</named-content> <sup>5</sup>, 2398ft., [APH_2218, 20/10/1993, 1♂, T.R. Prentice, <named-content xmlns:xlink="http://www.w3.org/1999/xlink" content-type="dwc:institutional_code" xlink:type="simple">AMNH</named-content>]; Beaver Dam Mountains, Rd to Summit Springs, Old How 91, .2 miles south of UT/AZ line, <named-content xmlns:xlink="http://www.w3.org/1999/xlink" content-type="dwc:verbatimCoordinates" xlink:type="simple">36.996269 -113.918282</named-content> <sup>5</sup>, 2520ft., [APH_2258, 6/10/93, 1♂, T.R. Prentice, <named-content xmlns:xlink="http://www.w3.org/1999/xlink" content-type="dwc:institutional_code" xlink:type="simple">AMNH</named-content>]; <bold>California: Alameda</bold>: 5 miles SE of Livermore at jct. of Mines Rd. and Del Valle Rd., <named-content xmlns:xlink="http://www.w3.org/1999/xlink" content-type="dwc:verbatimCoordinates" xlink:type="simple">37.62253 -121.7028</named-content> <sup>4</sup>, 784ft., [APH_0180-0182, 5/9/07, 1♀, 2♂, Gilbert Quintana, <abbrev xmlns:xlink="http://www.w3.org/1999/xlink" content-type="institution" xlink:title="Auburn University Museum of Natural History; Auburn, Alabama" xlink:type="simple">AUMNH</abbrev>]; Berkeley, <named-content xmlns:xlink="http://www.w3.org/1999/xlink" content-type="dwc:verbatimCoordinates" xlink:type="simple">37.871593 -122.272747</named-content> <sup>5</sup>, 164ft., [APH_2459, 24/9/1935, 1♂, unknown, <named-content xmlns:xlink="http://www.w3.org/1999/xlink" content-type="dwc:institutional_code" xlink:type="simple">AMNH</named-content>]; [APH_2460, 15/4/1936, 1♀, W.J. Baerg, <named-content xmlns:xlink="http://www.w3.org/1999/xlink" content-type="dwc:institutional_code" xlink:type="simple">AMNH</named-content>]; Mines Rd, SE of Livermore, <named-content xmlns:xlink="http://www.w3.org/1999/xlink" content-type="dwc:verbatimCoordinates" xlink:type="simple">37.5896 -121.6233</named-content> <sup>4</sup>, 1860ft., [APH_0404, 10/2008, 1♂, Mike Dame, <abbrev xmlns:xlink="http://www.w3.org/1999/xlink" content-type="institution" xlink:title="Auburn University Museum of Natural History; Auburn, Alabama" xlink:type="simple">AUMNH</abbrev>]; open area just SW jct Del Valle Rd and Mendenhall Rd [on trail along side of hill]; <!--PageBreak--><named-content xmlns:xlink="http://www.w3.org/1999/xlink" content-type="dwc:verbatimCoordinates" xlink:type="simple">37.604004 -121.686283</named-content> <sup>4</sup>, 1396ft., [APH_0104-0106, 6/5/07, 3♀, Mike Dame, <abbrev xmlns:xlink="http://www.w3.org/1999/xlink" content-type="institution" xlink:title="Auburn University Museum of Natural History; Auburn, Alabama" xlink:type="simple">AUMNH</abbrev>]; <bold>Contra Costa</bold>: Mt. Diablo State Park, <named-content xmlns:xlink="http://www.w3.org/1999/xlink" content-type="dwc:verbatimCoordinates" xlink:type="simple">37.920733 -121.941483</named-content> <sup>1</sup>, 589ft., [APH_0985-0986, 9/2009, 1♀, 1♂, Kyle Dickerson, <abbrev xmlns:xlink="http://www.w3.org/1999/xlink" content-type="institution" xlink:title="Auburn University Museum of Natural History; Auburn, Alabama" xlink:type="simple">AUMNH</abbrev>]; [APH_0988-0989, 10/2009, 1♀, 1♂, Cody Will, <abbrev xmlns:xlink="http://www.w3.org/1999/xlink" content-type="institution" xlink:title="Auburn University Museum of Natural History; Auburn, Alabama" xlink:type="simple">AUMNH</abbrev>]; [APH_2150, 10/1966, 3♀, Pat Warner, <named-content xmlns:xlink="http://www.w3.org/1999/xlink" content-type="dwc:institutional_code" xlink:type="simple">AMNH</named-content>]; [APH_2151, 10/1967, 1♂, Pat Warner, <named-content xmlns:xlink="http://www.w3.org/1999/xlink" content-type="dwc:institutional_code" xlink:type="simple">AMNH</named-content>]; Mt. Diablo State Park, 1.35 miles E Mt Diablo Scenic Blvd on Summit Rd, <named-content xmlns:xlink="http://www.w3.org/1999/xlink" content-type="dwc:verbatimCoordinates" xlink:type="simple">37.868743 -121.923839</named-content> <sup>2</sup>, 2640ft., [APH_0102-0103, 15/4/2007, 2♀, Mike Dame, <abbrev xmlns:xlink="http://www.w3.org/1999/xlink" content-type="institution" xlink:title="Auburn University Museum of Natural History; Auburn, Alabama" xlink:type="simple">AUMNH</abbrev>]; S of Antioch/Brentwood, Camino Diablo Rd and Vasco Rd, <named-content xmlns:xlink="http://www.w3.org/1999/xlink" content-type="dwc:verbatimCoordinates" xlink:type="simple">37.865167 -121.668233</named-content> <sup>1</sup>, 114ft., [APH_2031, 10/2010, 1♂, Mike Marciano, <abbrev xmlns:xlink="http://www.w3.org/1999/xlink" content-type="institution" xlink:title="Auburn University Museum of Natural History; Auburn, Alabama" xlink:type="simple">AUMNH</abbrev>]; <bold>Fresno</bold>: Coalinga, <named-content xmlns:xlink="http://www.w3.org/1999/xlink" content-type="dwc:verbatimCoordinates" xlink:type="simple">36.09221 -120.42766</named-content> <sup>5</sup>, 904ft., [APH_0307-0308, 11/9/07, 2♀, Gilbert Quintana, <abbrev xmlns:xlink="http://www.w3.org/1999/xlink" content-type="institution" xlink:title="Auburn University Museum of Natural History; Auburn, Alabama" xlink:type="simple">AUMNH</abbrev>]; <bold>Imperial</bold>: E of 78/N of Picacho State Recreation Area, on Black Mountain Rd, <named-content xmlns:xlink="http://www.w3.org/1999/xlink" content-type="dwc:verbatimCoordinates" xlink:type="simple">33.08765 -114.85645</named-content> <sup>1</sup>, 1564ft., [APH_2028, 9/10/10, 1♂, Peter Scott, <abbrev xmlns:xlink="http://www.w3.org/1999/xlink" content-type="institution" xlink:title="Auburn University Museum of Natural History; Auburn, Alabama" xlink:type="simple">AUMNH</abbrev>]; E of 78/N of Picacho State Recreation Area, on Black Mountain Rd, S of 1128, <named-content xmlns:xlink="http://www.w3.org/1999/xlink" content-type="dwc:verbatimCoordinates" xlink:type="simple">33.06294 -114.83999</named-content> <sup>1</sup>, 1849ft., [APH_2029, 9/10/10, 1♂, Peter Scott, <abbrev xmlns:xlink="http://www.w3.org/1999/xlink" content-type="institution" xlink:title="Auburn University Museum of Natural History; Auburn, Alabama" xlink:type="simple">AUMNH</abbrev>]; Hwy 78, 2/10 mile E of jct with Ogilby Road (S34); <named-content xmlns:xlink="http://www.w3.org/1999/xlink" content-type="dwc:verbatimCoordinates" xlink:type="simple">33.088327 -114.907025</named-content> <sup>1</sup>, 1025ft., [APH_3212, 15/11/2013, 1♂, W. Icenogle, <abbrev xmlns:xlink="http://www.w3.org/1999/xlink" content-type="institution" xlink:title="Auburn University Museum of Natural History; Auburn, Alabama" xlink:type="simple">AUMNH</abbrev>]; <bold>Inyo</bold>: along Waucoba Rd, <named-content xmlns:xlink="http://www.w3.org/1999/xlink" content-type="dwc:verbatimCoordinates" xlink:type="simple">37.14549 -118.13074</named-content> <sup>2</sup>, 6034ft., [APH_1242-1243, 15/10/2010, 2♂, Anette Pillau, <abbrev xmlns:xlink="http://www.w3.org/1999/xlink" content-type="institution" xlink:title="Auburn University Museum of Natural History; Auburn, Alabama" xlink:type="simple">AUMNH</abbrev>]; Death Valley National Park, Daylight Pass Rd, near mile 11 <!--PageBreak-->marker, Amargosa Mtns, <named-content xmlns:xlink="http://www.w3.org/1999/xlink" content-type="dwc:verbatimCoordinates" xlink:type="simple">36.75975 -116.9308</named-content> <sup>1</sup>, 3660ft., [APH_1080, 3/10/10, 1♂, Chris A. Hamilton, <abbrev xmlns:xlink="http://www.w3.org/1999/xlink" content-type="institution" xlink:title="Auburn University Museum of Natural History; Auburn, Alabama" xlink:type="simple">AUMNH</abbrev>]; [APH_1083, 4/10/10, 1♀, Chris A. Hamilton, <abbrev xmlns:xlink="http://www.w3.org/1999/xlink" content-type="institution" xlink:title="Auburn University Museum of Natural History; Auburn, Alabama" xlink:type="simple">AUMNH</abbrev>]; Death Valley National Park, Emigrant Canyon Rd, Panamint Mtns, <named-content xmlns:xlink="http://www.w3.org/1999/xlink" content-type="dwc:verbatimCoordinates" xlink:type="simple">36.42383 -117.19048</named-content> <sup>1</sup>, 4064ft., [APH_1078-1079, 3/10/10, 2♂, Chris A. Hamilton, <abbrev xmlns:xlink="http://www.w3.org/1999/xlink" content-type="institution" xlink:title="Auburn University Museum of Natural History; Auburn, Alabama" xlink:type="simple">AUMNH</abbrev>]; [APH_1081-1082, 4/10/10, 2♀, Chris A. Hamilton, <abbrev xmlns:xlink="http://www.w3.org/1999/xlink" content-type="institution" xlink:title="Auburn University Museum of Natural History; Auburn, Alabama" xlink:type="simple">AUMNH</abbrev>]; Death Valley National Park, Mesquite Spring Campground Rd, Amargosa Mtns, <named-content xmlns:xlink="http://www.w3.org/1999/xlink" content-type="dwc:verbatimCoordinates" xlink:type="simple">36.97597 -117.36693</named-content> <sup>1</sup>, 1930ft., [APH_1084, 4/10/10, 1♂, Chris A. Hamilton, <abbrev xmlns:xlink="http://www.w3.org/1999/xlink" content-type="institution" xlink:title="Auburn University Museum of Natural History; Auburn, Alabama" xlink:type="simple">AUMNH</abbrev>]; Deep Springs Valley, E of summit of Westgard Pass, <named-content xmlns:xlink="http://www.w3.org/1999/xlink" content-type="dwc:verbatimCoordinates" xlink:type="simple">37.331895 -118.037264</named-content> <sup>5</sup>, 5110ft., [AUMS_2351, 16/10/1976, 1♂, Frank Hovore, <abbrev xmlns:xlink="http://www.w3.org/1999/xlink" content-type="institution" xlink:title="Auburn University Museum of Natural History; Auburn, Alabama" xlink:type="simple">AUMNH</abbrev>]; Westgard Pass Road, 2.3 miles E of Big Pine, <named-content xmlns:xlink="http://www.w3.org/1999/xlink" content-type="dwc:verbatimCoordinates" xlink:type="simple">37.204734 -118.242688</named-content> <sup>4</sup>, 4318ft., [AUMS_2450, 20/10/1993, 1♂, T.R. Prentice, <abbrev xmlns:xlink="http://www.w3.org/1999/xlink" content-type="institution" xlink:title="Auburn University Museum of Natural History; Auburn, Alabama" xlink:type="simple">AUMNH</abbrev>]; <bold>Kern</bold>: 1 mile S of Maricopa, <named-content xmlns:xlink="http://www.w3.org/1999/xlink" content-type="dwc:verbatimCoordinates" xlink:type="simple">35.051693 -119.410088</named-content> <sup>5</sup>, 1000ft., [AUMS_2370, 7/12/69, 1♂, E.K. Slope, <abbrev xmlns:xlink="http://www.w3.org/1999/xlink" content-type="institution" xlink:title="Auburn University Museum of Natural History; Auburn, Alabama" xlink:type="simple">AUMNH</abbrev>]; 12 miles WNW McKittrick, Temblor Range, <named-content xmlns:xlink="http://www.w3.org/1999/xlink" content-type="dwc:verbatimCoordinates" xlink:type="simple">35.34526 -119.80899</named-content> <sup>4</sup>, 3258ft., [APH_0045, 16/4/2000, 1 juv, James Pitts, <abbrev xmlns:xlink="http://www.w3.org/1999/xlink" content-type="institution" xlink:title="Auburn University Museum of Natural History; Auburn, Alabama" xlink:type="simple">AUMNH</abbrev>]; outside Rosamond, in hills N or Tropico; off Mojave-Tropico Rd, <named-content xmlns:xlink="http://www.w3.org/1999/xlink" content-type="dwc:verbatimCoordinates" xlink:type="simple">34.88133 -118.23144</named-content> <sup>1</sup>, 2637ft., [APH_3103, 19/7/2012, 1♂, Chris Hamilton, Amy Skibiel, <abbrev xmlns:xlink="http://www.w3.org/1999/xlink" content-type="institution" xlink:title="Auburn University Museum of Natural History; Auburn, Alabama" xlink:type="simple">AUMNH</abbrev>]; Red Mountain, 20 Mule Team Rd., 9.5 miles E of Cal City, <named-content xmlns:xlink="http://www.w3.org/1999/xlink" content-type="dwc:verbatimCoordinates" xlink:type="simple">35.194924 -117.774276</named-content> <sup>5</sup>, 2867ft., [AUMS_2380, 20/10/1994, 1♂, unknown, <abbrev xmlns:xlink="http://www.w3.org/1999/xlink" content-type="institution" xlink:title="Auburn University Museum of Natural History; Auburn, Alabama" xlink:type="simple">AUMNH</abbrev>]; 7.6 miles east of California City on 20 Mule Team Parkway, <named-content xmlns:xlink="http://www.w3.org/1999/xlink" content-type="dwc:verbatimCoordinates" xlink:type="simple">35.161453 -117.863179</named-content> <sup>4</sup>, 2539ft., [APH_2223, 20/10/1994, 1♂, Thomas R. Prentice, <named-content xmlns:xlink="http://www.w3.org/1999/xlink" content-type="dwc:institutional_code" xlink:type="simple">AMNH</named-content>]; <bold>Lassen</bold>: 0.5 miles S of Hwy 395, N of Honey Lake, where Smoke Creek Ranch Rd. joins Hwy 395, <named-content xmlns:xlink="http://www.w3.org/1999/xlink" content-type="dwc:verbatimCoordinates" xlink:type="simple">40.425413 -120.279483</named-content> <sup>4</sup>, 4539ft., [AUMS_2672, 9/9/00, 1♀, Stephan Wiley, <abbrev xmlns:xlink="http://www.w3.org/1999/xlink" content-type="institution" xlink:title="Auburn University Museum of Natural History; Auburn, Alabama" xlink:type="simple">AUMNH</abbrev>]; <bold>Los Angeles</bold>: Lang, <named-content xmlns:xlink="http://www.w3.org/1999/xlink" content-type="dwc:verbatimCoordinates" xlink:type="simple">34.44549 -118.37372</named-content> <sup>5</sup>, 1862ft., [APH_0592, 13/6/2009, 1 juv, Anette Pillau, <abbrev xmlns:xlink="http://www.w3.org/1999/xlink" content-type="institution" xlink:title="Auburn University Museum of Natural History; Auburn, Alabama" xlink:type="simple">AUMNH</abbrev>]; E of Hi Vista, Avenue G, <named-content xmlns:xlink="http://www.w3.org/1999/xlink" content-type="dwc:verbatimCoordinates" xlink:type="simple">34.734973 -117.765229</named-content> <sup>5</sup>, 3028ft., [APH_2720, 10/11/1963, 1♂, Geo. R. Wilson, <named-content xmlns:xlink="http://www.w3.org/1999/xlink" content-type="dwc:institutional_code" xlink:type="simple">AMNH</named-content>]; <bold>Mono</bold>: Benton, <named-content xmlns:xlink="http://www.w3.org/1999/xlink" content-type="dwc:verbatimCoordinates" xlink:type="simple">37.819199 -118.474701</named-content> <sup>5</sup>, 5410ft., [APH_2676, 27/9/1941, 1♂, L.A. Hart, <named-content xmlns:xlink="http://www.w3.org/1999/xlink" content-type="dwc:institutional_code" xlink:type="simple">AMNH</named-content>]; [APH_2679, 7/10/43, 1♂, W.M. Pearce, <named-content xmlns:xlink="http://www.w3.org/1999/xlink" content-type="dwc:institutional_code" xlink:type="simple">AMNH</named-content>]; <bold>Monterey</bold>: Arroyo Seco, foothills of Santa Lucia Range, <named-content xmlns:xlink="http://www.w3.org/1999/xlink" content-type="dwc:verbatimCoordinates" xlink:type="simple">36.238772 -121.480529</named-content> <sup>5</sup>, 977ft., [AUMS_2489, 6/11/87, 1♀, T.R. Prentice, <abbrev xmlns:xlink="http://www.w3.org/1999/xlink" content-type="institution" xlink:title="Auburn University Museum of Natural History; Auburn, Alabama" xlink:type="simple">AUMNH</abbrev>]; Carmel, <named-content xmlns:xlink="http://www.w3.org/1999/xlink" content-type="dwc:verbatimCoordinates" xlink:type="simple">36.555239 -121.923288</named-content> <sup>5</sup>, 233ft., [APH_2815, 6/1/54, 1♂, unknown, <named-content xmlns:xlink="http://www.w3.org/1999/xlink" content-type="dwc:institutional_code" xlink:type="simple">AMNH</named-content>]; Carmel Valley, <named-content xmlns:xlink="http://www.w3.org/1999/xlink" content-type="dwc:verbatimCoordinates" xlink:type="simple">36.479925 -121.7328</named-content> <sup>5</sup>, 410ft., <!--PageBreak-->[APH_2713, 11/1944, 1♂, Fred E. Samson, <named-content xmlns:xlink="http://www.w3.org/1999/xlink" content-type="dwc:institutional_code" xlink:type="simple">AMNH</named-content>]; [APH_2718, 6/10/53, 1♂, unknown, <named-content xmlns:xlink="http://www.w3.org/1999/xlink" content-type="dwc:institutional_code" xlink:type="simple">AMNH</named-content>]; dry valley 14 miles southeast of Monterey, <named-content xmlns:xlink="http://www.w3.org/1999/xlink" content-type="dwc:verbatimCoordinates" xlink:type="simple">36.471026 -121.702876</named-content> <sup>5</sup>, 850ft., [APH_2471, unknown, 1♂, E. Ricketts, <named-content xmlns:xlink="http://www.w3.org/1999/xlink" content-type="dwc:institutional_code" xlink:type="simple">AMNH</named-content>]; Hastings Natural History Reservation, Robles del Rio, <named-content xmlns:xlink="http://www.w3.org/1999/xlink" content-type="dwc:verbatimCoordinates" xlink:type="simple">36.367998 -121.563616</named-content> <sup>5</sup>, 1542ft., [APH_2698, unknown, 1♂, Linsdale, <named-content xmlns:xlink="http://www.w3.org/1999/xlink" content-type="dwc:institutional_code" xlink:type="simple">AMNH</named-content>]; [APH_2714, unknown, 1♂, Linsdale, <named-content xmlns:xlink="http://www.w3.org/1999/xlink" content-type="dwc:institutional_code" xlink:type="simple">AMNH</named-content>]; [APH_2721, unknown, 1♂, Linsdale, <named-content xmlns:xlink="http://www.w3.org/1999/xlink" content-type="dwc:institutional_code" xlink:type="simple">AMNH</named-content>]; Los Laureles Grade Road, southeast of Monterey, <named-content xmlns:xlink="http://www.w3.org/1999/xlink" content-type="dwc:verbatimCoordinates" xlink:type="simple">36.518052 -121.756652</named-content> <sup>5</sup>, 768ft., [APH_2696, 8/10/66, 1♂, P. Warner, <named-content xmlns:xlink="http://www.w3.org/1999/xlink" content-type="dwc:institutional_code" xlink:type="simple">AMNH</named-content>]; Santa Lucia Range - Los Padres NF, Arroyo Seco (Campground); <named-content xmlns:xlink="http://www.w3.org/1999/xlink" content-type="dwc:verbatimCoordinates" xlink:type="simple">36.231711 -121.485187</named-content> <sup>5</sup>, 944ft., [AUMS_3306, 6/11/87, 1♂, T.R. Prentice, <abbrev xmlns:xlink="http://www.w3.org/1999/xlink" content-type="institution" xlink:title="Auburn University Museum of Natural History; Auburn, Alabama" xlink:type="simple">AUMNH</abbrev>]; Lake Nacimiento, along Nacimiento Lake Dr. (Co. Hwy G14); west of Camp Roberts, W of San Miguel, <named-content xmlns:xlink="http://www.w3.org/1999/xlink" content-type="dwc:verbatimCoordinates" xlink:type="simple">35.69067 -120.79972</named-content> <sup>1</sup>, 1007ft., [APH_2041, 7/12/11, 1 juv, Chris A. Hamilton, Jason Bond, <abbrev xmlns:xlink="http://www.w3.org/1999/xlink" content-type="institution" xlink:title="Auburn University Museum of Natural History; Auburn, Alabama" xlink:type="simple">AUMNH</abbrev>]; Lake Nacimiento, on Vista Rd at junction with Nacimiento Lake Dr. (Co. Road 19); west of Camp Roberts, W of San Miguel, <named-content xmlns:xlink="http://www.w3.org/1999/xlink" content-type="dwc:verbatimCoordinates" xlink:type="simple">35.79395 -120.8727</named-content> <sup>1</sup>, 646ft., [APH_2042, 7/12/11, 1♀, Chris A. Hamilton, Jason Bond, <abbrev xmlns:xlink="http://www.w3.org/1999/xlink" content-type="institution" xlink:title="Auburn University Museum of Natural History; Auburn, Alabama" xlink:type="simple">AUMNH</abbrev>]; <bold>Riverside</bold>: 3 miles W of I-10 off Hwy 177, <named-content xmlns:xlink="http://www.w3.org/1999/xlink" content-type="dwc:verbatimCoordinates" xlink:type="simple">33.705262 -115.451685</named-content> <sup>5</sup>, 1110ft., [AUMS_3326, 8/10/89, 1♀, T.R. Prentice, <abbrev xmlns:xlink="http://www.w3.org/1999/xlink" content-type="institution" xlink:title="Auburn University Museum of Natural History; Auburn, Alabama" xlink:type="simple">AUMNH</abbrev>]; Hexie Mountains, <named-content xmlns:xlink="http://www.w3.org/1999/xlink" content-type="dwc:verbatimCoordinates" xlink:type="simple">33.830162 -115.983601</named-content> <sup>6</sup>, 3812ft., [APH_2220, 16/4/1989, 1♀, T.R. Prentice, <named-content xmlns:xlink="http://www.w3.org/1999/xlink" content-type="dwc:institutional_code" xlink:type="simple">AMNH</named-content>]; Joshua Tree National Monument, Pinto Basin, <named-content xmlns:xlink="http://www.w3.org/1999/xlink" content-type="dwc:verbatimCoordinates" xlink:type="simple">33.925009 -115.700823</named-content> <sup>5</sup>, 1538ft., [AUMS_2371, 10/1962, 1♂, Van Hoose and Rainey, <abbrev xmlns:xlink="http://www.w3.org/1999/xlink" content-type="institution" xlink:title="Auburn University Museum of Natural History; Auburn, Alabama" xlink:type="simple">AUMNH</abbrev>]; Joshua Tree National Monument, west of Hidden Valley picnic area, <named-content xmlns:xlink="http://www.w3.org/1999/xlink" content-type="dwc:verbatimCoordinates" xlink:type="simple">34.010251 -116.173413</named-content> <sup>5</sup>, 4163ft., [APH_2228, 5/8/87, 1♀, T.R. Prentice, <named-content xmlns:xlink="http://www.w3.org/1999/xlink" content-type="dwc:institutional_code" xlink:type="simple">AMNH</named-content>]; Joshua Tree National Park, Cottonwood Springs area, <named-content xmlns:xlink="http://www.w3.org/1999/xlink" content-type="dwc:verbatimCoordinates" xlink:type="simple">33.74139 -115.811471</named-content> <sup>1</sup>, 3112ft., [APH_1500-1501, 5/9/12, 2♂, Brent E. Hendrixson, <abbrev xmlns:xlink="http://www.w3.org/1999/xlink" content-type="institution" xlink:title="Auburn University Museum of Natural History; Auburn, Alabama" xlink:type="simple">AUMNH</abbrev>]; [APH_2235, 25/2/1985, 1♂, T.R. Prentice, <named-content xmlns:xlink="http://www.w3.org/1999/xlink" content-type="dwc:institutional_code" xlink:type="simple">AMNH</named-content>]; [APH_2240, 4/4/89, 1♀, T.R. Prentice, <named-content xmlns:xlink="http://www.w3.org/1999/xlink" content-type="dwc:institutional_code" xlink:type="simple">AMNH</named-content>]; Joshua Tree National Park, first roadside pullout stop from west entrance along Quail Springs Rd, along trail, <named-content xmlns:xlink="http://www.w3.org/1999/xlink" content-type="dwc:verbatimCoordinates" xlink:type="simple">34.07156 -116.23954</named-content> <sup>4</sup>, 4040ft., [APH_0332-0334, 8/5/08, 3 juv, Brent E. Hendrixson, Zach Valois, <abbrev xmlns:xlink="http://www.w3.org/1999/xlink" content-type="institution" xlink:title="Auburn University Museum of Natural History; Auburn, Alabama" xlink:type="simple">AUMNH</abbrev>]; Joshua Tree National Park, near Cottonwood Campground, <named-content xmlns:xlink="http://www.w3.org/1999/xlink" content-type="dwc:verbatimCoordinates" xlink:type="simple">33.740358 -115.812362</named-content> <sup>1</sup>, 3046ft., [APH_1327, 31/7/2011, 1♀, Brent E. Hendrixson, Brendon Barnes, Nate Davis, Jake Storms, <abbrev xmlns:xlink="http://www.w3.org/1999/xlink" content-type="institution" xlink:title="Auburn University Museum of Natural History; Auburn, Alabama" xlink:type="simple">AUMNH</abbrev>]; Joshua Tree National Park, off El Dorado Mine Rd/Cottonwood Springs Rd, 1/2 mile N of Porcupine Wash, <named-content xmlns:xlink="http://www.w3.org/1999/xlink" content-type="dwc:verbatimCoordinates" xlink:type="simple">33.84946 -115.78205</named-content> <sup>1</sup>, 2386ft., [APH_1008, 10/5/10, 1♀, Chris A. Hamilton, <abbrev xmlns:xlink="http://www.w3.org/1999/xlink" content-type="institution" xlink:title="Auburn University Museum of Natural History; Auburn, Alabama" xlink:type="simple">AUMNH</abbrev>]; Joshua Tree National Park, on service rd to maintenance area, off El Dorado Mine Rd, <named-content xmlns:xlink="http://www.w3.org/1999/xlink" content-type="dwc:verbatimCoordinates" xlink:type="simple">34.02212 -116.01233</named-content> <sup>1</sup>, 3624ft., [APH_1005-1006, 10/5/10, 2♀, Chris A. Hamilton, <abbrev xmlns:xlink="http://www.w3.org/1999/xlink" content-type="institution" xlink:title="Auburn University Museum of Natural History; Auburn, Alabama" xlink:type="simple">AUMNH</abbrev>]; Joshua Tree National Park, picnic area, Covington Flats area, <named-content xmlns:xlink="http://www.w3.org/1999/xlink" content-type="dwc:verbatimCoordinates" xlink:type="simple">34.027454 -116.30194</named-content> <sup>1</sup>, 4656ft., [APH_0491, 16/5/2009, 1 juv, Brent E. Hendrixson, Bernadette DeRussy, Sloan Click, Jason Bond, <abbrev xmlns:xlink="http://www.w3.org/1999/xlink" content-type="institution" xlink:title="Auburn University Museum of Natural History; Auburn, Alabama" xlink:type="simple">AUMNH</abbrev>]; [APH_1198, 29/7/2010, 1♂, Brent E. Hendrixson, Brendon Barnes, Nate Davis, <abbrev xmlns:xlink="http://www.w3.org/1999/xlink" content-type="institution" xlink:title="Auburn University Museum of Natural History; Auburn, Alabama" xlink:type="simple">AUMNH</abbrev>]; Joshua Tree National Park, S border, 3.4 miles E of Cottonwood Springs Rd, <named-content xmlns:xlink="http://www.w3.org/1999/xlink" content-type="dwc:verbatimCoordinates" xlink:type="simple">33.66753 -115.726563</named-content> <sup>4</sup>, 1750ft., [AUMS_2684, 23/8/1993, 1♀, T.R. Prentice, <abbrev xmlns:xlink="http://www.w3.org/1999/xlink" content-type="institution" xlink:title="Auburn University Museum of Natural History; Auburn, Alabama" xlink:type="simple">AUMNH</abbrev>]; near Red Cloud Mine, <named-content xmlns:xlink="http://www.w3.org/1999/xlink" content-type="dwc:verbatimCoordinates" xlink:type="simple">33.621745 -115.463815</named-content> <sup>6</sup>, 2068ft., [AUMS_2369, 25/10/1963, 1♂, unknown, <abbrev xmlns:xlink="http://www.w3.org/1999/xlink" content-type="institution" xlink:title="Auburn University Museum of Natural History; Auburn, Alabama" xlink:type="simple">AUMNH</abbrev>]; Orocopia Mtns, Joshua Tree National Monument exit, <named-content xmlns:xlink="http://www.w3.org/1999/xlink" content-type="dwc:verbatimCoordinates" xlink:type="simple">33.613298 -115.853258</named-content> <sup>5</sup>, 2108ft., [AUMS_3288, 16/12/1989, 1♂, T.R. Prentice, <!--PageBreak--><abbrev xmlns:xlink="http://www.w3.org/1999/xlink" content-type="institution" xlink:title="Auburn University Museum of Natural History; Auburn, Alabama" xlink:type="simple">AUMNH</abbrev>]; Pleasant Valley, Joshua Tree National Park, <named-content xmlns:xlink="http://www.w3.org/1999/xlink" content-type="dwc:verbatimCoordinates" xlink:type="simple">33.914434 -116.052056</named-content> <sup>5</sup>, 3292ft., [AUMS_2683, 27/8/1966, 1♂, unknown, <abbrev xmlns:xlink="http://www.w3.org/1999/xlink" content-type="institution" xlink:title="Auburn University Museum of Natural History; Auburn, Alabama" xlink:type="simple">AUMNH</abbrev>]; Quail Springs Rd (National Park Drive); 3 miles NW of picnic area, 2.7 miles SE of monument entrance, Joshua Tree National Park, <named-content xmlns:xlink="http://www.w3.org/1999/xlink" content-type="dwc:verbatimCoordinates" xlink:type="simple">34.068483 -116.235733</named-content> <sup>4</sup>, 3976ft., [APH_2247, 3/8/89, 1♂, T.R. Prentice, <named-content xmlns:xlink="http://www.w3.org/1999/xlink" content-type="dwc:institutional_code" xlink:type="simple">AMNH</named-content>]; West Palm Springs Village, Cottonwood Rd, 1.4 miles N of I-10, San Bernardino Mtns, <named-content xmlns:xlink="http://www.w3.org/1999/xlink" content-type="dwc:verbatimCoordinates" xlink:type="simple">33.938417 -116.697217</named-content> <sup>1</sup>, 1621ft., [APH_3136, 20/9/2013, 1♂, W. Icenogle, <abbrev xmlns:xlink="http://www.w3.org/1999/xlink" content-type="institution" xlink:title="Auburn University Museum of Natural History; Auburn, Alabama" xlink:type="simple">AUMNH</abbrev>]; Whitewater Canyon Rd area NW of Palm Springs, <named-content xmlns:xlink="http://www.w3.org/1999/xlink" content-type="dwc:verbatimCoordinates" xlink:type="simple">33.965967 -116.651917</named-content> <sup>1</sup>, 1896ft., [APH_2036-2037, 7/27/11, 1♂, 1♀, Warren Burke, <abbrev xmlns:xlink="http://www.w3.org/1999/xlink" content-type="institution" xlink:title="Auburn University Museum of Natural History; Auburn, Alabama" xlink:type="simple">AUMNH</abbrev>]; Whitewater Canyon Rd, 3 miles N of junction with I-10, San Bernardino Mtns, <named-content xmlns:xlink="http://www.w3.org/1999/xlink" content-type="dwc:verbatimCoordinates" xlink:type="simple">33.96385 -116.65105</named-content> <sup>1</sup>, 1878ft., [APH_3135, 8/9/13, 1♂, W. Icenogle, <abbrev xmlns:xlink="http://www.w3.org/1999/xlink" content-type="institution" xlink:title="Auburn University Museum of Natural History; Auburn, Alabama" xlink:type="simple">AUMNH</abbrev>]; <bold>San Benito</bold>: E of Hollister, off Quien Sabe Rd, E of Tres Pinos, <named-content xmlns:xlink="http://www.w3.org/1999/xlink" content-type="dwc:verbatimCoordinates" xlink:type="simple">36.80288 -121.30323</named-content> <sup>1</sup>, 805ft., [APH_2001-2003, 10/10/10, 3♂, Chris A. Hamilton, RJ Adams, <abbrev xmlns:xlink="http://www.w3.org/1999/xlink" content-type="institution" xlink:title="Auburn University Museum of Natural History; Auburn, Alabama" xlink:type="simple">AUMNH</abbrev>]; Hwy 25, 1.5 miles N of Pinnacles turn off, old Horace Bacon Ranch, <named-content xmlns:xlink="http://www.w3.org/1999/xlink" content-type="dwc:verbatimCoordinates" xlink:type="simple">36.535996 -121.148339</named-content> <sup>5</sup>, 1309ft., [AUMS_2495, 8/11/87, 1♀, T.R. Prentice, <abbrev xmlns:xlink="http://www.w3.org/1999/xlink" content-type="institution" xlink:title="Auburn University Museum of Natural History; Auburn, Alabama" xlink:type="simple">AUMNH</abbrev>]; just E of Hwy-25, vicinity of Pinnacles National Monument, <named-content xmlns:xlink="http://www.w3.org/1999/xlink" content-type="dwc:verbatimCoordinates" xlink:type="simple">36.49367 -121.06376</named-content> <sup>2</sup>, 1842ft., [APH_0151, unknown, 1 juv, T.R. Prentice, <abbrev xmlns:xlink="http://www.w3.org/1999/xlink" content-type="institution" xlink:title="Auburn University Museum of Natural History; Auburn, Alabama" xlink:type="simple">AUMNH</abbrev>]; Pinnacles N. Mon., .25 miles S of Hwy 25, <named-content xmlns:xlink="http://www.w3.org/1999/xlink" content-type="dwc:verbatimCoordinates" xlink:type="simple">36.517091 -121.13235</named-content> <sup>4</sup>, 1197ft., [AUMS_2500, 7/11/87, 1♀, T.R. Prentice, <abbrev xmlns:xlink="http://www.w3.org/1999/xlink" content-type="institution" xlink:title="Auburn University Museum of Natural History; Auburn, Alabama" xlink:type="simple">AUMNH</abbrev>]; Pinnacles N. Mon., 8 miles N of turnoff from Hwy 25, <named-content xmlns:xlink="http://www.w3.org/1999/xlink" content-type="dwc:verbatimCoordinates" xlink:type="simple">36.48708 -121.21392</named-content> <sup>4</sup>, 1458ft., [AUMS_2508, 7/11/87, 2♂, T.R. Prentice, <abbrev xmlns:xlink="http://www.w3.org/1999/xlink" content-type="institution" xlink:title="Auburn University Museum of Natural History; Auburn, Alabama" xlink:type="simple">AUMNH</abbrev>]; Pinnacles, old Horace Bacon Ranch, 1.5 miles NE of Pinnacles, <named-content xmlns:xlink="http://www.w3.org/1999/xlink" content-type="dwc:verbatimCoordinates" xlink:type="simple">36.535699 -121.148194</named-content> <sup>5</sup>, 1310ft., [AUMS_2494, 8/11/87, 1♀, T.R. Prentice, <abbrev xmlns:xlink="http://www.w3.org/1999/xlink" content-type="institution" xlink:title="Auburn University Museum of Natural History; Auburn, Alabama" xlink:type="simple">AUMNH</abbrev>]; <bold>San Bernardino</bold>: 10 miles south of Barstow on Hwy 247, <named-content xmlns:xlink="http://www.w3.org/1999/xlink" content-type="dwc:verbatimCoordinates" xlink:type="simple">34.754995 -117.007841</named-content> <sup>5</sup>, 2877ft., [APH_2252, 7/11/91, 1♂, T.R. Prentice, <named-content xmlns:xlink="http://www.w3.org/1999/xlink" content-type="dwc:institutional_code" xlink:type="simple">AMNH</named-content>]; Coxcomb Mountains, 8 miles west of Hwy 62, <named-content xmlns:xlink="http://www.w3.org/1999/xlink" content-type="dwc:verbatimCoordinates" xlink:type="simple">33.990731 -115.430123</named-content> <sup>5</sup>, 3402ft., [APH_2230, 4/2/90, 1♀, T.R. Prentice, <named-content xmlns:xlink="http://www.w3.org/1999/xlink" content-type="dwc:institutional_code" xlink:type="simple">AMNH</named-content>]; NE slope of Coxcomb Mountains, 8 miles west of Hwy 62, <named-content xmlns:xlink="http://www.w3.org/1999/xlink" content-type="dwc:verbatimCoordinates" xlink:type="simple">34.048671 -115.335004</named-content> <sup>5</sup>, 1614ft., [APH_2227, 4/2/90, 1♀, T.R. Prentice, <named-content xmlns:xlink="http://www.w3.org/1999/xlink" content-type="dwc:institutional_code" xlink:type="simple">AMNH</named-content>]; Reche Rd, 4.5 miles east of Landers, <named-content xmlns:xlink="http://www.w3.org/1999/xlink" content-type="dwc:verbatimCoordinates" xlink:type="simple">34.265929 -116.304316</named-content> <sup>4</sup>, 2730ft., [APH_2242, 18/10/1981, 1♂, W. Icenogle, <named-content xmlns:xlink="http://www.w3.org/1999/xlink" content-type="dwc:institutional_code" xlink:type="simple">AMNH</named-content>]; 1.1 miles NE Lucerne Valley Cutoff along Hwy-247 (Barstow Rd); <named-content xmlns:xlink="http://www.w3.org/1999/xlink" content-type="dwc:verbatimCoordinates" xlink:type="simple">34.614513 -116.968992</named-content> <sup>1</sup>, 3239ft., [APH_0758-0759, 5/10/09, 2 juv, Brent E. Hendrixson, Thomas Martin, <abbrev xmlns:xlink="http://www.w3.org/1999/xlink" content-type="institution" xlink:title="Auburn University Museum of Natural History; Auburn, Alabama" xlink:type="simple">AUMNH</abbrev>]; 11 miles north of Buelton, <named-content xmlns:xlink="http://www.w3.org/1999/xlink" content-type="dwc:verbatimCoordinates" xlink:type="simple">34.677234 -120.157748</named-content> <sup>5</sup>, 745ft., [APH_2701, 23/9/1965, 1♂, Jean and Wilton Ivie, <named-content xmlns:xlink="http://www.w3.org/1999/xlink" content-type="dwc:institutional_code" xlink:type="simple">AMNH</named-content>]; 2.6 miles S Phelan Rd on Baldy Mesa Rd, <named-content xmlns:xlink="http://www.w3.org/1999/xlink" content-type="dwc:verbatimCoordinates" xlink:type="simple">34.389973 -117.454903</named-content> <sup>1</sup>, 3974ft., [APH_1575-1576, 6/11/12, 2 juv, Brent E. Hendrixson, <abbrev xmlns:xlink="http://www.w3.org/1999/xlink" content-type="institution" xlink:title="Auburn University Museum of Natural History; Auburn, Alabama" xlink:type="simple">AUMNH</abbrev>]; 3-4 miles E of Milpas Dr. Hwy, 18 miles S of Hwy by power lines, <named-content xmlns:xlink="http://www.w3.org/1999/xlink" content-type="dwc:verbatimCoordinates" xlink:type="simple">34.525984 -116.984374</named-content> <sup>5</sup>, 3028ft., [AUMS_2521, 28/10/1989, 1♂, T.R. Prentice, <abbrev xmlns:xlink="http://www.w3.org/1999/xlink" content-type="institution" xlink:title="Auburn University Museum of Natural History; Auburn, Alabama" xlink:type="simple">AUMNH</abbrev>]; 36 miles E of Joshua Tree National Monument headquarters, <named-content xmlns:xlink="http://www.w3.org/1999/xlink" content-type="dwc:verbatimCoordinates" xlink:type="simple">34.124371 -115.408958</named-content> <sup>5</sup>, 1548ft., [AUMS_2540, 12/11/89, 1♂, T.R. Prentice, <abbrev xmlns:xlink="http://www.w3.org/1999/xlink" content-type="institution" xlink:title="Auburn University Museum of Natural History; Auburn, Alabama" xlink:type="simple">AUMNH</abbrev>]; along Hwy-62, west of Coxcomb Mountains, <named-content xmlns:xlink="http://www.w3.org/1999/xlink" content-type="dwc:verbatimCoordinates" xlink:type="simple">34.113767 -115.496503</named-content> <sup>1</sup>, 2252ft., [APH_1582-1583, 7/11/12, 1♂, 1 juv, Brent E. Hendrixson, <abbrev xmlns:xlink="http://www.w3.org/1999/xlink" content-type="institution" xlink:title="Auburn University Museum of Natural History; Auburn, Alabama" xlink:type="simple">AUMNH</abbrev>]; Apple Valley, <named-content xmlns:xlink="http://www.w3.org/1999/xlink" content-type="dwc:verbatimCoordinates" xlink:type="simple">34.500666 -117.172078</named-content> <sup>5</sup>, 2943ft., [AUMS_3312, 07/1973, 1♂, R. Estrada, <abbrev xmlns:xlink="http://www.w3.org/1999/xlink" content-type="institution" xlink:title="Auburn University Museum of Natural History; Auburn, Alabama" xlink:type="simple">AUMNH</abbrev>]; Coxcomb Mountains, 0.3 miles N of JTNM Boundary, <named-content xmlns:xlink="http://www.w3.org/1999/xlink" content-type="dwc:verbatimCoordinates" xlink:type="simple">34.002853 -115.426675</named-content> <sup>4</sup>, 1892ft., [AUMS_2537, 24/11/1989, 1♂, T.R. Prentice, <abbrev xmlns:xlink="http://www.w3.org/1999/xlink" content-type="institution" xlink:title="Auburn University Museum of Natural History; Auburn, Alabama" xlink:type="simple">AUMNH</abbrev>]; E of Twentynine Palms, off Hwy 62 - N <!--PageBreak-->side of road, near Joshua Tree National Park, <named-content xmlns:xlink="http://www.w3.org/1999/xlink" content-type="dwc:verbatimCoordinates" xlink:type="simple">34.11838 -115.89557</named-content> <sup>1</sup>, 1660ft., [APH_3157-3160, 10/11/13, 2♂, 2 juv, Chris A. Hamilton, Brent E. Hendrixson, Molly Taylor, <abbrev xmlns:xlink="http://www.w3.org/1999/xlink" content-type="institution" xlink:title="Auburn University Museum of Natural History; Auburn, Alabama" xlink:type="simple">AUMNH</abbrev>]; Hesperia, 2.5 miles S Phelan Rd on Baldy Mesa Rd, <named-content xmlns:xlink="http://www.w3.org/1999/xlink" content-type="dwc:verbatimCoordinates" xlink:type="simple">34.389771 -117.453406</named-content> <sup>1</sup>, 3692ft., [APH_1326, 31/7/2011, 1 juv, Brent E. Hendrixson, Brendon Barnes, Nate Davis, Jake Storms, <abbrev xmlns:xlink="http://www.w3.org/1999/xlink" content-type="institution" xlink:title="Auburn University Museum of Natural History; Auburn, Alabama" xlink:type="simple">AUMNH</abbrev>]; Honda Road, <named-content xmlns:xlink="http://www.w3.org/1999/xlink" content-type="dwc:verbatimCoordinates" xlink:type="simple">34.111948 -116.461021</named-content> <sup>6</sup>, 3403ft., [AUMS_2524, 14/4/1991, 1♀, T.R. Prentice, <abbrev xmlns:xlink="http://www.w3.org/1999/xlink" content-type="institution" xlink:title="Auburn University Museum of Natural History; Auburn, Alabama" xlink:type="simple">AUMNH</abbrev>]; Joshua Tree National Monument, W of small picnic area, Quail Mtn. area, <named-content xmlns:xlink="http://www.w3.org/1999/xlink" content-type="dwc:verbatimCoordinates" xlink:type="simple">33.97058 -116.299793</named-content> <sup>5</sup>, 3977ft., [AUMS_2467, 10/8/89, 1♂, T.R. Prentice, <abbrev xmlns:xlink="http://www.w3.org/1999/xlink" content-type="institution" xlink:title="Auburn University Museum of Natural History; Auburn, Alabama" xlink:type="simple">AUMNH</abbrev>]; Lucerne Valley, Hwy 18 - 3 miles SE Hwy 247, High Desert, <named-content xmlns:xlink="http://www.w3.org/1999/xlink" content-type="dwc:verbatimCoordinates" xlink:type="simple">34.423672 -116.918691</named-content> <sup>5</sup>, 3077ft., [AUMS_2381, 1/11/89, 1♂, T.R. Prentice, <abbrev xmlns:xlink="http://www.w3.org/1999/xlink" content-type="institution" xlink:title="Auburn University Museum of Natural History; Auburn, Alabama" xlink:type="simple">AUMNH</abbrev>]; off Hwy 247, N of Lucerne Valley, <named-content xmlns:xlink="http://www.w3.org/1999/xlink" content-type="dwc:verbatimCoordinates" xlink:type="simple">34.53291 -116.9397</named-content> <sup>1</sup>, 2850ft., [APH_3145, 10/11/13, 1♀, Chris A. Hamilton, Brent E. Hendrixson, Molly Taylor, <abbrev xmlns:xlink="http://www.w3.org/1999/xlink" content-type="institution" xlink:title="Auburn University Museum of Natural History; Auburn, Alabama" xlink:type="simple">AUMNH</abbrev>]; 3.6 miles W of Nipton on Nipton Rd., <named-content xmlns:xlink="http://www.w3.org/1999/xlink" content-type="dwc:verbatimCoordinates" xlink:type="simple">35.45746 -115.3346</named-content> <sup>1</sup>, 2665ft., [APH_0318, 6/5/08, 1 juv, Brent E. Hendrixson, Zach Valois, Stephen Rash, <abbrev xmlns:xlink="http://www.w3.org/1999/xlink" content-type="institution" xlink:title="Auburn University Museum of Natural History; Auburn, Alabama" xlink:type="simple">AUMNH</abbrev>]; Halloran Summit Road, 0.3 miles N I-15, <named-content xmlns:xlink="http://www.w3.org/1999/xlink" content-type="dwc:verbatimCoordinates" xlink:type="simple">35.407038 -115.795374</named-content> <sup>1</sup>, 4079ft., [APH_0515, 21/5/2009, 1♀, Brent E. Hendrixson, Bernadette DeRussy, Sloan Click, <abbrev xmlns:xlink="http://www.w3.org/1999/xlink" content-type="institution" xlink:title="Auburn University Museum of Natural History; Auburn, Alabama" xlink:type="simple">AUMNH</abbrev>]; Kingston Range, Excelsior Mine Rd, <named-content xmlns:xlink="http://www.w3.org/1999/xlink" content-type="dwc:verbatimCoordinates" xlink:type="simple">35.71268 -115.79702</named-content> <sup>2</sup>, 3601ft., [APH_1642, 26/11/2012, 1 juv, Matt Graham, <abbrev xmlns:xlink="http://www.w3.org/1999/xlink" content-type="institution" xlink:title="Auburn University Museum of Natural History; Auburn, Alabama" xlink:type="simple">AUMNH</abbrev>]; 100 yards N Havasu Lake Road, 2 miles SE of jct with Hwy 95, <named-content xmlns:xlink="http://www.w3.org/1999/xlink" content-type="dwc:verbatimCoordinates" xlink:type="simple">34.532801 -114.624968</named-content> <sup>1</sup>, 1670ft., [APH_3201, 11/11/13, 1♀, W. Icenogle, <abbrev xmlns:xlink="http://www.w3.org/1999/xlink" content-type="institution" xlink:title="Auburn University Museum of Natural History; Auburn, Alabama" xlink:type="simple">AUMNH</abbrev>]; Eastern slope of Whipple Mountains, Black Landing road across from Gene Wash reservoir, <named-content xmlns:xlink="http://www.w3.org/1999/xlink" content-type="dwc:verbatimCoordinates" xlink:type="simple">34.346101 -114.205737</named-content> <sup>5</sup>, 588ft., [AUMS_3310, 4/2/90, 1♀, T.R. Prentice, <abbrev xmlns:xlink="http://www.w3.org/1999/xlink" content-type="institution" xlink:title="Auburn University Museum of Natural History; Auburn, Alabama" xlink:type="simple">AUMNH</abbrev>]; Hwy 95, ~8 miles N of jct with Havasu lake Road, S of Lobecks Pass, <named-content xmlns:xlink="http://www.w3.org/1999/xlink" content-type="dwc:verbatimCoordinates" xlink:type="simple">34.672525 -114.625747</named-content> <sup>1</sup>, 1578ft., [APH_3202, 16/11/2013, 1♂, W. Icenogle, <abbrev xmlns:xlink="http://www.w3.org/1999/xlink" content-type="institution" xlink:title="Auburn University Museum of Natural History; Auburn, Alabama" xlink:type="simple">AUMNH</abbrev>]; near Needles, on River Road, 2.5 miles S of I-40, <named-content xmlns:xlink="http://www.w3.org/1999/xlink" content-type="dwc:verbatimCoordinates" xlink:type="simple">34.794722 -114.608835</named-content> <sup>5</sup>, 725ft., [AUMS_2349, 22/10/1976, 1♂, W. Icenogle, <abbrev xmlns:xlink="http://www.w3.org/1999/xlink" content-type="institution" xlink:title="Auburn University Museum of Natural History; Auburn, Alabama" xlink:type="simple">AUMNH</abbrev>]; off Hwy 62, W of Parker (Whipple Mtns); <named-content xmlns:xlink="http://www.w3.org/1999/xlink" content-type="dwc:verbatimCoordinates" xlink:type="simple">34.2131 -114.42914</named-content> <sup>1</sup>, 987ft., [APH_1004, 9/5/10, 1♀, Chris A. Hamilton, <abbrev xmlns:xlink="http://www.w3.org/1999/xlink" content-type="institution" xlink:title="Auburn University Museum of Natural History; Auburn, Alabama" xlink:type="simple">AUMNH</abbrev>]; 3.1 miles east of Kramer Jct on Hwy 56, <named-content xmlns:xlink="http://www.w3.org/1999/xlink" content-type="dwc:verbatimCoordinates" xlink:type="simple">34.983798 -117.484214</named-content> <sup>4</sup>, 2414ft., [APH_2250, 8/11/92, 1♂, Thomas R. Prentice, <named-content xmlns:xlink="http://www.w3.org/1999/xlink" content-type="dwc:institutional_code" xlink:type="simple">AMNH</named-content>]; East Mojave Desert, Mid Hills near Providence Mountain , <named-content xmlns:xlink="http://www.w3.org/1999/xlink" content-type="dwc:verbatimCoordinates" xlink:type="simple">35.22291 -115.457469</named-content> <sup>6</sup>, 4429ft., [APH_2222, 13/5/1989, 1♂, Thomas R. Prentice, <named-content xmlns:xlink="http://www.w3.org/1999/xlink" content-type="dwc:institutional_code" xlink:type="simple">AMNH</named-content>]; Kelso-Cina Rd, 11.5 miles north of Kelso, <named-content xmlns:xlink="http://www.w3.org/1999/xlink" content-type="dwc:verbatimCoordinates" xlink:type="simple">35.135929 -115.530791</named-content> <sup>4</sup>, 3382ft., [APH_2236, 1/11/92, 1♂, Thomas R. Prentice, <named-content xmlns:xlink="http://www.w3.org/1999/xlink" content-type="dwc:institutional_code" xlink:type="simple">AMNH</named-content>]; Kelso-Cina Rd, 6.3 miles north of Kelso, <named-content xmlns:xlink="http://www.w3.org/1999/xlink" content-type="dwc:verbatimCoordinates" xlink:type="simple">35.083174 -115.567666</named-content> <sup>4</sup>, 2926ft., [APH_2251, 1/11/92, 1♂, Thomas R. Prentice, <named-content xmlns:xlink="http://www.w3.org/1999/xlink" content-type="dwc:institutional_code" xlink:type="simple">AMNH</named-content>]; Red Mountain, 1 mile west of Powerline Rd. , <named-content xmlns:xlink="http://www.w3.org/1999/xlink" content-type="dwc:verbatimCoordinates" xlink:type="simple">35.357912 -117.623138</named-content> <sup>5</sup>, 3664ft., [APH_2233, 26/10/1991, 1♂, Thomas R. Prentice, <named-content xmlns:xlink="http://www.w3.org/1999/xlink" content-type="dwc:institutional_code" xlink:type="simple">AMNH</named-content>]; [APH_2234, 13/10/1992, 1♂, Thomas R. Prentice, <named-content xmlns:xlink="http://www.w3.org/1999/xlink" content-type="dwc:institutional_code" xlink:type="simple">AMNH</named-content>]; Red Mountain, 1.5 miles west of Hwy 395, <named-content xmlns:xlink="http://www.w3.org/1999/xlink" content-type="dwc:verbatimCoordinates" xlink:type="simple">35.358458 -117.640062</named-content> <sup>4</sup>, 3937ft., [APH_2237, 20/10/1991, 1♂, Thomas R. Prentice, <named-content xmlns:xlink="http://www.w3.org/1999/xlink" content-type="dwc:institutional_code" xlink:type="simple">AMNH</named-content>]; Red Mountain, 1.5 miles west of Powerline rd., <named-content xmlns:xlink="http://www.w3.org/1999/xlink" content-type="dwc:verbatimCoordinates" xlink:type="simple">35.352194 -117.606607</named-content> <sup>4</sup>, 3802ft., [APH_2221, 13/10/1991, 1♀, Thomas R. Prentice, <named-content xmlns:xlink="http://www.w3.org/1999/xlink" content-type="dwc:institutional_code" xlink:type="simple">AMNH</named-content>]; Red Mountain, 19 miles north of Kramer Junction, 1.5 miles west of Hwy 395, <named-content xmlns:xlink="http://www.w3.org/1999/xlink" content-type="dwc:verbatimCoordinates" xlink:type="simple">35.361421 -117.621001</named-content> <sup>5</sup>, 3694ft., [APH_2255, 13/10/1992, 1♀, Thomas R. Prentice, <named-content xmlns:xlink="http://www.w3.org/1999/xlink" content-type="dwc:institutional_code" xlink:type="simple">AMNH</named-content>]; Red Mountain, 19 miles north of Kramer Junction, off Hwy 395, <named-content xmlns:xlink="http://www.w3.org/1999/xlink" content-type="dwc:verbatimCoordinates" xlink:type="simple">35.353665 -117.617923</named-content> <sup>5</sup>, 3589ft., <!--PageBreak-->[APH_2238, 14/10/1991, 1♀, Thomas R. Prentice, <named-content xmlns:xlink="http://www.w3.org/1999/xlink" content-type="dwc:institutional_code" xlink:type="simple">AMNH</named-content>]; [APH_2239, 12/10/1991, 1♀, Thomas R. Prentice, <named-content xmlns:xlink="http://www.w3.org/1999/xlink" content-type="dwc:institutional_code" xlink:type="simple">AMNH</named-content>]; [APH_2241, 26/10/1991, 1♂, Thomas R. Prentice, <named-content xmlns:xlink="http://www.w3.org/1999/xlink" content-type="dwc:institutional_code" xlink:type="simple">AMNH</named-content>]; [APH_2246, 20/10/1991, 1♂, Thomas R. Prentice, <named-content xmlns:xlink="http://www.w3.org/1999/xlink" content-type="dwc:institutional_code" xlink:type="simple">AMNH</named-content>]; Red Mountain, 20 miles north of Kramer Jct, 1.5 miles west of Hwy 395, <named-content xmlns:xlink="http://www.w3.org/1999/xlink" content-type="dwc:verbatimCoordinates" xlink:type="simple">35.363666 -117.623444</named-content> <sup>5</sup>, 3694ft., [APH_2256, 22/1/1994, 1♀, Thomas R. Prentice, <named-content xmlns:xlink="http://www.w3.org/1999/xlink" content-type="dwc:institutional_code" xlink:type="simple">AMNH</named-content>]; Red Mountain, 20 miles north of Kramer Jct, on Power Rd, <named-content xmlns:xlink="http://www.w3.org/1999/xlink" content-type="dwc:verbatimCoordinates" xlink:type="simple">35.361066 -117.615155</named-content> <sup>5</sup>, 3602ft., [APH_2243, 26/10/1991, 1♂, Thomas R. Prentice, <named-content xmlns:xlink="http://www.w3.org/1999/xlink" content-type="dwc:institutional_code" xlink:type="simple">AMNH</named-content>]; Red Mountain, off Hwy 395, <named-content xmlns:xlink="http://www.w3.org/1999/xlink" content-type="dwc:verbatimCoordinates" xlink:type="simple">35.36059 -117.615889</named-content> <sup>6</sup>, 3664ft., [APH_2231, 14/10/1991, 1♀, Thomas R. Prentice, <named-content xmlns:xlink="http://www.w3.org/1999/xlink" content-type="dwc:institutional_code" xlink:type="simple">AMNH</named-content>]; East Mojave, Black Canyon Rd., 2 miles N of Essex Rd. jct., <named-content xmlns:xlink="http://www.w3.org/1999/xlink" content-type="dwc:verbatimCoordinates" xlink:type="simple">34.937755 -115.413054</named-content> <sup>4</sup>, 3180ft., [AUMS_2372, 25/10/1992, 1♂, Thomas R. Prentice, <abbrev xmlns:xlink="http://www.w3.org/1999/xlink" content-type="institution" xlink:title="Auburn University Museum of Natural History; Auburn, Alabama" xlink:type="simple">AUMNH</abbrev>]; Red Mountain, <named-content xmlns:xlink="http://www.w3.org/1999/xlink" content-type="dwc:verbatimCoordinates" xlink:type="simple">35.316678 -117.591078</named-content> <sup>6</sup>, 3164ft., [AUMS_2353, 14/10/1991, 1♀, Tom Prentice, <abbrev xmlns:xlink="http://www.w3.org/1999/xlink" content-type="institution" xlink:title="Auburn University Museum of Natural History; Auburn, Alabama" xlink:type="simple">AUMNH</abbrev>]; Red Mountain, ~19 miles N of Kramer Junction, <named-content xmlns:xlink="http://www.w3.org/1999/xlink" content-type="dwc:verbatimCoordinates" xlink:type="simple">35.271452 -117.630077</named-content> <sup>5</sup>, 3220ft., [AUMS_2373, 3/10/92, 1♀, Thomas R. Prentice, <abbrev xmlns:xlink="http://www.w3.org/1999/xlink" content-type="institution" xlink:title="Auburn University Museum of Natural History; Auburn, Alabama" xlink:type="simple">AUMNH</abbrev>]; [AUMS_2375, 13/10/1991, 1♂, Thomas R. Prentice, <abbrev xmlns:xlink="http://www.w3.org/1999/xlink" content-type="institution" xlink:title="Auburn University Museum of Natural History; Auburn, Alabama" xlink:type="simple">AUMNH</abbrev>]; Red Mountain, ~19 miles N of Kramer Junction - Hwy 395, power line rd., <named-content xmlns:xlink="http://www.w3.org/1999/xlink" content-type="dwc:verbatimCoordinates" xlink:type="simple">35.262031 -117.612309</named-content> <sup>5</sup>, 3059ft., [AUMS_2374, 3/10/92, 1♂, Thomas R. Prentice, <abbrev xmlns:xlink="http://www.w3.org/1999/xlink" content-type="institution" xlink:title="Auburn University Museum of Natural History; Auburn, Alabama" xlink:type="simple">AUMNH</abbrev>]; Red Mountain, ~19 miles N of Kramer Junction, 0.4 W of powerline, <named-content xmlns:xlink="http://www.w3.org/1999/xlink" content-type="dwc:verbatimCoordinates" xlink:type="simple">35.250499 -117.616993</named-content> <sup>5</sup>, 3000ft., [AUMS_2378, 20/10/1991, 1♂, Thomas R. Prentice, <abbrev xmlns:xlink="http://www.w3.org/1999/xlink" content-type="institution" xlink:title="Auburn University Museum of Natural History; Auburn, Alabama" xlink:type="simple">AUMNH</abbrev>]; Red Mountain, 0.6 miles 20 Mule Team Rd., <named-content xmlns:xlink="http://www.w3.org/1999/xlink" content-type="dwc:verbatimCoordinates" xlink:type="simple">35.251471 -117.617676</named-content> <sup>4</sup>, 3011ft., [AUMS_2377, 20/10/1991, 1♂, Thomas R. Prentice, <abbrev xmlns:xlink="http://www.w3.org/1999/xlink" content-type="institution" xlink:title="Auburn University Museum of Natural History; Auburn, Alabama" xlink:type="simple">AUMNH</abbrev>]; Red Mountain, 1 mile W of power line rd., <named-content xmlns:xlink="http://www.w3.org/1999/xlink" content-type="dwc:verbatimCoordinates" xlink:type="simple">35.296474 -117.6267</named-content> <sup>5</sup>, 3230ft., [AUMS_2346, 26/10/1991, 1♂, Thomas R. Prentice, <abbrev xmlns:xlink="http://www.w3.org/1999/xlink" content-type="institution" xlink:title="Auburn University Museum of Natural History; Auburn, Alabama" xlink:type="simple">AUMNH</abbrev>]; Red Mountain, 19 miles N of Kramer Junction off Hwy 395, power line rd., <named-content xmlns:xlink="http://www.w3.org/1999/xlink" content-type="dwc:verbatimCoordinates" xlink:type="simple">35.266359 -117.612937</named-content> <sup>5</sup>, 3081ft., [AUMS_2343, 17/10/1992, 1♂, Thomas R. Prentice, <abbrev xmlns:xlink="http://www.w3.org/1999/xlink" content-type="institution" xlink:title="Auburn University Museum of Natural History; Auburn, Alabama" xlink:type="simple">AUMNH</abbrev>]; Red Mountain, 19 miles N of Kramer Junction with 20 Mule Team Rd, <named-content xmlns:xlink="http://www.w3.org/1999/xlink" content-type="dwc:verbatimCoordinates" xlink:type="simple">35.265871 -117.613745</named-content> <sup>5</sup>, 3081ft., [AUMS_2365, 19/10/1994, 1♂, Thomas R. Prentice, <abbrev xmlns:xlink="http://www.w3.org/1999/xlink" content-type="institution" xlink:title="Auburn University Museum of Natural History; Auburn, Alabama" xlink:type="simple">AUMNH</abbrev>]; Red Mountain, 3.6 miles W of power line road, on 20 Mule Team Rd., <named-content xmlns:xlink="http://www.w3.org/1999/xlink" content-type="dwc:verbatimCoordinates" xlink:type="simple">35.25059 -117.620344</named-content> <sup>4</sup>, 3008ft., [AUMS_2342, 10/10/92, 1♂, Thomas R. Prentice, <abbrev xmlns:xlink="http://www.w3.org/1999/xlink" content-type="institution" xlink:title="Auburn University Museum of Natural History; Auburn, Alabama" xlink:type="simple">AUMNH</abbrev>]; Red Mountain, power line rd., mining mounds, <named-content xmlns:xlink="http://www.w3.org/1999/xlink" content-type="dwc:verbatimCoordinates" xlink:type="simple">35.329506 -117.611623</named-content> <sup>5</sup>, 3364ft., [AUMS_2341, 20/10/1991, 1♂, Thomas R. Prentice, <abbrev xmlns:xlink="http://www.w3.org/1999/xlink" content-type="institution" xlink:title="Auburn University Museum of Natural History; Auburn, Alabama" xlink:type="simple">AUMNH</abbrev>]; 0.4 miles north of Covington Flats entrance, <named-content xmlns:xlink="http://www.w3.org/1999/xlink" content-type="dwc:verbatimCoordinates" xlink:type="simple">34.04764 -116.316153</named-content> <sup>4</sup>, 4619ft., [APH_2229, 10/8/89, 1♂, T.R. Prentice, <named-content xmlns:xlink="http://www.w3.org/1999/xlink" content-type="dwc:institutional_code" xlink:type="simple">AMNH</named-content>]; <bold>San Joaquin</bold>: Tracy - Carnegie SVRA, <named-content xmlns:xlink="http://www.w3.org/1999/xlink" content-type="dwc:verbatimCoordinates" xlink:type="simple">37.653867 -121.627067</named-content> <sup>1</sup>, 1553ft., [APH_0990, 10/2009, 1♂, Cody Will, <abbrev xmlns:xlink="http://www.w3.org/1999/xlink" content-type="institution" xlink:title="Auburn University Museum of Natural History; Auburn, Alabama" xlink:type="simple">AUMNH</abbrev>]; <bold>San Luis Obispo</bold>: 7 miles northeast of Cholame, <named-content xmlns:xlink="http://www.w3.org/1999/xlink" content-type="dwc:verbatimCoordinates" xlink:type="simple">35.774731 -120.181254</named-content> <sup>5</sup>, 1693ft., [APH_2671, 31/8/1958, 1♂, V. Roth, <named-content xmlns:xlink="http://www.w3.org/1999/xlink" content-type="dwc:institutional_code" xlink:type="simple">AMNH</named-content>]; 7 miles NW of Paso Robles - Lake Nacimiento, <named-content xmlns:xlink="http://www.w3.org/1999/xlink" content-type="dwc:verbatimCoordinates" xlink:type="simple">35.690839 -120.801114</named-content> <sup>5</sup>, 1108ft., [AUMS_2579, 10/1996, 1♂, Andrew Walters, <abbrev xmlns:xlink="http://www.w3.org/1999/xlink" content-type="institution" xlink:title="Auburn University Museum of Natural History; Auburn, Alabama" xlink:type="simple">AUMNH</abbrev>]; Chimineas Ranch, <named-content xmlns:xlink="http://www.w3.org/1999/xlink" content-type="dwc:verbatimCoordinates" xlink:type="simple">35.17554 -120.01147</named-content> <sup>4</sup>, 2383ft., [APH_0078-0083, 25/3/2007, 1♂, 2♀, 3 juv, Alice Abela, <abbrev xmlns:xlink="http://www.w3.org/1999/xlink" content-type="institution" xlink:title="Auburn University Museum of Natural History; Auburn, Alabama" xlink:type="simple">AUMNH</abbrev>]; Cayucos, approx. 4 miles E on Old Creek Road, <named-content xmlns:xlink="http://www.w3.org/1999/xlink" content-type="dwc:verbatimCoordinates" xlink:type="simple">35.47548 -120.85584</named-content> <sup>4</sup>, 297ft., [APH_0016, 15/8/2002, 1♂, Kelly C. Carroll, <abbrev xmlns:xlink="http://www.w3.org/1999/xlink" content-type="institution" xlink:title="Auburn University Museum of Natural History; Auburn, Alabama" xlink:type="simple">AUMNH</abbrev>]; E of Santa Maria, Hwy 166, <named-content xmlns:xlink="http://www.w3.org/1999/xlink" content-type="dwc:verbatimCoordinates" xlink:type="simple">35.01671 -120.33505</named-content> <sup>1</sup>, 722ft., [APH_1092-1094, 9/10/10, 2♂, 1♀, Chris A. Hamilton, <abbrev xmlns:xlink="http://www.w3.org/1999/xlink" content-type="institution" xlink:title="Auburn University Museum of Natural History; Auburn, Alabama" xlink:type="simple">AUMNH</abbrev>]; Poly Canyon, California Polytechnic Univ., San Luis Obispo, <named-content xmlns:xlink="http://www.w3.org/1999/xlink" content-type="dwc:verbatimCoordinates" xlink:type="simple">35.31598 -120.65632</named-content> <sup>4</sup>, 701ft., [APH_0077, 22/10/2006, 1 juv, <!--PageBreak-->Alice Abela, <abbrev xmlns:xlink="http://www.w3.org/1999/xlink" content-type="institution" xlink:title="Auburn University Museum of Natural History; Auburn, Alabama" xlink:type="simple">AUMNH</abbrev>]; <bold>San Mateo</bold>: 1000 block of Porto Marino Dr, San Carlos, <named-content xmlns:xlink="http://www.w3.org/1999/xlink" content-type="dwc:verbatimCoordinates" xlink:type="simple">37.488576 -122.274238</named-content> <sup>2</sup>, 254ft., [APH_1371, 9/2011, 1♂, Julie Pitre, <abbrev xmlns:xlink="http://www.w3.org/1999/xlink" content-type="institution" xlink:title="Auburn University Museum of Natural History; Auburn, Alabama" xlink:type="simple">AUMNH</abbrev>]; Jasper Ridge, <named-content xmlns:xlink="http://www.w3.org/1999/xlink" content-type="dwc:verbatimCoordinates" xlink:type="simple">37.40524 -122.2421</named-content> <sup>5</sup>, 417ft., [APH_2477, 13/11/1921, 1♀, 4♂, 1 juv, C.D. Duncan, <named-content xmlns:xlink="http://www.w3.org/1999/xlink" content-type="dwc:institutional_code" xlink:type="simple">AMNH</named-content>]; <bold>Santa Barbara</bold>: 12 miles northeast of Los Olivos near Zaca Park, <named-content xmlns:xlink="http://www.w3.org/1999/xlink" content-type="dwc:verbatimCoordinates" xlink:type="simple">34.722266 -120.035831</named-content> <sup>5</sup>, 1296ft., [APH_2709, 29/7/1961, 1♂, Roth and Roth, <named-content xmlns:xlink="http://www.w3.org/1999/xlink" content-type="dwc:institutional_code" xlink:type="simple">AMNH</named-content>]; 5 miles south of Buelton, <named-content xmlns:xlink="http://www.w3.org/1999/xlink" content-type="dwc:verbatimCoordinates" xlink:type="simple">34.560664 -120.190635</named-content> <sup>5</sup>, 564ft., [APH_2682, 23/9/1965, 1♂, Jean and Wilton Ivie, <named-content xmlns:xlink="http://www.w3.org/1999/xlink" content-type="dwc:institutional_code" xlink:type="simple">AMNH</named-content>]; Figueroa Mountain Road, <named-content xmlns:xlink="http://www.w3.org/1999/xlink" content-type="dwc:verbatimCoordinates" xlink:type="simple">34.72249 -119.96665</named-content> <sup>4</sup>, 4043ft., [APH_0036, 4/9/06, 1♂, Alice Abela, <abbrev xmlns:xlink="http://www.w3.org/1999/xlink" content-type="institution" xlink:title="Auburn University Museum of Natural History; Auburn, Alabama" xlink:type="simple">AUMNH</abbrev>]; [APH_0039-0040, 4/9/06, 2 juv, Alice Abela, <abbrev xmlns:xlink="http://www.w3.org/1999/xlink" content-type="institution" xlink:title="Auburn University Museum of Natural History; Auburn, Alabama" xlink:type="simple">AUMNH</abbrev>]; NE of Buellton, E on 154 at Hwy 101 split, <named-content xmlns:xlink="http://www.w3.org/1999/xlink" content-type="dwc:verbatimCoordinates" xlink:type="simple">34.68066 -120.15461</named-content> <sup>1</sup>, 785ft., [APH_1091, 9/10/10, 1♀, Chris A. Hamilton, <abbrev xmlns:xlink="http://www.w3.org/1999/xlink" content-type="institution" xlink:title="Auburn University Museum of Natural History; Auburn, Alabama" xlink:type="simple">AUMNH</abbrev>]; Sycamore Canyon area, along Figueroa Mountain Rd, <named-content xmlns:xlink="http://www.w3.org/1999/xlink" content-type="dwc:verbatimCoordinates" xlink:type="simple">34.727447 -120.098169</named-content> <sup>4</sup>, 1160ft., [APH_0418, 20/9/2008, 1♂, Anette Pillau, <abbrev xmlns:xlink="http://www.w3.org/1999/xlink" content-type="institution" xlink:title="Auburn University Museum of Natural History; Auburn, Alabama" xlink:type="simple">AUMNH</abbrev>]; <bold>Santa Clara</bold>: 0.37 miles SW jct Mines Rd on San Antonio Valley Rd, <named-content xmlns:xlink="http://www.w3.org/1999/xlink" content-type="dwc:verbatimCoordinates" xlink:type="simple">37.4005 -121.4918</named-content> <sup>2</sup>, 2240ft., [APH_0407, 10/2008, 1♀, Mike Dame, <abbrev xmlns:xlink="http://www.w3.org/1999/xlink" content-type="institution" xlink:title="Auburn University Museum of Natural History; Auburn, Alabama" xlink:type="simple">AUMNH</abbrev>]; Mount Hamilton Area, <named-content xmlns:xlink="http://www.w3.org/1999/xlink" content-type="dwc:verbatimCoordinates" xlink:type="simple">37.37888 -121.81057</named-content> <sup>4</sup>, 526ft., [APH_0051, 24/8/2001, 1 juv, Katrina Couch, Jerami Myers, <abbrev xmlns:xlink="http://www.w3.org/1999/xlink" content-type="institution" xlink:title="Auburn University Museum of Natural History; Auburn, Alabama" xlink:type="simple">AUMNH</abbrev>]; Palo Alto, <named-content xmlns:xlink="http://www.w3.org/1999/xlink" content-type="dwc:verbatimCoordinates" xlink:type="simple">37.441872 -122.143006</named-content> <sup>5</sup>, 30ft., [APH_2695, Spring 1922, 1♂, R.W. Doane, <named-content xmlns:xlink="http://www.w3.org/1999/xlink" content-type="dwc:institutional_code" xlink:type="simple">AMNH</named-content>]; Stanford, <named-content xmlns:xlink="http://www.w3.org/1999/xlink" content-type="dwc:verbatimCoordinates" xlink:type="simple">37.424106 -122.166076</named-content> <sup>5</sup>, 92ft., [APH_2672, 1905, 1♀, unknown, <named-content xmlns:xlink="http://www.w3.org/1999/xlink" content-type="dwc:institutional_code" xlink:type="simple">AMNH</named-content>]; <bold>Stanislaus</bold>: 0.06 miles W jct Adobe Canyon Rd on Del Puerto Canyon Rd, <named-content xmlns:xlink="http://www.w3.org/1999/xlink" content-type="dwc:verbatimCoordinates" xlink:type="simple">37.4085 -121.4102</named-content> <sup>2</sup>, 1340ft., [APH_0405, 10/2008, 1♂, Mike Dame, <abbrev xmlns:xlink="http://www.w3.org/1999/xlink" content-type="institution" xlink:title="Auburn University Museum of Natural History; Auburn, Alabama" xlink:type="simple">AUMNH</abbrev>]; Del Puerto Canyon Rd, <named-content xmlns:xlink="http://www.w3.org/1999/xlink" content-type="dwc:verbatimCoordinates" xlink:type="simple">37.4 -121.4438</named-content> <sup>4</sup>, 2050ft., [APH_0406, 10/2008, 1♂, Mike Dame, <abbrev xmlns:xlink="http://www.w3.org/1999/xlink" content-type="institution" xlink:title="Auburn University Museum of Natural History; Auburn, Alabama" xlink:type="simple">AUMNH</abbrev>]; Del Puerto Canyon, 25 miles west of Patterson, <named-content xmlns:xlink="http://www.w3.org/1999/xlink" content-type="dwc:verbatimCoordinates" xlink:type="simple">37.42119 -121.374632</named-content> <sup>5</sup>, 1188ft., [APH_2677, 23/9/1967, 1♂, W.J. Turner, <named-content xmlns:xlink="http://www.w3.org/1999/xlink" content-type="dwc:institutional_code" xlink:type="simple">AMNH</named-content>]; Frank Raines Park, <named-content xmlns:xlink="http://www.w3.org/1999/xlink" content-type="dwc:verbatimCoordinates" xlink:type="simple">37.419831 -121.370933</named-content> <sup>1</sup>, 1200ft., [APH_2030, 10/2010, 1♀, Mike Dame, <abbrev xmlns:xlink="http://www.w3.org/1999/xlink" content-type="institution" xlink:title="Auburn University Museum of Natural History; Auburn, Alabama" xlink:type="simple">AUMNH</abbrev>]; Henry W Coe State Park, <named-content xmlns:xlink="http://www.w3.org/1999/xlink" content-type="dwc:verbatimCoordinates" xlink:type="simple">37.18823 -121.54585</named-content> <sup>1</sup>, 2749ft., [APH_1095-1099, 10/10/10, 3♂, 2♀, Chris A. Hamilton, RJ Adams, <abbrev xmlns:xlink="http://www.w3.org/1999/xlink" content-type="institution" xlink:title="Auburn University Museum of Natural History; Auburn, Alabama" xlink:type="simple">AUMNH</abbrev>]; [APH_2000, 10/10/10, 1♂, Chris A. Hamilton, RJ Adams, <abbrev xmlns:xlink="http://www.w3.org/1999/xlink" content-type="institution" xlink:title="Auburn University Museum of Natural History; Auburn, Alabama" xlink:type="simple">AUMNH</abbrev>]; <bold>Nevada: Clark</bold>: 0.3 miles N Hwy-161 along dirt road, between Jean and Goodsprings, <named-content xmlns:xlink="http://www.w3.org/1999/xlink" content-type="dwc:verbatimCoordinates" xlink:type="simple">35.81268 -115.38099</named-content> <sup>1</sup>, 3370ft., [APH_0358-0359, 12/5/08, 2 juv, Brent E. Hendrixson, Zach Valois, <abbrev xmlns:xlink="http://www.w3.org/1999/xlink" content-type="institution" xlink:title="Auburn University Museum of Natural History; Auburn, Alabama" xlink:type="simple">AUMNH</abbrev>]; 1.9 miles E Hwy-160 on Trout Canyon Rd, <named-content xmlns:xlink="http://www.w3.org/1999/xlink" content-type="dwc:verbatimCoordinates" xlink:type="simple">36.122811 -115.817589</named-content> <sup>1</sup>, 3463ft., [APH_1208-1210, 31/7/2010, 3 juv, Brent E. Hendrixson, Brendon Barnes, Nate Davis, <abbrev xmlns:xlink="http://www.w3.org/1999/xlink" content-type="institution" xlink:title="Auburn University Museum of Natural History; Auburn, Alabama" xlink:type="simple">AUMNH</abbrev>]; 10 miles east of Las Vegas, <named-content xmlns:xlink="http://www.w3.org/1999/xlink" content-type="dwc:verbatimCoordinates" xlink:type="simple">36.178731 -114.873725</named-content> <sup>5</sup>, 1447ft., [APH_2274, 07/1955, 1♂, W.J. Gertsch, <named-content xmlns:xlink="http://www.w3.org/1999/xlink" content-type="dwc:institutional_code" xlink:type="simple">AMNH</named-content>]; 17-19 miles SE of Pahrump on Hwy 160, <named-content xmlns:xlink="http://www.w3.org/1999/xlink" content-type="dwc:verbatimCoordinates" xlink:type="simple">36.029949 -115.702158</named-content> <sup>5</sup>, 3566ft., [APH_2224, 11/10/74, 1♂, W. Icenogle, <named-content xmlns:xlink="http://www.w3.org/1999/xlink" content-type="dwc:institutional_code" xlink:type="simple">AMNH</named-content>]; 4.6 miles W US-95 (Searchlight) on Hwy-164, <named-content xmlns:xlink="http://www.w3.org/1999/xlink" content-type="dwc:verbatimCoordinates" xlink:type="simple">35.488073 -114.996602</named-content> <sup>1</sup>, 3690ft., [APH_1220, 2/8/10, 1♀, Brent E. Hendrixson, Brendon Barnes, Nate Davis, <abbrev xmlns:xlink="http://www.w3.org/1999/xlink" content-type="institution" xlink:title="Auburn University Museum of Natural History; Auburn, Alabama" xlink:type="simple">AUMNH</abbrev>]; 7.7 miles W Searchlight on Hwy-164, <named-content xmlns:xlink="http://www.w3.org/1999/xlink" content-type="dwc:verbatimCoordinates" xlink:type="simple">35.50444 -115.04914</named-content> <sup>1</sup>, 4057ft., [APH_0751, 3/10/09, 1♂, Brent E. Hendrixson, Thomas Martin, <abbrev xmlns:xlink="http://www.w3.org/1999/xlink" content-type="institution" xlink:title="Auburn University Museum of Natural History; Auburn, Alabama" xlink:type="simple">AUMNH</abbrev>]; 8.2 miles west of Searchlight, 2 miles north of Hwy 164, <named-content xmlns:xlink="http://www.w3.org/1999/xlink" content-type="dwc:verbatimCoordinates" xlink:type="simple">35.496212 -115.213376</named-content> <sup>4</sup>, 4665ft., [APH_2248, 7/10/89, 1♀, T.R. Prentice, <named-content xmlns:xlink="http://www.w3.org/1999/xlink" content-type="dwc:institutional_code" xlink:type="simple">AMNH</named-content>]; 8.2 miles west of Searchlight, on Hwy 164, <named-content xmlns:xlink="http://www.w3.org/1999/xlink" content-type="dwc:verbatimCoordinates" xlink:type="simple">35.508562 -115.066862</named-content> <sup>4</sup>, 4249ft., [APH_2253, 7/10/89, 1♂, T.R. Prentice, <named-content xmlns:xlink="http://www.w3.org/1999/xlink" content-type="dwc:institutional_code" xlink:type="simple">AMNH</named-content>]; along dirt road S of Hwy-95, <named-content xmlns:xlink="http://www.w3.org/1999/xlink" content-type="dwc:verbatimCoordinates" xlink:type="simple">36.56321 -115.881585</named-content> <sup>1</sup>, 3701ft., [APH_1215, 1/8/10, 1♀, Brent E. Hendrixson, Brendon Barnes, Nate Da<!--PageBreak-->vis, <abbrev xmlns:xlink="http://www.w3.org/1999/xlink" content-type="institution" xlink:title="Auburn University Museum of Natural History; Auburn, Alabama" xlink:type="simple">AUMNH</abbrev>]; Boulder City and Hemenway Wash, <named-content xmlns:xlink="http://www.w3.org/1999/xlink" content-type="dwc:verbatimCoordinates" xlink:type="simple">36.020585 -114.80798</named-content> <sup>5</sup>, 1575ft., [APH_2458, 10/1939, 5♂, B.E. Rees, <named-content xmlns:xlink="http://www.w3.org/1999/xlink" content-type="dwc:institutional_code" xlink:type="simple">AMNH</named-content>]; Desert National Wildlife Refuge, open desert N of Mormon Well Rd, approx. 3 miles W Alamo Rd, <named-content xmlns:xlink="http://www.w3.org/1999/xlink" content-type="dwc:verbatimCoordinates" xlink:type="simple">36.435992 -115.351558</named-content> <sup>2</sup>, 2968ft., [APH_0476, 13/5/2009, 1 juv, Brent E. Hendrixson, Bernadette DeRussy, Sloan Click, Jason Bond, <abbrev xmlns:xlink="http://www.w3.org/1999/xlink" content-type="institution" xlink:title="Auburn University Museum of Natural History; Auburn, Alabama" xlink:type="simple">AUMNH</abbrev>]; Goodsprings, <named-content xmlns:xlink="http://www.w3.org/1999/xlink" content-type="dwc:verbatimCoordinates" xlink:type="simple">35.832479 -115.434165</named-content> <sup>5</sup>, 3707ft., [APH_2731, 22/12/1946, 1♂, J.C. Madsen, <named-content xmlns:xlink="http://www.w3.org/1999/xlink" content-type="dwc:institutional_code" xlink:type="simple">AMNH</named-content>]; Indian Springs, 1.5 miles WSW US-95 on Cold Creek Rd (near Southern Desert Correction Center); <named-content xmlns:xlink="http://www.w3.org/1999/xlink" content-type="dwc:verbatimCoordinates" xlink:type="simple">36.51153 -115.570812</named-content> <sup>4</sup>, 3454ft., [APH_0183, 12/9/07, 1♂, Tim Filson, <abbrev xmlns:xlink="http://www.w3.org/1999/xlink" content-type="institution" xlink:title="Auburn University Museum of Natural History; Auburn, Alabama" xlink:type="simple">AUMNH</abbrev>]; [APH_0184, 8/8/07, 1♀, Tim Filson, <abbrev xmlns:xlink="http://www.w3.org/1999/xlink" content-type="institution" xlink:title="Auburn University Museum of Natural History; Auburn, Alabama" xlink:type="simple">AUMNH</abbrev>]; Muddy Mountains, <named-content xmlns:xlink="http://www.w3.org/1999/xlink" content-type="dwc:verbatimCoordinates" xlink:type="simple">36.36485 -114.70364</named-content> <sup>2</sup>, 2851ft., [APH_1634, 10/11/12, 1 juv, Matt Graham, <abbrev xmlns:xlink="http://www.w3.org/1999/xlink" content-type="institution" xlink:title="Auburn University Museum of Natural History; Auburn, Alabama" xlink:type="simple">AUMNH</abbrev>]; Pahrump Rd, 17 to 19 miles SE of Pahrump, <named-content xmlns:xlink="http://www.w3.org/1999/xlink" content-type="dwc:verbatimCoordinates" xlink:type="simple">36.04757 -115.726851</named-content> <sup>5</sup>, 3375ft., [AUMS_2608, 11/10/74, 1♀, W. Icenogle, <abbrev xmlns:xlink="http://www.w3.org/1999/xlink" content-type="institution" xlink:title="Auburn University Museum of Natural History; Auburn, Alabama" xlink:type="simple">AUMNH</abbrev>]; SE of Pahrump, Trout Canyon Rd, <named-content xmlns:xlink="http://www.w3.org/1999/xlink" content-type="dwc:verbatimCoordinates" xlink:type="simple">36.12301 -115.82007</named-content> <sup>1</sup>, 3441ft., [APH_1075-1077, 2/10/10, 1♂, 2♀, Chris A. Hamilton, <abbrev xmlns:xlink="http://www.w3.org/1999/xlink" content-type="institution" xlink:title="Auburn University Museum of Natural History; Auburn, Alabama" xlink:type="simple">AUMNH</abbrev>]; Searchlight, 3 miles south on Hwy 95, <named-content xmlns:xlink="http://www.w3.org/1999/xlink" content-type="dwc:verbatimCoordinates" xlink:type="simple">35.418906 -114.907457</named-content> <sup>5</sup>, 3176ft., [APH_2245, 2/10/81, 1♂, W. Icenogle, <named-content xmlns:xlink="http://www.w3.org/1999/xlink" content-type="dwc:institutional_code" xlink:type="simple">AMNH</named-content>]; Christmas Tree Pass, Spirit Mtn, Lake Mead NRA, <named-content xmlns:xlink="http://www.w3.org/1999/xlink" content-type="dwc:verbatimCoordinates" xlink:type="simple">35.26086 -114.73926</named-content> <sup>1</sup>, 3887ft., [APH_0313, 12/10/07, 1♀, Rick C. West, <abbrev xmlns:xlink="http://www.w3.org/1999/xlink" content-type="institution" xlink:title="Auburn University Museum of Natural History; Auburn, Alabama" xlink:type="simple">AUMNH</abbrev>]; [APH_0517, 24/5/2009, 1♀, Brent E. Hendrixson, Rick C. West, Bernadette DeRussy, <abbrev xmlns:xlink="http://www.w3.org/1999/xlink" content-type="institution" xlink:title="Auburn University Museum of Natural History; Auburn, Alabama" xlink:type="simple">AUMNH</abbrev>]; [APH_0996-0998, 6/5/10, 3♀, Chris A. Hamilton, Rick West, <abbrev xmlns:xlink="http://www.w3.org/1999/xlink" content-type="institution" xlink:title="Auburn University Museum of Natural History; Auburn, Alabama" xlink:type="simple">AUMNH</abbrev>]; Searchlight, 8.2 miles west on Hwy 164 in the foothills of highlands, <named-content xmlns:xlink="http://www.w3.org/1999/xlink" content-type="dwc:verbatimCoordinates" xlink:type="simple">35.49844 -115.056633</named-content> <sup>4</sup>, 4108ft., [APH_2261, 7/10/89, 1♀, T.R. Prentice, <named-content xmlns:xlink="http://www.w3.org/1999/xlink" content-type="dwc:institutional_code" xlink:type="simple">AMNH</named-content>]; <bold>Lincoln</bold>: 8.3 miles S Alamo Canyon Rd on Hwy-93, <named-content xmlns:xlink="http://www.w3.org/1999/xlink" content-type="dwc:verbatimCoordinates" xlink:type="simple">37.224912 -115.082582</named-content> <sup>1</sup>, 3160ft., [APH_0782, 9/10/09, 1 juv, Brent E. Hendrixson, Thomas Martin, <abbrev xmlns:xlink="http://www.w3.org/1999/xlink" content-type="institution" xlink:title="Auburn University Museum of Natural History; Auburn, Alabama" xlink:type="simple">AUMNH</abbrev>]; Pioche, <named-content xmlns:xlink="http://www.w3.org/1999/xlink" content-type="dwc:verbatimCoordinates" xlink:type="simple">37.929818 -114.451689</named-content> <sup>5</sup>, 6063ft., [APH_2728, 10/1941, 1♂, Mrs. Dibble, <named-content xmlns:xlink="http://www.w3.org/1999/xlink" content-type="dwc:institutional_code" xlink:type="simple">AMNH</named-content>]; <bold>Nye</bold>: 0.8 miles S Hwy-95 along Rd-552, <named-content xmlns:xlink="http://www.w3.org/1999/xlink" content-type="dwc:verbatimCoordinates" xlink:type="simple">36.582225 -115.944177</named-content> <sup>1</sup>, 3728ft., [APH_1547, 23/10/2012, 1 juv, Brent E. Hendrixson, <abbrev xmlns:xlink="http://www.w3.org/1999/xlink" content-type="institution" xlink:title="Auburn University Museum of Natural History; Auburn, Alabama" xlink:type="simple">AUMNH</abbrev>]; Mercury, <named-content xmlns:xlink="http://www.w3.org/1999/xlink" content-type="dwc:verbatimCoordinates" xlink:type="simple">36.66051 -115.994475</named-content> <sup>5</sup>, 3796ft., [APH_2724, 1962, 1♂, Gertsch, <named-content xmlns:xlink="http://www.w3.org/1999/xlink" content-type="dwc:institutional_code" xlink:type="simple">AMNH</named-content>]; [APH_2726, 16/10/1961, 1♂, unknown, <named-content xmlns:xlink="http://www.w3.org/1999/xlink" content-type="dwc:institutional_code" xlink:type="simple">AMNH</named-content>]; [APH_2729, 10/11/60, 1♂, Gertsch, <named-content xmlns:xlink="http://www.w3.org/1999/xlink" content-type="dwc:institutional_code" xlink:type="simple">AMNH</named-content>]; [APH_2732, 9/10/61, 1♂, unknown, <named-content xmlns:xlink="http://www.w3.org/1999/xlink" content-type="dwc:institutional_code" xlink:type="simple">AMNH</named-content>]; <bold>White Pine</bold>: Ely, <named-content xmlns:xlink="http://www.w3.org/1999/xlink" content-type="dwc:verbatimCoordinates" xlink:type="simple">39.247265 -114.88863</named-content> <sup>5</sup>, 6437ft., [APH_2619, 24/8/1952, 1♂, unknown, <named-content xmlns:xlink="http://www.w3.org/1999/xlink" content-type="dwc:institutional_code" xlink:type="simple">AMNH</named-content>]; <bold>Utah: Beaver</bold>: Wah Wah Springs, <named-content xmlns:xlink="http://www.w3.org/1999/xlink" content-type="dwc:verbatimCoordinates" xlink:type="simple">38.503218 -113.472862</named-content> <sup>5</sup>, 5233ft., [APH_2270, 07/1940, 1♂, unknown, <named-content xmlns:xlink="http://www.w3.org/1999/xlink" content-type="dwc:institutional_code" xlink:type="simple">AMNH</named-content>]; unknown, <named-content xmlns:xlink="http://www.w3.org/1999/xlink" content-type="dwc:verbatimCoordinates" xlink:type="simple">38.326633 -113.28705</named-content> <sup>7</sup>, 6214ft., [APH_2272, 25/8/1946, 1♂, Chamberlin and Ivie, <named-content xmlns:xlink="http://www.w3.org/1999/xlink" content-type="dwc:institutional_code" xlink:type="simple">AMNH</named-content>]; <bold>Box Elder</bold>: Brigham City, <named-content xmlns:xlink="http://www.w3.org/1999/xlink" content-type="dwc:verbatimCoordinates" xlink:type="simple">41.510213 -112.015502</named-content> <sup>6</sup>, 4439ft., [APH_2283, 1927, 2♂, unknown, <named-content xmlns:xlink="http://www.w3.org/1999/xlink" content-type="dwc:institutional_code" xlink:type="simple">AMNH</named-content>]; Honeyville, approx. 2 miles E I-15 at foothills of mtns, <named-content xmlns:xlink="http://www.w3.org/1999/xlink" content-type="dwc:verbatimCoordinates" xlink:type="simple">41.63333 -112.04894</named-content> <sup>4</sup>, 5516ft., [APH_0006, 29/8/2004, 1♂, Andrea Strange, <abbrev xmlns:xlink="http://www.w3.org/1999/xlink" content-type="institution" xlink:title="Auburn University Museum of Natural History; Auburn, Alabama" xlink:type="simple">AUMNH</abbrev>]; <bold>Cache</bold>: Sardine Canyon, <named-content xmlns:xlink="http://www.w3.org/1999/xlink" content-type="dwc:verbatimCoordinates" xlink:type="simple">41.581309 -111.932847</named-content> <sup>5</sup>, 4993ft., [APH_2734, 9/1947, 1♂, unknown, <named-content xmlns:xlink="http://www.w3.org/1999/xlink" content-type="dwc:institutional_code" xlink:type="simple">AMNH</named-content>]; <bold>Davis</bold>: Centerville, <named-content xmlns:xlink="http://www.w3.org/1999/xlink" content-type="dwc:verbatimCoordinates" xlink:type="simple">40.918 -111.87216</named-content> <sup>5</sup>, 4393ft., [APH_2269, 3/10/36, 1♂, unknown, <named-content xmlns:xlink="http://www.w3.org/1999/xlink" content-type="dwc:institutional_code" xlink:type="simple">AMNH</named-content>]; <bold>Duchesne</bold>: Lower part of City Creek Canal, <named-content xmlns:xlink="http://www.w3.org/1999/xlink" content-type="dwc:verbatimCoordinates" xlink:type="simple">40.202984 -110.413946</named-content> <sup>5</sup>, 5640ft., [APH_2280, 21/9/1942, 1♂, Wilton Ivie, <named-content xmlns:xlink="http://www.w3.org/1999/xlink" content-type="dwc:institutional_code" xlink:type="simple">AMNH</named-content>]; <bold>Millard</bold>: W of Delta on Hwy 6/50, E of House Range Mtns around Antelope Springs Rd and Steamboat Springs Rd, <named-content xmlns:xlink="http://www.w3.org/1999/xlink" content-type="dwc:verbatimCoordinates" xlink:type="simple">39.05897 -113.24963</named-content> <sup>1</sup>, 4784ft., [APH_2015, 23/9/2010, 1♂, Kelly Parr, <abbrev xmlns:xlink="http://www.w3.org/1999/xlink" content-type="institution" xlink:title="Auburn University Museum of Natural History; Auburn, Alabama" xlink:type="simple">AUMNH</abbrev>]; [APH_2016, 14/10/2010, 1♀, Chris A. Hamilton, <abbrev xmlns:xlink="http://www.w3.org/1999/xlink" content-type="institution" xlink:title="Auburn University Museum of Natural History; Auburn, Alabama" xlink:type="simple">AUMNH</abbrev>]; White Valley, 38.378831 <!--PageBreak-->-113.706023 <sup>5</sup>, 5682ft., [APH_2271, 12/8/40, 1♂, Chamberlin and Ivie, <named-content xmlns:xlink="http://www.w3.org/1999/xlink" content-type="dwc:institutional_code" xlink:type="simple">AMNH</named-content>]; <bold>Piute</bold>: Marysvale, <named-content xmlns:xlink="http://www.w3.org/1999/xlink" content-type="dwc:verbatimCoordinates" xlink:type="simple">38.44942 -112.2302</named-content> <sup>5</sup>, 5892ft., [APH_2736, 8/8/48, 1♂, Edw. Cormolly, <named-content xmlns:xlink="http://www.w3.org/1999/xlink" content-type="dwc:institutional_code" xlink:type="simple">AMNH</named-content>]; <bold>Salt Lake</bold>: Big Cottonwood Canyon, 0.9 miles E Wasatch Blvd on UT-190, <named-content xmlns:xlink="http://www.w3.org/1999/xlink" content-type="dwc:verbatimCoordinates" xlink:type="simple">40.62078 -111.77369</named-content> <sup>1</sup>, 5200ft., [APH_0050, 14/7/2006, 1♀, Brent E. Hendrixson, <abbrev xmlns:xlink="http://www.w3.org/1999/xlink" content-type="institution" xlink:title="Auburn University Museum of Natural History; Auburn, Alabama" xlink:type="simple">AUMNH</abbrev>]; Bluffdale, ~3 miles W I-15 on 14600 S, <named-content xmlns:xlink="http://www.w3.org/1999/xlink" content-type="dwc:verbatimCoordinates" xlink:type="simple">40.48621 -111.91835</named-content> <sup>4</sup>, 4466ft., [APH_0004, 10/10/04, 1♂, Tiffany Blanchard, <abbrev xmlns:xlink="http://www.w3.org/1999/xlink" content-type="institution" xlink:title="Auburn University Museum of Natural History; Auburn, Alabama" xlink:type="simple">AUMNH</abbrev>]; East of Holladay, <named-content xmlns:xlink="http://www.w3.org/1999/xlink" content-type="dwc:verbatimCoordinates" xlink:type="simple">40.671407 -111.782393</named-content> <sup>6</sup>, 5650ft., [APH_2267, 25/8/1941, 1♂, Chamberlin and Ivie, <named-content xmlns:xlink="http://www.w3.org/1999/xlink" content-type="dwc:institutional_code" xlink:type="simple">AMNH</named-content>]; Mill Creek Canyon, <named-content xmlns:xlink="http://www.w3.org/1999/xlink" content-type="dwc:verbatimCoordinates" xlink:type="simple">40.69001 -111.777132</named-content> <sup>5</sup>, 5240ft., [APH_2738, 08/1928, 1♂, R.V. Chamberlin, <named-content xmlns:xlink="http://www.w3.org/1999/xlink" content-type="dwc:institutional_code" xlink:type="simple">AMNH</named-content>]; Mill Creek Canyon, Wasatch Mountains, <named-content xmlns:xlink="http://www.w3.org/1999/xlink" content-type="dwc:verbatimCoordinates" xlink:type="simple">40.690695 -111.773522</named-content> <sup>5</sup>, 5249ft., [APH_2268, 5/8/42, 1♂, Chamberlin and Ivie, <named-content xmlns:xlink="http://www.w3.org/1999/xlink" content-type="dwc:institutional_code" xlink:type="simple">AMNH</named-content>]; [APH_2277, 12/9/45, 1♂, Willis M. Creer, <named-content xmlns:xlink="http://www.w3.org/1999/xlink" content-type="dwc:institutional_code" xlink:type="simple">AMNH</named-content>]; N Salt Lake City , <named-content xmlns:xlink="http://www.w3.org/1999/xlink" content-type="dwc:verbatimCoordinates" xlink:type="simple">40.86167 -111.892803</named-content> <sup>6</sup>, 4902ft., [APH_2263, 210/2008, 2♂, unknown, <named-content xmlns:xlink="http://www.w3.org/1999/xlink" content-type="dwc:institutional_code" xlink:type="simple">AMNH</named-content>]; Salt Lake City, <named-content xmlns:xlink="http://www.w3.org/1999/xlink" content-type="dwc:verbatimCoordinates" xlink:type="simple">40.727231 -112.039815</named-content> <sup>6</sup>, 4245ft., [APH_2207, unknown, 2♂, unknown, <named-content xmlns:xlink="http://www.w3.org/1999/xlink" content-type="dwc:institutional_code" xlink:type="simple">AMNH</named-content>]; [APH_2265, 22/9/1941, 4♂, Chamberlin and Ivie, <named-content xmlns:xlink="http://www.w3.org/1999/xlink" content-type="dwc:institutional_code" xlink:type="simple">AMNH</named-content>]; [APH_2266, 08/1939, 2♂, unknown, <named-content xmlns:xlink="http://www.w3.org/1999/xlink" content-type="dwc:institutional_code" xlink:type="simple">AMNH</named-content>]; [APH_2273, 10/1933, 1♂, unknown, <named-content xmlns:xlink="http://www.w3.org/1999/xlink" content-type="dwc:institutional_code" xlink:type="simple">AMNH</named-content>]; Salt Lake City, Bonneville Shoreline Trail, <named-content xmlns:xlink="http://www.w3.org/1999/xlink" content-type="dwc:verbatimCoordinates" xlink:type="simple">40.763 -111.82</named-content> <sup>2</sup>, 5210ft., [APH_0788-0789, 28/8/2009, 2♂, Will Black, <abbrev xmlns:xlink="http://www.w3.org/1999/xlink" content-type="institution" xlink:title="Auburn University Museum of Natural History; Auburn, Alabama" xlink:type="simple">AUMNH</abbrev>]; unknown, <named-content xmlns:xlink="http://www.w3.org/1999/xlink" content-type="dwc:verbatimCoordinates" xlink:type="simple">40.644188 -111.952249</named-content> <sup>7</sup>, 4409ft., [APH_2262, 1934, 3♂, unknown, <named-content xmlns:xlink="http://www.w3.org/1999/xlink" content-type="dwc:institutional_code" xlink:type="simple">AMNH</named-content>]; <bold>San Juan</bold>: San Juan Bulge, 1/2 mile below Mexican Hat, <named-content xmlns:xlink="http://www.w3.org/1999/xlink" content-type="dwc:verbatimCoordinates" xlink:type="simple">37.147965 -109.866298</named-content> <sup>5</sup>, 4114ft., [APH_2737, 18/7/1947, 1♀, Harold Higgins, <named-content xmlns:xlink="http://www.w3.org/1999/xlink" content-type="dwc:institutional_code" xlink:type="simple">AMNH</named-content>]; <bold>Sevier</bold>: Oak Creek Canyon, <named-content xmlns:xlink="http://www.w3.org/1999/xlink" content-type="dwc:verbatimCoordinates" xlink:type="simple">38.526922 -111.85269</named-content> <sup>5</sup>, 6998ft., [APH_2735, 24/8/1968, 1♂, G.F. Knowetn, <named-content xmlns:xlink="http://www.w3.org/1999/xlink" content-type="dwc:institutional_code" xlink:type="simple">AMNH</named-content>]; <bold>Tooele</bold>: S of Delle, off I-80, <named-content xmlns:xlink="http://www.w3.org/1999/xlink" content-type="dwc:verbatimCoordinates" xlink:type="simple">40.68329 -112.88853</named-content> <sup>2</sup>, 4920ft., [APH_0790, 17/10/2009, 1♂, DeAnn Neal, <abbrev xmlns:xlink="http://www.w3.org/1999/xlink" content-type="institution" xlink:title="Auburn University Museum of Natural History; Auburn, Alabama" xlink:type="simple">AUMNH</abbrev>]; South Mountain, <named-content xmlns:xlink="http://www.w3.org/1999/xlink" content-type="dwc:verbatimCoordinates" xlink:type="simple">40.4651111 -112.4826666</named-content> <sup>5</sup>, 5406ft., [APH_0163, 19/8/2007, 1♂, Brian Nielsen, <abbrev xmlns:xlink="http://www.w3.org/1999/xlink" content-type="institution" xlink:title="Auburn University Museum of Natural History; Auburn, Alabama" xlink:type="simple">AUMNH</abbrev>]; South Willow Canyon, <named-content xmlns:xlink="http://www.w3.org/1999/xlink" content-type="dwc:verbatimCoordinates" xlink:type="simple">40.5093342 -112.5349121</named-content> <sup>5</sup>, 5679ft., [APH_0161, 2/8/07, 1♂, Brian Nielsen, <abbrev xmlns:xlink="http://www.w3.org/1999/xlink" content-type="institution" xlink:title="Auburn University Museum of Natural History; Auburn, Alabama" xlink:type="simple">AUMNH</abbrev>]; [APH_0162, 9/8/07, 1♂, Brian Nielsen, <abbrev xmlns:xlink="http://www.w3.org/1999/xlink" content-type="institution" xlink:title="Auburn University Museum of Natural History; Auburn, Alabama" xlink:type="simple">AUMNH</abbrev>]; Stansbury Mountains, <named-content xmlns:xlink="http://www.w3.org/1999/xlink" content-type="dwc:verbatimCoordinates" xlink:type="simple">40.5097653 -112.5324224</named-content> <sup>5</sup>, 5797ft., [APH_0155, 13/7/2007, 1♂, Brian Nielsen, <abbrev xmlns:xlink="http://www.w3.org/1999/xlink" content-type="institution" xlink:title="Auburn University Museum of Natural History; Auburn, Alabama" xlink:type="simple">AUMNH</abbrev>]; Stockton, <named-content xmlns:xlink="http://www.w3.org/1999/xlink" content-type="dwc:verbatimCoordinates" xlink:type="simple">40.452722 -112.360782</named-content> <sup>6</sup>, 5121ft., [APH_2264, 1918, 2♂, unknown, <named-content xmlns:xlink="http://www.w3.org/1999/xlink" content-type="dwc:institutional_code" xlink:type="simple">AMNH</named-content>]; Wendover, <named-content xmlns:xlink="http://www.w3.org/1999/xlink" content-type="dwc:verbatimCoordinates" xlink:type="simple">40.737095 -114.03751</named-content> <sup>5</sup>, 4295ft., [APH_2733, 15/9/1942, 1♂, Don Nieleson, <named-content xmlns:xlink="http://www.w3.org/1999/xlink" content-type="dwc:institutional_code" xlink:type="simple">AMNH</named-content>]; <bold>Utah</bold>: Box Elder Canyon, <named-content xmlns:xlink="http://www.w3.org/1999/xlink" content-type="dwc:verbatimCoordinates" xlink:type="simple">40.473006 -111.750208</named-content> <sup>5</sup>, 5548ft., [APH_2739, 2/10/47, 2♂, S. H. Jenaera, <named-content xmlns:xlink="http://www.w3.org/1999/xlink" content-type="dwc:institutional_code" xlink:type="simple">AMNH</named-content>]; <bold>Washington</bold>: 1 mile N of La Verkin, <named-content xmlns:xlink="http://www.w3.org/1999/xlink" content-type="dwc:verbatimCoordinates" xlink:type="simple">37.230736 -113.271966</named-content> <sup>4</sup>, 3245ft., [APH_2282, 12/10/39, 1♂, unknown, <named-content xmlns:xlink="http://www.w3.org/1999/xlink" content-type="dwc:institutional_code" xlink:type="simple">AMNH</named-content>]; 10 miles south of Enterprise, <named-content xmlns:xlink="http://www.w3.org/1999/xlink" content-type="dwc:verbatimCoordinates" xlink:type="simple">37.450725 -113.63881</named-content> <sup>5</sup>, 5791ft., [APH_2279, 14/10/1939, 1♂, unknown, <named-content xmlns:xlink="http://www.w3.org/1999/xlink" content-type="dwc:institutional_code" xlink:type="simple">AMNH</named-content>]; Beaver Dam Mountains, <named-content xmlns:xlink="http://www.w3.org/1999/xlink" content-type="dwc:verbatimCoordinates" xlink:type="simple">37.0764081 -113.8702196</named-content> <sup>5</sup>, 4026ft., [APH_0154, 13/7/2007, 1♂, Brian Nielsen, <abbrev xmlns:xlink="http://www.w3.org/1999/xlink" content-type="institution" xlink:title="Auburn University Museum of Natural History; Auburn, Alabama" xlink:type="simple">AUMNH</abbrev>]; Beaver Dam Mountains, 0.5 miles W, <named-content xmlns:xlink="http://www.w3.org/1999/xlink" content-type="dwc:verbatimCoordinates" xlink:type="simple">37.077649 -113.872749</named-content> <sup>6</sup>, 4135ft., [AUMS_2468, 1993, 1♀, T.R. Prentice, <abbrev xmlns:xlink="http://www.w3.org/1999/xlink" content-type="institution" xlink:title="Auburn University Museum of Natural History; Auburn, Alabama" xlink:type="simple">AUMNH</abbrev>]; Beaver Dam Mountains, near Bulldog Knolls, <named-content xmlns:xlink="http://www.w3.org/1999/xlink" content-type="dwc:verbatimCoordinates" xlink:type="simple">37.0184842 -113.8854744</named-content> <sup>5</sup>, 3086ft., [APH_0157, 13/7/2007, 1♀, Brian Nielsen, <abbrev xmlns:xlink="http://www.w3.org/1999/xlink" content-type="institution" xlink:title="Auburn University Museum of Natural History; Auburn, Alabama" xlink:type="simple">AUMNH</abbrev>]; Beaver Dam Mountains, Old Highway-91, <named-content xmlns:xlink="http://www.w3.org/1999/xlink" content-type="dwc:verbatimCoordinates" xlink:type="simple">37.05399 -113.894229</named-content> <sup>5</sup>, 3445ft., [APH_0453, 11/10/06, 1♂, Brian Nielsen, <abbrev xmlns:xlink="http://www.w3.org/1999/xlink" content-type="institution" xlink:title="Auburn University Museum of Natural History; Auburn, Alabama" xlink:type="simple">AUMNH</abbrev>]; Beaver Dam Mountains, Old Hwy 91, 1.2 miles N of Utah/AZ line, <named-content xmlns:xlink="http://www.w3.org/1999/xlink" content-type="dwc:verbatimCoordinates" xlink:type="simple">37.016981 -113.909332</named-content> <sup>4</sup>, 2960ft., [AUMS_2347, 12/10/93, 1♀, T.R. Prentice, <abbrev xmlns:xlink="http://www.w3.org/1999/xlink" content-type="institution" xlink:title="Auburn University Museum of Natural History; Auburn, Alabama" xlink:type="simple">AUMNH</abbrev>]; Beaver Dam Mountains, <!--PageBreak-->Rd to Summit Springs, Old Hwy 91, <named-content xmlns:xlink="http://www.w3.org/1999/xlink" content-type="dwc:verbatimCoordinates" xlink:type="simple">37.028247 -113.90558</named-content> <sup>5</sup>, 3038ft., [APH_2217, 6/10/93, 1♂, T.R. Prentice, <named-content xmlns:xlink="http://www.w3.org/1999/xlink" content-type="dwc:institutional_code" xlink:type="simple">AMNH</named-content>]; [APH_2225, 19/10/1993, 1♂, T.R. Prentice, <named-content xmlns:xlink="http://www.w3.org/1999/xlink" content-type="dwc:institutional_code" xlink:type="simple">AMNH</named-content>]; Beaver Dam Mountains, Rd to Summit Springs, Old Hwy 91, .2 miles north of UT/AZ line, <named-content xmlns:xlink="http://www.w3.org/1999/xlink" content-type="dwc:verbatimCoordinates" xlink:type="simple">37.003736 -113.914265</named-content> <sup>5</sup>, 2635ft., [APH_2249, 19/10/1993, 1♂, T.R. Prentice, <named-content xmlns:xlink="http://www.w3.org/1999/xlink" content-type="dwc:institutional_code" xlink:type="simple">AMNH</named-content>]; Beaver Dam Mountains, Rd to Summit Springs, Old Hwy 91, 1.7 miles north of UT/AZ line, <named-content xmlns:xlink="http://www.w3.org/1999/xlink" content-type="dwc:verbatimCoordinates" xlink:type="simple">37.018438 -113.908722</named-content> <sup>5</sup>, 2884ft., [APH_2244, 19/10/1993, 1♂, T.R. Prentice, <named-content xmlns:xlink="http://www.w3.org/1999/xlink" content-type="dwc:institutional_code" xlink:type="simple">AMNH</named-content>]; Beaver Dam Mountains, Rd to Summit Springs, Old Hwy 91, 2.5 miles north of UT/AZ line, <named-content xmlns:xlink="http://www.w3.org/1999/xlink" content-type="dwc:verbatimCoordinates" xlink:type="simple">37.017035 -113.909593</named-content> <sup>5</sup>, 2520ft., [APH_2259, 12/10/93, 1♂, T.R. Prentice, <named-content xmlns:xlink="http://www.w3.org/1999/xlink" content-type="dwc:institutional_code" xlink:type="simple">AMNH</named-content>]; Beaver Dam Mountains, Rd to Summit Springs, Old Hwy 91, 2.6 miles north of UT/AZ line, <named-content xmlns:xlink="http://www.w3.org/1999/xlink" content-type="dwc:verbatimCoordinates" xlink:type="simple">37.036118 -113.902906</named-content> <sup>5</sup>, 3169ft., [APH_2257, 19/10/1993, 1♂, T.R. Prentice, <named-content xmlns:xlink="http://www.w3.org/1999/xlink" content-type="dwc:institutional_code" xlink:type="simple">AMNH</named-content>]; Beaver Dam Mountains, Summit Spring, near Old Hwy-91, <named-content xmlns:xlink="http://www.w3.org/1999/xlink" content-type="dwc:verbatimCoordinates" xlink:type="simple">37.088438 -113.871915</named-content> <sup>1</sup>, 4297ft., [APH_0779, 8/10/09, 1 juv, Brent E. Hendrixson, Thomas Martin, <abbrev xmlns:xlink="http://www.w3.org/1999/xlink" content-type="institution" xlink:title="Auburn University Museum of Natural History; Auburn, Alabama" xlink:type="simple">AUMNH</abbrev>]; Beaver Dam Mountains, Summit Springs, <named-content xmlns:xlink="http://www.w3.org/1999/xlink" content-type="dwc:verbatimCoordinates" xlink:type="simple">37.066177 -113.885856</named-content> <sup>5</sup>, 3865ft., [APH_2254, 4/7/89, 1♂, T.R. Prentice, <named-content xmlns:xlink="http://www.w3.org/1999/xlink" content-type="dwc:institutional_code" xlink:type="simple">AMNH</named-content>]; [APH_2260, 16/9/1989, 1♂, T.R. Prentice, <named-content xmlns:xlink="http://www.w3.org/1999/xlink" content-type="dwc:institutional_code" xlink:type="simple">AMNH</named-content>]; [AUMS_3320, 5/10/95, 1♂, T.R. Prentice, <abbrev xmlns:xlink="http://www.w3.org/1999/xlink" content-type="institution" xlink:title="Auburn University Museum of Natural History; Auburn, Alabama" xlink:type="simple">AUMNH</abbrev>]; Enterprise, <named-content xmlns:xlink="http://www.w3.org/1999/xlink" content-type="dwc:verbatimCoordinates" xlink:type="simple">37.573587 -113.719133</named-content> <sup>5</sup>, 5322ft., [APH_2284, 20/9/1939, 1♂, Ronn Hardy, <named-content xmlns:xlink="http://www.w3.org/1999/xlink" content-type="dwc:institutional_code" xlink:type="simple">AMNH</named-content>]; Entrance to Zion National Park, <named-content xmlns:xlink="http://www.w3.org/1999/xlink" content-type="dwc:verbatimCoordinates" xlink:type="simple">37.200215 -112.990135</named-content> <sup>5</sup>, 4006ft., [APH_2278, 16/8/1925, 1♂, A.M. Woodbury, <named-content xmlns:xlink="http://www.w3.org/1999/xlink" content-type="dwc:institutional_code" xlink:type="simple">AMNH</named-content>]; just outside Zion National Park, Smith Mesa Road, <named-content xmlns:xlink="http://www.w3.org/1999/xlink" content-type="dwc:verbatimCoordinates" xlink:type="simple">37.290592 -113.112587</named-content> <sup>5</sup>, 5230ft., [AUMS_2696, 22/8/1991, 1♀, 1♂, T.R. Prentice, <abbrev xmlns:xlink="http://www.w3.org/1999/xlink" content-type="institution" xlink:title="Auburn University Museum of Natural History; Auburn, Alabama" xlink:type="simple">AUMNH</abbrev>]; just outside Zion National Park, Smith Mesa Road, <named-content xmlns:xlink="http://www.w3.org/1999/xlink" content-type="dwc:verbatimCoordinates" xlink:type="simple">37.289355 -113.114065</named-content> <sup>5</sup>, 5230ft., [AUMS_2698, 23/8/1991, 1♂, T.R. Prentice, <abbrev xmlns:xlink="http://www.w3.org/1999/xlink" content-type="institution" xlink:title="Auburn University Museum of Natural History; Auburn, Alabama" xlink:type="simple">AUMNH</abbrev>]; near Beaver Dam Mountains, <named-content xmlns:xlink="http://www.w3.org/1999/xlink" content-type="dwc:verbatimCoordinates" xlink:type="simple">37.168672 -113.964461</named-content> <sup>6</sup>, 4852ft., [APH_2214, 10/1931, 1♂, A.M. Woodbury, <named-content xmlns:xlink="http://www.w3.org/1999/xlink" content-type="dwc:institutional_code" xlink:type="simple">AMNH</named-content>]; near Gunlock, <named-content xmlns:xlink="http://www.w3.org/1999/xlink" content-type="dwc:verbatimCoordinates" xlink:type="simple">37.2465941 -113.7766128</named-content> <sup>5</sup>, 3664ft., [APH_0153, 13/7/2007, 1♂, Brian Nielsen, <abbrev xmlns:xlink="http://www.w3.org/1999/xlink" content-type="institution" xlink:title="Auburn University Museum of Natural History; Auburn, Alabama" xlink:type="simple">AUMNH</abbrev>]; on Smith Mesa Rd., 1.2 miles W of junction with Kolob Reservoir Rd., <named-content xmlns:xlink="http://www.w3.org/1999/xlink" content-type="dwc:verbatimCoordinates" xlink:type="simple">37.290556 -113.113463</named-content> <sup>4</sup>, 5225ft., [AUMS_2201, 23/9/1989, 1♂, T.R. Prentice, <abbrev xmlns:xlink="http://www.w3.org/1999/xlink" content-type="institution" xlink:title="Auburn University Museum of Natural History; Auburn, Alabama" xlink:type="simple">AUMNH</abbrev>]; Road to Summit Spring, Old Hwy 91, 2 miles north of UT/AZ line, <named-content xmlns:xlink="http://www.w3.org/1999/xlink" content-type="dwc:verbatimCoordinates" xlink:type="simple">37.030356 -113.904284</named-content> <sup>4</sup>, 3074ft., [APH_2232, 6/10/93, 1♂, T.R. Prentice, <named-content xmlns:xlink="http://www.w3.org/1999/xlink" content-type="dwc:institutional_code" xlink:type="simple">AMNH</named-content>]; Smith Mesa campground, just outside Zion National Park boundary, <named-content xmlns:xlink="http://www.w3.org/1999/xlink" content-type="dwc:verbatimCoordinates" xlink:type="simple">37.241343 -113.202808</named-content> <sup>5</sup>, 5002ft., [AUMS_2332, 22/8/1991, 1♂, T.R. Prentice, <abbrev xmlns:xlink="http://www.w3.org/1999/xlink" content-type="institution" xlink:title="Auburn University Museum of Natural History; Auburn, Alabama" xlink:type="simple">AUMNH</abbrev>]; Smith Mesa, .5 miles W of Zion National Park boundary, <named-content xmlns:xlink="http://www.w3.org/1999/xlink" content-type="dwc:verbatimCoordinates" xlink:type="simple">37.204674 -112.993735</named-content> <sup>5</sup>, 3899ft., [AUMS_2580, 22/9/1989, 1♂, T.R. Prentice, <abbrev xmlns:xlink="http://www.w3.org/1999/xlink" content-type="institution" xlink:title="Auburn University Museum of Natural History; Auburn, Alabama" xlink:type="simple">AUMNH</abbrev>]; St. George, <named-content xmlns:xlink="http://www.w3.org/1999/xlink" content-type="dwc:verbatimCoordinates" xlink:type="simple">37.095278 -113.578056</named-content> <sup>6</sup>, 2638ft., [APH_2219, 25/10/1939, 1♂, unknown, <named-content xmlns:xlink="http://www.w3.org/1999/xlink" content-type="dwc:institutional_code" xlink:type="simple">AMNH</named-content>]; Summit Spring, Old Hwy 91, <named-content xmlns:xlink="http://www.w3.org/1999/xlink" content-type="dwc:verbatimCoordinates" xlink:type="simple">37.066904 -113.895177</named-content> <sup>5</sup>, 3773ft., [APH_2226, 5/10/93, 1♀, T.R. Prentice, <named-content xmlns:xlink="http://www.w3.org/1999/xlink" content-type="dwc:institutional_code" xlink:type="simple">AMNH</named-content>]; Summit Springs, Beaver Dam Mtns, <named-content xmlns:xlink="http://www.w3.org/1999/xlink" content-type="dwc:verbatimCoordinates" xlink:type="simple">37.080788 -113.871741</named-content> <sup>6</sup>, 4140ft., [AUMS_2367, 3/7/89, 1♂, T.R. Prentice, <abbrev xmlns:xlink="http://www.w3.org/1999/xlink" content-type="institution" xlink:title="Auburn University Museum of Natural History; Auburn, Alabama" xlink:type="simple">AUMNH</abbrev>]; Welcome Spring Rd, Beaver Dam Mountains, <named-content xmlns:xlink="http://www.w3.org/1999/xlink" content-type="dwc:verbatimCoordinates" xlink:type="simple">37.090134 -113.945487</named-content> <sup>5</sup>, 3835ft., [APH_2215, 23/11/1989, 1♂, T.R. Prentice, <named-content xmlns:xlink="http://www.w3.org/1999/xlink" content-type="dwc:institutional_code" xlink:type="simple">AMNH</named-content>]; Zion National Park, <named-content xmlns:xlink="http://www.w3.org/1999/xlink" content-type="dwc:verbatimCoordinates" xlink:type="simple">37.208573 -112.982125</named-content> <sup>5</sup>, 3990ft., [APH_2275, unknown, 4♂, A.M. Woodbury, <named-content xmlns:xlink="http://www.w3.org/1999/xlink" content-type="dwc:institutional_code" xlink:type="simple">AMNH</named-content>]; [APH_2281, 1927, 1♂, A.M. Woodbury, <named-content xmlns:xlink="http://www.w3.org/1999/xlink" content-type="dwc:institutional_code" xlink:type="simple">AMNH</named-content>]; [AUMS_3300, unknown, 1♀, T.R. Prentice, <abbrev xmlns:xlink="http://www.w3.org/1999/xlink" content-type="institution" xlink:title="Auburn University Museum of Natural History; Auburn, Alabama" xlink:type="simple">AUMNH</abbrev>]; Zion National Park, at Temple Sinawava site/trail, <!--PageBreak--><named-content xmlns:xlink="http://www.w3.org/1999/xlink" content-type="dwc:verbatimCoordinates" xlink:type="simple">37.285417 -112.94755</named-content> <sup>1</sup>, 3865ft., [APH_2018, 18/10/2010, 1♀, Chris A. Hamilton, <abbrev xmlns:xlink="http://www.w3.org/1999/xlink" content-type="institution" xlink:title="Auburn University Museum of Natural History; Auburn, Alabama" xlink:type="simple">AUMNH</abbrev>]; Zion National Park, field next to Watchman employee housing neighborhood, <named-content xmlns:xlink="http://www.w3.org/1999/xlink" content-type="dwc:verbatimCoordinates" xlink:type="simple">37.20527 -112.97655</named-content> <sup>1</sup>, 4004ft., [APH_2019-2020, 18/10/2010, 2♀, Chris A. Hamilton, <abbrev xmlns:xlink="http://www.w3.org/1999/xlink" content-type="institution" xlink:title="Auburn University Museum of Natural History; Auburn, Alabama" xlink:type="simple">AUMNH</abbrev>]; Zion National Park, near administrative buildings, <named-content xmlns:xlink="http://www.w3.org/1999/xlink" content-type="dwc:verbatimCoordinates" xlink:type="simple">37.20841 -112.98188</named-content> <sup>1</sup>, 4010ft., [APH_2017, 18/10/2010, 1♂, Chris A. Hamilton, <abbrev xmlns:xlink="http://www.w3.org/1999/xlink" content-type="institution" xlink:title="Auburn University Museum of Natural History; Auburn, Alabama" xlink:type="simple">AUMNH</abbrev>]; Zion National Park, road to maintenance bldg. and Oak Creek employee housing neighborhood, <named-content xmlns:xlink="http://www.w3.org/1999/xlink" content-type="dwc:verbatimCoordinates" xlink:type="simple">37.2099 -112.98579</named-content> <sup>1</sup>, 4031ft., [APH_2021, 18/10/2010, 1♂, Chris A. Hamilton, <abbrev xmlns:xlink="http://www.w3.org/1999/xlink" content-type="institution" xlink:title="Auburn University Museum of Natural History; Auburn, Alabama" xlink:type="simple">AUMNH</abbrev>]; [APH_2022, 19/10/2010, 1♂, Chris A. Hamilton, <abbrev xmlns:xlink="http://www.w3.org/1999/xlink" content-type="institution" xlink:title="Auburn University Museum of Natural History; Auburn, Alabama" xlink:type="simple">AUMNH</abbrev>]; Zion National Park, Smith-Mesa Rd, <named-content xmlns:xlink="http://www.w3.org/1999/xlink" content-type="dwc:verbatimCoordinates" xlink:type="simple">37.290185 -113.113675</named-content> <sup>5</sup>, 5230ft., [AUMS_4194, 17/9/1989, 1♂, T.R. Prentice, <abbrev xmlns:xlink="http://www.w3.org/1999/xlink" content-type="institution" xlink:title="Auburn University Museum of Natural History; Auburn, Alabama" xlink:type="simple">AUMNH</abbrev>].</p></tp:treatment-sec><tp:treatment-sec sec-type="Distribution and natural history"><title>Distribution and natural history.</title><p>
            <italic><tp:taxon-name><tp:taxon-name-part taxon-name-part-type="genus">Aphonopelma</tp:taxon-name-part> <tp:taxon-name-part taxon-name-part-type="species">iodius</tp:taxon-name-part></tp:taxon-name></italic> has a wide distribution that stretches across several diverse habitats from the Bay Area of California, south along the Coast Ranges across the Transverse Ranges, into the Mojave Desert (Fig. <xref ref-type="fig" rid="F1">1H</xref>), and north throughout the Great Basin Desert of Nevada, northwestern Arizona, and Utah (Fig. <xref ref-type="fig" rid="F67">67</xref>). <italic><tp:taxon-name><tp:taxon-name-part taxon-name-part-type="genus">Aphonopelma</tp:taxon-name-part> <tp:taxon-name-part taxon-name-part-type="species">iodius</tp:taxon-name-part></tp:taxon-name></italic> has been found in the following Level III Ecoregions: Sierra Nevada, Central California Foothills and Coastal Mountains, Central California Valley, Southern California Mountains, Mojave Basin and Range, Sonoran Basin and Range, Central Basin and Range, Arizona/New Mexico Plateau, Northern Basin and Range, Wasatch and Uinta Mountains, and Colorado Plateaus. <italic><tp:taxon-name><tp:taxon-name-part taxon-name-part-type="genus">Aphonopelma</tp:taxon-name-part> <tp:taxon-name-part taxon-name-part-type="species">iodius</tp:taxon-name-part></tp:taxon-name></italic> can be found in syntopy with a number of species across its distribution including <italic><tp:taxon-name><tp:taxon-name-part taxon-name-part-type="genus">Aphonopelma</tp:taxon-name-part> <tp:taxon-name-part taxon-name-part-type="species">atomicum</tp:taxon-name-part></tp:taxon-name></italic> , <italic><tp:taxon-name><tp:taxon-name-part taxon-name-part-type="genus">Aphonopelma</tp:taxon-name-part> <tp:taxon-name-part taxon-name-part-type="species">eutylenum</tp:taxon-name-part></tp:taxon-name></italic>, <italic><tp:taxon-name><tp:taxon-name-part taxon-name-part-type="genus">Aphonopelma</tp:taxon-name-part> <tp:taxon-name-part taxon-name-part-type="species">icenoglei</tp:taxon-name-part></tp:taxon-name></italic> , <italic><tp:taxon-name><tp:taxon-name-part taxon-name-part-type="genus">Aphonopelma</tp:taxon-name-part> <tp:taxon-name-part taxon-name-part-type="species">johnnycashi</tp:taxon-name-part></tp:taxon-name></italic> , <italic><tp:taxon-name><tp:taxon-name-part taxon-name-part-type="genus">Aphonopelma</tp:taxon-name-part> <tp:taxon-name-part taxon-name-part-type="species">joshua</tp:taxon-name-part></tp:taxon-name></italic>, <italic><tp:taxon-name><tp:taxon-name-part taxon-name-part-type="genus">Aphonopelma</tp:taxon-name-part> <tp:taxon-name-part taxon-name-part-type="species">mojave</tp:taxon-name-part></tp:taxon-name></italic>, <italic><tp:taxon-name><tp:taxon-name-part taxon-name-part-type="genus">Aphonopelma</tp:taxon-name-part> <tp:taxon-name-part taxon-name-part-type="species">prenticei</tp:taxon-name-part></tp:taxon-name></italic> , and <italic><tp:taxon-name><tp:taxon-name-part taxon-name-part-type="genus">Aphonopelma</tp:taxon-name-part> <tp:taxon-name-part taxon-name-part-type="species">steindachneri</tp:taxon-name-part></tp:taxon-name></italic>. The breeding season, when mature males abandon their burrows in search of females, occurs from late summer to early fall (generally August–November).</p><fig id="F67" position="float" orientation="portrait"><label>Figure 67.</label><caption><p>
          <italic><tp:taxon-name><tp:taxon-name-part taxon-name-part-type="genus">Aphonopelma</tp:taxon-name-part> <tp:taxon-name-part taxon-name-part-type="species">iodius</tp:taxon-name-part></tp:taxon-name></italic> (Chamberlin &amp; Ivie, 1939). <bold>A</bold> distribution of known specimens <bold>B</bold> predicted distribution; warmer colors (red, orange, yellow) represent areas of high probability of occurrence, cooler colors (blue shades) represent areas of low probability of occurrence.</p></caption><graphic xmlns:xlink="http://www.w3.org/1999/xlink" xlink:href="zookeys-560-001-g067.jpg" position="float" orientation="portrait" xlink:type="simple" id="oo_76366.jpg"/></fig></tp:treatment-sec><tp:treatment-sec sec-type="Conservation status"><title>Conservation status.</title><p>
            <italic><tp:taxon-name><tp:taxon-name-part taxon-name-part-type="genus">Aphonopelma</tp:taxon-name-part> <tp:taxon-name-part taxon-name-part-type="species">iodius</tp:taxon-name-part></tp:taxon-name></italic> is one of the most widespread and abundant species in the United States. The species is secure.</p></tp:treatment-sec><tp:treatment-sec sec-type="Remarks"><title>Remarks.</title><p>
            <italic><tp:taxon-name><tp:taxon-name-part taxon-name-part-type="genus">Aphonopelma</tp:taxon-name-part> <tp:taxon-name-part taxon-name-part-type="species">iodius</tp:taxon-name-part></tp:taxon-name></italic> is a problematic species. As presently defined, there are no major morphological features that can be used to distinguish <italic><tp:taxon-name><tp:taxon-name-part taxon-name-part-type="genus">Aphonopelma</tp:taxon-name-part> <tp:taxon-name-part taxon-name-part-type="species">iodius</tp:taxon-name-part></tp:taxon-name></italic> from its sister lineages, and there is not enough evidence at this time to allow us to recognize cryptic diversity within the <italic><tp:taxon-name><tp:taxon-name-part taxon-name-part-type="genus">Aphonopelma</tp:taxon-name-part> <tp:taxon-name-part taxon-name-part-type="species">iodius</tp:taxon-name-part></tp:taxon-name></italic> lineage (except for the geographically, genetically, and morphologically distinct <italic><tp:taxon-name><tp:taxon-name-part taxon-name-part-type="genus">Aphonopelma</tp:taxon-name-part> <tp:taxon-name-part taxon-name-part-type="species">johnnycashi</tp:taxon-name-part></tp:taxon-name></italic>). During evaluation of traditional two-dimensional PCA morphospace and three-dimensional PCA morphospace (PC1~PC2~PC3), males and females of <italic><tp:taxon-name><tp:taxon-name-part taxon-name-part-type="genus">Aphonopelma</tp:taxon-name-part> <tp:taxon-name-part taxon-name-part-type="species">iodius</tp:taxon-name-part></tp:taxon-name></italic> do not separate from any of the other species in the <italic><tp:taxon-name><tp:taxon-name-part taxon-name-part-type="species">iodius</tp:taxon-name-part></tp:taxon-name></italic> species group (<italic><tp:taxon-name><tp:taxon-name-part taxon-name-part-type="genus">Aphonopelma</tp:taxon-name-part> <tp:taxon-name-part taxon-name-part-type="species">chalcodes</tp:taxon-name-part></tp:taxon-name></italic>, <italic><tp:taxon-name><tp:taxon-name-part taxon-name-part-type="genus">Aphonopelma</tp:taxon-name-part> <tp:taxon-name-part taxon-name-part-type="species">eutylenum</tp:taxon-name-part></tp:taxon-name></italic>, <italic><tp:taxon-name><tp:taxon-name-part taxon-name-part-type="genus">Aphonopelma</tp:taxon-name-part> <tp:taxon-name-part taxon-name-part-type="species">johnnycashi</tp:taxon-name-part></tp:taxon-name></italic>), but do separate from <italic><tp:taxon-name><tp:taxon-name-part taxon-name-part-type="genus">Aphonopelma</tp:taxon-name-part> <tp:taxon-name-part taxon-name-part-type="species">steindachneri</tp:taxon-name-part></tp:taxon-name></italic> and their syntopic miniature tarantulas (<italic><tp:taxon-name><tp:taxon-name-part taxon-name-part-type="genus">Aphonopelma</tp:taxon-name-part> <tp:taxon-name-part taxon-name-part-type="species">atomicum</tp:taxon-name-part></tp:taxon-name></italic>, <italic><tp:taxon-name><tp:taxon-name-part taxon-name-part-type="genus">Aphonopelma</tp:taxon-name-part> <tp:taxon-name-part taxon-name-part-type="species">icenoglei</tp:taxon-name-part></tp:taxon-name></italic>, <italic><tp:taxon-name><tp:taxon-name-part taxon-name-part-type="genus">Aphonopelma</tp:taxon-name-part> <tp:taxon-name-part taxon-name-part-type="species">joshua</tp:taxon-name-part></tp:taxon-name></italic>, <italic><tp:taxon-name><tp:taxon-name-part taxon-name-part-type="genus">Aphonopelma</tp:taxon-name-part> <tp:taxon-name-part taxon-name-part-type="species">mojave</tp:taxon-name-part></tp:taxon-name></italic>, and <italic><tp:taxon-name><tp:taxon-name-part taxon-name-part-type="genus">Aphonopelma</tp:taxon-name-part> <tp:taxon-name-part taxon-name-part-type="species">prenticei</tp:taxon-name-part></tp:taxon-name></italic>) (see Suppl. material <xref ref-type="supplementary-material" rid="S2">2</xref>). PC1, PC2, and PC3 explain ≥95% of the variation in all analyses.</p><p>We examined the holotypes and freshly collected topotypic material of <italic><tp:taxon-name><tp:taxon-name-part taxon-name-part-type="genus">Aphonopelma</tp:taxon-name-part> <tp:taxon-name-part taxon-name-part-type="species">brunnius</tp:taxon-name-part></tp:taxon-name></italic>, <italic><tp:taxon-name><tp:taxon-name-part taxon-name-part-type="genus">Aphonopelma</tp:taxon-name-part> <tp:taxon-name-part taxon-name-part-type="species">chamberlini</tp:taxon-name-part></tp:taxon-name></italic>, <italic><tp:taxon-name><tp:taxon-name-part taxon-name-part-type="genus">Aphonopelma</tp:taxon-name-part> <tp:taxon-name-part taxon-name-part-type="species">iviei</tp:taxon-name-part></tp:taxon-name></italic>, <italic><tp:taxon-name><tp:taxon-name-part taxon-name-part-type="genus">Aphonopelma</tp:taxon-name-part> <tp:taxon-name-part taxon-name-part-type="species">lithodomum</tp:taxon-name-part></tp:taxon-name></italic>, <italic><tp:taxon-name><tp:taxon-name-part taxon-name-part-type="genus">Aphonopelma</tp:taxon-name-part> <tp:taxon-name-part taxon-name-part-type="species">smithi</tp:taxon-name-part></tp:taxon-name></italic>, and <italic><tp:taxon-name><tp:taxon-name-part taxon-name-part-type="genus">Aphonopelma</tp:taxon-name-part> <tp:taxon-name-part taxon-name-part-type="species">zionis</tp:taxon-name-part></tp:taxon-name></italic>. We also examined the holotypes and freshly collected topotypic material of three previously synonymized species: <italic><tp:taxon-name><tp:taxon-name-part taxon-name-part-type="genus">Aphonopelma</tp:taxon-name-part> <tp:taxon-name-part taxon-name-part-type="species">angusi</tp:taxon-name-part></tp:taxon-name></italic>, <italic><tp:taxon-name><tp:taxon-name-part taxon-name-part-type="genus">Aphonopelma</tp:taxon-name-part> <tp:taxon-name-part taxon-name-part-type="species">melanium</tp:taxon-name-part></tp:taxon-name></italic>, and <italic><tp:taxon-name><tp:taxon-name-part taxon-name-part-type="genus">Aphonopelma</tp:taxon-name-part> <tp:taxon-name-part taxon-name-part-type="species">nevadanum</tp:taxon-name-part></tp:taxon-name></italic>. Our morphological and molecular analyses fail to recognize these nine species as separate, independently evolving lineages. As a consequence, we consider <italic><tp:taxon-name><tp:taxon-name-part taxon-name-part-type="genus">Aphonopelma</tp:taxon-name-part> <tp:taxon-name-part taxon-name-part-type="species">brunnius</tp:taxon-name-part></tp:taxon-name></italic>, <italic><tp:taxon-name><tp:taxon-name-part taxon-name-part-type="genus">Aphonopelma</tp:taxon-name-part> <tp:taxon-name-part taxon-name-part-type="species">chamberlini</tp:taxon-name-part></tp:taxon-name></italic>, <italic><tp:taxon-name><tp:taxon-name-part taxon-name-part-type="genus">Aphonopelma</tp:taxon-name-part> <tp:taxon-name-part taxon-name-part-type="species">iviei</tp:taxon-name-part></tp:taxon-name></italic>, <!--PageBreak--><italic><tp:taxon-name><tp:taxon-name-part taxon-name-part-type="genus">Aphonopelma</tp:taxon-name-part> <tp:taxon-name-part taxon-name-part-type="species">lithodomum</tp:taxon-name-part></tp:taxon-name></italic>, <italic><tp:taxon-name><tp:taxon-name-part taxon-name-part-type="genus">Aphonopelma</tp:taxon-name-part> <tp:taxon-name-part taxon-name-part-type="species">smithi</tp:taxon-name-part></tp:taxon-name></italic>, and <italic><tp:taxon-name><tp:taxon-name-part taxon-name-part-type="genus">Aphonopelma</tp:taxon-name-part> <tp:taxon-name-part taxon-name-part-type="species">zionis</tp:taxon-name-part></tp:taxon-name></italic> junior synonyms of <italic><tp:taxon-name><tp:taxon-name-part taxon-name-part-type="genus">Aphonopelma</tp:taxon-name-part> <tp:taxon-name-part taxon-name-part-type="species">iodius</tp:taxon-name-part></tp:taxon-name></italic> and confirm the synonymizations of <italic><tp:taxon-name><tp:taxon-name-part taxon-name-part-type="genus">Aphonopelma</tp:taxon-name-part> <tp:taxon-name-part taxon-name-part-type="species">angusi</tp:taxon-name-part></tp:taxon-name></italic>, <italic><tp:taxon-name><tp:taxon-name-part taxon-name-part-type="genus">Aphonopelma</tp:taxon-name-part> <tp:taxon-name-part taxon-name-part-type="species">melanium</tp:taxon-name-part></tp:taxon-name></italic>, and <italic><tp:taxon-name><tp:taxon-name-part taxon-name-part-type="genus">Aphonopelma</tp:taxon-name-part> <tp:taxon-name-part taxon-name-part-type="species">nevadanum</tp:taxon-name-part></tp:taxon-name></italic> proposed by <xref ref-type="bibr" rid="B72">Prentice (1997)</xref>. With additional sampling, however, it is possible that <italic><tp:taxon-name><tp:taxon-name-part taxon-name-part-type="genus">Aphonopelma</tp:taxon-name-part> <tp:taxon-name-part taxon-name-part-type="species">nevadanum</tp:taxon-name-part></tp:taxon-name></italic> will be removed from synonymy.</p><p>Prentice formally changed the spelling of <italic><tp:taxon-name><tp:taxon-name-part taxon-name-part-type="genus">Aphonopelma</tp:taxon-name-part> <tp:taxon-name-part taxon-name-part-type="species">iodius</tp:taxon-name-part></tp:taxon-name></italic> to <italic><tp:taxon-name><tp:taxon-name-part taxon-name-part-type="genus">Aphonopelma</tp:taxon-name-part> <tp:taxon-name-part taxon-name-part-type="species">iodium</tp:taxon-name-part></tp:taxon-name></italic> because the gender is neuter. But, Chamberlin &amp; Ivie (1939, pgs. 5–7) described <tp:taxon-name><tp:taxon-name-part taxon-name-part-type="genus">Delopelma</tp:taxon-name-part> (<tp:taxon-name-part taxon-name-part-type="subgenus">Aphonopelma</tp:taxon-name-part>) <tp:taxon-name-part taxon-name-part-type="species">iodius</tp:taxon-name-part></tp:taxon-name> as “...easily distinguishable from <italic><tp:taxon-name><tp:taxon-name-part taxon-name-part-type="species">melanius</tp:taxon-name-part></tp:taxon-name></italic>, which it apparently resembles most closely, by its rich rust color as contrasted with the dark metallic color of <italic><tp:taxon-name><tp:taxon-name-part taxon-name-part-type="species">melanius</tp:taxon-name-part></tp:taxon-name></italic>.” It is also noted that in <xref ref-type="bibr" rid="B17">Chamberlin (1940)</xref>, the key uses the word “blackish” to <!--PageBreak-->describe <italic><tp:taxon-name><tp:taxon-name-part taxon-name-part-type="genus">Aphonopelma</tp:taxon-name-part> <tp:taxon-name-part taxon-name-part-type="species">melanius</tp:taxon-name-part></tp:taxon-name></italic> (since synonymized). Because <italic><tp:taxon-name><tp:taxon-name-part taxon-name-part-type="genus">Aphonopelma</tp:taxon-name-part> <tp:taxon-name-part taxon-name-part-type="species">iodius</tp:taxon-name-part></tp:taxon-name></italic> (the more rust colored of the two) and <italic><tp:taxon-name><tp:taxon-name-part taxon-name-part-type="genus">Aphonopelma</tp:taxon-name-part> <tp:taxon-name-part taxon-name-part-type="species">melanius</tp:taxon-name-part></tp:taxon-name></italic> (the more blackish of the two) were described next to each other (Chamberlin 1939), <italic><tp:taxon-name><tp:taxon-name-part taxon-name-part-type="genus">Aphonopelma</tp:taxon-name-part> <tp:taxon-name-part taxon-name-part-type="species">iodius</tp:taxon-name-part></tp:taxon-name></italic> is the correct neuter comparative (<italic>pers. comm.</italic> H.D. Cameron).</p><p>Mitochondrial DNA (<italic>CO1</italic>) identifies <italic><tp:taxon-name><tp:taxon-name-part taxon-name-part-type="genus">Aphonopelma</tp:taxon-name-part> <tp:taxon-name-part taxon-name-part-type="species">iodius</tp:taxon-name-part></tp:taxon-name></italic>, as presently defined, as a polyphyletic species with individuals grouping together with members of <italic><tp:taxon-name><tp:taxon-name-part taxon-name-part-type="genus">Aphonopelma</tp:taxon-name-part> <tp:taxon-name-part taxon-name-part-type="species">chalcodes</tp:taxon-name-part></tp:taxon-name></italic> and <italic><tp:taxon-name><tp:taxon-name-part taxon-name-part-type="genus">Aphonopelma</tp:taxon-name-part> <tp:taxon-name-part taxon-name-part-type="species">johnnycashi</tp:taxon-name-part></tp:taxon-name></italic> (Fig. <xref ref-type="fig" rid="F7">7</xref>). A number of these lineages were previously identified as putative novel species (<xref ref-type="bibr" rid="B32">Hamilton et al. 2014</xref>). While nuclear DNA also identifies <italic><tp:taxon-name><tp:taxon-name-part taxon-name-part-type="genus">Aphonopelma</tp:taxon-name-part> <tp:taxon-name-part taxon-name-part-type="species">iodius</tp:taxon-name-part></tp:taxon-name></italic> as a polyphyletic group, it is providing more insight into the evolutionary history of the <italic><tp:taxon-name><tp:taxon-name-part taxon-name-part-type="genus">Aphonopelma</tp:taxon-name-part> <tp:taxon-name-part taxon-name-part-type="species">iodius</tp:taxon-name-part></tp:taxon-name></italic> lineages (Fig. <xref ref-type="fig" rid="F8">8</xref>). <italic><tp:taxon-name><tp:taxon-name-part taxon-name-part-type="genus">Aphonopelma</tp:taxon-name-part> <tp:taxon-name-part taxon-name-part-type="species">iodius</tp:taxon-name-part></tp:taxon-name></italic> comprises two monophyletic groups (one comprising nominotypical <italic><tp:taxon-name><tp:taxon-name-part taxon-name-part-type="genus">Aphonopelma</tp:taxon-name-part> <tp:taxon-name-part taxon-name-part-type="species">iodius</tp:taxon-name-part></tp:taxon-name></italic> material from Utah and another comprising all remaining material). More specimens need to be sequenced for future coalescent species-tree analyses and gene flow evaluation before taxonomic change can be recommended. These results once again highlight how <italic>CO1</italic> is not effective at accurately delimiting species boundaries within this group.</p></tp:treatment-sec><tp:treatment-sec><!--Section generated to contain objects referenced in tp:taxon-treatment.--><supplementary-material xmlns:xlink="http://www.w3.org/1999/xlink" id="S4" position="float" orientation="portrait" xlink:type="simple"><label>Supplementary material 4</label><caption><p>Compressed files (.zip) containing supplemental morphology figures.</p></caption><p>Data type: Microsoft Word (.docx), Portable Document Format (.pdf), and Simple Text (.txt).</p><p>Explanation note: Figures (like those provided in the species descriptions) of additional specimens (for species where additional photographs were available), to provide visual reference of the variation possible within <italic><tp:taxon-name><tp:taxon-name-part taxon-name-part-type="genus">Aphonopelma</tp:taxon-name-part></tp:taxon-name></italic> species.</p><media xlink:href="zookeys-560-001-s004.zip" mimetype="application" mime-subtype="x-zip-compressed" position="float" orientation="portrait" xlink:type="simple" id="oo_76561.zip"/><permissions><license xlink:type="simple"><license-p>This dataset is made available under the Open Database License (http://opendatacommons.org/licenses/odbl/1.0/). The Open Database License (ODbL) is a license agreement intended to allow users to freely share, modify, and use this Dataset while maintaining this same freedom for others, provided that the original source and author(s) are credited.</license-p></license></permissions><attrib specific-use="authors">Chris A. Hamilton, Brent E. Hendrixson, Jason E. Bond</attrib></supplementary-material><fig id="F8" position="float" orientation="portrait"><label>Figure 8.</label><caption><p>Species tree of all United States <italic><tp:taxon-name><tp:taxon-name-part taxon-name-part-type="genus">Aphonopelma</tp:taxon-name-part></tp:taxon-name></italic>, inferred from the 455 loci Anchored Enrichment dataset. Species delimitations correspond to our final integrative approach outlined herein. Black circles denote 100% bootstrap support; black squares denote bootstrap support between 99–80%; white squares denote bootstrap support less than 80%. Node support values = based on the RAxML bootstrap support from all trees and all loci. All genealogically exclusive species are identified with a grey bar; <italic><tp:taxon-name><tp:taxon-name-part taxon-name-part-type="genus">Aphonopelma</tp:taxon-name-part> <tp:taxon-name-part taxon-name-part-type="species">iodius</tp:taxon-name-part></tp:taxon-name></italic>, a paraphyletic species as presently defined, is identified by the black boxes. All major species groups are identified by colored boxes.</p></caption><graphic xmlns:xlink="http://www.w3.org/1999/xlink" xlink:href="zookeys-560-001-g008.jpg" position="float" orientation="portrait" xlink:type="simple" id="oo_76263.jpg"/></fig><fig id="F1" position="float" orientation="portrait"><label>Figure 1.</label><caption><p>Breadth of diversity of <italic><tp:taxon-name><tp:taxon-name-part taxon-name-part-type="genus">Aphonopelma</tp:taxon-name-part></tp:taxon-name></italic> species habitat types across the United States. <bold>A</bold> grassland prairie, Otero Co., Colorado <bold>B</bold> high-elevation pine/conifer in Coconino Co., Arizona <bold>C</bold> mid-elevation oak woodland throughout the “sky islands” of southeastern Arizona (e.g. Madera Canyon in the Santa Rita Mountains) <bold>D</bold> grass/oak foothills of the Sierra Nevada Mountains, Mariposa Co., California <bold>E</bold> Zion National Park, Utah <bold>F</bold> Chihuahuan Desert below the Chiricahua Mountains in Cochise Co., Arizona <bold>G</bold> Sonoran Desert in Pinal Co., Arizona <bold>H</bold> Mojave Desert in San Bernardino Co., California <bold>I</bold> Tamaulipan thornscrub in Starr Co., Texas.</p></caption><graphic xmlns:xlink="http://www.w3.org/1999/xlink" xlink:href="zookeys-560-001-g001.jpg" position="float" orientation="portrait" xlink:type="simple" id="oo_76256.jpg"/></fig><supplementary-material xmlns:xlink="http://www.w3.org/1999/xlink" id="S2" position="float" orientation="portrait" xlink:type="simple"><label>Supplementary material 2</label><caption><p>Compressed files (.zip) containing <italic><tp:taxon-name><tp:taxon-name-part taxon-name-part-type="genus">Aphonopelma</tp:taxon-name-part></tp:taxon-name></italic> boxplot and PCA morphospace data.</p></caption><p>Data type: Microsoft Excel spreadsheet (.xls), Microsoft Excel comma delimited (.csv), Portable Document Format (.pdf), Simple Text (.txt), and Graphics Interchange Format (.gif).</p><p>Explanation note: All boxplots and PCA morphospace files used in <italic><tp:taxon-name><tp:taxon-name-part taxon-name-part-type="genus">Aphonopelma</tp:taxon-name-part></tp:taxon-name></italic> species boundary determination.</p><media xlink:href="zookeys-560-001-s002.zip" mimetype="application" mime-subtype="x-zip-compressed" position="float" orientation="portrait" xlink:type="simple" id="oo_76556.zip"/><permissions><license xlink:type="simple"><license-p>This dataset is made available under the Open Database License (http://opendatacommons.org/licenses/odbl/1.0/). The Open Database License (ODbL) is a license agreement intended to allow users to freely share, modify, and use this Dataset while maintaining this same freedom for others, provided that the original source and author(s) are credited.</license-p></license></permissions><attrib specific-use="authors">Chris A. Hamilton, Brent E. Hendrixson, Jason E. Bond</attrib></supplementary-material><fig id="F7" position="float" orientation="portrait"><label>Figure 7.</label><caption><p>Maximum Likelihood inferred <italic>CO1</italic> gene tree phylogeny for the 1,032 <italic><tp:taxon-name><tp:taxon-name-part taxon-name-part-type="genus">Aphonopelma</tp:taxon-name-part></tp:taxon-name></italic> specimen dataset. Species delimitations followed the integrative methodological approach outlined in <xref ref-type="bibr" rid="B32">Hamilton et al. (2014)</xref>. Black circles denote bootstrap support ≥ 80%; white squares denote bootstrap support ≤ 80%. White triangles indicate species clades supported with ≥ 80% bootstrap support; grey triangles indicate lineages with putative mitochondrial introgression events. Asterisks at the tips of branches indicate undescribed diversity.</p></caption><graphic xmlns:xlink="http://www.w3.org/1999/xlink" xlink:href="zookeys-560-001-g007.jpg" position="float" orientation="portrait" xlink:type="simple" id="oo_76262.jpg"/></fig></tp:treatment-sec><ref-list><ref id="B18"><mixed-citation xmlns:xlink="http://www.w3.org/1999/xlink" xlink:type="simple">
          <person-group><name name-style="western"><surname>Chamberlin</surname><given-names>RV</given-names></name><name name-style="western"><surname>Ivie</surname><given-names>W</given-names></name></person-group> (<year>1939</year>) <article-title>New Tarantulas from the Southwestern States.</article-title> <source>Bulletin of the University of Utah</source> <volume>29</volume>: <fpage>1</fpage>–<lpage>17</lpage>.</mixed-citation></ref><ref id="B20"><mixed-citation xmlns:xlink="http://www.w3.org/1999/xlink" xlink:type="simple">
          <person-group><name name-style="western"><surname>Cooke</surname><given-names>JAL</given-names></name><name name-style="western"><surname>Roth</surname><given-names>VD</given-names></name><name name-style="western"><surname>Miller</surname><given-names>FH</given-names></name></person-group> (<year>1972</year>) <article-title>The urticating hairs of theraphosid spiders.</article-title> <source>American Museum Novitates</source>, <fpage>1</fpage>–<lpage>43</lpage>.</mixed-citation></ref><ref id="B72"><mixed-citation xmlns:xlink="http://www.w3.org/1999/xlink" xlink:type="simple">
          <person-group><name name-style="western"><surname>Prentice</surname><given-names>TR</given-names></name></person-group> (<year>1997</year>) <article-title><tp:taxon-name><tp:taxon-name-part taxon-name-part-type="family">Theraphosidae</tp:taxon-name-part></tp:taxon-name> of the Mojave Desert west and north of the Colorado River (<tp:taxon-name><tp:taxon-name-part taxon-name-part-type="order">Araneae</tp:taxon-name-part></tp:taxon-name>, <tp:taxon-name><tp:taxon-name-part taxon-name-part-type="suborder">Mygalomorphae</tp:taxon-name-part></tp:taxon-name>, <tp:taxon-name><tp:taxon-name-part taxon-name-part-type="family">Theraphosidae</tp:taxon-name-part></tp:taxon-name>).</article-title> <source>Journal of Arachnology</source> <volume>25</volume>: <fpage>137</fpage>–<lpage>176</lpage>.</mixed-citation></ref><ref id="B17"><mixed-citation xmlns:xlink="http://www.w3.org/1999/xlink" xlink:type="simple">
          <person-group><name name-style="western"><surname>Chamberlin</surname><given-names>RV</given-names></name></person-group> (<year>1940</year>) <article-title>New American Tarantulas of the Family <tp:taxon-name><tp:taxon-name-part taxon-name-part-type="family">Aviculariidae</tp:taxon-name-part></tp:taxon-name>.</article-title> <source>Bulletin of the University of Utah</source> <volume>30</volume>: <fpage>1</fpage>–<lpage>39</lpage>.</mixed-citation></ref><ref id="B32"><mixed-citation xmlns:xlink="http://www.w3.org/1999/xlink" xlink:type="simple">
          <person-group><name name-style="western"><surname>Hamilton</surname><given-names>CA</given-names></name><name name-style="western"><surname>Hendrixson</surname><given-names>BE</given-names></name><name name-style="western"><surname>Brewer</surname><given-names>MS</given-names></name><name name-style="western"><surname>Bond</surname><given-names>JE</given-names></name></person-group> (<year>2014</year>) <article-title>An evaluation of sampling effects on multiple DNA barcoding methods leads to an integrative approach for delimiting species: A case study of the North American tarantula genus <italic><tp:taxon-name><tp:taxon-name-part taxon-name-part-type="genus">Aphonopelma</tp:taxon-name-part></tp:taxon-name></italic> (<tp:taxon-name><tp:taxon-name-part taxon-name-part-type="order">Araneae</tp:taxon-name-part></tp:taxon-name>, <tp:taxon-name><tp:taxon-name-part taxon-name-part-type="suborder">Mygalomorphae</tp:taxon-name-part></tp:taxon-name>, <tp:taxon-name><tp:taxon-name-part taxon-name-part-type="family">Theraphosidae</tp:taxon-name-part></tp:taxon-name>).</article-title> <source>Molecular Phylogenetics and Evolution</source> <volume>71</volume>: <fpage>79</fpage>–<lpage>93</lpage>. doi: <ext-link xlink:type="simple" ext-link-type="doi" xlink:href="10.1016/j.ympev.2013.11.007">10.1016/j.ympev.2013.11.007</ext-link></mixed-citation></ref></ref-list></tp:taxon-treatment>
