# Supplementary material for: Taxonomic revision of the tarantula genus Aphonopelma Pocock, 1901 (Araneae, Mygalomorphae, Theraphosidae) within the United States
Source: Zookeys. 2016 Feb 4;(560):1–340. doi: 10.3897/zookeys.560.6264 (PMC4768370; doi:10.3897/zookeys.560.6264)
Supplement: XML Treatment for Aphonopelma marxi [file zookeys.560.6264-treatment17.xml]

<!DOCTYPE tp:taxon-treatment
  PUBLIC "-//TaxonX//DTD Taxonomic Treatment Publishing DTD v0 20100105//EN" "tax-treatment-NSO.dtd">
<tp:taxon-treatment xmlns:tp="http://www.plazi.org/taxpub"><tp:treatment-meta><kwd-group><label>Taxon classification</label><kwd><named-content content-type="kingdom">Animalia</named-content></kwd><kwd><named-content content-type="order">Araneae</named-content></kwd><kwd><named-content content-type="family">Theraphosidae</named-content></kwd></kwd-group><mixed-citation publication-type="journal"><person-group><name><surname>Hamilton</surname><given-names>Chris A.</given-names></name><name><surname>Hendrixson</surname><given-names>Brent E.</given-names></name><name><surname>Bond</surname><given-names>Jason E.</given-names></name></person-group><article-title>Taxonomic revision of the tarantula genus <italic><tp:taxon-name><tp:taxon-name-part taxon-name-part-type="genus">Aphonopelma</tp:taxon-name-part></tp:taxon-name></italic> Pocock, 1901 (<tp:taxon-name><tp:taxon-name-part taxon-name-part-type="order">Araneae</tp:taxon-name-part></tp:taxon-name>, <tp:taxon-name><tp:taxon-name-part taxon-name-part-type="suborder">Mygalomorphae</tp:taxon-name-part></tp:taxon-name>, <tp:taxon-name><tp:taxon-name-part taxon-name-part-type="family">Theraphosidae</tp:taxon-name-part></tp:taxon-name>) within the United States</article-title><source>Zookeys</source><day>4</day><month>2</month><year>2016</year><volume>2016</volume><issue>560</issue><fpage>1</fpage><lpage>340</lpage><pub-id pub-id-type="doi">10.3897/zookeys.560.6264</pub-id></mixed-citation></tp:treatment-meta><tp:nomenclature><tp:taxon-name>
            <tp:taxon-name-part taxon-name-part-type="genus">Aphonopelma</tp:taxon-name-part>
            <tp:taxon-name-part taxon-name-part-type="species">marxi</tp:taxon-name-part>
          </tp:taxon-name><tp:taxon-authority>(Simon, 1891)</tp:taxon-authority><xref ref-type="fig" rid="F88">Figures 88</xref><xref ref-type="fig" rid="F89">, 89</xref><xref ref-type="fig" rid="F90">, 90</xref><xref ref-type="fig" rid="F91">, 91</xref><xref ref-type="fig" rid="F92">, 92</xref><!--PageBreak--><tp:nomenclature-citation-list><tp:nomenclature-citation><tp:taxon-name><tp:taxon-name-part taxon-name-part-type="genus">Eurypelma</tp:taxon-name-part> <tp:taxon-name-part taxon-name-part-type="species">marxi</tp:taxon-name-part></tp:taxon-name><comment> Simon, 1891: 324; no original labeled types known to exist; male neotype designated (<xref ref-type="bibr" rid="B72">Prentice 1997</xref>) from Punta del Aqua, Torrance Co., New Mexico, <named-content xmlns:xlink="http://www.w3.org/1999/xlink" content-type="dwc:verbatimCoordinates" xlink:type="simple">34.600061 -106.283907</named-content><sup>5</sup>, elev. 6576ft., unknown collecting date, coll. Geo. Marx; deposited in <named-content xmlns:xlink="http://www.w3.org/1999/xlink" content-type="dwc:institutional_code" xlink:type="simple">NMNH</named-content>. [not examined]</comment></tp:nomenclature-citation><tp:nomenclature-citation><tp:taxon-name><tp:taxon-name-part taxon-name-part-type="genus">Delopelma</tp:taxon-name-part> <tp:taxon-name-part taxon-name-part-type="species">marxi</tp:taxon-name-part></tp:taxon-name><comment> Petrunkevitch, 1939: 252.</comment></tp:nomenclature-citation><tp:nomenclature-citation><tp:taxon-name><tp:taxon-name-part taxon-name-part-type="genus">Rhechostica</tp:taxon-name-part> <tp:taxon-name-part taxon-name-part-type="species">marxi</tp:taxon-name-part></tp:taxon-name><comment> Raven, 1985: 149.</comment></tp:nomenclature-citation><tp:nomenclature-citation><tp:taxon-name><tp:taxon-name-part taxon-name-part-type="genus">Aphonopelma</tp:taxon-name-part> <tp:taxon-name-part taxon-name-part-type="species">marxi</tp:taxon-name-part></tp:taxon-name><comment> Smith, 1995: 119.</comment></tp:nomenclature-citation><tp:nomenclature-citation><tp:taxon-name><tp:taxon-name-part taxon-name-part-type="genus">Aphonopelma</tp:taxon-name-part> <tp:taxon-name-part taxon-name-part-type="species">marxi</tp:taxon-name-part></tp:taxon-name><comment> Prentice, 1997: 147.</comment></tp:nomenclature-citation><tp:nomenclature-citation><tp:taxon-name><tp:taxon-name-part taxon-name-part-type="genus">Delopelma</tp:taxon-name-part> <tp:taxon-name-part taxon-name-part-type="species">simulatum</tp:taxon-name-part></tp:taxon-name><comment> Chamberlin &amp; Ivie, 1939: 8; male holotype from Fruita, Wayne Co., Utah, <named-content xmlns:xlink="http://www.w3.org/1999/xlink" content-type="dwc:verbatimCoordinates" xlink:type="simple">38.285536 -111.246836</named-content><sup>6</sup>, elev. 5442ft., 14.vii.1931, coll. Gertsch and Johnson; deposited in <named-content xmlns:xlink="http://www.w3.org/1999/xlink" content-type="dwc:institutional_code" xlink:type="simple">AMNH</named-content>. [examined]</comment></tp:nomenclature-citation><tp:nomenclature-citation><tp:taxon-name>
                <tp:taxon-name-part taxon-name-part-type="genus">Aphonopelma</tp:taxon-name-part>
                (<tp:taxon-name-part taxon-name-part-type="subgenus">Delopelma</tp:taxon-name-part>)
                <tp:taxon-name-part taxon-name-part-type="species">simulatum</tp:taxon-name-part></tp:taxon-name><comment> Chamberlin, 1940: 26.</comment></tp:nomenclature-citation><tp:nomenclature-citation><tp:taxon-name><tp:taxon-name-part taxon-name-part-type="genus">Rhechostica</tp:taxon-name-part> <tp:taxon-name-part taxon-name-part-type="species">simulatum</tp:taxon-name-part></tp:taxon-name><comment> Raven, 1985: 149.</comment></tp:nomenclature-citation><!--PageBreak--><tp:nomenclature-citation><tp:taxon-name><tp:taxon-name-part taxon-name-part-type="genus">Aphonopelma</tp:taxon-name-part> <tp:taxon-name-part taxon-name-part-type="species">simulatum</tp:taxon-name-part></tp:taxon-name><comment> Smith, 1995: 144. <bold>previously synonymized by Prentice, 1997: 147.</bold></comment></tp:nomenclature-citation><tp:nomenclature-citation><tp:taxon-name><tp:taxon-name-part taxon-name-part-type="genus">Aphonopelma</tp:taxon-name-part> <tp:taxon-name-part taxon-name-part-type="species">behlei</tp:taxon-name-part></tp:taxon-name><comment> Chamberlin, 1940: 26; male holotype and male paratype from Grand Canyon Village, Coconino Co., Arizona, <named-content xmlns:xlink="http://www.w3.org/1999/xlink" content-type="dwc:verbatimCoordinates" xlink:type="simple">36.054444 -112.140111</named-content><sup>4</sup>, elev. 6882ft., 15.ix.1939, coll. Dr. W.H. Behle; deposited in <named-content xmlns:xlink="http://www.w3.org/1999/xlink" content-type="dwc:institutional_code" xlink:type="simple">AMNH</named-content>. [examined]</comment></tp:nomenclature-citation><tp:nomenclature-citation><tp:taxon-name><tp:taxon-name-part taxon-name-part-type="genus">Rhechostica</tp:taxon-name-part> <tp:taxon-name-part taxon-name-part-type="species">behlei</tp:taxon-name-part></tp:taxon-name><comment> Raven, 1985: 149.</comment></tp:nomenclature-citation><tp:nomenclature-citation><tp:taxon-name><tp:taxon-name-part taxon-name-part-type="genus">Aphonopelma</tp:taxon-name-part> <tp:taxon-name-part taxon-name-part-type="species">behlei</tp:taxon-name-part></tp:taxon-name><comment> Smith, 1995: 76. <bold>syn. n.</bold></comment></tp:nomenclature-citation><tp:nomenclature-citation><tp:taxon-name><tp:taxon-name-part taxon-name-part-type="genus">Aphonopelma</tp:taxon-name-part> <tp:taxon-name-part taxon-name-part-type="species">vogeli</tp:taxon-name-part></tp:taxon-name><comment> Smith, 1995: 154; male holotype from Aztec, San Juan Co., New Mexico, <named-content xmlns:xlink="http://www.w3.org/1999/xlink" content-type="dwc:verbatimCoordinates" xlink:type="simple">36.822226 -107.992846</named-content><sup>6</sup>, elev. 5657ft., 20.x.1982, coll. W.A. Drew; deposited in Oklahoma State University collection [presumed lost]</comment></tp:nomenclature-citation><tp:nomenclature-citation><tp:taxon-name><tp:taxon-name-part taxon-name-part-type="genus">Aphonopelma</tp:taxon-name-part> <tp:taxon-name-part taxon-name-part-type="species">vogelae</tp:taxon-name-part></tp:taxon-name><comment> - male neotype designated (APH_1431) from 0.4 miles E. CR-7635 along dirt road, San Juan Co., New Mexico, <named-content xmlns:xlink="http://www.w3.org/1999/xlink" content-type="dwc:verbatimCoordinates" xlink:type="simple">36.28073 -107.8757</named-content><sup>2</sup>, elev. 6721ft., 4.xi.2011, coll. Amber Williams; deposited in <abbrev xmlns:xlink="http://www.w3.org/1999/xlink" content-type="institution" xlink:title="Auburn University Museum of Natural History; Auburn, Alabama" xlink:type="simple">AUMNH</abbrev>. [examined] <bold>syn. n.</bold></comment></tp:nomenclature-citation></tp:nomenclature-citation-list></tp:nomenclature><tp:treatment-sec sec-type="Diagnosis"><title>Diagnosis.</title><p>
            <italic><tp:taxon-name><tp:taxon-name-part taxon-name-part-type="genus">Aphonopelma</tp:taxon-name-part> <tp:taxon-name-part taxon-name-part-type="species">marxi</tp:taxon-name-part></tp:taxon-name></italic> (Fig. <xref ref-type="fig" rid="F88">88</xref>) is a member of the <italic><tp:taxon-name><tp:taxon-name-part taxon-name-part-type="genus">Marxi</tp:taxon-name-part></tp:taxon-name></italic> species group and can be identified by a combination of morphological, molecular, and geographic characteristics. Nuclear and mitochondrial DNA identifies <italic><tp:taxon-name><tp:taxon-name-part taxon-name-part-type="genus">Aphonopelma</tp:taxon-name-part> <tp:taxon-name-part taxon-name-part-type="species">marxi</tp:taxon-name-part></tp:taxon-name></italic> as a strongly supported monophyletic lineage (Figs <xref ref-type="fig" rid="F7">7</xref>–<xref ref-type="fig" rid="F8">8</xref>). <italic><tp:taxon-name><tp:taxon-name-part taxon-name-part-type="genus">Aphonopelma</tp:taxon-name-part> <tp:taxon-name-part taxon-name-part-type="species">marxi</tp:taxon-name-part></tp:taxon-name></italic> is morphologically most similar to species in the Madrean sky island but has a different distribution. This species can easily be differentiated from syntopic species due to its black (or faded black) color, overall hirsute appearance, size, and habitat. The most significant measurement that distinguishes male <italic><tp:taxon-name><tp:taxon-name-part taxon-name-part-type="genus">Aphonopelma</tp:taxon-name-part> <tp:taxon-name-part taxon-name-part-type="species">marxi</tp:taxon-name-part></tp:taxon-name></italic> from its closely related phylogenetic and syntopic species is <abbrev xmlns:xlink="http://www.w3.org/1999/xlink" xlink:title="metatarsus I length" xlink:type="simple">M1</abbrev>. Male <italic><tp:taxon-name><tp:taxon-name-part taxon-name-part-type="genus">Aphonopelma</tp:taxon-name-part> <tp:taxon-name-part taxon-name-part-type="species">marxi</tp:taxon-name-part></tp:taxon-name></italic> can be distinguished by possessing a larger <abbrev xmlns:xlink="http://www.w3.org/1999/xlink" xlink:title="femur I length retrolateral aspect" xlink:type="simple">F1</abbrev>/<abbrev xmlns:xlink="http://www.w3.org/1999/xlink" xlink:title="metatarsus I length" xlink:type="simple">M1</abbrev> (≥1.69; 1.69–1.94) than <italic><tp:taxon-name><tp:taxon-name-part taxon-name-part-type="genus">Aphonopelma</tp:taxon-name-part> <tp:taxon-name-part taxon-name-part-type="species">chalcodes</tp:taxon-name-part></tp:taxon-name></italic> (≤1.36; 1.11–1.36), <italic><tp:taxon-name><tp:taxon-name-part taxon-name-part-type="genus">Aphonopelma</tp:taxon-name-part> <tp:taxon-name-part taxon-name-part-type="species">hentzi</tp:taxon-name-part></tp:taxon-name></italic> (≤1.47; 1.32–1.47), <italic><tp:taxon-name><tp:taxon-name-part taxon-name-part-type="genus">Aphonopelma</tp:taxon-name-part> <tp:taxon-name-part taxon-name-part-type="species">mareki</tp:taxon-name-part></tp:taxon-name></italic> sp. n. (≤1.58; 1.41–1.58), and <italic><tp:taxon-name><tp:taxon-name-part taxon-name-part-type="genus">Aphonopelma</tp:taxon-name-part> <tp:taxon-name-part taxon-name-part-type="species">vorhiesi</tp:taxon-name-part></tp:taxon-name></italic> (≤1.63; 1.25–1.63). The most significant measurement that distinguishes female <italic><tp:taxon-name><tp:taxon-name-part taxon-name-part-type="genus">Aphonopelma</tp:taxon-name-part> <tp:taxon-name-part taxon-name-part-type="species">marxi</tp:taxon-name-part></tp:taxon-name></italic> from its closely related phylogenetic and syntopic species is <abbrev xmlns:xlink="http://www.w3.org/1999/xlink" xlink:title="femur I length retrolateral aspect" xlink:type="simple">F1</abbrev>. Female <italic><tp:taxon-name><tp:taxon-name-part taxon-name-part-type="genus">Aphonopelma</tp:taxon-name-part> <tp:taxon-name-part taxon-name-part-type="species">marxi</tp:taxon-name-part></tp:taxon-name></italic> can be distinguished by possessing a larger <abbrev xmlns:xlink="http://www.w3.org/1999/xlink" xlink:title="femur I length retrolateral aspect" xlink:type="simple">F1</abbrev>/<abbrev xmlns:xlink="http://www.w3.org/1999/xlink" xlink:title="metatarsus III length" xlink:type="simple">M3</abbrev> (≥1.76; 1.76–1.91) than <italic><tp:taxon-name><tp:taxon-name-part taxon-name-part-type="genus">Aphonopelma</tp:taxon-name-part> <tp:taxon-name-part taxon-name-part-type="species">chalcodes</tp:taxon-name-part></tp:taxon-name></italic> (≤1.66; 1.41–1.66), <italic><tp:taxon-name><tp:taxon-name-part taxon-name-part-type="genus">Aphonopelma</tp:taxon-name-part> <tp:taxon-name-part taxon-name-part-type="species">hentzi</tp:taxon-name-part></tp:taxon-name></italic> (≤1.61; 1.44–1.61), and <italic><tp:taxon-name><tp:taxon-name-part taxon-name-part-type="genus">Aphonopelma</tp:taxon-name-part> <tp:taxon-name-part taxon-name-part-type="species">mareki</tp:taxon-name-part></tp:taxon-name></italic> (≤1.75; 1.58–1.75); and a larger <abbrev xmlns:xlink="http://www.w3.org/1999/xlink" xlink:title="femur I length retrolateral aspect" xlink:type="simple">F1</abbrev>/<abbrev xmlns:xlink="http://www.w3.org/1999/xlink" xlink:title="tibia IV length" xlink:type="simple">T4</abbrev> (≥1.32; 1.32–1.43) than <italic><tp:taxon-name><tp:taxon-name-part taxon-name-part-type="genus">Aphonopelma</tp:taxon-name-part> <tp:taxon-name-part taxon-name-part-type="species">vorhiesi</tp:taxon-name-part></tp:taxon-name></italic> (≤1.25; 1.17–1.25).</p><fig id="F88" position="float" orientation="portrait"><label>Figure 88.</label><caption><p>
          <italic><tp:taxon-name><tp:taxon-name-part taxon-name-part-type="genus">Aphonopelma</tp:taxon-name-part> <tp:taxon-name-part taxon-name-part-type="species">marxi</tp:taxon-name-part></tp:taxon-name></italic> (Simon, 1891) specimens, live photographs. Male (L) - APH_0769; Female (R) - APH_1418.</p></caption><graphic xmlns:xlink="http://www.w3.org/1999/xlink" xlink:href="zookeys-560-001-g088.jpg" position="float" orientation="portrait" xlink:type="simple" id="oo_76414.jpg"/></fig></tp:treatment-sec><tp:treatment-sec sec-type="Description"><title>Description.</title><p>Male originally described by <xref ref-type="bibr" rid="B83">Simon (1891)</xref>. No labeled types were known to exist. Two specimens from the Geo. Marx collection are now deposited in the USNM: a male non-type from the San Bernardino Mountains, California and a male non-type from Punta del Aqua, Torrance Co., New Mexico. <xref ref-type="bibr" rid="B72">Prentice (1997)</xref> examined the non-types and designated the New Mexico male as the neotype.</p></tp:treatment-sec><tp:treatment-sec sec-type="Redescription of male exemplar"><title>Redescription of male exemplar</title><p>(APH_1396; Fig. <xref ref-type="fig" rid="F89">89</xref>). <italic>Specimen preparation and condition</italic>: Specimen collected live crossing road, preserved in 80% ethanol; deposited in <abbrev xmlns:xlink="http://www.w3.org/1999/xlink" content-type="institution" xlink:title="Auburn University Museum of Natural History; Auburn, Alabama" xlink:type="simple">AUMNH</abbrev>; original coloration faded due to preservation. Left legs I, III, IV, and left pedipalp removed for measurements and photographs; stored in vial with specimen. Right leg III removed for DNA and stored at -80°C in the <abbrev xmlns:xlink="http://www.w3.org/1999/xlink" content-type="institution" xlink:title="Auburn University Museum of Natural History; Auburn, Alabama" xlink:type="simple">AUMNH</abbrev> (Auburn, AL). <italic>General coloration</italic>: Black and faded black. <italic>Cephalothorax</italic>: Carapace 9.50 mm long, 8.98 mm wide; Very hirsute; densely clothed with black, slightly iridescent, pubescence mostly appressed to surface; fringe covered in long setae not closely appressed <!--PageBreak-->to surface; foveal groove medium deep and straight; pars cephalica region rises gradually from foveal groove, gently arching anteriorly, reaches peak before ocular area; AER very slightly procurved - mostly straight, PER recurved; normal sized chelicerae; clypeus slightly extends forward on a curve; <abbrev xmlns:xlink="http://www.w3.org/1999/xlink" xlink:title="labial length" xlink:type="simple">LBl</abbrev> 1.228, <abbrev xmlns:xlink="http://www.w3.org/1999/xlink" xlink:title="labial width" xlink:type="simple">LBw</abbrev> 1.376; sternum very hirsute, clothed with black, densely packed setae. <italic>Abdomen</italic>: Densely clothed in short black pubescence with numerous longer red/orange setae interspersed; possessing a dense dorsal patch of black Type I urticating bristles (<xref ref-type="bibr" rid="B20">Cooke et al. 1972</xref>). <italic>Legs</italic>: Very hirsute, particularly ventrally; densely clothed in black or faded black pubescence. Metatarsus I straight. <abbrev xmlns:xlink="http://www.w3.org/1999/xlink" xlink:title="femur I length retrolateral aspect" xlink:type="simple">F1</abbrev> 10.683; <abbrev xmlns:xlink="http://www.w3.org/1999/xlink" xlink:title="femur I width" xlink:type="simple">F1w</abbrev> 2.563; <abbrev xmlns:xlink="http://www.w3.org/1999/xlink" xlink:title="patella I length" xlink:type="simple">P1</abbrev> 3.868; <abbrev xmlns:xlink="http://www.w3.org/1999/xlink" xlink:title="tibia I length" xlink:type="simple">T1</abbrev> 8.649; <abbrev xmlns:xlink="http://www.w3.org/1999/xlink" xlink:title="metatarsus I length" xlink:type="simple">M1</abbrev> 6.048; <abbrev xmlns:xlink="http://www.w3.org/1999/xlink" xlink:title="tarsus I length" xlink:type="simple">A1</abbrev> 4.776; <abbrev xmlns:xlink="http://www.w3.org/1999/xlink" xlink:title="femur III length prolateral aspect" xlink:type="simple">F3</abbrev> 7.862; <abbrev xmlns:xlink="http://www.w3.org/1999/xlink" xlink:title="femur III width" xlink:type="simple">F3w</abbrev> 2.353; <abbrev xmlns:xlink="http://www.w3.org/1999/xlink" xlink:title="patella III length" xlink:type="simple">P3</abbrev> 3.401; <abbrev xmlns:xlink="http://www.w3.org/1999/xlink" xlink:title="tibia III length" xlink:type="simple">T3</abbrev> 5.858; <abbrev xmlns:xlink="http://www.w3.org/1999/xlink" xlink:title="metatarsus III length" xlink:type="simple">M3</abbrev> 6.311; <abbrev xmlns:xlink="http://www.w3.org/1999/xlink" xlink:title="tarsus III length" xlink:type="simple">A3</abbrev> 5.758; <abbrev xmlns:xlink="http://www.w3.org/1999/xlink" xlink:title="femur IV length prolateral aspect" xlink:type="simple">F4</abbrev> 9.913; <abbrev xmlns:xlink="http://www.w3.org/1999/xlink" xlink:title="femur IV width" xlink:type="simple">F4w</abbrev> 2.349; <abbrev xmlns:xlink="http://www.w3.org/1999/xlink" xlink:title="patella IV length" xlink:type="simple">P4</abbrev> 3.494; <abbrev xmlns:xlink="http://www.w3.org/1999/xlink" xlink:title="tibia IV length" xlink:type="simple">T4</abbrev> 8.04; <abbrev xmlns:xlink="http://www.w3.org/1999/xlink" xlink:title="metatarsus IV length" xlink:type="simple">M4</abbrev> 8.761; <abbrev xmlns:xlink="http://www.w3.org/1999/xlink" xlink:title="tarsus IV length" xlink:type="simple">A4</abbrev> 6.426; femur III is normal - not noticeably swollen or wider than other legs. All tarsi fully scopulate. Extent of metatarsal scopulation: leg III (<abbrev xmlns:xlink="http://www.w3.org/1999/xlink" xlink:title="ratio of the extent of metatarsus III scopulation length of scopulation/ventral length of metatarsus III" xlink:type="simple">SC3</abbrev>) = 66.3%; leg IV (<abbrev xmlns:xlink="http://www.w3.org/1999/xlink" xlink:title="ratio of the extent of metatarsus IV scopulation length of scopulation/ventral length of metatarsus IV" xlink:type="simple">SC4</abbrev>) = 46.5%. Five ventral spinose setae on metatarsus III; eleven ventral spinose setae on metatarsus IV; one large megaspine is present on the retrolateral tibia at the apex of the mating clasper; one large megaspine at the apex of the retrolateral branch of the mating clasper. <italic>Coxa I</italic>: Prolateral surface a mix of fine, hair-like and thin tapered setae. <italic>Pedipalps</italic>: Very hirsute, particularly ventrally; densely clothed in the same setal color as the other legs; two spinose setae on <!--PageBreak--><!--PageBreak-->the prolateral tibia; <abbrev xmlns:xlink="http://www.w3.org/1999/xlink" xlink:title="palpal tibia length retrolateral aspect" xlink:type="simple">PTl</abbrev> 6.409, <abbrev xmlns:xlink="http://www.w3.org/1999/xlink" xlink:title="palpal tibia width" xlink:type="simple">PTw</abbrev> 2.11. When extended, embolus tapers and gently curves to the retrolateral side.</p><fig id="F89" position="float" orientation="portrait"><label>Figure 89.</label><caption><p>
          <italic><tp:taxon-name><tp:taxon-name-part taxon-name-part-type="genus">Aphonopelma</tp:taxon-name-part> <tp:taxon-name-part taxon-name-part-type="species">marxi</tp:taxon-name-part></tp:taxon-name></italic> (Simon, 1891). <bold>A–I</bold> male specimen, APH_1396 <bold>A</bold> dorsal view of carapace, scale bar = 3.5mm <bold>B</bold> prolateral view of coxa I <bold>C</bold> dorsal view of femur III <bold>D</bold> ventral view of metatarsus III, scale bar = 3.5mm <bold>E</bold> ventral view of metatarsus IV, scale bar = 3mm <bold>F</bold> prolateral view of L pedipalp and palpal tibia, scale bar = 3mm <bold>G</bold> dorsal view of palpal bulb <bold>H</bold> retrolateral view of palpal bulb, scale bar = 1mm <bold>I</bold> prolateral view of tibia I (mating clasper), scale bar = 3.5mm.</p></caption><graphic xmlns:xlink="http://www.w3.org/1999/xlink" xlink:href="zookeys-560-001-g089.jpg" position="float" orientation="portrait" xlink:type="simple" id="oo_76416.jpg"/></fig><p>
            <bold>Variation (8).</bold> <abbrev xmlns:xlink="http://www.w3.org/1999/xlink" xlink:title="length of the carapace" xlink:type="simple">Cl</abbrev> 8.32–10.53 (9.348±0.24), <abbrev xmlns:xlink="http://www.w3.org/1999/xlink" xlink:title="width of the carapace" xlink:type="simple">Cw</abbrev> 8.03–10.55 (8.854±0.28), <abbrev xmlns:xlink="http://www.w3.org/1999/xlink" xlink:title="labial length" xlink:type="simple">LBl</abbrev> 1.087–1.397 (1.235±0.03), <abbrev xmlns:xlink="http://www.w3.org/1999/xlink" xlink:title="labial width" xlink:type="simple">LBw</abbrev> 1.222–1.64 (1.446±0.05), <abbrev xmlns:xlink="http://www.w3.org/1999/xlink" xlink:title="femur I length retrolateral aspect" xlink:type="simple">F1</abbrev> 9.556–12.45 (10.532±0.36), <abbrev xmlns:xlink="http://www.w3.org/1999/xlink" xlink:title="femur I width" xlink:type="simple">F1w</abbrev> 1.957–2.89 (2.444±0.11), <abbrev xmlns:xlink="http://www.w3.org/1999/xlink" xlink:title="patella I length" xlink:type="simple">P1</abbrev> 3.546–4.81 (3.896±0.15), <abbrev xmlns:xlink="http://www.w3.org/1999/xlink" xlink:title="tibia I length" xlink:type="simple">T1</abbrev> 7.366–10.21 (8.463±0.3), <abbrev xmlns:xlink="http://www.w3.org/1999/xlink" xlink:title="metatarsus I length" xlink:type="simple">M1</abbrev> 4.912–7.33 (5.847±0.26), <abbrev xmlns:xlink="http://www.w3.org/1999/xlink" xlink:title="tarsus I length" xlink:type="simple">A1</abbrev> 4.61–6.05 (5.051±0.17), L1 length 30.157–40.85 (33.79±1.2), <abbrev xmlns:xlink="http://www.w3.org/1999/xlink" xlink:title="femur III length prolateral aspect" xlink:type="simple">F3</abbrev> 7.184–9.23 (7.864±0.24), <abbrev xmlns:xlink="http://www.w3.org/1999/xlink" xlink:title="femur III width" xlink:type="simple">F3w</abbrev> 2.12–2.67 (2.315±0.06), <abbrev xmlns:xlink="http://www.w3.org/1999/xlink" xlink:title="patella III length" xlink:type="simple">P3</abbrev> 2.768–3.66 (3.179±0.11), <abbrev xmlns:xlink="http://www.w3.org/1999/xlink" xlink:title="tibia III length" xlink:type="simple">T3</abbrev> 5.386–7.37 (5.985±0.22), <abbrev xmlns:xlink="http://www.w3.org/1999/xlink" xlink:title="metatarsus III length" xlink:type="simple">M3</abbrev> 5.247–7.27 (6.183±0.23), <abbrev xmlns:xlink="http://www.w3.org/1999/xlink" xlink:title="tarsus III length" xlink:type="simple">A3</abbrev> 4.902–5.964 (5.421±0.14), L3 length 26.005–33.32 (28.632±0.86), <abbrev xmlns:xlink="http://www.w3.org/1999/xlink" xlink:title="femur IV length prolateral aspect" xlink:type="simple">F4</abbrev> 8.677–11.04 (9.536±0.28), <abbrev xmlns:xlink="http://www.w3.org/1999/xlink" xlink:title="femur IV width" xlink:type="simple">F4w</abbrev> 2.04–2.79 (2.268±0.09), <abbrev xmlns:xlink="http://www.w3.org/1999/xlink" xlink:title="patella IV length" xlink:type="simple">P4</abbrev> 2.943–4.11 (3.398±0.13), <abbrev xmlns:xlink="http://www.w3.org/1999/xlink" xlink:title="tibia IV length" xlink:type="simple">T4</abbrev> 7.058–9.39 (8.073±0.25), <abbrev xmlns:xlink="http://www.w3.org/1999/xlink" xlink:title="metatarsus IV length" xlink:type="simple">M4</abbrev> 7.548–9.74 (8.539±0.24), <abbrev xmlns:xlink="http://www.w3.org/1999/xlink" xlink:title="tarsus IV length" xlink:type="simple">A4</abbrev> 5.573–6.80 (6.247±0.15), L4 length 32.388–41.08 (35.791±1), <abbrev xmlns:xlink="http://www.w3.org/1999/xlink" xlink:title="palpal tibia length retrolateral aspect" xlink:type="simple">PTl</abbrev> 5.663–6.774 (6.152±0.13), <abbrev xmlns:xlink="http://www.w3.org/1999/xlink" xlink:title="palpal tibia width" xlink:type="simple">PTw</abbrev> 1.94–2.49 (2.134±0.06), <abbrev xmlns:xlink="http://www.w3.org/1999/xlink" xlink:title="ratio of the extent of metatarsus III scopulation length of scopulation/ventral length of metatarsus III" xlink:type="simple">SC3</abbrev> ratio 0.524–0.668 (0.605±0.02), <abbrev xmlns:xlink="http://www.w3.org/1999/xlink" xlink:title="ratio of the extent of metatarsus IV scopulation length of scopulation/ventral length of metatarsus IV" xlink:type="simple">SC4</abbrev> ratio 0.38–0.465 (0.411±0.01), Coxa I setae = thin tapered, <abbrev xmlns:xlink="http://www.w3.org/1999/xlink" xlink:title="femur III length prolateral aspect" xlink:type="simple">F3</abbrev> condition = normal.</p></tp:treatment-sec><tp:treatment-sec sec-type="Description of female exemplar"><title>Description of female exemplar</title><p>(APH_0452; Figs <xref ref-type="fig" rid="F90">90</xref>–<xref ref-type="fig" rid="F91">91</xref>). <italic>Specimen preparation and condition</italic>: Specimen collected live from burrow, preserved in 80% ethanol; deposited in <abbrev xmlns:xlink="http://www.w3.org/1999/xlink" content-type="institution" xlink:title="Auburn University Museum of Natural History; Auburn, Alabama" xlink:type="simple">AUMNH</abbrev>; original coloration faded due to preservation. Left legs I, III, IV, and pedipalp removed for photographs and measurements; stored in vial with specimen. Right leg III removed for DNA and stored at -80°C in the <abbrev xmlns:xlink="http://www.w3.org/1999/xlink" content-type="institution" xlink:title="Auburn University Museum of Natural History; Auburn, Alabama" xlink:type="simple">AUMNH</abbrev> (Auburn, AL). Genital plate with spermathecae removed and cleared, stored in vial with specimen. <italic>General coloration</italic>: Black/faded black. <italic>Cephalothorax</italic>: Carapace 15.30 mm long, 14.04 mm wide; Very hirsute, densely clothed with black/faded black, slightly iridescent, pubescence closely appressed to surface; fringe densely covered in longer setae; foveal groove medium deep and straight; pars cephalica region gently rises from thoracic furrow, arching anteriorly toward ocular area; AER very slightly procurved, PER very slightly recurved; robust chelicerae, clypeus straight; <abbrev xmlns:xlink="http://www.w3.org/1999/xlink" xlink:title="labial length" xlink:type="simple">LBl</abbrev> 1.74, <abbrev xmlns:xlink="http://www.w3.org/1999/xlink" xlink:title="labial width" xlink:type="simple">LBw</abbrev> 2.09; sternum very hirsute, clothed with long black/faded black setae. <italic>Abdomen</italic>: Densely clothed dorsally in short black setae with numerous longer, lighter setae interspersed (generally red or orange <italic>in situ</italic>); dense dorsal patch of black Type I urticating bristles (<xref ref-type="bibr" rid="B20">Cooke et al. 1972</xref>); ventral side with shorter black setae. <italic>Spermathecae</italic>: Paired and separate, short, tapering and curving medially towards capitate bulbs, with wide bases that are not fused. <italic>Legs</italic>: Very hirsute, particularly ventrally; densely clothed in medium and long black pubescence, with longer setae colored similarly as the long abdominal setae; <abbrev xmlns:xlink="http://www.w3.org/1999/xlink" xlink:title="femur I length retrolateral aspect" xlink:type="simple">F1</abbrev> 12.84; <abbrev xmlns:xlink="http://www.w3.org/1999/xlink" xlink:title="femur I width" xlink:type="simple">F1w</abbrev> 4.33; <abbrev xmlns:xlink="http://www.w3.org/1999/xlink" xlink:title="patella I length" xlink:type="simple">P1</abbrev> 6.29; <abbrev xmlns:xlink="http://www.w3.org/1999/xlink" xlink:title="tibia I length" xlink:type="simple">T1</abbrev> 10.29; <abbrev xmlns:xlink="http://www.w3.org/1999/xlink" xlink:title="metatarsus I length" xlink:type="simple">M1</abbrev> 6.88; <abbrev xmlns:xlink="http://www.w3.org/1999/xlink" xlink:title="tarsus I length" xlink:type="simple">A1</abbrev> 6.58; <abbrev xmlns:xlink="http://www.w3.org/1999/xlink" xlink:title="femur III length prolateral aspect" xlink:type="simple">F3</abbrev> 10.16; <abbrev xmlns:xlink="http://www.w3.org/1999/xlink" xlink:title="femur III width" xlink:type="simple">F3w</abbrev> 3.56; <abbrev xmlns:xlink="http://www.w3.org/1999/xlink" xlink:title="patella III length" xlink:type="simple">P3</abbrev> 5.04; <abbrev xmlns:xlink="http://www.w3.org/1999/xlink" xlink:title="tibia III length" xlink:type="simple">T3</abbrev> 7.18; <abbrev xmlns:xlink="http://www.w3.org/1999/xlink" xlink:title="metatarsus III length" xlink:type="simple">M3</abbrev> 6.72; <abbrev xmlns:xlink="http://www.w3.org/1999/xlink" xlink:title="tarsus III length" xlink:type="simple">A3</abbrev> 6.54; <abbrev xmlns:xlink="http://www.w3.org/1999/xlink" xlink:title="femur IV length prolateral aspect" xlink:type="simple">F4</abbrev> 11.94; <abbrev xmlns:xlink="http://www.w3.org/1999/xlink" xlink:title="femur IV width" xlink:type="simple">F4w</abbrev> 3.77; <abbrev xmlns:xlink="http://www.w3.org/1999/xlink" xlink:title="patella IV length" xlink:type="simple">P4</abbrev> 5.21; <abbrev xmlns:xlink="http://www.w3.org/1999/xlink" xlink:title="tibia IV length" xlink:type="simple">T4</abbrev> 9.54; <abbrev xmlns:xlink="http://www.w3.org/1999/xlink" xlink:title="metatarsus IV length" xlink:type="simple">M4</abbrev> 9.66; <abbrev xmlns:xlink="http://www.w3.org/1999/xlink" xlink:title="tarsus IV length" xlink:type="simple">A4</abbrev> 7.51. All tarsi fully scopulate. Extent of metatarsal scopulation: leg III (<abbrev xmlns:xlink="http://www.w3.org/1999/xlink" xlink:title="ratio of the extent of metatarsus III scopulation length of scopulation/ventral length of metatarsus III" xlink:type="simple">SC3</abbrev>) = 70.0%; leg IV (<abbrev xmlns:xlink="http://www.w3.org/1999/xlink" xlink:title="ratio of the extent of metatarsus IV scopulation length of scopulation/ventral length of metatarsus IV" xlink:type="simple">SC4</abbrev>) = 50.6%. Three ventral spinose setae on metatarsus III; seven ventral spinose setae on metatarsus IV. <italic>Coxa I</italic>: Prolateral surface a mix of fine, hair-like and tapered/medium tapered setae. <italic>Pedipalps</italic>: Densely clothed in the same setal color as the other legs; one spinose seta on the apical, prolateral femur and two spinose setae on the prolateral tibia.</p><fig id="F90" position="float" orientation="portrait"><label>Figure 90.</label><caption><p>
          <italic><tp:taxon-name><tp:taxon-name-part taxon-name-part-type="genus">Aphonopelma</tp:taxon-name-part> <tp:taxon-name-part taxon-name-part-type="species">marxi</tp:taxon-name-part></tp:taxon-name></italic> (Simon, 1891). <bold>A–E</bold> female specimen, APH_0452 <bold>A</bold> dorsal view of carapace, scale bar = 7mm <bold>B</bold> prolateral view of coxa I <bold>C</bold> ventral view of metatarsus III, scale bar = 3mm <bold>D</bold> ventral view of metatarsus IV, scale bar = 3mm <bold>E</bold> prolateral view of L pedipalp and palpal tibia.</p></caption><graphic xmlns:xlink="http://www.w3.org/1999/xlink" xlink:href="zookeys-560-001-g090.jpg" position="float" orientation="portrait" xlink:type="simple" id="oo_76418.jpg"/></fig><fig id="F91" position="float" orientation="portrait"><label>Figure 91.</label><caption><p>
          <italic><tp:taxon-name><tp:taxon-name-part taxon-name-part-type="genus">Aphonopelma</tp:taxon-name-part> <tp:taxon-name-part taxon-name-part-type="species">marxi</tp:taxon-name-part></tp:taxon-name></italic> (Simon, 1891). <bold>A–E</bold> cleared spermathecae <bold>A</bold> APH_0452 <bold>B</bold> APH_1540 <bold>C</bold> APH_1541 <bold>D</bold> APH_2249 <bold>E</bold> APH_2266.</p></caption><graphic xmlns:xlink="http://www.w3.org/1999/xlink" xlink:href="zookeys-560-001-g091.jpg" position="float" orientation="portrait" xlink:type="simple" id="oo_76420.jpg"/></fig><p>
            <bold>Variation (5).</bold> <abbrev xmlns:xlink="http://www.w3.org/1999/xlink" xlink:title="length of the carapace" xlink:type="simple">Cl</abbrev> 13.49–15.30 (14.454±0.34), <abbrev xmlns:xlink="http://www.w3.org/1999/xlink" xlink:title="width of the carapace" xlink:type="simple">Cw</abbrev> 12.85–15.02 (13.714±0.38), <abbrev xmlns:xlink="http://www.w3.org/1999/xlink" xlink:title="labial length" xlink:type="simple">LBl</abbrev> 1.49–2.27 (1.86±0.13), <abbrev xmlns:xlink="http://www.w3.org/1999/xlink" xlink:title="labial width" xlink:type="simple">LBw</abbrev> 1.95–2.31 (2.148±0.07), <abbrev xmlns:xlink="http://www.w3.org/1999/xlink" xlink:title="femur I length retrolateral aspect" xlink:type="simple">F1</abbrev> 11.48–13.62 (12.498±0.36), <abbrev xmlns:xlink="http://www.w3.org/1999/xlink" xlink:title="femur I width" xlink:type="simple">F1w</abbrev> 3.68–4.47 (4.004±0.16), <abbrev xmlns:xlink="http://www.w3.org/1999/xlink" xlink:title="patella I length" xlink:type="simple">P1</abbrev> 5.24–6.76 (5.95±0.26), <abbrev xmlns:xlink="http://www.w3.org/1999/xlink" xlink:title="tibia I length" xlink:type="simple">T1</abbrev> 9.17–<!--PageBreak--><!--PageBreak-->10.91 (9.914±0.31), <abbrev xmlns:xlink="http://www.w3.org/1999/xlink" xlink:title="metatarsus I length" xlink:type="simple">M1</abbrev> 6.22–7.23 (6.76±0.16), <abbrev xmlns:xlink="http://www.w3.org/1999/xlink" xlink:title="tarsus I length" xlink:type="simple">A1</abbrev> 5.58–7.13 (6.276±0.27), L1 length 37.69–44.70 (41.398±1.17), <abbrev xmlns:xlink="http://www.w3.org/1999/xlink" xlink:title="femur III length prolateral aspect" xlink:type="simple">F3</abbrev> 8.87–10.83 (9.832±0.32), <abbrev xmlns:xlink="http://www.w3.org/1999/xlink" xlink:title="femur III width" xlink:type="simple">F3w</abbrev> 2.94–4.06 (3.39±0.2), <abbrev xmlns:xlink="http://www.w3.org/1999/xlink" xlink:title="patella III length" xlink:type="simple">P3</abbrev> 4.36–5.54 (4.912±0.19), <abbrev xmlns:xlink="http://www.w3.org/1999/xlink" xlink:title="tibia III length" xlink:type="simple">T3</abbrev> 6.36–7.93 (6.958±0.28), <abbrev xmlns:xlink="http://www.w3.org/1999/xlink" xlink:title="metatarsus III length" xlink:type="simple">M3</abbrev> 6.49–7.30 (6.818±0.14), <abbrev xmlns:xlink="http://www.w3.org/1999/xlink" xlink:title="tarsus III length" xlink:type="simple">A3</abbrev> 5.45–6.66 (6.182±0.23), L3 length 31.67–38.0 (34.702±1.04), <abbrev xmlns:xlink="http://www.w3.org/1999/xlink" xlink:title="femur IV length prolateral aspect" xlink:type="simple">F4</abbrev> 10.85–13.28 (11.936±0.4), <abbrev xmlns:xlink="http://www.w3.org/1999/xlink" xlink:title="femur IV width" xlink:type="simple">F4w</abbrev> 3.36–3.81 (3.566±0.1), <abbrev xmlns:xlink="http://www.w3.org/1999/xlink" xlink:title="patella IV length" xlink:type="simple">P4</abbrev> 4.35–5.50 (4.936±0.21), <abbrev xmlns:xlink="http://www.w3.org/1999/xlink" xlink:title="tibia IV length" xlink:type="simple">T4</abbrev> 8.64–9.54 (9.146±0.18), <abbrev xmlns:xlink="http://www.w3.org/1999/xlink" xlink:title="metatarsus IV length" xlink:type="simple">M4</abbrev> 8.71–10.69 (9.734±0.32), <abbrev xmlns:xlink="http://www.w3.org/1999/xlink" xlink:title="tarsus IV length" xlink:type="simple">A4</abbrev> 6.18–7.61 (7.124±0.28), L4 length 38.73–46.55 (42.876±1.26), <abbrev xmlns:xlink="http://www.w3.org/1999/xlink" xlink:title="ratio of the extent of metatarsus III scopulation length of scopulation/ventral length of metatarsus III" xlink:type="simple">SC3</abbrev> ratio 0.597–0.74 (0.674±0.02), <abbrev xmlns:xlink="http://www.w3.org/1999/xlink" xlink:title="ratio of the extent of metatarsus IV scopulation length of scopulation/ventral length of metatarsus IV" xlink:type="simple">SC4</abbrev> ratio 0.339–0.51 (0.438±0.04), Coxa I setae = tapered/medium tapered. Spermathecae variation can be seen in Figure <xref ref-type="fig" rid="F91">91</xref>.</p></tp:treatment-sec><tp:treatment-sec sec-type="material"><title>Material examined.</title><p>
            <bold>United States: Arizona: Apache</bold>: 0.75 miles NE Hwy-191 on Hwy-61, <named-content xmlns:xlink="http://www.w3.org/1999/xlink" content-type="dwc:verbatimCoordinates" xlink:type="simple">34.908575 -109.227341</named-content> <sup>1</sup>, 6251ft., [APH_1408, 9/10/2011, 1♂, Brent E. Hendrixson, Thomas Martin, <abbrev xmlns:xlink="http://www.w3.org/1999/xlink" content-type="institution" xlink:title="Auburn University Museum of Natural History; Auburn, Alabama" xlink:type="simple">AUMNH</abbrev>]; 9.5 miles N Hwy-61 on Hwy-191, <named-content xmlns:xlink="http://www.w3.org/1999/xlink" content-type="dwc:verbatimCoordinates" xlink:type="simple">35.030934 -109.254585</named-content> <sup>1</sup>, 6415ft., [APH_1423, 12/10/2011, 1 juv, Brent E. Hendrixson, Thomas Martin, <abbrev xmlns:xlink="http://www.w3.org/1999/xlink" content-type="institution" xlink:title="Auburn University Museum of Natural History; Auburn, Alabama" xlink:type="simple">AUMNH</abbrev>]; Ganada, <named-content xmlns:xlink="http://www.w3.org/1999/xlink" content-type="dwc:verbatimCoordinates" xlink:type="simple">35.711279 -109.542049</named-content> <sup>5</sup>, 6398ft., [APH_2576, 5/10/1962, 1♂, Charles Supplee, <named-content xmlns:xlink="http://www.w3.org/1999/xlink" content-type="dwc:institutional_code" xlink:type="simple">AMNH</named-content>]; Navajo Indian Reservation, Chuska Mtns, Roof Butte, 2.8 miles on IR-68/road to Roof Butte lookout tower from IR-13, <named-content xmlns:xlink="http://www.w3.org/1999/xlink" content-type="dwc:verbatimCoordinates" xlink:type="simple">36.45784722 -109.0942889</named-content> <sup>1</sup>, 9304ft., [APH_0452, 30/8/2008, 1♀, Zach Valois, <abbrev xmlns:xlink="http://www.w3.org/1999/xlink" content-type="institution" xlink:title="Auburn University Museum of Natural History; Auburn, Alabama" xlink:type="simple">AUMNH</abbrev>]; <bold>Coconino</bold>: 1 mile north of Cosimo and east of Flagstaff, <named-content xmlns:xlink="http://www.w3.org/1999/xlink" content-type="dwc:verbatimCoordinates" xlink:type="simple">35.237379 -111.465593</named-content> <sup>5</sup>, 6348ft., [APH_2514, 1/11/1978, 1♂, B. and M.W. Sanderson, <named-content xmlns:xlink="http://www.w3.org/1999/xlink" content-type="dwc:institutional_code" xlink:type="simple">AMNH</named-content>]; 5 miles south of Lindbergh Spt. And south of Flagstaff on 89A, <named-content xmlns:xlink="http://www.w3.org/1999/xlink" content-type="dwc:verbatimCoordinates" xlink:type="simple">35.010414 -111.738008</named-content> <sup>5</sup>, 5587ft., [APH_2520, 19/10/1977, 1♂, B. and M.W. Sanderson, <named-content xmlns:xlink="http://www.w3.org/1999/xlink" content-type="dwc:institutional_code" xlink:type="simple">AMNH</named-content>]; FH-3 (Lake Mary Road) south of Flagstaff, <named-content xmlns:xlink="http://www.w3.org/1999/xlink" content-type="dwc:verbatimCoordinates" xlink:type="simple">35.132647 -111.612736</named-content> <sup>5</sup>, 6873ft., [APH_2516, 4/10/1977, 1♂, B. and M.W. Sanderson, <named-content xmlns:xlink="http://www.w3.org/1999/xlink" content-type="dwc:institutional_code" xlink:type="simple">AMNH</named-content>]; Grand Canyon - river side, <named-content xmlns:xlink="http://www.w3.org/1999/xlink" content-type="dwc:verbatimCoordinates" xlink:type="simple">36.091658 -112.131436</named-content> <sup>7</sup>, 3668ft., [APH_2522, 25/10/1982, 1♂, V. Roth, <named-content xmlns:xlink="http://www.w3.org/1999/xlink" content-type="dwc:institutional_code" xlink:type="simple">AMNH</named-content>]; Leupp Road (510) east of Flagstaff toward Doney Peak, <named-content xmlns:xlink="http://www.w3.org/1999/xlink" content-type="dwc:verbatimCoordinates" xlink:type="simple">35.304918 -111.20856</named-content> <sup>5</sup>, 5469ft., [APH_2519, 5/10/1977, 1♂, B. Sanderson, <named-content xmlns:xlink="http://www.w3.org/1999/xlink" content-type="dwc:institutional_code" xlink:type="simple">AMNH</named-content>]; Northeast of Flagstaff about 1/4 mile east of Highway 89A on Leupp Road, <named-content xmlns:xlink="http://www.w3.org/1999/xlink" content-type="dwc:verbatimCoordinates" xlink:type="simple">35.238083 -111.42633</named-content> <sup>5</sup>, 6207ft., [APH_2530, 30/9/1977, 1♂, F.B. and M.W. Sanderson, <named-content xmlns:xlink="http://www.w3.org/1999/xlink" content-type="dwc:institutional_code" xlink:type="simple">AMNH</named-content>]; Northeast of Flagstaff in pine-oak forest, <named-content xmlns:xlink="http://www.w3.org/1999/xlink" content-type="dwc:verbatimCoordinates" xlink:type="simple">35.241395 -111.555125</named-content> <sup>6</sup>, 6824ft., [APH_2515, 24/9/1977, 1♂, B. and M.W. Sanderson, <named-content xmlns:xlink="http://www.w3.org/1999/xlink" content-type="dwc:institutional_code" xlink:type="simple">AMNH</named-content>]; [APH_2517, 10/10/1977, 1♂, B. and M.W. Sanderson, <named-content xmlns:xlink="http://www.w3.org/1999/xlink" content-type="dwc:institutional_code" xlink:type="simple">AMNH</named-content>]; On road north of Mormon Lake, <named-content xmlns:xlink="http://www.w3.org/1999/xlink" content-type="dwc:verbatimCoordinates" xlink:type="simple">34.997156 -111.453915</named-content> <sup>5</sup>, 7175ft., [APH_2518, 9/10/1978, 1♂, B. and M.W. Sanderson, <named-content xmlns:xlink="http://www.w3.org/1999/xlink" content-type="dwc:institutional_code" xlink:type="simple">AMNH</named-content>]; Schnebly Hill Road northeast of Sedona in pines north Highway 17, <named-content xmlns:xlink="http://www.w3.org/1999/xlink" content-type="dwc:verbatimCoordinates" xlink:type="simple">34.914247 -111.640255</named-content> <sup>5</sup>, 6506ft., [APH_2523, 21/10/1976, 1♂, M.W. Sanderson, <named-content xmlns:xlink="http://www.w3.org/1999/xlink" content-type="dwc:institutional_code" xlink:type="simple">AMNH</named-content>]; 0.1 miles NW Mormon Lake Rd on FS Rd 240, <named-content xmlns:xlink="http://www.w3.org/1999/xlink" content-type="dwc:verbatimCoordinates" xlink:type="simple">34.946366 -111.490839</named-content> <sup>1</sup>, 7175ft., [APH_0764, 6/10/2009, 1♂, Brent E. Hendrixson, Thomas Martin, <abbrev xmlns:xlink="http://www.w3.org/1999/xlink" content-type="institution" xlink:title="Auburn University Museum of Natural History; Auburn, Alabama" xlink:type="simple">AUMNH</abbrev>]; 0.54 miles E Spruce St on Hwy-180, <named-content xmlns:xlink="http://www.w3.org/1999/xlink" content-type="dwc:verbatimCoordinates" xlink:type="simple">35.604503 -112.040946</named-content> <sup>1</sup>, 6126ft., [APH_0772, 7/10/2009, 1♂, Brent E. Hendrixson, Thomas Martin, <abbrev xmlns:xlink="http://www.w3.org/1999/xlink" content-type="institution" xlink:title="Auburn University Museum of Natural History; Auburn, Alabama" xlink:type="simple">AUMNH</abbrev>]; 0.63 miles W Spruce St on Hwy-180, <named-content xmlns:xlink="http://www.w3.org/1999/xlink" content-type="dwc:verbatimCoordinates" xlink:type="simple">35.609818 -112.060954</named-content> <sup>1</sup>, 6095ft., [APH_0773, 7/10/2009, 1♂, Brent E. Hendrixson, Thomas Martin, <abbrev xmlns:xlink="http://www.w3.org/1999/xlink" content-type="institution" xlink:title="Auburn University Museum of Natural History; Auburn, Alabama" xlink:type="simple">AUMNH</abbrev>]; 0.9 miles E Hwy-64/180 on FS Rd 320, <named-content xmlns:xlink="http://www.w3.org/1999/xlink" content-type="dwc:verbatimCoordinates" xlink:type="simple">35.804115 -112.115103</named-content> <sup>1</sup>, 6185ft., [APH_0769, 7/10/2009, 1♂, Brent E. Hendrixson, Thomas Martin, <abbrev xmlns:xlink="http://www.w3.org/1999/xlink" content-type="institution" xlink:title="Auburn University Museum of Natural History; Auburn, Alabama" xlink:type="simple">AUMNH</abbrev>]; 1.1 miles S FS Rd 320 on Hwy-64/180, <named-content xmlns:xlink="http://www.w3.org/1999/xlink" content-type="dwc:verbatimCoordinates" xlink:type="simple">35.787285 -112.129924</named-content> <sup>1</sup>, 6095ft., [APH_0770-0771, 7/10/2009, 2♂, <!--PageBreak-->Brent E. Hendrixson, Thomas Martin, <abbrev xmlns:xlink="http://www.w3.org/1999/xlink" content-type="institution" xlink:title="Auburn University Museum of Natural History; Auburn, Alabama" xlink:type="simple">AUMNH</abbrev>]; 1.5 miles S Mormon Lake Rd on Lake Mary Rd, <named-content xmlns:xlink="http://www.w3.org/1999/xlink" content-type="dwc:verbatimCoordinates" xlink:type="simple">34.962886 -111.437062</named-content> <sup>1</sup>, 7298ft., [APH_1403-1404, 9/10/2011, 2♂, Brent E. Hendrixson, Thomas Martin, <abbrev xmlns:xlink="http://www.w3.org/1999/xlink" content-type="institution" xlink:title="Auburn University Museum of Natural History; Auburn, Alabama" xlink:type="simple">AUMNH</abbrev>]; 1.55 miles N FR-234 on Lake Mary Rd, <named-content xmlns:xlink="http://www.w3.org/1999/xlink" content-type="dwc:verbatimCoordinates" xlink:type="simple">34.673922 -111.380134</named-content> <sup>1</sup>, 6893ft., [APH_1406, 9/10/2011, 1♂, Brent E. Hendrixson, Thomas Martin, <abbrev xmlns:xlink="http://www.w3.org/1999/xlink" content-type="institution" xlink:title="Auburn University Museum of Natural History; Auburn, Alabama" xlink:type="simple">AUMNH</abbrev>]; 1.66 miles W Lake Mary Rd on Mormon Lake Rd, <named-content xmlns:xlink="http://www.w3.org/1999/xlink" content-type="dwc:verbatimCoordinates" xlink:type="simple">34.983545 -111.474974</named-content> <sup>1</sup>, 7251ft., [APH_0765, 6/10/2009, 1♂, Brent E. Hendrixson, Thomas Martin, <abbrev xmlns:xlink="http://www.w3.org/1999/xlink" content-type="institution" xlink:title="Auburn University Museum of Natural History; Auburn, Alabama" xlink:type="simple">AUMNH</abbrev>]; 2.33 miles N Mormon Lake Rd on Lake Mary Rd, <named-content xmlns:xlink="http://www.w3.org/1999/xlink" content-type="dwc:verbatimCoordinates" xlink:type="simple">35.014623 -111.451737</named-content> <sup>1</sup>, 6910ft., [APH_0766-0767, 6/10/2009, 1♂, 1♀, Brent E. Hendrixson, Thomas Martin, <abbrev xmlns:xlink="http://www.w3.org/1999/xlink" content-type="institution" xlink:title="Auburn University Museum of Natural History; Auburn, Alabama" xlink:type="simple">AUMNH</abbrev>]; 3.5 miles north of Flagstaff on 89A, then 1 mile northeast on Land Fill road, <named-content xmlns:xlink="http://www.w3.org/1999/xlink" content-type="dwc:verbatimCoordinates" xlink:type="simple">35.286659 -111.537408</named-content> <sup>5</sup>, 6726ft., [APH_2556, 21/10/1977, 1♂, M.W. Sanderson, <named-content xmlns:xlink="http://www.w3.org/1999/xlink" content-type="dwc:institutional_code" xlink:type="simple">AMNH</named-content>]; 5.4 miles N Mormon Lake Rd on Lake Mary Rd, <named-content xmlns:xlink="http://www.w3.org/1999/xlink" content-type="dwc:verbatimCoordinates" xlink:type="simple">35.056801 -111.462549</named-content> <sup>1</sup>, 6913ft., [APH_0768, 6/10/2009, 1♂, Brent E. Hendrixson, Thomas Martin, <abbrev xmlns:xlink="http://www.w3.org/1999/xlink" content-type="institution" xlink:title="Auburn University Museum of Natural History; Auburn, Alabama" xlink:type="simple">AUMNH</abbrev>]; 6 miles north of Flagstaff-east of Highway 89A, <named-content xmlns:xlink="http://www.w3.org/1999/xlink" content-type="dwc:verbatimCoordinates" xlink:type="simple">35.286052 -111.534536</named-content> <sup>5</sup>, 6739ft., [APH_2558, 4/10/1977, 1♂, B. and M.W. Sanderson, <named-content xmlns:xlink="http://www.w3.org/1999/xlink" content-type="dwc:institutional_code" xlink:type="simple">AMNH</named-content>]; 8 miles north of Flagstaff on 89A, <named-content xmlns:xlink="http://www.w3.org/1999/xlink" content-type="dwc:verbatimCoordinates" xlink:type="simple">35.270113 -111.545071</named-content> <sup>5</sup>, 6732ft., [APH_2545, 5/11/1977, 1♂, B. and M.W. Sanderson, <named-content xmlns:xlink="http://www.w3.org/1999/xlink" content-type="dwc:institutional_code" xlink:type="simple">AMNH</named-content>]; along FR-47 near Kaibab Lake, <named-content xmlns:xlink="http://www.w3.org/1999/xlink" content-type="dwc:verbatimCoordinates" xlink:type="simple">35.276468 -112.156744</named-content> <sup>1</sup>, 6885ft., [APH_1427, 15/10/2011, 1♂, Brent E. Hendrixson, Krissy E. Rehm, <abbrev xmlns:xlink="http://www.w3.org/1999/xlink" content-type="institution" xlink:title="Auburn University Museum of Natural History; Auburn, Alabama" xlink:type="simple">AUMNH</abbrev>]; along FS-126, <named-content xmlns:xlink="http://www.w3.org/1999/xlink" content-type="dwc:verbatimCoordinates" xlink:type="simple">34.982005 -111.27115</named-content> <sup>2</sup>, 6382ft., [APH_0750, 20/9/2009, 1♂, Tyler P. McKee, <abbrev xmlns:xlink="http://www.w3.org/1999/xlink" content-type="institution" xlink:title="Auburn University Museum of Natural History; Auburn, Alabama" xlink:type="simple">AUMNH</abbrev>]; Disc Cave, <named-content xmlns:xlink="http://www.w3.org/1999/xlink" content-type="dwc:verbatimCoordinates" xlink:type="simple">35.246593 -111.746956</named-content> <sup>5</sup>, 7690ft., [APH_2054, 1/11/1953, 1♂, R. deSaussure, <named-content xmlns:xlink="http://www.w3.org/1999/xlink" content-type="dwc:institutional_code" xlink:type="simple">AMNH</named-content>]; E of junction of I-17 and Rocky Park Road, <named-content xmlns:xlink="http://www.w3.org/1999/xlink" content-type="dwc:verbatimCoordinates" xlink:type="simple">34.808426 -111.598321</named-content> <sup>5</sup>, 6463ft., [AUMS_2274, 12/1991, 1♀, <!--PageBreak-->Chuck Kristensen, <abbrev xmlns:xlink="http://www.w3.org/1999/xlink" content-type="institution" xlink:title="Auburn University Museum of Natural History; Auburn, Alabama" xlink:type="simple">AUMNH</abbrev>]; east side of Upper Lake Mary, <named-content xmlns:xlink="http://www.w3.org/1999/xlink" content-type="dwc:verbatimCoordinates" xlink:type="simple">35.048834 -111.456544</named-content> <sup>5</sup>, 6860ft., [APH_2563, 9/10/1978, 1♂, B. and M.W. Sanderson, <named-content xmlns:xlink="http://www.w3.org/1999/xlink" content-type="dwc:institutional_code" xlink:type="simple">AMNH</named-content>]; Grand Canyon, <named-content xmlns:xlink="http://www.w3.org/1999/xlink" content-type="dwc:verbatimCoordinates" xlink:type="simple">36.090161 -112.123683</named-content> <sup>7</sup>, 3540ft., [APH_2592, 3/10/1935, 1♂, unknown, <named-content xmlns:xlink="http://www.w3.org/1999/xlink" content-type="dwc:institutional_code" xlink:type="simple">AMNH</named-content>]; Grand Canyon National Park, South Rim Trail, <named-content xmlns:xlink="http://www.w3.org/1999/xlink" content-type="dwc:verbatimCoordinates" xlink:type="simple">36.060569 -112.124309</named-content> <sup>1</sup>, 6987ft., [APH_1425-1426, 14/10/2011, 1♂, 1♀, Brent E. Hendrixson, Krissy E. Rehm, <abbrev xmlns:xlink="http://www.w3.org/1999/xlink" content-type="institution" xlink:title="Auburn University Museum of Natural History; Auburn, Alabama" xlink:type="simple">AUMNH</abbrev>]; Grand Canyon Village, <named-content xmlns:xlink="http://www.w3.org/1999/xlink" content-type="dwc:verbatimCoordinates" xlink:type="simple">36.054444 -112.140111</named-content> <sup>5</sup>, 6880ft., [APH_2047, 15/9/1939, 1♂, W.H. Behle, <named-content xmlns:xlink="http://www.w3.org/1999/xlink" content-type="dwc:institutional_code" xlink:type="simple">AMNH</named-content>]; Grand Canyon - Colorado river side, <named-content xmlns:xlink="http://www.w3.org/1999/xlink" content-type="dwc:verbatimCoordinates" xlink:type="simple">36.090969 -112.128235</named-content> <sup>7</sup>, 3675ft., [APH_2564, 23/10/1982, 1♂, V. Roth, <named-content xmlns:xlink="http://www.w3.org/1999/xlink" content-type="dwc:institutional_code" xlink:type="simple">AMNH</named-content>]; Grand Canyon, S rim, 5.5 miles E of Hwy 64/180 off Hwy 64, <named-content xmlns:xlink="http://www.w3.org/1999/xlink" content-type="dwc:verbatimCoordinates" xlink:type="simple">36.006329 -112.03996</named-content> <sup>5</sup>, 7160ft., [AUMS_2270, 7/10/1995, 1♀, T.R. Prentice, <abbrev xmlns:xlink="http://www.w3.org/1999/xlink" content-type="institution" xlink:title="Auburn University Museum of Natural History; Auburn, Alabama" xlink:type="simple">AUMNH</abbrev>]; Grand Canyon, S. Rim - 7.7 E of Hwy 64/180 jct off Hwy 64, <named-content xmlns:xlink="http://www.w3.org/1999/xlink" content-type="dwc:verbatimCoordinates" xlink:type="simple">35.993894 -112.02127</named-content> <sup>4</sup>, 7370ft., [AUMS_2393, 6/10/1996, 1♂, T.R. Prentice, <abbrev xmlns:xlink="http://www.w3.org/1999/xlink" content-type="institution" xlink:title="Auburn University Museum of Natural History; Auburn, Alabama" xlink:type="simple">AUMNH</abbrev>]; Grand Canyon, S. Rim 5.7 E of Hwy 64/180 jct, <named-content xmlns:xlink="http://www.w3.org/1999/xlink" content-type="dwc:verbatimCoordinates" xlink:type="simple">35.996859 -112.032781</named-content> <sup>5</sup>, 7295ft., [AUMS_2291, 6/10/1996, 1♂, T.R. Prentice, <abbrev xmlns:xlink="http://www.w3.org/1999/xlink" content-type="institution" xlink:title="Auburn University Museum of Natural History; Auburn, Alabama" xlink:type="simple">AUMNH</abbrev>]; Highway 180, 0.1 miles E of marker 258, <named-content xmlns:xlink="http://www.w3.org/1999/xlink" content-type="dwc:verbatimCoordinates" xlink:type="simple">35.59363 -112.000625</named-content> <sup>4</sup>, 6280ft., [AUMS_2271, 17/10/1998, 1♂, T.R. Prentice, <abbrev xmlns:xlink="http://www.w3.org/1999/xlink" content-type="institution" xlink:title="Auburn University Museum of Natural History; Auburn, Alabama" xlink:type="simple">AUMNH</abbrev>]; Highway 180, 1.6 miles E of marker 258, <named-content xmlns:xlink="http://www.w3.org/1999/xlink" content-type="dwc:verbatimCoordinates" xlink:type="simple">35.594031 -112.000933</named-content> <sup>5</sup>, 6280ft., [AUMS_2269, 17/10/1998, 1♂, T.R. Prentice, <abbrev xmlns:xlink="http://www.w3.org/1999/xlink" content-type="institution" xlink:title="Auburn University Museum of Natural History; Auburn, Alabama" xlink:type="simple">AUMNH</abbrev>]; Hwy 64, 1.5 miles S of Hwy 64 and 180 junction, <named-content xmlns:xlink="http://www.w3.org/1999/xlink" content-type="dwc:verbatimCoordinates" xlink:type="simple">36.050233 -112.067007</named-content> <sup>4</sup>, 6033ft., [AUMS_3290, 18/10/1998, 1♀, T.R. Prentice, <abbrev xmlns:xlink="http://www.w3.org/1999/xlink" content-type="institution" xlink:title="Auburn University Museum of Natural History; Auburn, Alabama" xlink:type="simple">AUMNH</abbrev>]; just east of Lake Mary Rd on unnamed Forest Rd, <named-content xmlns:xlink="http://www.w3.org/1999/xlink" content-type="dwc:verbatimCoordinates" xlink:type="simple">34.695292 -111.372356</named-content> <sup>1</sup>, 6908ft., [APH_1405, 9/10/2011, 1♀, Brent E. Hendrixson, Thomas Martin, <abbrev xmlns:xlink="http://www.w3.org/1999/xlink" content-type="institution" xlink:title="Auburn University Museum of Natural History; Auburn, Alabama" xlink:type="simple">AUMNH</abbrev>]; Kaibab Lake, 0.5 miles W of Hwy 64, 0.75 miles N of I-40, <named-content xmlns:xlink="http://www.w3.org/1999/xlink" content-type="dwc:verbatimCoordinates" xlink:type="simple">35.27411 -112.157105</named-content> <sup>4</sup>, 6933ft., [AUMS_2275, 22/10/1999, 1♂, T.R. Prentice, <abbrev xmlns:xlink="http://www.w3.org/1999/xlink" content-type="institution" xlink:title="Auburn University Museum of Natural History; Auburn, Alabama" xlink:type="simple">AUMNH</abbrev>]; Kaibab National Forest, along Benham Trail, <named-content xmlns:xlink="http://www.w3.org/1999/xlink" content-type="dwc:verbatimCoordinates" xlink:type="simple">35.203242 -112.179256</named-content> <sup>1</sup>, 7307ft., [APH_1428, 15/10/2011, 1♂, Brent E. Hendrixson, Krissy E. Rehm, <abbrev xmlns:xlink="http://www.w3.org/1999/xlink" content-type="institution" xlink:title="Auburn University Museum of Natural History; Auburn, Alabama" xlink:type="simple">AUMNH</abbrev>]; Lake Mary Rd, along Lower Lake Mary, <named-content xmlns:xlink="http://www.w3.org/1999/xlink" content-type="dwc:verbatimCoordinates" xlink:type="simple">35.086973 -111.533713</named-content> <sup>1</sup>, 6773ft., [APH_1529, 4/10/2012, 1♂, Brent E. Hendrixson, <abbrev xmlns:xlink="http://www.w3.org/1999/xlink" content-type="institution" xlink:title="Auburn University Museum of Natural History; Auburn, Alabama" xlink:type="simple">AUMNH</abbrev>]; Lake Mary Rd, near Jct with CR-209, <named-content xmlns:xlink="http://www.w3.org/1999/xlink" content-type="dwc:verbatimCoordinates" xlink:type="simple">34.976885 -111.446262</named-content> <sup>1</sup>, 7126ft., [APH_1530, 4/10/2012, 1♂, Brent E. Hendrixson, <abbrev xmlns:xlink="http://www.w3.org/1999/xlink" content-type="institution" xlink:title="Auburn University Museum of Natural History; Auburn, Alabama" xlink:type="simple">AUMNH</abbrev>]; Lakeview Trail at Double Springs Campground, <named-content xmlns:xlink="http://www.w3.org/1999/xlink" content-type="dwc:verbatimCoordinates" xlink:type="simple">34.940291 -111.493418</named-content> <sup>1</sup>, 7213ft., [APH_0509-0510, 20/5/2009, 2 juv, Brent E. Hendrixson, Bernadette DeRussy, Sloan Click, <abbrev xmlns:xlink="http://www.w3.org/1999/xlink" content-type="institution" xlink:title="Auburn University Museum of Natural History; Auburn, Alabama" xlink:type="simple">AUMNH</abbrev>]; Leupp Road (510) west of Doney Park, <named-content xmlns:xlink="http://www.w3.org/1999/xlink" content-type="dwc:verbatimCoordinates" xlink:type="simple">35.23797 -111.426361</named-content> <sup>5</sup>, 6207ft., [APH_2562, 9/10/1977, 1♂, B. and M.W. Sanderson, <named-content xmlns:xlink="http://www.w3.org/1999/xlink" content-type="dwc:institutional_code" xlink:type="simple">AMNH</named-content>]; [APH_2571, 9/10/1977, 1♂, B. Sanderson, <named-content xmlns:xlink="http://www.w3.org/1999/xlink" content-type="dwc:institutional_code" xlink:type="simple">AMNH</named-content>]; Leupp Road east of Flagstaff, 4 miles west of turnoff to Leupp, <named-content xmlns:xlink="http://www.w3.org/1999/xlink" content-type="dwc:verbatimCoordinates" xlink:type="simple">35.299775 -111.028763</named-content> <sup>5</sup>, 4767ft., [APH_2569, 8/10/1977, 1♂, B. and M.W. Sanderson, <named-content xmlns:xlink="http://www.w3.org/1999/xlink" content-type="dwc:institutional_code" xlink:type="simple">AMNH</named-content>]; Lower Lake Mary, Lake Mary Rd., 0.75-1 mile N of dividing dam, <named-content xmlns:xlink="http://www.w3.org/1999/xlink" content-type="dwc:verbatimCoordinates" xlink:type="simple">35.094464 -111.542495</named-content> <sup>4</sup>, 6840ft., [AUMS_2280, 8/10/1995, 1♀, T.R. Prentice, <abbrev xmlns:xlink="http://www.w3.org/1999/xlink" content-type="institution" xlink:title="Auburn University Museum of Natural History; Auburn, Alabama" xlink:type="simple">AUMNH</abbrev>]; Lower Lake Mary, Lake Mary Rd., S of dividing dam, <named-content xmlns:xlink="http://www.w3.org/1999/xlink" content-type="dwc:verbatimCoordinates" xlink:type="simple">35.08059 -111.5309</named-content> <sup>6</sup>, 6826ft., [AUMS_2282, 22/10/1995, 1♂, T.R. Prentice, <abbrev xmlns:xlink="http://www.w3.org/1999/xlink" content-type="institution" xlink:title="Auburn University Museum of Natural History; Auburn, Alabama" xlink:type="simple">AUMNH</abbrev>]; Mogollon Rim, along Hwy-260, E of Payson, <named-content xmlns:xlink="http://www.w3.org/1999/xlink" content-type="dwc:verbatimCoordinates" xlink:type="simple">34.29877 -110.86005</named-content> <sup>5</sup>, 7574ft., [APH_0171-0172, unknown, 2 juv, Brandon Anderson, <abbrev xmlns:xlink="http://www.w3.org/1999/xlink" content-type="institution" xlink:title="Auburn University Museum of Natural History; Auburn, Alabama" xlink:type="simple">AUMNH</abbrev>]; Munds Park, along Pinewood Blvd between Maverick Circle and Stallion Circle, <named-content xmlns:xlink="http://www.w3.org/1999/xlink" content-type="dwc:verbatimCoordinates" xlink:type="simple">34.939587 -111.629052</named-content> <sup>1</sup>, 6639ft., [APH_0763, 6/10/2009, 1♂, Brent E. Hendrixson, Thomas Martin, <abbrev xmlns:xlink="http://www.w3.org/1999/xlink" content-type="institution" xlink:title="Auburn University Museum of Natural History; Auburn, Alabama" xlink:type="simple">AUMNH</abbrev>]; NE Flagstaff in Ponderosa pine-oak forest, <named-content xmlns:xlink="http://www.w3.org/1999/xlink" content-type="dwc:verbatimCoordinates" xlink:type="simple">35.33044 -111.52799</named-content> <sup>6</sup>, 6801ft., [AUMS_3350, 5/10/1978, 1♂, <!--PageBreak-->Mary Lou Olivier, <abbrev xmlns:xlink="http://www.w3.org/1999/xlink" content-type="institution" xlink:title="Auburn University Museum of Natural History; Auburn, Alabama" xlink:type="simple">AUMNH</abbrev>]; near entrance to Lindbergh Spring on Highway 89A - a few miles south of Flagstaff, <named-content xmlns:xlink="http://www.w3.org/1999/xlink" content-type="dwc:verbatimCoordinates" xlink:type="simple">35.108374 -111.722211</named-content> <sup>5</sup>, 6919ft., [APH_2512, 28/9/1977, 1♂, B. and M.W. Sanderson, <named-content xmlns:xlink="http://www.w3.org/1999/xlink" content-type="dwc:institutional_code" xlink:type="simple">AMNH</named-content>]; NE of Flagstaff in pine-oak forest, <named-content xmlns:xlink="http://www.w3.org/1999/xlink" content-type="dwc:verbatimCoordinates" xlink:type="simple">35.254193 -111.566811</named-content> <sup>6</sup>, 7005ft., [APH_2541, 4/11/1977, 1♂, Mary Lou Olivier, <named-content xmlns:xlink="http://www.w3.org/1999/xlink" content-type="dwc:institutional_code" xlink:type="simple">AMNH</named-content>]; NE of Flagstaff on Leupp road between 89A and Lindsey Road, <named-content xmlns:xlink="http://www.w3.org/1999/xlink" content-type="dwc:verbatimCoordinates" xlink:type="simple">35.318653 -111.250668</named-content> <sup>5</sup>, 5607ft., [APH_2557, 4/10/1977, 1♂, B. and M.W. Sanderson, <named-content xmlns:xlink="http://www.w3.org/1999/xlink" content-type="dwc:institutional_code" xlink:type="simple">AMNH</named-content>]; NE of Flagstaff on Lindsey Road off of Leupp Road, <named-content xmlns:xlink="http://www.w3.org/1999/xlink" content-type="dwc:verbatimCoordinates" xlink:type="simple">35.241864 -111.553488</named-content> <sup>5</sup>, 6811ft., [APH_2572, 28/9/1977, 1♂, Palmer Child, <named-content xmlns:xlink="http://www.w3.org/1999/xlink" content-type="dwc:institutional_code" xlink:type="simple">AMNH</named-content>]; Oak Creek Canyon at Slide Rock, <named-content xmlns:xlink="http://www.w3.org/1999/xlink" content-type="dwc:verbatimCoordinates" xlink:type="simple">34.944142 -111.752462</named-content> <sup>5</sup>, 4944ft., [APH_2574, 7/10/1977, 1♂, B. and M.W. Sanderson, <named-content xmlns:xlink="http://www.w3.org/1999/xlink" content-type="dwc:institutional_code" xlink:type="simple">AMNH</named-content>]; Oak Creek Canyon- 3 miles south of Pine Flat campground, <named-content xmlns:xlink="http://www.w3.org/1999/xlink" content-type="dwc:verbatimCoordinates" xlink:type="simple">34.994615 -111.737614</named-content> <sup>5</sup>, 5443ft., [APH_2573, 9/10/1977, 1♂, B. and M.W. Sanderson, <named-content xmlns:xlink="http://www.w3.org/1999/xlink" content-type="dwc:institutional_code" xlink:type="simple">AMNH</named-content>]; off SR-260, unmarked forest road, <named-content xmlns:xlink="http://www.w3.org/1999/xlink" content-type="dwc:verbatimCoordinates" xlink:type="simple">34.48289 -111.45219</named-content> <sup>1</sup>, 7043ft., [APH_0302, 7/10/2007, 1♀, Zach Valois, <abbrev xmlns:xlink="http://www.w3.org/1999/xlink" content-type="institution" xlink:title="Auburn University Museum of Natural History; Auburn, Alabama" xlink:type="simple">AUMNH</abbrev>]; on FH-3, 0.5 miles south of Upper Lake Mary dam, <named-content xmlns:xlink="http://www.w3.org/1999/xlink" content-type="dwc:verbatimCoordinates" xlink:type="simple">35.078386 -111.529309</named-content> <sup>5</sup>, 6844ft., [APH_2560, 9/10/1978, 1♂, B. and M.W. Sanderson, <named-content xmlns:xlink="http://www.w3.org/1999/xlink" content-type="dwc:institutional_code" xlink:type="simple">AMNH</named-content>]; on FH-3, 1/2 mile south of curve to Mormon Lake Village, <named-content xmlns:xlink="http://www.w3.org/1999/xlink" content-type="dwc:verbatimCoordinates" xlink:type="simple">34.897979 -111.438392</named-content> <sup>5</sup>, 7310ft., [APH_2546, 9/11/1978, 1♂, B. and M.W. Sanderson, <named-content xmlns:xlink="http://www.w3.org/1999/xlink" content-type="dwc:institutional_code" xlink:type="simple">AMNH</named-content>]; on FH-3, 13.5 miles north of Highway 87, <named-content xmlns:xlink="http://www.w3.org/1999/xlink" content-type="dwc:verbatimCoordinates" xlink:type="simple">34.858355 -111.437038</named-content> <sup>5</sup>, 7392ft., [APH_2566, 31/10/1978, 1♂, B. and M.W. Sanderson, <named-content xmlns:xlink="http://www.w3.org/1999/xlink" content-type="dwc:institutional_code" xlink:type="simple">AMNH</named-content>]; on FH-3, 4 miles north of Upper Lake Mary dam, <named-content xmlns:xlink="http://www.w3.org/1999/xlink" content-type="dwc:verbatimCoordinates" xlink:type="simple">35.095012 -111.544621</named-content> <sup>5</sup>, 6864ft., [APH_2537, 9/11/1978, 1♂, B. and M.W. Sanderson, <named-content xmlns:xlink="http://www.w3.org/1999/xlink" content-type="dwc:institutional_code" xlink:type="simple">AMNH</named-content>]; on FH-3, 5 miles south of Upper Lake Mary dam, <named-content xmlns:xlink="http://www.w3.org/1999/xlink" content-type="dwc:verbatimCoordinates" xlink:type="simple">35.06553 -111.506179</named-content> <sup>5</sup>, 6844ft., [APH_2536, 9/11/1978, 1♂, B. and M.W. Sanderson, <named-content xmlns:xlink="http://www.w3.org/1999/xlink" content-type="dwc:institutional_code" xlink:type="simple">AMNH</named-content>]; on FH-3, east of Upper Lake Mary, north of Mormon Lake Village, <named-content xmlns:xlink="http://www.w3.org/1999/xlink" content-type="dwc:verbatimCoordinates" xlink:type="simple">35.022747 -111.452029</named-content> <sup>5</sup>, 6909ft., [APH_2561, 12/11/1977, 1♂, B. and M.W. Sanderson, <named-content xmlns:xlink="http://www.w3.org/1999/xlink" content-type="dwc:institutional_code" xlink:type="simple">AMNH</named-content>]; [APH_2570, 12/11/1977, 1♂, B. and M.W. Sanderson, <named-content xmlns:xlink="http://www.w3.org/1999/xlink" content-type="dwc:institutional_code" xlink:type="simple">AMNH</named-content>]; on FH-3, near Upper Lake Mary, <named-content xmlns:xlink="http://www.w3.org/1999/xlink" content-type="dwc:verbatimCoordinates" xlink:type="simple">35.032127 -111.453127</named-content> <sup>5</sup>, 6890ft., [APH_2542, 9/11/1978, 1♂, B. and M.W. Sanderson, <named-content xmlns:xlink="http://www.w3.org/1999/xlink" content-type="dwc:institutional_code" xlink:type="simple">AMNH</named-content>]; on road north of Flagstaff near Buffalo Park, <named-content xmlns:xlink="http://www.w3.org/1999/xlink" content-type="dwc:verbatimCoordinates" xlink:type="simple">35.21067 -111.633677</named-content> <sup>5</sup>, 7090ft., [APH_2568, 4/10/1977, 1♂, M.W. Sanderson, <named-content xmlns:xlink="http://www.w3.org/1999/xlink" content-type="dwc:institutional_code" xlink:type="simple">AMNH</named-content>]; on road to Mormon Lake Village-west of FH-3, <named-content xmlns:xlink="http://www.w3.org/1999/xlink" content-type="dwc:verbatimCoordinates" xlink:type="simple">34.901168 -111.444089</named-content> <sup>5</sup>, 7234ft., [APH_2565, 9/10/1978, 1♂, B. and M.W. Sanderson, <named-content xmlns:xlink="http://www.w3.org/1999/xlink" content-type="dwc:institutional_code" xlink:type="simple">AMNH</named-content>]; on road west of Mormon Lake, <named-content xmlns:xlink="http://www.w3.org/1999/xlink" content-type="dwc:verbatimCoordinates" xlink:type="simple">34.937277 -111.48767</named-content> <sup>5</sup>, 7198ft., [APH_2544, 9/11/1978, 1♂, B. and M.W. Sanderson, <named-content xmlns:xlink="http://www.w3.org/1999/xlink" content-type="dwc:institutional_code" xlink:type="simple">AMNH</named-content>]; Ponderosa pine-oak forest northeast of Flagstaff, <named-content xmlns:xlink="http://www.w3.org/1999/xlink" content-type="dwc:verbatimCoordinates" xlink:type="simple">35.291744 -111.487715</named-content> <sup>6</sup>, 6598ft., [APH_2559, 10/10/1978, 1♂, B. and M.W. Sanderson, <named-content xmlns:xlink="http://www.w3.org/1999/xlink" content-type="dwc:institutional_code" xlink:type="simple">AMNH</named-content>]; S Rim of Grand Canyon, 4.2 miles E of Hwy 180 and Ring Rd junction, <named-content xmlns:xlink="http://www.w3.org/1999/xlink" content-type="dwc:verbatimCoordinates" xlink:type="simple">36.005413 -112.046599</named-content> <sup>4</sup>, 7258ft., [AUMS_2288, 5/10/1996, 1♂, T.R. Prentice, <abbrev xmlns:xlink="http://www.w3.org/1999/xlink" content-type="institution" xlink:title="Auburn University Museum of Natural History; Auburn, Alabama" xlink:type="simple">AUMNH</abbrev>]; S rim of Grand Canyon, BLM road between Grandview and Moran Points, <named-content xmlns:xlink="http://www.w3.org/1999/xlink" content-type="dwc:verbatimCoordinates" xlink:type="simple">35.975297 -111.94644</named-content> <sup>6</sup>, 7124ft., [AUMS_2266, 21/9/1989, 1♂, T.R. Prentice, <abbrev xmlns:xlink="http://www.w3.org/1999/xlink" content-type="institution" xlink:title="Auburn University Museum of Natural History; Auburn, Alabama" xlink:type="simple">AUMNH</abbrev>]; Schnebly Hill Road, <named-content xmlns:xlink="http://www.w3.org/1999/xlink" content-type="dwc:verbatimCoordinates" xlink:type="simple">34.867375 -111.746206</named-content> <sup>5</sup>, 4495ft., [APH_2538, 27/11/1978, 1♂, B. and M.W. Sanderson, <named-content xmlns:xlink="http://www.w3.org/1999/xlink" content-type="dwc:institutional_code" xlink:type="simple">AMNH</named-content>]; south of Flagstaff on FH-3 (Lake Mary Road), <named-content xmlns:xlink="http://www.w3.org/1999/xlink" content-type="dwc:verbatimCoordinates" xlink:type="simple">35.137983 -111.644481</named-content> <sup>5</sup>, 6969ft., [APH_2547, 4/11/1977, 1♂, B. and M.W. Sanderson, <named-content xmlns:xlink="http://www.w3.org/1999/xlink" content-type="dwc:institutional_code" xlink:type="simple">AMNH</named-content>]; Tusayan - jct. rd. 302, <named-content xmlns:xlink="http://www.w3.org/1999/xlink" content-type="dwc:verbatimCoordinates" xlink:type="simple">35.926944 -112.048164</named-content> <sup>5</sup>, 6840ft., [AUMS_2392, 21/10/1999, 1♂, T.R. Prentice, <abbrev xmlns:xlink="http://www.w3.org/1999/xlink" content-type="institution" xlink:title="Auburn University Museum of Natural History; Auburn, Alabama" xlink:type="simple">AUMNH</abbrev>]; Tusayan, 0.7 miles E of Hwy 64/180 on FR302, <named-content xmlns:xlink="http://www.w3.org/1999/xlink" content-type="dwc:verbatimCoordinates" xlink:type="simple">35.967188 -112.115484</named-content> <sup>4</sup>, 6701ft., <!--PageBreak-->[AUMS_2279, 21/10/1999, 1♀, T.R. Prentice, <abbrev xmlns:xlink="http://www.w3.org/1999/xlink" content-type="institution" xlink:title="Auburn University Museum of Natural History; Auburn, Alabama" xlink:type="simple">AUMNH</abbrev>]; Tusayan, 2.1 miles E of Hwy 64/180 on FR302, <named-content xmlns:xlink="http://www.w3.org/1999/xlink" content-type="dwc:verbatimCoordinates" xlink:type="simple">35.954709 -112.091883</named-content> <sup>4</sup>, 6754ft., [AUMS_2283, 6/10/1996, 1 juv, T.R. Prentice, <abbrev xmlns:xlink="http://www.w3.org/1999/xlink" content-type="institution" xlink:title="Auburn University Museum of Natural History; Auburn, Alabama" xlink:type="simple">AUMNH</abbrev>]; Tusayan, 4.6 miles SE on Rd 302, 1 mile W off 302 on dirt road, <named-content xmlns:xlink="http://www.w3.org/1999/xlink" content-type="dwc:verbatimCoordinates" xlink:type="simple">35.9315 -112.076389</named-content> <sup>4</sup>, 6805ft., [AUMS_2618, 13/10/2001, 2♂, T.R. Prentice, <abbrev xmlns:xlink="http://www.w3.org/1999/xlink" content-type="institution" xlink:title="Auburn University Museum of Natural History; Auburn, Alabama" xlink:type="simple">AUMNH</abbrev>]; Tusayan, campsite 1/2 mile N, <named-content xmlns:xlink="http://www.w3.org/1999/xlink" content-type="dwc:verbatimCoordinates" xlink:type="simple">35.980154 -112.121266</named-content> <sup>5</sup>, 6660ft., [AUMS_2286, 6/10/1996, 1♀, T.R. Prentice, <abbrev xmlns:xlink="http://www.w3.org/1999/xlink" content-type="institution" xlink:title="Auburn University Museum of Natural History; Auburn, Alabama" xlink:type="simple">AUMNH</abbrev>]; Tusayan, campsite 5 miles E of town, <named-content xmlns:xlink="http://www.w3.org/1999/xlink" content-type="dwc:verbatimCoordinates" xlink:type="simple">35.930788 -112.056647</named-content> <sup>4</sup>, 6812ft., [AUMS_2284, 5/10/1996, 1♂, T.R. Prentice, <abbrev xmlns:xlink="http://www.w3.org/1999/xlink" content-type="institution" xlink:title="Auburn University Museum of Natural History; Auburn, Alabama" xlink:type="simple">AUMNH</abbrev>]; Tusayan, Hwy 180/64, 1.2 miles E of Tusayan on Rd. 302, <named-content xmlns:xlink="http://www.w3.org/1999/xlink" content-type="dwc:verbatimCoordinates" xlink:type="simple">35.963569 -112.106672</named-content> <sup>4</sup>, 6729ft., [AUMS_2292, 7/10/1995, 1♂, T.R. Prentice, <abbrev xmlns:xlink="http://www.w3.org/1999/xlink" content-type="institution" xlink:title="Auburn University Museum of Natural History; Auburn, Alabama" xlink:type="simple">AUMNH</abbrev>]; Upper Lake Mary, Lake Mary Road- 0.2 miles S of Marshall Lake Road, <named-content xmlns:xlink="http://www.w3.org/1999/xlink" content-type="dwc:verbatimCoordinates" xlink:type="simple">35.090485 -111.53677</named-content> <sup>4</sup>, 6842ft., [AUMS_2273, 22/10/1995, 1♀, T.R. Prentice, <abbrev xmlns:xlink="http://www.w3.org/1999/xlink" content-type="institution" xlink:title="Auburn University Museum of Natural History; Auburn, Alabama" xlink:type="simple">AUMNH</abbrev>]; [AUMS_2287, 22/10/1995, 1♀, T.R. Prentice, <abbrev xmlns:xlink="http://www.w3.org/1999/xlink" content-type="institution" xlink:title="Auburn University Museum of Natural History; Auburn, Alabama" xlink:type="simple">AUMNH</abbrev>]; Upper Lake Mary, Lake Mary Road- 0.25 miles S of Marshall Lake Road, <named-content xmlns:xlink="http://www.w3.org/1999/xlink" content-type="dwc:verbatimCoordinates" xlink:type="simple">35.089915 -111.535904</named-content> <sup>4</sup>, 6845ft., [AUMS_2277, 22/10/1995, 1♀, T.R. Prentice, <abbrev xmlns:xlink="http://www.w3.org/1999/xlink" content-type="institution" xlink:title="Auburn University Museum of Natural History; Auburn, Alabama" xlink:type="simple">AUMNH</abbrev>]; [AUMS_2290, 22/10/1995, 1♀, T.R. Prentice, <abbrev xmlns:xlink="http://www.w3.org/1999/xlink" content-type="institution" xlink:title="Auburn University Museum of Natural History; Auburn, Alabama" xlink:type="simple">AUMNH</abbrev>]; Upper Lake Mary, Lake Mary Road- 2 miles S of boat landing, <named-content xmlns:xlink="http://www.w3.org/1999/xlink" content-type="dwc:verbatimCoordinates" xlink:type="simple">35.05728 -111.471341</named-content> <sup>4</sup>, 6840ft., [AUMS_2276, 8/10/1995, 1♂, T.R. Prentice, <abbrev xmlns:xlink="http://www.w3.org/1999/xlink" content-type="institution" xlink:title="Auburn University Museum of Natural History; Auburn, Alabama" xlink:type="simple">AUMNH</abbrev>]; Upper Lake Mary, Lake Mary Road- directly across rd. L.M. boat landing, <named-content xmlns:xlink="http://www.w3.org/1999/xlink" content-type="dwc:verbatimCoordinates" xlink:type="simple">35.072195 -111.522194</named-content> <sup>4</sup>, 6847ft., [AUMS_2289, 22/10/1995, 1♂, T.R. Prentice, <abbrev xmlns:xlink="http://www.w3.org/1999/xlink" content-type="institution" xlink:title="Auburn University Museum of Natural History; Auburn, Alabama" xlink:type="simple">AUMNH</abbrev>]; Upper Lake Mary, Lake Mary Road, 0.5 miles S of northern boat landing, <named-content xmlns:xlink="http://www.w3.org/1999/xlink" content-type="dwc:verbatimCoordinates" xlink:type="simple">35.067884 -111.513956</named-content> <sup>4</sup>, 6851ft., [AUMS_3292, 8/10/1995, 1♂, T.R. Prentice, <abbrev xmlns:xlink="http://www.w3.org/1999/xlink" content-type="institution" xlink:title="Auburn University Museum of Natural History; Auburn, Alabama" xlink:type="simple">AUMNH</abbrev>]; Upper Lake Mary, Lake Mary Road, just S of northern L. M. boat landing, <named-content xmlns:xlink="http://www.w3.org/1999/xlink" content-type="dwc:verbatimCoordinates" xlink:type="simple">35.070238 -111.520417</named-content> <sup>5</sup>, 6843ft., [AUMS_2466, 8/10/1995, 1♂, T.R. Prentice, <abbrev xmlns:xlink="http://www.w3.org/1999/xlink" content-type="institution" xlink:title="Auburn University Museum of Natural History; Auburn, Alabama" xlink:type="simple">AUMNH</abbrev>]; Upper Lake Mary, S end of lake (Tusayan), <named-content xmlns:xlink="http://www.w3.org/1999/xlink" content-type="dwc:verbatimCoordinates" xlink:type="simple">35.043271 -111.465698</named-content> <sup>5</sup>, 6860ft., [AUMS_2659, 17/10/1998, 1♂, T.R. Prentice, <abbrev xmlns:xlink="http://www.w3.org/1999/xlink" content-type="institution" xlink:title="Auburn University Museum of Natural History; Auburn, Alabama" xlink:type="simple">AUMNH</abbrev>]; W. side of San Francisco Mountain (near Sugarloaf Mtn), <named-content xmlns:xlink="http://www.w3.org/1999/xlink" content-type="dwc:verbatimCoordinates" xlink:type="simple">35.342816 -111.737946</named-content> <sup>6</sup>, 8510ft., [APH_2049, 4/10/1970, 1♂, R.H. Russell, <named-content xmlns:xlink="http://www.w3.org/1999/xlink" content-type="dwc:institutional_code" xlink:type="simple">AMNH</named-content>]; West of Mormon Lake on road, <named-content xmlns:xlink="http://www.w3.org/1999/xlink" content-type="dwc:verbatimCoordinates" xlink:type="simple">34.915288 -111.470848</named-content> <sup>5</sup>, 7123ft., [APH_2502, 9/10/1978, 1♂, W. S and BBS, <named-content xmlns:xlink="http://www.w3.org/1999/xlink" content-type="dwc:institutional_code" xlink:type="simple">AMNH</named-content>]; <bold>Gila</bold>: along FR-512, <named-content xmlns:xlink="http://www.w3.org/1999/xlink" content-type="dwc:verbatimCoordinates" xlink:type="simple">34.19 -110.7925</named-content> <sup>2</sup>, 6600ft., [APH_1239-1241, 24/10/2010, 3♂, Tyler P. McKee, <abbrev xmlns:xlink="http://www.w3.org/1999/xlink" content-type="institution" xlink:title="Auburn University Museum of Natural History; Auburn, Alabama" xlink:type="simple">AUMNH</abbrev>]; [APH_1246-1247, 24/10/2010, 1♀, 1♂, Tyler P. McKee, <abbrev xmlns:xlink="http://www.w3.org/1999/xlink" content-type="institution" xlink:title="Auburn University Museum of Natural History; Auburn, Alabama" xlink:type="simple">AUMNH</abbrev>]; Mazatzal Mtns, Four Peaks, Pigeon Spring Rd. junction, <named-content xmlns:xlink="http://www.w3.org/1999/xlink" content-type="dwc:verbatimCoordinates" xlink:type="simple">33.72156 -111.33753</named-content> <sup>1</sup>, 5780ft., [APH_0296, 6/10/2007, 1 juv, Zach Valois, <abbrev xmlns:xlink="http://www.w3.org/1999/xlink" content-type="institution" xlink:title="Auburn University Museum of Natural History; Auburn, Alabama" xlink:type="simple">AUMNH</abbrev>]; Mount Ord, <named-content xmlns:xlink="http://www.w3.org/1999/xlink" content-type="dwc:verbatimCoordinates" xlink:type="simple">33.908542 -111.406922</named-content> <sup>1</sup>, 6864ft., [APH_1533, 4/10/2012, 1 juv, Brent E. Hendrixson, <abbrev xmlns:xlink="http://www.w3.org/1999/xlink" content-type="institution" xlink:title="Auburn University Museum of Natural History; Auburn, Alabama" xlink:type="simple">AUMNH</abbrev>]; Strawberry, <named-content xmlns:xlink="http://www.w3.org/1999/xlink" content-type="dwc:verbatimCoordinates" xlink:type="simple">34.444717 -111.453017</named-content> <sup>6</sup>, 7079ft., [APH_0878-0879, 2007, 2 juv, Josh Richards, <abbrev xmlns:xlink="http://www.w3.org/1999/xlink" content-type="institution" xlink:title="Auburn University Museum of Natural History; Auburn, Alabama" xlink:type="simple">AUMNH</abbrev>]; [APH_0882, 2007, 1♀, Josh Richards, <abbrev xmlns:xlink="http://www.w3.org/1999/xlink" content-type="institution" xlink:title="Auburn University Museum of Natural History; Auburn, Alabama" xlink:type="simple">AUMNH</abbrev>]; <bold>Maricopa</bold>: Mount Ord, <named-content xmlns:xlink="http://www.w3.org/1999/xlink" content-type="dwc:verbatimCoordinates" xlink:type="simple">33.91722 -111.40972</named-content> <sup>5</sup>, 6338ft., [APH_0137, unknown, 1 juv, David Kandeyeli, <abbrev xmlns:xlink="http://www.w3.org/1999/xlink" content-type="institution" xlink:title="Auburn University Museum of Natural History; Auburn, Alabama" xlink:type="simple">AUMNH</abbrev>]; <bold>Navajo</bold>: 0.55 miles W Hwy-260 on unmarked Forest Rd, <named-content xmlns:xlink="http://www.w3.org/1999/xlink" content-type="dwc:verbatimCoordinates" xlink:type="simple">34.430555 -110.652986</named-content> <sup>1</sup>, 6827ft., [APH_1407, 9/10/2011, 1♂, Brent E. Hendrixson, Thomas Martin, <abbrev xmlns:xlink="http://www.w3.org/1999/xlink" content-type="institution" xlink:title="Auburn University Museum of Natural History; Auburn, Alabama" xlink:type="simple">AUMNH</abbrev>]; 1.35 miles SW Apache County Line on Elmer’s Way, <named-content xmlns:xlink="http://www.w3.org/1999/xlink" content-type="dwc:verbatimCoordinates" xlink:type="simple">34.212947 -109.869137</named-content> <sup>1</sup>, 7020ft., [APH_1424, 12/10/2011, 1♂, Brent E. Hendrixson, Thomas Martin, <abbrev xmlns:xlink="http://www.w3.org/1999/xlink" content-type="institution" xlink:title="Auburn University Museum of Natural History; Auburn, Alabama" xlink:type="simple">AUMNH</abbrev>]; Heber, <named-content xmlns:xlink="http://www.w3.org/1999/xlink" content-type="dwc:verbatimCoordinates" xlink:type="simple">34.435921 -110.599701</named-content> <sup>5</sup>, 6575ft., [APH_2053, 18/10/1950, 1♂, G.M. Bradt, <named-content xmlns:xlink="http://www.w3.org/1999/xlink" content-type="dwc:institutional_code" xlink:type="simple">AMNH</named-content>]; <bold>Yavapai</bold>: 1005 N Zuni Ln, Prescott, <named-content xmlns:xlink="http://www.w3.org/1999/xlink" content-type="dwc:verbatimCoordinates" xlink:type="simple">34.55229 -112.26907</named-content> <sup>2</sup>, 4738ft., [APH_0030, 23/10/2005, 1♂, Shane Yoder, <abbrev xmlns:xlink="http://www.w3.org/1999/xlink" content-type="institution" xlink:title="Auburn University Museum of Natural History; Auburn, Alabama" xlink:type="simple">AUMNH</abbrev>]; 2.1 miles of junction Copper <!--PageBreak-->Basin Rd./89a S along Hwy 89, <named-content xmlns:xlink="http://www.w3.org/1999/xlink" content-type="dwc:verbatimCoordinates" xlink:type="simple">34.499381 -112.480383</named-content> <sup>4</sup>, 5801ft., [AUMS_2522, 17/11/1987, 1♂, F.C. Baptista, <abbrev xmlns:xlink="http://www.w3.org/1999/xlink" content-type="institution" xlink:title="Auburn University Museum of Natural History; Auburn, Alabama" xlink:type="simple">AUMNH</abbrev>]; Bradshaw Mtns, <named-content xmlns:xlink="http://www.w3.org/1999/xlink" content-type="dwc:verbatimCoordinates" xlink:type="simple">34.41407 -112.403407</named-content> <sup>6</sup>, 7480ft., [AUMS_3294, unknown, 1♀, unknown, <abbrev xmlns:xlink="http://www.w3.org/1999/xlink" content-type="institution" xlink:title="Auburn University Museum of Natural History; Auburn, Alabama" xlink:type="simple">AUMNH</abbrev>]; Bradshaw Mtns, above Crown King, <named-content xmlns:xlink="http://www.w3.org/1999/xlink" content-type="dwc:verbatimCoordinates" xlink:type="simple">34.223851 -112.319382</named-content> <sup>6</sup>, 6074ft., [AUMS_2268, 22/9/1990, 1♂, T.R. Prentice, <abbrev xmlns:xlink="http://www.w3.org/1999/xlink" content-type="institution" xlink:title="Auburn University Museum of Natural History; Auburn, Alabama" xlink:type="simple">AUMNH</abbrev>]; Bradshaw Mtns, Coal Camp Spring, <named-content xmlns:xlink="http://www.w3.org/1999/xlink" content-type="dwc:verbatimCoordinates" xlink:type="simple">34.152809 -112.273775</named-content> <sup>6</sup>, 6192ft., [AUMS_2249, 19/9/1992, 1♂, T.R. Prentice, <abbrev xmlns:xlink="http://www.w3.org/1999/xlink" content-type="institution" xlink:title="Auburn University Museum of Natural History; Auburn, Alabama" xlink:type="simple">AUMNH</abbrev>]; Bradshaw Mtns, Lane Mtn. area, eastern slope - power line, <named-content xmlns:xlink="http://www.w3.org/1999/xlink" content-type="dwc:verbatimCoordinates" xlink:type="simple">34.156773 -112.316443</named-content> <sup>6</sup>, 6703ft., [AUMS_2389, 21/9/1990, 1♂, T.R. Prentice, <abbrev xmlns:xlink="http://www.w3.org/1999/xlink" content-type="institution" xlink:title="Auburn University Museum of Natural History; Auburn, Alabama" xlink:type="simple">AUMNH</abbrev>]; Crown King by Ranger Station, <named-content xmlns:xlink="http://www.w3.org/1999/xlink" content-type="dwc:verbatimCoordinates" xlink:type="simple">34.210431 -112.336055</named-content> <sup>6</sup>, 5721ft., [AUMS_2281, 25/10/1992, 1♀, Fred Jenson, <abbrev xmlns:xlink="http://www.w3.org/1999/xlink" content-type="institution" xlink:title="Auburn University Museum of Natural History; Auburn, Alabama" xlink:type="simple">AUMNH</abbrev>]; [AUMS_2634, 24/10/1992, 1♂, Fred Jenson, <abbrev xmlns:xlink="http://www.w3.org/1999/xlink" content-type="institution" xlink:title="Auburn University Museum of Natural History; Auburn, Alabama" xlink:type="simple">AUMNH</abbrev>]; Crown King ranger station, <named-content xmlns:xlink="http://www.w3.org/1999/xlink" content-type="dwc:verbatimCoordinates" xlink:type="simple">34.206888 -112.34151</named-content> <sup>5</sup>, 5885ft., [AUMS_3276, 19/10/1992, 1♀, Fred Jenson, <abbrev xmlns:xlink="http://www.w3.org/1999/xlink" content-type="institution" xlink:title="Auburn University Museum of Natural History; Auburn, Alabama" xlink:type="simple">AUMNH</abbrev>]; [AUMS_3287, 18/9/1992, 1♂, unknown, <abbrev xmlns:xlink="http://www.w3.org/1999/xlink" content-type="institution" xlink:title="Auburn University Museum of Natural History; Auburn, Alabama" xlink:type="simple">AUMNH</abbrev>]; Granite Basin Rd, near Prescott, <named-content xmlns:xlink="http://www.w3.org/1999/xlink" content-type="dwc:verbatimCoordinates" xlink:type="simple">34.613078 -112.543108</named-content> <sup>2</sup>, 5624ft., [APH_1608-1611, 12/10/2012, 4♂, Tim Cota, <abbrev xmlns:xlink="http://www.w3.org/1999/xlink" content-type="institution" xlink:title="Auburn University Museum of Natural History; Auburn, Alabama" xlink:type="simple">AUMNH</abbrev>]; Ranger Station, Bradshaw Mtns, <named-content xmlns:xlink="http://www.w3.org/1999/xlink" content-type="dwc:verbatimCoordinates" xlink:type="simple">34.468075 -112.514445</named-content> <sup>7</sup>, 5884ft., [AUMS_2207, 18/9/1992, 1♂, T.R. Prentice, <abbrev xmlns:xlink="http://www.w3.org/1999/xlink" content-type="institution" xlink:title="Auburn University Museum of Natural History; Auburn, Alabama" xlink:type="simple">AUMNH</abbrev>]; Seligman, 0.75 miles from I-40 BI on CR-5, <named-content xmlns:xlink="http://www.w3.org/1999/xlink" content-type="dwc:verbatimCoordinates" xlink:type="simple">35.313373 -112.86772</named-content> <sup>1</sup>, 5225ft., [APH_1429, 15/10/2011, 1♂, Brent E. Hendrixson, Krissy E. Rehm, <abbrev xmlns:xlink="http://www.w3.org/1999/xlink" content-type="institution" xlink:title="Auburn University Museum of Natural History; Auburn, Alabama" xlink:type="simple">AUMNH</abbrev>]; Seligman, along CR-5, <named-content xmlns:xlink="http://www.w3.org/1999/xlink" content-type="dwc:verbatimCoordinates" xlink:type="simple">35.295749 -112.867876</named-content> <sup>1</sup>, 5211ft., [APH_1544, 23/10/2012, 1♂, Brent E. Hendrixson, <abbrev xmlns:xlink="http://www.w3.org/1999/xlink" content-type="institution" xlink:title="Auburn University Museum of Natural History; Auburn, Alabama" xlink:type="simple">AUMNH</abbrev>]; <bold>Colorado: Archuleta</bold>: 6 miles S Hwy 160 on Cat Creek Rd, <named-content xmlns:xlink="http://www.w3.org/1999/xlink" content-type="dwc:verbatimCoordinates" xlink:type="simple">37.15957 -107.16641</named-content> <sup>5</sup>, 6953ft., [APH_0009, 8/10/2004, 1♂, Rich Fuller, <abbrev xmlns:xlink="http://www.w3.org/1999/xlink" content-type="institution" xlink:title="Auburn University Museum of Natural History; Auburn, Alabama" xlink:type="simple">AUMNH</abbrev>]; <bold>Conejos</bold>: along Hwy-142, <named-content xmlns:xlink="http://www.w3.org/1999/xlink" content-type="dwc:verbatimCoordinates" xlink:type="simple">37.17546 -105.849954</named-content> <sup>1</sup>, 7750ft., [APH_1526-1527, 2/10/2012, 2♂, Brent E. Hendrixson, <abbrev xmlns:xlink="http://www.w3.org/1999/xlink" content-type="institution" xlink:title="Auburn University Museum of Natural History; Auburn, Alabama" xlink:type="simple">AUMNH</abbrev>]; <bold>Dolores</bold>: 0.25 miles NW CR-N on Hwy-491 (Hwy-666), <named-content xmlns:xlink="http://www.w3.org/1999/xlink" content-type="dwc:verbatimCoordinates" xlink:type="simple">37.700308 -108.836649</named-content> <sup>1</sup>, 6673ft., [APH_1412, 10/10/2011, 1♂, Brent E. Hendrixson, Thomas Martin, <abbrev xmlns:xlink="http://www.w3.org/1999/xlink" content-type="institution" xlink:title="Auburn University Museum of Natural History; Auburn, Alabama" xlink:type="simple">AUMNH</abbrev>]; 0.6 miles E CR-15 on Rd N, <named-content xmlns:xlink="http://www.w3.org/1999/xlink" content-type="dwc:verbatimCoordinates" xlink:type="simple">37.70015 -108.76392</named-content> <sup>2</sup>, 7005ft., [APH_1238, 17/10/2010, 1♂, Bob De Groff, <abbrev xmlns:xlink="http://www.w3.org/1999/xlink" content-type="institution" xlink:title="Auburn University Museum of Natural History; Auburn, Alabama" xlink:type="simple">AUMNH</abbrev>]; 10 miles SE Dove Creek, 0.5 miles E CR 15 on Rd N, <named-content xmlns:xlink="http://www.w3.org/1999/xlink" content-type="dwc:verbatimCoordinates" xlink:type="simple">37.69978 -108.76347</named-content> <sup>4</sup>, 7028ft., [APH_0787, 8/10/2009, 1♂, Robert De Groff, <abbrev xmlns:xlink="http://www.w3.org/1999/xlink" content-type="institution" xlink:title="Auburn University Museum of Natural History; Auburn, Alabama" xlink:type="simple">AUMNH</abbrev>]; 11 miles SE Dove Creek, <named-content xmlns:xlink="http://www.w3.org/1999/xlink" content-type="dwc:verbatimCoordinates" xlink:type="simple">37.639983 -108.80134</named-content> <sup>2</sup>, 6744ft., [APH_1433, 4/11/2011, 1♂, Bob De Groff, <abbrev xmlns:xlink="http://www.w3.org/1999/xlink" content-type="institution" xlink:title="Auburn University Museum of Natural History; Auburn, Alabama" xlink:type="simple">AUMNH</abbrev>]; Dove Creek, <named-content xmlns:xlink="http://www.w3.org/1999/xlink" content-type="dwc:verbatimCoordinates" xlink:type="simple">37.7661 -108.905939</named-content> <sup>5</sup>, 6861ft., [AUMS_2632, 8/10/2002, 1♂, Dessie Watson and La Veta Martin, <abbrev xmlns:xlink="http://www.w3.org/1999/xlink" content-type="institution" xlink:title="Auburn University Museum of Natural History; Auburn, Alabama" xlink:type="simple">AUMNH</abbrev>]; [AUMS_2640, 28/10/2001, 1♂, Emullest, <abbrev xmlns:xlink="http://www.w3.org/1999/xlink" content-type="institution" xlink:title="Auburn University Museum of Natural History; Auburn, Alabama" xlink:type="simple">AUMNH</abbrev>]; [AUMS_2657, 4/10/2002, 1♂, E &amp; R Summers, <abbrev xmlns:xlink="http://www.w3.org/1999/xlink" content-type="institution" xlink:title="Auburn University Museum of Natural History; Auburn, Alabama" xlink:type="simple">AUMNH</abbrev>]; [AUMS_2658, 30/9/2002, 1♀, E &amp; J Crawford, <abbrev xmlns:xlink="http://www.w3.org/1999/xlink" content-type="institution" xlink:title="Auburn University Museum of Natural History; Auburn, Alabama" xlink:type="simple">AUMNH</abbrev>]; [AUMS_2661, 25/10/2001, 1♂, Jake Holley, <abbrev xmlns:xlink="http://www.w3.org/1999/xlink" content-type="institution" xlink:title="Auburn University Museum of Natural History; Auburn, Alabama" xlink:type="simple">AUMNH</abbrev>]; [AUMS_2662, unknown, 1♂, unknown, <abbrev xmlns:xlink="http://www.w3.org/1999/xlink" content-type="institution" xlink:title="Auburn University Museum of Natural History; Auburn, Alabama" xlink:type="simple">AUMNH</abbrev>]; [AUMS_2663, 7/10/2001, 1♂, unknown, <abbrev xmlns:xlink="http://www.w3.org/1999/xlink" content-type="institution" xlink:title="Auburn University Museum of Natural History; Auburn, Alabama" xlink:type="simple">AUMNH</abbrev>]; [AUMS_2665, 9/10/2002, 1♂, J. Fury, <abbrev xmlns:xlink="http://www.w3.org/1999/xlink" content-type="institution" xlink:title="Auburn University Museum of Natural History; Auburn, Alabama" xlink:type="simple">AUMNH</abbrev>]; [AUMS_2666, 28/10/2001, 1♂, Glenda Holley, <abbrev xmlns:xlink="http://www.w3.org/1999/xlink" content-type="institution" xlink:title="Auburn University Museum of Natural History; Auburn, Alabama" xlink:type="simple">AUMNH</abbrev>]; [AUMS_2656, 9/10/2002, 1♀, Jeff Martinez and Buddy Banks, <abbrev xmlns:xlink="http://www.w3.org/1999/xlink" content-type="institution" xlink:title="Auburn University Museum of Natural History; Auburn, Alabama" xlink:type="simple">AUMNH</abbrev>]; <bold>Montezuma</bold>: Town of Cortez, 0.4 miles N CR-G on Creek 22.6, <named-content xmlns:xlink="http://www.w3.org/1999/xlink" content-type="dwc:verbatimCoordinates" xlink:type="simple">37.31811 -108.62973</named-content> <sup>2</sup>, 5930ft., [APH_1237, 3/10/2010, 1♂, Bob De Groff, <abbrev xmlns:xlink="http://www.w3.org/1999/xlink" content-type="institution" xlink:title="Auburn University Museum of Natural History; Auburn, Alabama" xlink:type="simple">AUMNH</abbrev>]; <bold>Montrose</bold>: Nucla, <named-content xmlns:xlink="http://www.w3.org/1999/xlink" content-type="dwc:verbatimCoordinates" xlink:type="simple">38.24624 -108.545593</named-content> <sup>5</sup>, 5840ft., [APH_2604, 8/10/1964, 1♂, L. Anderson, <named-content xmlns:xlink="http://www.w3.org/1999/xlink" content-type="dwc:institutional_code" xlink:type="simple">AMNH</named-content>]; Nucla, 5 miles N CO-97, <named-content xmlns:xlink="http://www.w3.org/1999/xlink" content-type="dwc:verbatimCoordinates" xlink:type="simple">38.26991 -108.54767</named-content> <sup>5</sup>, 5816ft., [APH_0008, 9/10/2004, 1♂, Peggy Case, <abbrev xmlns:xlink="http://www.w3.org/1999/xlink" content-type="institution" xlink:title="Auburn University Museum of Natural History; Auburn, Alabama" xlink:type="simple">AUMNH</abbrev>]; <bold>New Mexico: Catron</bold>: 0.4 miles E Hwy-180 on Hwy-12, <named-content xmlns:xlink="http://www.w3.org/1999/xlink" content-type="dwc:verbatimCoordinates" xlink:type="simple">33.694408 -108.855012</named-content> <sup>1</sup>, 6344ft., [APH_1396, 6/10/2011, 1♂, Brent <!--PageBreak-->E. Hendrixson, Thomas Martin, <abbrev xmlns:xlink="http://www.w3.org/1999/xlink" content-type="institution" xlink:title="Auburn University Museum of Natural History; Auburn, Alabama" xlink:type="simple">AUMNH</abbrev>]; 0.7 miles E Hwy-180 on Hwy-12, <named-content xmlns:xlink="http://www.w3.org/1999/xlink" content-type="dwc:verbatimCoordinates" xlink:type="simple">33.69624 -108.849978</named-content> <sup>1</sup>, 6312ft., [APH_1397, 6/10/2011, 1♂, Brent E. Hendrixson, Thomas Martin, <abbrev xmlns:xlink="http://www.w3.org/1999/xlink" content-type="institution" xlink:title="Auburn University Museum of Natural History; Auburn, Alabama" xlink:type="simple">AUMNH</abbrev>]; 11.4 miles N Hwy-12 on Hwy-32, <named-content xmlns:xlink="http://www.w3.org/1999/xlink" content-type="dwc:verbatimCoordinates" xlink:type="simple">33.975757 -108.674004</named-content> <sup>1</sup>, 7560ft., [APH_1399, 6/10/2011, 1♂, Brent E. Hendrixson, Thomas Martin, <abbrev xmlns:xlink="http://www.w3.org/1999/xlink" content-type="institution" xlink:title="Auburn University Museum of Natural History; Auburn, Alabama" xlink:type="simple">AUMNH</abbrev>]; 3.8 miles E Hwy-180 on Hwy-12, <named-content xmlns:xlink="http://www.w3.org/1999/xlink" content-type="dwc:verbatimCoordinates" xlink:type="simple">33.717351 -108.803131</named-content> <sup>1</sup>, 6086ft., [APH_1398, 6/10/2011, 1 juv, Brent E. Hendrixson, Thomas Martin, <abbrev xmlns:xlink="http://www.w3.org/1999/xlink" content-type="institution" xlink:title="Auburn University Museum of Natural History; Auburn, Alabama" xlink:type="simple">AUMNH</abbrev>]; 9.1 miles S Hwy-60 on Hwy-32, <named-content xmlns:xlink="http://www.w3.org/1999/xlink" content-type="dwc:verbatimCoordinates" xlink:type="simple">34.222511 -108.541725</named-content> <sup>1</sup>, 7299ft., [APH_1400, 6/10/2011, 1♂, Brent E. Hendrixson, Thomas Martin, <abbrev xmlns:xlink="http://www.w3.org/1999/xlink" content-type="institution" xlink:title="Auburn University Museum of Natural History; Auburn, Alabama" xlink:type="simple">AUMNH</abbrev>]; Swingle Canyon Rd, <named-content xmlns:xlink="http://www.w3.org/1999/xlink" content-type="dwc:verbatimCoordinates" xlink:type="simple">34.179194 -107.896824</named-content> <sup>1</sup>, 7639ft., [APH_1534, 5/10/2012, 1♂, Brent E. Hendrixson, <abbrev xmlns:xlink="http://www.w3.org/1999/xlink" content-type="institution" xlink:title="Auburn University Museum of Natural History; Auburn, Alabama" xlink:type="simple">AUMNH</abbrev>]; <bold>Cibola</bold>: El Morro National Monument, along Hwy-53, <named-content xmlns:xlink="http://www.w3.org/1999/xlink" content-type="dwc:verbatimCoordinates" xlink:type="simple">35.043388 -108.343568</named-content> <sup>1</sup>, 7182ft., [APH_1410, 9/10/2011, 1♂, Brent E. Hendrixson, Thomas Martin, <abbrev xmlns:xlink="http://www.w3.org/1999/xlink" content-type="institution" xlink:title="Auburn University Museum of Natural History; Auburn, Alabama" xlink:type="simple">AUMNH</abbrev>]; <bold>Grant</bold>: 3.6 miles E Hwy-15 on Hwy-35 (Ruins Vista Trail), <named-content xmlns:xlink="http://www.w3.org/1999/xlink" content-type="dwc:verbatimCoordinates" xlink:type="simple">33.034239 -108.163433</named-content> <sup>1</sup>, 6165ft., [APH_1401, 7/10/2011, 1 juv, Brent E. Hendrixson, Thomas Martin, <abbrev xmlns:xlink="http://www.w3.org/1999/xlink" content-type="institution" xlink:title="Auburn University Museum of Natural History; Auburn, Alabama" xlink:type="simple">AUMNH</abbrev>]; Gila National Forest, <named-content xmlns:xlink="http://www.w3.org/1999/xlink" content-type="dwc:verbatimCoordinates" xlink:type="simple">33.32663 -108.334031</named-content> <sup>6</sup>, 7802ft., [APH_2575, 20/8/1975, 1♂, Riectert, <named-content xmlns:xlink="http://www.w3.org/1999/xlink" content-type="dwc:institutional_code" xlink:type="simple">AMNH</named-content>]; Meadow Creek, <named-content xmlns:xlink="http://www.w3.org/1999/xlink" content-type="dwc:verbatimCoordinates" xlink:type="simple">33.034779 -108.184903</named-content> <sup>5</sup>, 5928ft., [APH_2621, 16/10/1978, 1♂, MH♂, <named-content xmlns:xlink="http://www.w3.org/1999/xlink" content-type="dwc:institutional_code" xlink:type="simple">AMNH</named-content>]; [APH_2634, 4/12/1977, 1♂, M.H. Muma, <named-content xmlns:xlink="http://www.w3.org/1999/xlink" content-type="dwc:institutional_code" xlink:type="simple">AMNH</named-content>]; <bold>Los Alamos</bold>: 0.45 miles SE Bandelier National Monument entrance on Hwy-4, <named-content xmlns:xlink="http://www.w3.org/1999/xlink" content-type="dwc:verbatimCoordinates" xlink:type="simple">35.791144 -106.267812</named-content> <sup>1</sup>, 6614ft., [APH_1422, 11/10/2011, 1♂, Brent E. Hendrixson, Thomas Martin, <abbrev xmlns:xlink="http://www.w3.org/1999/xlink" content-type="institution" xlink:title="Auburn University Museum of Natural History; Auburn, Alabama" xlink:type="simple">AUMNH</abbrev>]; <bold>McKinley</bold>: Zuni, 0.44 miles W CR-8 on Hwy-53, <named-content xmlns:xlink="http://www.w3.org/1999/xlink" content-type="dwc:verbatimCoordinates" xlink:type="simple">35.068318 -108.859058</named-content> <sup>1</sup>, 6272ft., [APH_1409, 9/10/2011, 1♂, Brent E. Hendrixson, Thomas Martin, <abbrev xmlns:xlink="http://www.w3.org/1999/xlink" content-type="institution" xlink:title="Auburn University Museum of Natural History; Auburn, Alabama" xlink:type="simple">AUMNH</abbrev>]; <bold>Rio Arriba</bold>: 2.75 miles E CR-247 on Hwy-111/554, <named-content xmlns:xlink="http://www.w3.org/1999/xlink" content-type="dwc:verbatimCoordinates" xlink:type="simple">36.349489 -106.146003</named-content> <sup>1</sup>, 7122ft., [APH_1536, 6/10/2012, 1♂, Brent E. Hendrixson, <abbrev xmlns:xlink="http://www.w3.org/1999/xlink" content-type="institution" xlink:title="Auburn University Museum of Natural History; Auburn, Alabama" xlink:type="simple">AUMNH</abbrev>]; 2.8 miles S El Rito on Hwy-554, <named-content xmlns:xlink="http://www.w3.org/1999/xlink" content-type="dwc:verbatimCoordinates" xlink:type="simple">36.304638 -106.183638</named-content> <sup>1</sup>, 6741ft., [APH_1535, 6/10/2012, 1♂, Brent E. Hendrixson, <abbrev xmlns:xlink="http://www.w3.org/1999/xlink" content-type="institution" xlink:title="Auburn University Museum of Natural History; Auburn, Alabama" xlink:type="simple">AUMNH</abbrev>]; Chama Canyon Road, 8 miles west of Hwy 84, <named-content xmlns:xlink="http://www.w3.org/1999/xlink" content-type="dwc:verbatimCoordinates" xlink:type="simple">36.585467 -106.725334</named-content> <sup>5</sup>, 6821ft., [APH_2051, 6/10/1963, 1♂, William A. Shear, <named-content xmlns:xlink="http://www.w3.org/1999/xlink" content-type="dwc:institutional_code" xlink:type="simple">AMNH</named-content>]; Valencia Canyon, Carson National Forest, <named-content xmlns:xlink="http://www.w3.org/1999/xlink" content-type="dwc:verbatimCoordinates" xlink:type="simple">36.5850096 -107.2461544</named-content> <sup>5</sup>, 6745ft., [APH_2050, 25/10/1963, 1♂, William A. Shear, <named-content xmlns:xlink="http://www.w3.org/1999/xlink" content-type="dwc:institutional_code" xlink:type="simple">AMNH</named-content>]; [APH_2052, 26/10/1963, 1♂, William A. Shear, <named-content xmlns:xlink="http://www.w3.org/1999/xlink" content-type="dwc:institutional_code" xlink:type="simple">AMNH</named-content>]; <bold>San Juan</bold>: 0.4 miles E CR-7635 along dirt road, <named-content xmlns:xlink="http://www.w3.org/1999/xlink" content-type="dwc:verbatimCoordinates" xlink:type="simple">36.28073 -107.8757</named-content> <sup>2</sup>, 6721ft., [APH_1431-1432, 4/11/2011, 2♂, Amber Williams, <abbrev xmlns:xlink="http://www.w3.org/1999/xlink" content-type="institution" xlink:title="Auburn University Museum of Natural History; Auburn, Alabama" xlink:type="simple">AUMNH</abbrev>]; along dirt road just W of Rio Arriba County line, <named-content xmlns:xlink="http://www.w3.org/1999/xlink" content-type="dwc:verbatimCoordinates" xlink:type="simple">36.29967 -107.63205</named-content> <sup>2</sup>, 7236ft., [APH_1430, 1/11/2011, 1♂, Amber Williams, <abbrev xmlns:xlink="http://www.w3.org/1999/xlink" content-type="institution" xlink:title="Auburn University Museum of Natural History; Auburn, Alabama" xlink:type="simple">AUMNH</abbrev>]; <bold>Sandoval</bold>: Jemez Springs, <named-content xmlns:xlink="http://www.w3.org/1999/xlink" content-type="dwc:verbatimCoordinates" xlink:type="simple">35.768636 -106.692258</named-content> <sup>5</sup>, 6204ft., [APH_2320, unknown, 1♀, 1♂, Gertsch, <named-content xmlns:xlink="http://www.w3.org/1999/xlink" content-type="dwc:institutional_code" xlink:type="simple">AMNH</named-content>]; Santa Fe National Forest, River’s Bend Rec Area, off Hwy-4, <named-content xmlns:xlink="http://www.w3.org/1999/xlink" content-type="dwc:verbatimCoordinates" xlink:type="simple">35.713267 -106.723601</named-content> <sup>1</sup>, 5827ft., [APH_1524, 1/10/2012, 1♀, Brent E. Hendrixson, <abbrev xmlns:xlink="http://www.w3.org/1999/xlink" content-type="institution" xlink:title="Auburn University Museum of Natural History; Auburn, Alabama" xlink:type="simple">AUMNH</abbrev>]; [APH_1542, 7/10/2012, 1 juv, Brent E. Hendrixson, <abbrev xmlns:xlink="http://www.w3.org/1999/xlink" content-type="institution" xlink:title="Auburn University Museum of Natural History; Auburn, Alabama" xlink:type="simple">AUMNH</abbrev>]; <bold>Taos</bold>: 10.4 miles SE Hwy-285 on Hwy-64, <named-content xmlns:xlink="http://www.w3.org/1999/xlink" content-type="dwc:verbatimCoordinates" xlink:type="simple">36.582832 -105.798461</named-content> <sup>1</sup>, 7388ft., [APH_1417, 11/10/2011, 1♀, Brent E. Hendrixson, Thomas Martin, <abbrev xmlns:xlink="http://www.w3.org/1999/xlink" content-type="institution" xlink:title="Auburn University Museum of Natural History; Auburn, Alabama" xlink:type="simple">AUMNH</abbrev>]; 2.4 miles SE Hwy-285 on Hwy-64, <named-content xmlns:xlink="http://www.w3.org/1999/xlink" content-type="dwc:verbatimCoordinates" xlink:type="simple">36.632836 -105.927053</named-content> <sup>1</sup>, 7942ft., [APH_1413, 11/10/2011, 1♂, Brent E. Hendrixson, Thomas Martin, <abbrev xmlns:xlink="http://www.w3.org/1999/xlink" content-type="institution" xlink:title="Auburn University Museum of Natural History; Auburn, Alabama" xlink:type="simple">AUMNH</abbrev>]; 2.87 miles E Hwy-285 on Hwy-567, <named-content xmlns:xlink="http://www.w3.org/1999/xlink" content-type="dwc:verbatimCoordinates" xlink:type="simple">36.361557 -105.846664</named-content> <sup>1</sup>, 7057ft., [APH_1537, 6/10/2012, 1♂, Brent E. Hendrixson, <abbrev xmlns:xlink="http://www.w3.org/1999/xlink" content-type="institution" xlink:title="Auburn University Museum of Natural History; Auburn, Alabama" xlink:type="simple">AUMNH</abbrev>]; 3.7 miles E Rio Grande Gorge on Hwy-64, <named-content xmlns:xlink="http://www.w3.org/1999/xlink" content-type="dwc:verbatimCoordinates" xlink:type="simple">36.465284 -105.66766</named-content> <sup>1</sup>, 7087ft., <!--PageBreak-->[APH_1421, 11/10/2011, 1♂, Brent E. Hendrixson, Thomas Martin, <abbrev xmlns:xlink="http://www.w3.org/1999/xlink" content-type="institution" xlink:title="Auburn University Museum of Natural History; Auburn, Alabama" xlink:type="simple">AUMNH</abbrev>]; 5.2 miles SE Hwy-285 on Hwy-64, <named-content xmlns:xlink="http://www.w3.org/1999/xlink" content-type="dwc:verbatimCoordinates" xlink:type="simple">36.615257 -105.881934</named-content> <sup>1</sup>, 7708ft., [APH_1414, 11/10/2011, 1♂, Brent E. Hendrixson, Thomas Martin, <abbrev xmlns:xlink="http://www.w3.org/1999/xlink" content-type="institution" xlink:title="Auburn University Museum of Natural History; Auburn, Alabama" xlink:type="simple">AUMNH</abbrev>]; 7.5 miles N Hwy-64 on Hwy-285, <named-content xmlns:xlink="http://www.w3.org/1999/xlink" content-type="dwc:verbatimCoordinates" xlink:type="simple">36.75308 -105.982277</named-content> <sup>1</sup>, 8229ft., [APH_1525, 2/10/2012, 1♂, Brent E. Hendrixson, <abbrev xmlns:xlink="http://www.w3.org/1999/xlink" content-type="institution" xlink:title="Auburn University Museum of Natural History; Auburn, Alabama" xlink:type="simple">AUMNH</abbrev>]; 8.6 miles SE Hwy-285 on Hwy-64, <named-content xmlns:xlink="http://www.w3.org/1999/xlink" content-type="dwc:verbatimCoordinates" xlink:type="simple">36.594161 -105.827864</named-content> <sup>1</sup>, 7502ft., [APH_1415-1416, 11/10/2011, 2♂, Brent E. Hendrixson, Thomas Martin, <abbrev xmlns:xlink="http://www.w3.org/1999/xlink" content-type="institution" xlink:title="Auburn University Museum of Natural History; Auburn, Alabama" xlink:type="simple">AUMNH</abbrev>]; along Hwy-64, <named-content xmlns:xlink="http://www.w3.org/1999/xlink" content-type="dwc:verbatimCoordinates" xlink:type="simple">36.479505 -105.748914</named-content> <sup>1</sup>, 6906ft., [APH_1539-1541, 6/10/2012, 3♀, Brent E. Hendrixson, <abbrev xmlns:xlink="http://www.w3.org/1999/xlink" content-type="institution" xlink:title="Auburn University Museum of Natural History; Auburn, Alabama" xlink:type="simple">AUMNH</abbrev>]; along Hwy-64, Taos Plateau Access Road, <named-content xmlns:xlink="http://www.w3.org/1999/xlink" content-type="dwc:verbatimCoordinates" xlink:type="simple">36.561091 -105.769216</named-content> <sup>1</sup>, 7356ft., [APH_1528, 2/10/2012, 1♀, Brent E. Hendrixson, <abbrev xmlns:xlink="http://www.w3.org/1999/xlink" content-type="institution" xlink:title="Auburn University Museum of Natural History; Auburn, Alabama" xlink:type="simple">AUMNH</abbrev>]; Hwy-570 at the bottom of the Rio Grande Gorge, <named-content xmlns:xlink="http://www.w3.org/1999/xlink" content-type="dwc:verbatimCoordinates" xlink:type="simple">36.319072 -105.755713</named-content> <sup>1</sup>, 6388ft., [APH_1538, 6/10/2012, 1♂, Brent E. Hendrixson, <abbrev xmlns:xlink="http://www.w3.org/1999/xlink" content-type="institution" xlink:title="Auburn University Museum of Natural History; Auburn, Alabama" xlink:type="simple">AUMNH</abbrev>]; near jct. Sheep Herder Rd and Upper Rim Rd (0.9 miles W Rio Grande Gorge on Hwy-64), <named-content xmlns:xlink="http://www.w3.org/1999/xlink" content-type="dwc:verbatimCoordinates" xlink:type="simple">36.480253 -105.747771</named-content> <sup>1</sup>, 7031ft., [APH_1418-1420, 11/10/2011, 1♀, 2♂, Brent E. Hendrixson, Thomas Martin, <abbrev xmlns:xlink="http://www.w3.org/1999/xlink" content-type="institution" xlink:title="Auburn University Museum of Natural History; Auburn, Alabama" xlink:type="simple">AUMNH</abbrev>]; <bold>Utah: San Juan</bold>: along Mustang Rd, near Blanding, <named-content xmlns:xlink="http://www.w3.org/1999/xlink" content-type="dwc:verbatimCoordinates" xlink:type="simple">37.676633 -109.403537</named-content> <sup>1</sup>, 6478ft., [APH_1411, 10/10/2011, 1♂, Brent E. Hendrixson, Thomas Martin, <abbrev xmlns:xlink="http://www.w3.org/1999/xlink" content-type="institution" xlink:title="Auburn University Museum of Natural History; Auburn, Alabama" xlink:type="simple">AUMNH</abbrev>]; Black Ridge area, south of Moab, <named-content xmlns:xlink="http://www.w3.org/1999/xlink" content-type="dwc:verbatimCoordinates" xlink:type="simple">38.389 -109.372</named-content> <sup>6</sup>, 6706ft., [APH_1444, 2/9/2011, 1♂, Corina Smith, <abbrev xmlns:xlink="http://www.w3.org/1999/xlink" content-type="institution" xlink:title="Auburn University Museum of Natural History; Auburn, Alabama" xlink:type="simple">AUMNH</abbrev>].</p></tp:treatment-sec><tp:treatment-sec sec-type="Distribution and natural history"><title>Distribution and natural history.</title><p>
            <italic><tp:taxon-name><tp:taxon-name-part taxon-name-part-type="genus">Aphonopelma</tp:taxon-name-part> <tp:taxon-name-part taxon-name-part-type="species">marxi</tp:taxon-name-part></tp:taxon-name></italic> has a wide distribution across higher elevation areas of northern Arizona (Fig. <xref ref-type="fig" rid="F1">1B</xref>), northwestern New Mexico, southwestern Colorado, and southeastern Utah (Fig. <xref ref-type="fig" rid="F92">92</xref>) in the following Level III Ecoregions: Arizona/New Mexico Plateau, Arizona/New Mexico Mountains, Colorado Plateaus, and Southern Rockies. These tarantulas have been found in a variety of habitats including mixed conifer forests and sagebrush steppe. <italic><tp:taxon-name><tp:taxon-name-part taxon-name-part-type="genus">Aphonopelma</tp:taxon-name-part> <tp:taxon-name-part taxon-name-part-type="species">marxi</tp:taxon-name-part></tp:taxon-name></italic> can be found syntopic with <italic><tp:taxon-name><tp:taxon-name-part taxon-name-part-type="genus">Aphonopelma</tp:taxon-name-part> <tp:taxon-name-part taxon-name-part-type="species">chalcodes</tp:taxon-name-part></tp:taxon-name></italic> and <italic><tp:taxon-name><tp:taxon-name-part taxon-name-part-type="genus">Aphonopelma</tp:taxon-name-part> <tp:taxon-name-part taxon-name-part-type="species">mareki</tp:taxon-name-part></tp:taxon-name></italic>. The breeding season, when mature males abandon their burrows in search of females, occurs during the fall (generally September–November). Additional details about the natural history of this species (discussed under the section on <italic><tp:taxon-name><tp:taxon-name-part taxon-name-part-type="genus">Aphonopelma</tp:taxon-name-part> <tp:taxon-name-part taxon-name-part-type="species">behlei</tp:taxon-name-part></tp:taxon-name></italic>) are provided by <xref ref-type="bibr" rid="B85">Smith (1995)</xref>.</p><fig id="F92" position="float" orientation="portrait"><label>Figure 92.</label><caption><p>
          <italic><tp:taxon-name><tp:taxon-name-part taxon-name-part-type="genus">Aphonopelma</tp:taxon-name-part> <tp:taxon-name-part taxon-name-part-type="species">marxi</tp:taxon-name-part></tp:taxon-name></italic> (Simon, 1891). <bold>A</bold> distribution of known specimens <bold>B</bold> predicted distribution; warmer colors (red, orange, yellow) represent areas of high probability of occurrence, cooler colors (blue shades) represent areas of low probability of occurrence.</p></caption><graphic xmlns:xlink="http://www.w3.org/1999/xlink" xlink:href="zookeys-560-001-g092.jpg" position="float" orientation="portrait" xlink:type="simple" id="oo_76423.jpg"/></fig></tp:treatment-sec><tp:treatment-sec sec-type="Conservation status"><title>Conservation status.</title><p>
            <italic><tp:taxon-name><tp:taxon-name-part taxon-name-part-type="genus">Aphonopelma</tp:taxon-name-part> <tp:taxon-name-part taxon-name-part-type="species">marxi</tp:taxon-name-part></tp:taxon-name></italic> has a wide distribution across higher elevation habitats centered on the Four Corners region of Arizona, Colorado, New Mexico, and Utah. Some populations appear to be restricted to isolated mountains (e.g., Mount Ord) but are otherwise very common (but can be quite difficult to find due to the cryptic nature of their burrows). The species is likely secure.</p></tp:treatment-sec><tp:treatment-sec sec-type="Remarks"><title>Remarks.</title><p>Because no labeled types existed, <xref ref-type="bibr" rid="B72">Prentice (1997)</xref> examined additional material at the <named-content xmlns:xlink="http://www.w3.org/1999/xlink" content-type="dwc:institutional_code" xlink:type="simple">NMNH</named-content> and designated a neotype, a New Mexico male, based on measurements matching <xref ref-type="bibr" rid="B83">Simon’s (1891)</xref> original description. We use this designation as the basis for our definition of <italic><tp:taxon-name><tp:taxon-name-part taxon-name-part-type="genus">Aphonopelma</tp:taxon-name-part> <tp:taxon-name-part taxon-name-part-type="species">marxi</tp:taxon-name-part></tp:taxon-name></italic>. Efforts to locate the holotype of <italic><tp:taxon-name><tp:taxon-name-part taxon-name-part-type="genus">Aphonopelma</tp:taxon-name-part> <tp:taxon-name-part taxon-name-part-type="species">vogelae</tp:taxon-name-part></tp:taxon-name></italic> (from Aztec, New Mexico) in the Oklahoma State University collection were unsuccessful and the specimen is presumed lost (Richard Grantham 2013, pers. comm.); the identity of this species, however, is not in question so we have designated a neotype from northwestern New Mexico (see above; deposited in <abbrev xmlns:xlink="http://www.w3.org/1999/xlink" content-type="institution" xlink:title="Auburn University Museum of Natural History; Auburn, Alabama" xlink:type="simple">AUMNH</abbrev>). We examined the holotype and freshly collected topotypic material of <italic><tp:taxon-name><tp:taxon-name-part taxon-name-part-type="genus">Aphonopelma</tp:taxon-name-part> <tp:taxon-name-part taxon-name-part-type="species">behlei</tp:taxon-name-part></tp:taxon-name></italic> as well as the neotype of <italic><tp:taxon-name><tp:taxon-name-part taxon-name-part-type="genus">Aphonopelma</tp:taxon-name-part> <tp:taxon-name-part taxon-name-part-type="species">vogelae</tp:taxon-name-part></tp:taxon-name></italic>. Our morphological and molecular analyses fail to recognize these two <!--PageBreak-->species as separate, independently evolving lineages. As a consequence, we consider <italic><tp:taxon-name><tp:taxon-name-part taxon-name-part-type="genus">Aphonopelma</tp:taxon-name-part> <tp:taxon-name-part taxon-name-part-type="species">behlei</tp:taxon-name-part></tp:taxon-name></italic> and <italic><tp:taxon-name><tp:taxon-name-part taxon-name-part-type="genus">Aphonopelma</tp:taxon-name-part> <tp:taxon-name-part taxon-name-part-type="species">vogelae</tp:taxon-name-part></tp:taxon-name></italic> junior synonyms of <italic><tp:taxon-name><tp:taxon-name-part taxon-name-part-type="genus">Aphonopelma</tp:taxon-name-part> <tp:taxon-name-part taxon-name-part-type="species">marxi</tp:taxon-name-part></tp:taxon-name></italic>.</p><p>Other important ratios that distinguish males: <italic><tp:taxon-name><tp:taxon-name-part taxon-name-part-type="genus">Aphonopelma</tp:taxon-name-part> <tp:taxon-name-part taxon-name-part-type="species">marxi</tp:taxon-name-part></tp:taxon-name></italic> possess a larger <abbrev xmlns:xlink="http://www.w3.org/1999/xlink" xlink:title="tibia I length" xlink:type="simple">T1</abbrev>/<abbrev xmlns:xlink="http://www.w3.org/1999/xlink" xlink:title="metatarsus I length" xlink:type="simple">M1</abbrev> (≥1.39; 1.39–1.52) than <italic><tp:taxon-name><tp:taxon-name-part taxon-name-part-type="genus">Aphonopelma</tp:taxon-name-part> <tp:taxon-name-part taxon-name-part-type="species">chalcodes</tp:taxon-name-part></tp:taxon-name></italic> (≤1.13; 0.99–1.13), <italic><tp:taxon-name><tp:taxon-name-part taxon-name-part-type="genus">Aphonopelma</tp:taxon-name-part> <tp:taxon-name-part taxon-name-part-type="species">hentzi</tp:taxon-name-part></tp:taxon-name></italic> (≤1.24; 1.08–1.24), <italic><tp:taxon-name><tp:taxon-name-part taxon-name-part-type="genus">Aphonopelma</tp:taxon-name-part> <tp:taxon-name-part taxon-name-part-type="species">mareki</tp:taxon-name-part></tp:taxon-name></italic> (≤1.33; 1.26–1.33), <italic><tp:taxon-name><tp:taxon-name-part taxon-name-part-type="genus">Aphonopelma</tp:taxon-name-part> <tp:taxon-name-part taxon-name-part-type="species">vorhiesi</tp:taxon-name-part></tp:taxon-name></italic> (≤1.36; 1.09–1.36); by possessing a larger <abbrev xmlns:xlink="http://www.w3.org/1999/xlink" xlink:title="palpal tibia length retrolateral aspect" xlink:type="simple">PTl</abbrev>/<abbrev xmlns:xlink="http://www.w3.org/1999/xlink" xlink:title="metatarsus III length" xlink:type="simple">M3</abbrev> (≥0.92; 0.92–1.16) than <italic><tp:taxon-name><tp:taxon-name-part taxon-name-part-type="genus">Aphonopelma</tp:taxon-name-part> <tp:taxon-name-part taxon-name-part-type="species">chalcodes</tp:taxon-name-part></tp:taxon-name></italic> (≤0.76; 0.65–0.76), <italic><tp:taxon-name><tp:taxon-name-part taxon-name-part-type="genus">Aphonopelma</tp:taxon-name-part> <tp:taxon-name-part taxon-name-part-type="species">hentzi</tp:taxon-name-part></tp:taxon-name></italic> (≤0.81; 0.71–0.81), <italic><tp:taxon-name><tp:taxon-name-part taxon-name-part-type="genus">Aphonopelma</tp:taxon-name-part> <tp:taxon-name-part taxon-name-part-type="species">mareki</tp:taxon-name-part></tp:taxon-name></italic> (≤0.92; 0.76–0.92), and <italic><tp:taxon-name><tp:taxon-name-part taxon-name-part-type="genus">Aphonopelma</tp:taxon-name-part> <tp:taxon-name-part taxon-name-part-type="species">vorhiesi</tp:taxon-name-part></tp:taxon-name></italic> (≤0.87; 0.71–0.87). Other important ratios that distinguish females: <italic><tp:taxon-name><tp:taxon-name-part taxon-name-part-type="genus">Aphonopelma</tp:taxon-name-part> <tp:taxon-name-part taxon-name-part-type="species">marxi</tp:taxon-name-part></tp:taxon-name></italic> possess a larger L1/L3 (≥1.17; 1.17–1.21) than <italic><tp:taxon-name><tp:taxon-name-part taxon-name-part-type="genus">Aphonopelma</tp:taxon-name-part> <tp:taxon-name-part taxon-name-part-type="species">hentzi</tp:taxon-name-part></tp:taxon-name></italic> (≤1.15; 1.07–1.15); by possessing a larger <abbrev xmlns:xlink="http://www.w3.org/1999/xlink" xlink:title="tibia I length" xlink:type="simple">T1</abbrev>/<abbrev xmlns:xlink="http://www.w3.org/1999/xlink" xlink:title="tibia IV length" xlink:type="simple">T4</abbrev> (≥1.06; <!--PageBreak-->1.06–1.14) than <italic><tp:taxon-name><tp:taxon-name-part taxon-name-part-type="genus">Aphonopelma</tp:taxon-name-part> <tp:taxon-name-part taxon-name-part-type="species">hentzi</tp:taxon-name-part></tp:taxon-name></italic> (≤1.05; 0.85–1.05), <italic><tp:taxon-name><tp:taxon-name-part taxon-name-part-type="genus">Aphonopelma</tp:taxon-name-part> <tp:taxon-name-part taxon-name-part-type="species">mareki</tp:taxon-name-part></tp:taxon-name></italic> (≤1.01; 0.94–1.01), and <italic><tp:taxon-name><tp:taxon-name-part taxon-name-part-type="genus">Aphonopelma</tp:taxon-name-part> <tp:taxon-name-part taxon-name-part-type="species">vorhiesi</tp:taxon-name-part></tp:taxon-name></italic> (≤0.98; 0.93–0.98); by possessing a larger L4 scopulation extent (33%-51%) than <italic><tp:taxon-name><tp:taxon-name-part taxon-name-part-type="genus">Aphonopelma</tp:taxon-name-part> <tp:taxon-name-part taxon-name-part-type="species">mareki</tp:taxon-name-part></tp:taxon-name></italic> (21%-27%) and smaller than <italic><tp:taxon-name><tp:taxon-name-part taxon-name-part-type="genus">Aphonopelma</tp:taxon-name-part> <tp:taxon-name-part taxon-name-part-type="species">chalcodes</tp:taxon-name-part></tp:taxon-name></italic> (56%-81%). For both males and females, certain morphometrics have potential to be useful, though due to the amounts of variation, small number of specimens, and the small differences between species, no others are claimed to be significant at this time (see Suppl. material <xref ref-type="supplementary-material" rid="S2">2</xref>). During evaluation of traditional PCA morphospace, males of <italic><tp:taxon-name><tp:taxon-name-part taxon-name-part-type="genus">Aphonopelma</tp:taxon-name-part> <tp:taxon-name-part taxon-name-part-type="species">marxi</tp:taxon-name-part></tp:taxon-name></italic> separate in PCA morphological space from <italic><tp:taxon-name><tp:taxon-name-part taxon-name-part-type="genus">Aphonopelma</tp:taxon-name-part> <tp:taxon-name-part taxon-name-part-type="species">chalcodes</tp:taxon-name-part></tp:taxon-name></italic>, <italic><tp:taxon-name><tp:taxon-name-part taxon-name-part-type="genus">Aphonopelma</tp:taxon-name-part> <tp:taxon-name-part taxon-name-part-type="species">hentzi</tp:taxon-name-part></tp:taxon-name></italic>, <italic><tp:taxon-name><tp:taxon-name-part taxon-name-part-type="genus">Aphonopelma</tp:taxon-name-part> <tp:taxon-name-part taxon-name-part-type="species">mareki</tp:taxon-name-part></tp:taxon-name></italic>, <italic><tp:taxon-name><tp:taxon-name-part taxon-name-part-type="genus">Aphonopelma</tp:taxon-name-part> <tp:taxon-name-part taxon-name-part-type="species">peloncillo</tp:taxon-name-part></tp:taxon-name></italic> sp. n., and <italic><tp:taxon-name><tp:taxon-name-part taxon-name-part-type="genus">Aphonopelma</tp:taxon-name-part> <tp:taxon-name-part taxon-name-part-type="species">vorhiesi</tp:taxon-name-part></tp:taxon-name></italic> but do not separate from the sky island species <italic><tp:taxon-name><tp:taxon-name-part taxon-name-part-type="genus">Aphonopelma</tp:taxon-name-part> <tp:taxon-name-part taxon-name-part-type="species">catalina</tp:taxon-name-part></tp:taxon-name></italic> sp. n., <italic><tp:taxon-name><tp:taxon-name-part taxon-name-part-type="genus">Aphonopelma</tp:taxon-name-part> <tp:taxon-name-part taxon-name-part-type="species">chiricahua</tp:taxon-name-part></tp:taxon-name></italic> sp. n., and <italic><tp:taxon-name><tp:taxon-name-part taxon-name-part-type="genus">Aphonopelma</tp:taxon-name-part> <tp:taxon-name-part taxon-name-part-type="species">madera</tp:taxon-name-part></tp:taxon-name></italic> sp. n.. Female <italic><tp:taxon-name><tp:taxon-name-part taxon-name-part-type="genus">Aphonopelma</tp:taxon-name-part> <tp:taxon-name-part taxon-name-part-type="species">marxi</tp:taxon-name-part></tp:taxon-name></italic> separate from <italic><tp:taxon-name><tp:taxon-name-part taxon-name-part-type="genus">Aphonopelma</tp:taxon-name-part> <tp:taxon-name-part taxon-name-part-type="species">chalcodes</tp:taxon-name-part></tp:taxon-name></italic>, <italic><tp:taxon-name><tp:taxon-name-part taxon-name-part-type="genus">Aphonopelma</tp:taxon-name-part> <tp:taxon-name-part taxon-name-part-type="species">chiricahua</tp:taxon-name-part></tp:taxon-name></italic>, and <italic><tp:taxon-name><tp:taxon-name-part taxon-name-part-type="genus">Aphonopelma</tp:taxon-name-part> <tp:taxon-name-part taxon-name-part-type="species">mareki</tp:taxon-name-part></tp:taxon-name></italic> in morphological space, but do not separate from <italic><tp:taxon-name><tp:taxon-name-part taxon-name-part-type="genus">Aphonopelma</tp:taxon-name-part> <tp:taxon-name-part taxon-name-part-type="species">catalina</tp:taxon-name-part></tp:taxon-name></italic>, <italic><tp:taxon-name><tp:taxon-name-part taxon-name-part-type="genus">Aphonopelma</tp:taxon-name-part> <tp:taxon-name-part taxon-name-part-type="species">madera</tp:taxon-name-part></tp:taxon-name></italic>, <italic><tp:taxon-name><tp:taxon-name-part taxon-name-part-type="genus">Aphonopelma</tp:taxon-name-part> <tp:taxon-name-part taxon-name-part-type="species">hentzi</tp:taxon-name-part></tp:taxon-name></italic>, <italic><tp:taxon-name><tp:taxon-name-part taxon-name-part-type="genus">Aphonopelma</tp:taxon-name-part> <tp:taxon-name-part taxon-name-part-type="species">peloncillo</tp:taxon-name-part></tp:taxon-name></italic>, and <italic><tp:taxon-name><tp:taxon-name-part taxon-name-part-type="genus">Aphonopelma</tp:taxon-name-part> <tp:taxon-name-part taxon-name-part-type="species">vorhiesi</tp:taxon-name-part></tp:taxon-name></italic>. Interestingly, <italic><tp:taxon-name><tp:taxon-name-part taxon-name-part-type="genus">Aphonopelma</tp:taxon-name-part> <tp:taxon-name-part taxon-name-part-type="species">marxi</tp:taxon-name-part></tp:taxon-name></italic> males separate from <italic><tp:taxon-name><tp:taxon-name-part taxon-name-part-type="genus">Aphonopelma</tp:taxon-name-part> <tp:taxon-name-part taxon-name-part-type="species">catalina</tp:taxon-name-part></tp:taxon-name></italic>, <italic><tp:taxon-name><tp:taxon-name-part taxon-name-part-type="genus">Aphonopelma</tp:taxon-name-part> <tp:taxon-name-part taxon-name-part-type="species">chalcodes</tp:taxon-name-part></tp:taxon-name></italic>, <italic><tp:taxon-name><tp:taxon-name-part taxon-name-part-type="genus">Aphonopelma</tp:taxon-name-part> <tp:taxon-name-part taxon-name-part-type="species">hentzi</tp:taxon-name-part></tp:taxon-name></italic>, <italic><tp:taxon-name><tp:taxon-name-part taxon-name-part-type="genus">Aphonopelma</tp:taxon-name-part> <tp:taxon-name-part taxon-name-part-type="species">peloncillo</tp:taxon-name-part></tp:taxon-name></italic>, and <italic><tp:taxon-name><tp:taxon-name-part taxon-name-part-type="genus">Aphonopelma</tp:taxon-name-part> <tp:taxon-name-part taxon-name-part-type="species">vorhiesi</tp:taxon-name-part></tp:taxon-name></italic> in three-dimensional PCA morphospace (PC1~PC2~PC3), but do not separate from <italic><tp:taxon-name><tp:taxon-name-part taxon-name-part-type="genus">Aphonopelma</tp:taxon-name-part> <tp:taxon-name-part taxon-name-part-type="species">chiricahua</tp:taxon-name-part></tp:taxon-name></italic> or <italic><tp:taxon-name><tp:taxon-name-part taxon-name-part-type="genus">Aphonopelma</tp:taxon-name-part> <tp:taxon-name-part taxon-name-part-type="species">madera</tp:taxon-name-part></tp:taxon-name></italic>. <italic><tp:taxon-name><tp:taxon-name-part taxon-name-part-type="genus">Aphonopelma</tp:taxon-name-part> <tp:taxon-name-part taxon-name-part-type="species">marxi</tp:taxon-name-part></tp:taxon-name></italic> females separate from <italic><tp:taxon-name><tp:taxon-name-part taxon-name-part-type="genus">Aphonopelma</tp:taxon-name-part> <tp:taxon-name-part taxon-name-part-type="species">catalina</tp:taxon-name-part></tp:taxon-name></italic>, <italic><tp:taxon-name><tp:taxon-name-part taxon-name-part-type="genus">Aphonopelma</tp:taxon-name-part> <tp:taxon-name-part taxon-name-part-type="species">chalcodes</tp:taxon-name-part></tp:taxon-name></italic>, <italic><tp:taxon-name><tp:taxon-name-part taxon-name-part-type="genus">Aphonopelma</tp:taxon-name-part> <tp:taxon-name-part taxon-name-part-type="species">chiricahua</tp:taxon-name-part></tp:taxon-name></italic>, <italic><tp:taxon-name><tp:taxon-name-part taxon-name-part-type="genus">Aphonopelma</tp:taxon-name-part> <tp:taxon-name-part taxon-name-part-type="species">hentzi</tp:taxon-name-part></tp:taxon-name></italic>, <italic><tp:taxon-name><tp:taxon-name-part taxon-name-part-type="genus">Aphonopelma</tp:taxon-name-part> <tp:taxon-name-part taxon-name-part-type="species">mareki</tp:taxon-name-part></tp:taxon-name></italic>, <italic><tp:taxon-name><tp:taxon-name-part taxon-name-part-type="genus">Aphonopelma</tp:taxon-name-part> <tp:taxon-name-part taxon-name-part-type="species">peloncillo</tp:taxon-name-part></tp:taxon-name></italic>, but do not separate from <italic><tp:taxon-name><tp:taxon-name-part taxon-name-part-type="genus">Aphonopelma</tp:taxon-name-part> <tp:taxon-name-part taxon-name-part-type="species">madera</tp:taxon-name-part></tp:taxon-name></italic> or <italic><tp:taxon-name><tp:taxon-name-part taxon-name-part-type="genus">Aphonopelma</tp:taxon-name-part> <tp:taxon-name-part taxon-name-part-type="species">vorhiesi</tp:taxon-name-part></tp:taxon-name></italic>. PC1, PC2, and PC3 explain ≥96% of the variation in all analyses.</p></tp:treatment-sec><tp:treatment-sec><!--Section generated to contain objects referenced in tp:taxon-treatment.--><fig id="F7" position="float" orientation="portrait"><label>Figure 7.</label><caption><p>Maximum Likelihood inferred <italic>CO1</italic> gene tree phylogeny for the 1,032 <italic><tp:taxon-name><tp:taxon-name-part taxon-name-part-type="genus">Aphonopelma</tp:taxon-name-part></tp:taxon-name></italic> specimen dataset. Species delimitations followed the integrative methodological approach outlined in <xref ref-type="bibr" rid="B32">Hamilton et al. (2014)</xref>. Black circles denote bootstrap support ≥ 80%; white squares denote bootstrap support ≤ 80%. White triangles indicate species clades supported with ≥ 80% bootstrap support; grey triangles indicate lineages with putative mitochondrial introgression events. Asterisks at the tips of branches indicate undescribed diversity.</p></caption><graphic xmlns:xlink="http://www.w3.org/1999/xlink" xlink:href="zookeys-560-001-g007.jpg" position="float" orientation="portrait" xlink:type="simple" id="oo_76262.jpg"/></fig><fig id="F8" position="float" orientation="portrait"><label>Figure 8.</label><caption><p>Species tree of all United States <italic><tp:taxon-name><tp:taxon-name-part taxon-name-part-type="genus">Aphonopelma</tp:taxon-name-part></tp:taxon-name></italic>, inferred from the 455 loci Anchored Enrichment dataset. Species delimitations correspond to our final integrative approach outlined herein. Black circles denote 100% bootstrap support; black squares denote bootstrap support between 99–80%; white squares denote bootstrap support less than 80%. Node support values = based on the RAxML bootstrap support from all trees and all loci. All genealogically exclusive species are identified with a grey bar; <italic><tp:taxon-name><tp:taxon-name-part taxon-name-part-type="genus">Aphonopelma</tp:taxon-name-part> <tp:taxon-name-part taxon-name-part-type="species">iodius</tp:taxon-name-part></tp:taxon-name></italic>, a paraphyletic species as presently defined, is identified by the black boxes. All major species groups are identified by colored boxes.</p></caption><graphic xmlns:xlink="http://www.w3.org/1999/xlink" xlink:href="zookeys-560-001-g008.jpg" position="float" orientation="portrait" xlink:type="simple" id="oo_76263.jpg"/></fig><fig id="F1" position="float" orientation="portrait"><label>Figure 1.</label><caption><p>Breadth of diversity of <italic><tp:taxon-name><tp:taxon-name-part taxon-name-part-type="genus">Aphonopelma</tp:taxon-name-part></tp:taxon-name></italic> species habitat types across the United States. <bold>A</bold> grassland prairie, Otero Co., Colorado <bold>B</bold> high-elevation pine/conifer in Coconino Co., Arizona <bold>C</bold> mid-elevation oak woodland throughout the “sky islands” of southeastern Arizona (e.g. Madera Canyon in the Santa Rita Mountains) <bold>D</bold> grass/oak foothills of the Sierra Nevada Mountains, Mariposa Co., California <bold>E</bold> Zion National Park, Utah <bold>F</bold> Chihuahuan Desert below the Chiricahua Mountains in Cochise Co., Arizona <bold>G</bold> Sonoran Desert in Pinal Co., Arizona <bold>H</bold> Mojave Desert in San Bernardino Co., California <bold>I</bold> Tamaulipan thornscrub in Starr Co., Texas.</p></caption><graphic xmlns:xlink="http://www.w3.org/1999/xlink" xlink:href="zookeys-560-001-g001.jpg" position="float" orientation="portrait" xlink:type="simple" id="oo_76256.jpg"/></fig><supplementary-material xmlns:xlink="http://www.w3.org/1999/xlink" id="S2" position="float" orientation="portrait" xlink:type="simple"><label>Supplementary material 2</label><caption><p>Compressed files (.zip) containing <italic><tp:taxon-name><tp:taxon-name-part taxon-name-part-type="genus">Aphonopelma</tp:taxon-name-part></tp:taxon-name></italic> boxplot and PCA morphospace data.</p></caption><p>Data type: Microsoft Excel spreadsheet (.xls), Microsoft Excel comma delimited (.csv), Portable Document Format (.pdf), Simple Text (.txt), and Graphics Interchange Format (.gif).</p><p>Explanation note: All boxplots and PCA morphospace files used in <italic><tp:taxon-name><tp:taxon-name-part taxon-name-part-type="genus">Aphonopelma</tp:taxon-name-part></tp:taxon-name></italic> species boundary determination.</p><media xlink:href="zookeys-560-001-s002.zip" mimetype="application" mime-subtype="x-zip-compressed" position="float" orientation="portrait" xlink:type="simple" id="oo_76556.zip"/><permissions><license xlink:type="simple"><license-p>This dataset is made available under the Open Database License (http://opendatacommons.org/licenses/odbl/1.0/). The Open Database License (ODbL) is a license agreement intended to allow users to freely share, modify, and use this Dataset while maintaining this same freedom for others, provided that the original source and author(s) are credited.</license-p></license></permissions><attrib specific-use="authors">Chris A. Hamilton, Brent E. Hendrixson, Jason E. Bond</attrib></supplementary-material></tp:treatment-sec><ref-list><ref id="B72"><mixed-citation xmlns:xlink="http://www.w3.org/1999/xlink" xlink:type="simple">
          <person-group><name name-style="western"><surname>Prentice</surname><given-names>TR</given-names></name></person-group> (<year>1997</year>) <article-title><tp:taxon-name><tp:taxon-name-part taxon-name-part-type="family">Theraphosidae</tp:taxon-name-part></tp:taxon-name> of the Mojave Desert west and north of the Colorado River (<tp:taxon-name><tp:taxon-name-part taxon-name-part-type="order">Araneae</tp:taxon-name-part></tp:taxon-name>, <tp:taxon-name><tp:taxon-name-part taxon-name-part-type="suborder">Mygalomorphae</tp:taxon-name-part></tp:taxon-name>, <tp:taxon-name><tp:taxon-name-part taxon-name-part-type="family">Theraphosidae</tp:taxon-name-part></tp:taxon-name>).</article-title> <source>Journal of Arachnology</source> <volume>25</volume>: <fpage>137</fpage>–<lpage>176</lpage>.</mixed-citation></ref><ref id="B32"><mixed-citation xmlns:xlink="http://www.w3.org/1999/xlink" xlink:type="simple">
          <person-group><name name-style="western"><surname>Hamilton</surname><given-names>CA</given-names></name><name name-style="western"><surname>Hendrixson</surname><given-names>BE</given-names></name><name name-style="western"><surname>Brewer</surname><given-names>MS</given-names></name><name name-style="western"><surname>Bond</surname><given-names>JE</given-names></name></person-group> (<year>2014</year>) <article-title>An evaluation of sampling effects on multiple DNA barcoding methods leads to an integrative approach for delimiting species: A case study of the North American tarantula genus <italic><tp:taxon-name><tp:taxon-name-part taxon-name-part-type="genus">Aphonopelma</tp:taxon-name-part></tp:taxon-name></italic> (<tp:taxon-name><tp:taxon-name-part taxon-name-part-type="order">Araneae</tp:taxon-name-part></tp:taxon-name>, <tp:taxon-name><tp:taxon-name-part taxon-name-part-type="suborder">Mygalomorphae</tp:taxon-name-part></tp:taxon-name>, <tp:taxon-name><tp:taxon-name-part taxon-name-part-type="family">Theraphosidae</tp:taxon-name-part></tp:taxon-name>).</article-title> <source>Molecular Phylogenetics and Evolution</source> <volume>71</volume>: <fpage>79</fpage>–<lpage>93</lpage>. doi: <ext-link xlink:type="simple" ext-link-type="doi" xlink:href="10.1016/j.ympev.2013.11.007">10.1016/j.ympev.2013.11.007</ext-link></mixed-citation></ref><ref id="B83"><mixed-citation xmlns:xlink="http://www.w3.org/1999/xlink" xlink:type="simple">
          <person-group><name name-style="western"><surname>Simon</surname><given-names>E</given-names></name></person-group> (<year>1891</year>) <article-title>Liste des espéces de la famille des <tp:taxon-name><tp:taxon-name-part taxon-name-part-type="family">Aviculariidae</tp:taxon-name-part></tp:taxon-name> qui habitent le Mexique et l’Amérique du Nord.</article-title> <source>Actes de la Société Linnéenne de Bordeaux</source> <volume>44</volume>: <fpage>307</fpage>–<lpage>326</lpage>.</mixed-citation></ref><ref id="B20"><mixed-citation xmlns:xlink="http://www.w3.org/1999/xlink" xlink:type="simple">
          <person-group><name name-style="western"><surname>Cooke</surname><given-names>JAL</given-names></name><name name-style="western"><surname>Roth</surname><given-names>VD</given-names></name><name name-style="western"><surname>Miller</surname><given-names>FH</given-names></name></person-group> (<year>1972</year>) <article-title>The urticating hairs of theraphosid spiders.</article-title> <source>American Museum Novitates</source>, <fpage>1</fpage>–<lpage>43</lpage>.</mixed-citation></ref><ref id="B85"><mixed-citation xmlns:xlink="http://www.w3.org/1999/xlink" xlink:type="simple">
          <person-group><name name-style="western"><surname>Smith</surname><given-names>AM</given-names></name></person-group> (<year>1995</year>) <source><tp:taxon-name><tp:taxon-name-part taxon-name-part-type="genus">Tarantula</tp:taxon-name-part></tp:taxon-name> Spiders - Tarantulas of the USA and Mexico</source>. <publisher-name>Fitzgerald Publishing</publisher-name>, <publisher-loc>London</publisher-loc>, <size units="page">196 pp</size>.</mixed-citation></ref></ref-list></tp:taxon-treatment>
