# Supplementary material for: Taxonomic revision of the tarantula genus Aphonopelma Pocock, 1901 (Araneae, Mygalomorphae, Theraphosidae) within the United States
Source: Zookeys. 2016 Feb 4;(560):1–340. doi: 10.3897/zookeys.560.6264 (PMC4768370; doi:10.3897/zookeys.560.6264)
Supplement: XML Treatment for Aphonopelma moderatum [file zookeys.560.6264-treatment18.xml]

<!DOCTYPE tp:taxon-treatment
  PUBLIC "-//TaxonX//DTD Taxonomic Treatment Publishing DTD v0 20100105//EN" "tax-treatment-NSO.dtd">
<tp:taxon-treatment xmlns:tp="http://www.plazi.org/taxpub"><tp:treatment-meta><kwd-group><label>Taxon classification</label><kwd><named-content content-type="kingdom">Animalia</named-content></kwd><kwd><named-content content-type="order">Araneae</named-content></kwd><kwd><named-content content-type="family">Theraphosidae</named-content></kwd></kwd-group><mixed-citation publication-type="journal"><person-group><name><surname>Hamilton</surname><given-names>Chris A.</given-names></name><name><surname>Hendrixson</surname><given-names>Brent E.</given-names></name><name><surname>Bond</surname><given-names>Jason E.</given-names></name></person-group><article-title>Taxonomic revision of the tarantula genus <italic><tp:taxon-name><tp:taxon-name-part taxon-name-part-type="genus">Aphonopelma</tp:taxon-name-part></tp:taxon-name></italic> Pocock, 1901 (<tp:taxon-name><tp:taxon-name-part taxon-name-part-type="order">Araneae</tp:taxon-name-part></tp:taxon-name>, <tp:taxon-name><tp:taxon-name-part taxon-name-part-type="suborder">Mygalomorphae</tp:taxon-name-part></tp:taxon-name>, <tp:taxon-name><tp:taxon-name-part taxon-name-part-type="family">Theraphosidae</tp:taxon-name-part></tp:taxon-name>) within the United States</article-title><source>Zookeys</source><day>4</day><month>2</month><year>2016</year><volume>2016</volume><issue>560</issue><fpage>1</fpage><lpage>340</lpage><pub-id pub-id-type="doi">10.3897/zookeys.560.6264</pub-id></mixed-citation></tp:treatment-meta><tp:nomenclature><tp:taxon-name>
            <tp:taxon-name-part taxon-name-part-type="genus">Aphonopelma</tp:taxon-name-part>
            <tp:taxon-name-part taxon-name-part-type="species">moderatum</tp:taxon-name-part>
          </tp:taxon-name><tp:taxon-authority>(Chamberlin &amp; Ivie, 1939)</tp:taxon-authority><xref ref-type="fig" rid="F93">Figures 93</xref><xref ref-type="fig" rid="F94">, 94</xref><xref ref-type="fig" rid="F95">, 95</xref><xref ref-type="fig" rid="F96">, 96</xref><xref ref-type="fig" rid="F97">, 97</xref><xref ref-type="supplementary-material" rid="S4">; Suppl. material 4</xref><tp:nomenclature-citation-list><tp:nomenclature-citation><tp:taxon-name><tp:taxon-name-part taxon-name-part-type="genus">Delopelma</tp:taxon-name-part> <tp:taxon-name-part taxon-name-part-type="species">moderatum</tp:taxon-name-part></tp:taxon-name><comment> Chamberlin &amp; Ivie, 1939: 9; male holotype from 5 miles E of Rio Grande City, Starr Co., Texas, <named-content xmlns:xlink="http://www.w3.org/1999/xlink" content-type="dwc:verbatimCoordinates" xlink:type="simple">26.342436 -98.728749</named-content><sup>5</sup>, elev. 231ft., 1.v.1937, coll. S. Mulaik; deposited in <named-content xmlns:xlink="http://www.w3.org/1999/xlink" content-type="dwc:institutional_code" xlink:type="simple">AMNH</named-content>. Paratype male from 32 miles SW of Laredo, Webb Co., Texas, <named-content xmlns:xlink="http://www.w3.org/1999/xlink" content-type="dwc:verbatimCoordinates" xlink:type="simple">27.305342 -100.013223</named-content><sup>7</sup>, elev. 636ft., 10.iv.1936, coll. S. Mulaik; deposited in <named-content xmlns:xlink="http://www.w3.org/1999/xlink" content-type="dwc:institutional_code" xlink:type="simple">AMNH</named-content>. [examined]</comment></tp:nomenclature-citation><tp:nomenclature-citation><tp:taxon-name><tp:taxon-name-part taxon-name-part-type="genus">Rhechostica</tp:taxon-name-part> <tp:taxon-name-part taxon-name-part-type="species">moderatum</tp:taxon-name-part></tp:taxon-name><comment> Raven, 1985: 149.</comment></tp:nomenclature-citation><tp:nomenclature-citation><tp:taxon-name><tp:taxon-name-part taxon-name-part-type="genus">Aphonopelma</tp:taxon-name-part> <tp:taxon-name-part taxon-name-part-type="species">moderatum</tp:taxon-name-part></tp:taxon-name><comment> Smith, 1995: 122.</comment></tp:nomenclature-citation><tp:nomenclature-citation><tp:taxon-name><tp:taxon-name-part taxon-name-part-type="genus">Aphonopelma</tp:taxon-name-part> <tp:taxon-name-part taxon-name-part-type="species">heterops</tp:taxon-name-part></tp:taxon-name><comment> Chamberlin, 1940: 29; female syntypes from Edinburg, Hidalgo, Co., Texas, <named-content xmlns:xlink="http://www.w3.org/1999/xlink" content-type="dwc:verbatimCoordinates" xlink:type="simple">26.30173 -98.16335</named-content><sup>5</sup>, elev. 96ft., ix-xii.1933, coll. S. Mulaik; deposited in the <named-content xmlns:xlink="http://www.w3.org/1999/xlink" content-type="dwc:institutional_code" xlink:type="simple">AMNH</named-content>. [examined] <bold>syn. n.</bold></comment></tp:nomenclature-citation></tp:nomenclature-citation-list></tp:nomenclature><tp:treatment-sec sec-type="Diagnosis"><title>Diagnosis.</title><p>
            <italic><tp:taxon-name><tp:taxon-name-part taxon-name-part-type="genus">Aphonopelma</tp:taxon-name-part> <tp:taxon-name-part taxon-name-part-type="species">moderatum</tp:taxon-name-part></tp:taxon-name></italic> (Fig. <xref ref-type="fig" rid="F93">93</xref>) is a member of the <italic><tp:taxon-name><tp:taxon-name-part taxon-name-part-type="species">moderatum</tp:taxon-name-part></tp:taxon-name></italic> species group can be identified by a combination of morphological, molecular, and geographic characteristics. Nuclear DNA identifies <italic><tp:taxon-name><tp:taxon-name-part taxon-name-part-type="genus">Aphonopelma</tp:taxon-name-part> <tp:taxon-name-part taxon-name-part-type="species">moderatum</tp:taxon-name-part></tp:taxon-name></italic> as a phylogenetically distinct monophyletic lineage (Fig. <xref ref-type="fig" rid="F8">8</xref>), supported as the sister lineage to <italic><tp:taxon-name><tp:taxon-name-part taxon-name-part-type="genus">Aphonopelma</tp:taxon-name-part> <tp:taxon-name-part taxon-name-part-type="species">gabeli</tp:taxon-name-part></tp:taxon-name></italic> and <italic><tp:taxon-name><tp:taxon-name-part taxon-name-part-type="genus">Aphonopelma</tp:taxon-name-part> <tp:taxon-name-part taxon-name-part-type="species">moellendorfi</tp:taxon-name-part></tp:taxon-name></italic> sp. n. Females and subadult males are morphologically unique and can be readily identified by possessing an orange body disrupted by distinctly darkened (black or dark brown) banding on the patellae, metatarsi, and tarsi (Fig. <xref ref-type="fig" rid="F93">93</xref>). <italic><tp:taxon-name><tp:taxon-name-part taxon-name-part-type="genus">Aphonopelma</tp:taxon-name-part> <tp:taxon-name-part taxon-name-part-type="species">moderatum</tp:taxon-name-part></tp:taxon-name></italic> can be distinguished from <italic><tp:taxon-name><tp:taxon-name-part taxon-name-part-type="genus">Aphonopelma</tp:taxon-name-part> <tp:taxon-name-part taxon-name-part-type="species">anax</tp:taxon-name-part></tp:taxon-name></italic> by the shapes of its spermathecae and palpal bulbs; from <italic><tp:taxon-name><tp:taxon-name-part taxon-name-part-type="genus">Aphonopelma</tp:taxon-name-part> <tp:taxon-name-part taxon-name-part-type="species">armada</tp:taxon-name-part></tp:taxon-name></italic> by lacking flared metatarsal scopulae and the unique pattern of setae on coxa I; and from <italic><tp:taxon-name><tp:taxon-name-part taxon-name-part-type="genus">Aphonopelma</tp:taxon-name-part> <tp:taxon-name-part taxon-name-part-type="species">gabeli</tp:taxon-name-part></tp:taxon-name></italic> and <italic><tp:taxon-name><tp:taxon-name-part taxon-name-part-type="genus">Aphonopelma</tp:taxon-name-part> <tp:taxon-name-part taxon-name-part-type="species">hentzi</tp:taxon-name-part></tp:taxon-name></italic> by phenotypic appearance. The most important measurement that distinguishes male <italic><tp:taxon-name><tp:taxon-name-part taxon-name-part-type="genus">Aphonopelma</tp:taxon-name-part> <tp:taxon-name-part taxon-name-part-type="species">moderatum</tp:taxon-name-part></tp:taxon-name></italic> from its closely related phylogenetic and syntopic species is the article <abbrev xmlns:xlink="http://www.w3.org/1999/xlink" xlink:title="metatarsus I length" xlink:type="simple">M1</abbrev>. Male <italic><tp:taxon-name><tp:taxon-name-part taxon-name-part-type="genus">Aphonopelma</tp:taxon-name-part> <tp:taxon-name-part taxon-name-part-type="species">moderatum</tp:taxon-name-part></tp:taxon-name></italic> can be distinguished by possessing a larger <abbrev xmlns:xlink="http://www.w3.org/1999/xlink" xlink:title="metatarsus I length" xlink:type="simple">M1</abbrev>/<abbrev xmlns:xlink="http://www.w3.org/1999/xlink" xlink:title="metatarsus IV length" xlink:type="simple">M4</abbrev> (≥0.76; 0.76–0.81) than <italic><tp:taxon-name><tp:taxon-name-part taxon-name-part-type="genus">Aphonopelma</tp:taxon-name-part> <tp:taxon-name-part taxon-name-part-type="species">armada</tp:taxon-name-part></tp:taxon-name></italic> (≤0.73; 0.63–0.73), <italic><tp:taxon-name><tp:taxon-name-part taxon-name-part-type="genus">Aphonopelma</tp:taxon-name-part> <tp:taxon-name-part taxon-name-part-type="species">gabeli</tp:taxon-name-part></tp:taxon-name></italic> (≤0.74; 0.70–0.74), and <italic><tp:taxon-name><tp:taxon-name-part taxon-name-part-type="genus">Aphonopelma</tp:taxon-name-part> <tp:taxon-name-part taxon-name-part-type="species">hentzi</tp:taxon-name-part></tp:taxon-name></italic> (≤0.75; 0.67–0.75); by possessing a smaller CL/<abbrev xmlns:xlink="http://www.w3.org/1999/xlink" xlink:title="metatarsus I length" xlink:type="simple">M1</abbrev> (≤1.30; 1.13–1.30) than <italic><tp:taxon-name><tp:taxon-name-part taxon-name-part-type="genus">Aphonopelma</tp:taxon-name-part> <tp:taxon-name-part taxon-name-part-type="species">anax</tp:taxon-name-part></tp:taxon-name></italic> (≥1.36; 1.36–1.63) and <italic><tp:taxon-name><tp:taxon-name-part taxon-name-part-type="genus">Aphonopelma</tp:taxon-name-part> <tp:taxon-name-part taxon-name-part-type="species">armada</tp:taxon-name-part></tp:taxon-name></italic> (≥1.36; 1.36–1.47); and a smaller <abbrev xmlns:xlink="http://www.w3.org/1999/xlink" xlink:title="palpal tibia length retrolateral aspect" xlink:type="simple">PTl</abbrev>/<abbrev xmlns:xlink="http://www.w3.org/1999/xlink" xlink:title="metatarsus I length" xlink:type="simple">M1</abbrev> (≤0.69; 0.61–0.69) than <italic><tp:taxon-name><tp:taxon-name-part taxon-name-part-type="genus">Aphonopelma</tp:taxon-name-part> <tp:taxon-name-part taxon-name-part-type="species">armada</tp:taxon-name-part></tp:taxon-name></italic> (≥0.73; 0.73–0.83) and <italic><tp:taxon-name><tp:taxon-name-part taxon-name-part-type="genus">Aphonopelma</tp:taxon-name-part> <tp:taxon-name-part taxon-name-part-type="species">hentzi</tp:taxon-name-part></tp:taxon-name></italic> (≥0.74; 0.74–0.88). There are no significant measurements that separate male <italic><tp:taxon-name><tp:taxon-name-part taxon-name-part-type="genus">Aphonopelma</tp:taxon-name-part> <tp:taxon-name-part taxon-name-part-type="species">moderatum</tp:taxon-name-part></tp:taxon-name></italic> from <italic><tp:taxon-name><tp:taxon-name-part taxon-name-part-type="genus">Aphonopelma</tp:taxon-name-part> <tp:taxon-name-part taxon-name-part-type="species">moellendorfi</tp:taxon-name-part></tp:taxon-name></italic>. Significant measurements that distinguish female <italic><tp:taxon-name><tp:taxon-name-part taxon-name-part-type="genus">Aphonopelma</tp:taxon-name-part> <tp:taxon-name-part taxon-name-part-type="species">moderatum</tp:taxon-name-part></tp:taxon-name></italic> from its closely related phylogenetic and syntopic species are <abbrev xmlns:xlink="http://www.w3.org/1999/xlink" xlink:title="length of the carapace" xlink:type="simple">Cl</abbrev> and <abbrev xmlns:xlink="http://www.w3.org/1999/xlink" xlink:title="tibia III length" xlink:type="simple">T3</abbrev>. Female <italic><tp:taxon-name><tp:taxon-name-part taxon-name-part-type="genus">Aphonopelma</tp:taxon-name-part> <tp:taxon-name-part taxon-name-part-type="species">moderatum</tp:taxon-name-part></tp:taxon-name></italic> can be distinguished by possessing a smaller <abbrev xmlns:xlink="http://www.w3.org/1999/xlink" xlink:title="length of the carapace" xlink:type="simple">Cl</abbrev>/<abbrev xmlns:xlink="http://www.w3.org/1999/xlink" xlink:title="tarsus III length" xlink:type="simple">A3</abbrev> (≤2.46; 2.36–2.46) than <italic><tp:taxon-name><tp:taxon-name-part taxon-name-part-type="genus">Aphonopelma</tp:taxon-name-part> <tp:taxon-name-part taxon-name-part-type="species">armada</tp:taxon-name-part></tp:taxon-name></italic> (≥2.48; 2.48–2.64); a smaller <abbrev xmlns:xlink="http://www.w3.org/1999/xlink" xlink:title="tibia III length" xlink:type="simple">T3</abbrev>/<abbrev xmlns:xlink="http://www.w3.org/1999/xlink" xlink:title="tibia IV length" xlink:type="simple">T4</abbrev> (≤0.70; 0.63–0.70) than <italic><tp:taxon-name><tp:taxon-name-part taxon-name-part-type="genus">Aphonopelma</tp:taxon-name-part> <tp:taxon-name-part taxon-name-part-type="species">gabeli</tp:taxon-name-part></tp:taxon-name></italic> (≥0.73; 0.73–0.79); and a smaller <abbrev xmlns:xlink="http://www.w3.org/1999/xlink" xlink:title="patella I length" xlink:type="simple">P1</abbrev>/<abbrev xmlns:xlink="http://www.w3.org/1999/xlink" xlink:title="tibia III length" xlink:type="simple">T3</abbrev> (≤13.12; 8.14–13.12) than <italic><tp:taxon-name><tp:taxon-name-part taxon-name-part-type="genus">Aphonopelma</tp:taxon-name-part> <tp:taxon-name-part taxon-name-part-type="species">anax</tp:taxon-name-part></tp:taxon-name></italic> (≥13.88; 13.88–19.15). There are no significant measurements that separate female <italic><tp:taxon-name><tp:taxon-name-part taxon-name-part-type="genus">Aphonopelma</tp:taxon-name-part> <tp:taxon-name-part taxon-name-part-type="species">moderatum</tp:taxon-name-part></tp:taxon-name></italic> from <italic><tp:taxon-name><tp:taxon-name-part taxon-name-part-type="genus">Aphonopelma</tp:taxon-name-part> <tp:taxon-name-part taxon-name-part-type="species">hentzi</tp:taxon-name-part></tp:taxon-name></italic>. Females of <italic><tp:taxon-name><tp:taxon-name-part taxon-name-part-type="genus">Aphonopelma</tp:taxon-name-part> <tp:taxon-name-part taxon-name-part-type="species">moellendorfi</tp:taxon-name-part></tp:taxon-name></italic> are unknown and cannot be compared.</p><fig id="F93" position="float" orientation="portrait"><label>Figure 93.</label><caption><p>
          <italic><tp:taxon-name><tp:taxon-name-part taxon-name-part-type="genus">Aphonopelma</tp:taxon-name-part> <tp:taxon-name-part taxon-name-part-type="species">moderatum</tp:taxon-name-part></tp:taxon-name></italic> (Chamberlin &amp; Ivie, 1939) specimens, live photographs. Female (L) - APH_0532; Male (R) - APH_0890.</p></caption><graphic xmlns:xlink="http://www.w3.org/1999/xlink" xlink:href="zookeys-560-001-g093.jpg" position="float" orientation="portrait" xlink:type="simple" id="oo_76425.jpg"/></fig></tp:treatment-sec><tp:treatment-sec sec-type="Description"><title>Description.</title><p>Male originally described by <xref ref-type="bibr" rid="B18">Chamberlin and Ivie (1939)</xref>.</p></tp:treatment-sec><tp:treatment-sec sec-type="Redescription of male exemplar"><title>Redescription of male exemplar</title><p>(APH_0890; Fig. <xref ref-type="fig" rid="F94">94</xref>). <italic>Specimen preparation and condition</italic>: Specimen collected live from burrow, kept alive until mature, preserved in <!--PageBreak--><!--PageBreak-->80% ethanol; deposited in <abbrev xmlns:xlink="http://www.w3.org/1999/xlink" content-type="institution" xlink:title="Auburn University Museum of Natural History; Auburn, Alabama" xlink:type="simple">AUMNH</abbrev>; original coloration faded due to preservation. Left legs I, III, IV, and left pedipalp removed for measurements and photographs; stored in vial with specimen. Right leg III removed for DNA and stored at -80°C in the <abbrev xmlns:xlink="http://www.w3.org/1999/xlink" content-type="institution" xlink:title="Auburn University Museum of Natural History; Auburn, Alabama" xlink:type="simple">AUMNH</abbrev> (Auburn, AL). <italic>General coloration</italic>: Generally black or faded to brown. <italic>Cephalothorax</italic>: Carapace 15.55 mm long, 13.92 mm wide; densely clothed with black/brown iridescent pubescence appressed to surface; fringe covered in long setae not closely appressed to surface; foveal groove medium deep and straight; pars cephalica region rises gradually from foveal groove, gently arching anteriorly toward ocular area; AER slightly procurved, PER slightly recurved; normal sized chelicerae; clypeus extends forward on a curve; <abbrev xmlns:xlink="http://www.w3.org/1999/xlink" xlink:title="labial length" xlink:type="simple">LBl</abbrev> 1.93, <abbrev xmlns:xlink="http://www.w3.org/1999/xlink" xlink:title="labial width" xlink:type="simple">LBw</abbrev> 2.31; sternum hirsute, clothed with short length black, densely packed setae. <italic>Abdomen</italic>: Densely clothed in short black/brown pubescence with numerous longer, lighter setae interspersed (generally red or orange <italic>in situ</italic>); possessing a dense dorsal patch of black Type I urticating bristles (<xref ref-type="bibr" rid="B20">Cooke et al. 1972</xref>). <italic>Legs</italic>: Hirsute, particularly ventrally; densely clothed in a mix of short black/brown setae. Metatarsus I slightly curved. <abbrev xmlns:xlink="http://www.w3.org/1999/xlink" xlink:title="femur I length retrolateral aspect" xlink:type="simple">F1</abbrev> 16.48; <abbrev xmlns:xlink="http://www.w3.org/1999/xlink" xlink:title="femur I width" xlink:type="simple">F1w</abbrev> 3.33; <abbrev xmlns:xlink="http://www.w3.org/1999/xlink" xlink:title="patella I length" xlink:type="simple">P1</abbrev> 6.42; <abbrev xmlns:xlink="http://www.w3.org/1999/xlink" xlink:title="tibia I length" xlink:type="simple">T1</abbrev> 13.45; <abbrev xmlns:xlink="http://www.w3.org/1999/xlink" xlink:title="metatarsus I length" xlink:type="simple">M1</abbrev> 12.91; <abbrev xmlns:xlink="http://www.w3.org/1999/xlink" xlink:title="tarsus I length" xlink:type="simple">A1</abbrev> 7.57; <abbrev xmlns:xlink="http://www.w3.org/1999/xlink" xlink:title="femur III length prolateral aspect" xlink:type="simple">F3</abbrev> 13.5; <abbrev xmlns:xlink="http://www.w3.org/1999/xlink" xlink:title="femur III width" xlink:type="simple">F3w</abbrev> 3.72; <abbrev xmlns:xlink="http://www.w3.org/1999/xlink" xlink:title="patella III length" xlink:type="simple">P3</abbrev> 5.52; <abbrev xmlns:xlink="http://www.w3.org/1999/xlink" xlink:title="tibia III length" xlink:type="simple">T3</abbrev> 10.78; <abbrev xmlns:xlink="http://www.w3.org/1999/xlink" xlink:title="metatarsus III length" xlink:type="simple">M3</abbrev> 12.89; <abbrev xmlns:xlink="http://www.w3.org/1999/xlink" xlink:title="tarsus III length" xlink:type="simple">A3</abbrev> 7.51; <abbrev xmlns:xlink="http://www.w3.org/1999/xlink" xlink:title="femur IV length prolateral aspect" xlink:type="simple">F4</abbrev> 15.26; <abbrev xmlns:xlink="http://www.w3.org/1999/xlink" xlink:title="femur IV width" xlink:type="simple">F4w</abbrev> 3.45; <abbrev xmlns:xlink="http://www.w3.org/1999/xlink" xlink:title="patella IV length" xlink:type="simple">P4</abbrev> 5.83; <abbrev xmlns:xlink="http://www.w3.org/1999/xlink" xlink:title="tibia IV length" xlink:type="simple">T4</abbrev> 13.53; <abbrev xmlns:xlink="http://www.w3.org/1999/xlink" xlink:title="metatarsus IV length" xlink:type="simple">M4</abbrev> 16.91; <abbrev xmlns:xlink="http://www.w3.org/1999/xlink" xlink:title="tarsus IV length" xlink:type="simple">A4</abbrev> 8.18; femur III is normal - not noticeably swollen or wider than other legs. All tarsi fully scopulate. Extent of metatarsal scopulation: leg III (<abbrev xmlns:xlink="http://www.w3.org/1999/xlink" xlink:title="ratio of the extent of metatarsus III scopulation length of scopulation/ventral length of metatarsus III" xlink:type="simple">SC3</abbrev>) = 65.6%; leg IV (<abbrev xmlns:xlink="http://www.w3.org/1999/xlink" xlink:title="ratio of the extent of metatarsus IV scopulation length of scopulation/ventral length of metatarsus IV" xlink:type="simple">SC4</abbrev>) = 31.3%. Two ventral spinose setae on metatarsus III; seven ventral spinose setae on metatarsus IV; one spinose seta on the anterior margin of retrolateral tibia I. <italic>Coxa I</italic>: Prolateral surface a mix of fine, hair-like and tapered/thin tapered setae. <italic>Pedipalps</italic>: Hirsute; densely clothed in the same setal color as the other legs, with numerous longer ventral setae; one spinose seta at the apical, prolateral femur; one spinose seta on the prolateral patella; five spinose setae on the prolateral tibia; <abbrev xmlns:xlink="http://www.w3.org/1999/xlink" xlink:title="palpal tibia length retrolateral aspect" xlink:type="simple">PTl</abbrev> 7.919, <abbrev xmlns:xlink="http://www.w3.org/1999/xlink" xlink:title="palpal tibia width" xlink:type="simple">PTw</abbrev> 2.53. When extended, embolus tapers with a gentle curve to the retrolateral side near apex; embolus very slender, no keels; distinct dorsal groove where the bulb transitions to the embolus.</p><fig id="F94" position="float" orientation="portrait"><label>Figure 94.</label><caption><p>
          <italic><tp:taxon-name><tp:taxon-name-part taxon-name-part-type="genus">Aphonopelma</tp:taxon-name-part> <tp:taxon-name-part taxon-name-part-type="species">moderatum</tp:taxon-name-part></tp:taxon-name></italic> (Chamberlin &amp; Ivie, 1939). <bold>A–I</bold> male specimen, APH_0890 <bold>A</bold> dorsal view of carapace, scale bar = 5mm <bold>B</bold> prolateral view of coxa I <bold>C</bold> dorsal view of femur III <bold>D</bold> ventral view of metatarsus III, scale bar = 4.5mm <bold>E</bold> ventral view of metatarsus IV, scale bar = 5.5mm <bold>F</bold> prolateral view of L pedipalp and palpal tibia, scale bar = 3mm <bold>G</bold> dorsal view of palpal bulb <bold>H</bold> retrolateral view of palpal bulb, scale bar = 1mm <bold>I</bold> prolateral view of tibia I (mating clasper), scale bar = 3.5mm.</p></caption><graphic xmlns:xlink="http://www.w3.org/1999/xlink" xlink:href="zookeys-560-001-g094.jpg" position="float" orientation="portrait" xlink:type="simple" id="oo_76427.jpg"/></fig><p>
            <bold>Variation (9).</bold> <abbrev xmlns:xlink="http://www.w3.org/1999/xlink" xlink:title="length of the carapace" xlink:type="simple">Cl</abbrev> 11.46–16.06 (14.409±0.52), <abbrev xmlns:xlink="http://www.w3.org/1999/xlink" xlink:title="width of the carapace" xlink:type="simple">Cw</abbrev> 9.49–14.51 (12.722±0.57), <abbrev xmlns:xlink="http://www.w3.org/1999/xlink" xlink:title="labial length" xlink:type="simple">LBl</abbrev> 1.52–1.99 (1.811±0.05), <abbrev xmlns:xlink="http://www.w3.org/1999/xlink" xlink:title="labial width" xlink:type="simple">LBw</abbrev> 1.7–2.36 (2.019±0.09), <abbrev xmlns:xlink="http://www.w3.org/1999/xlink" xlink:title="femur I length retrolateral aspect" xlink:type="simple">F1</abbrev> 12.35–17.39 (15.218±0.51), <abbrev xmlns:xlink="http://www.w3.org/1999/xlink" xlink:title="femur I width" xlink:type="simple">F1w</abbrev> 2.66–3.84 (3.453±0.12), <abbrev xmlns:xlink="http://www.w3.org/1999/xlink" xlink:title="patella I length" xlink:type="simple">P1</abbrev> 4.99–7.03 (6.133±0.23), <abbrev xmlns:xlink="http://www.w3.org/1999/xlink" xlink:title="tibia I length" xlink:type="simple">T1</abbrev> 10.23–14.28 (12.43±0.43), <abbrev xmlns:xlink="http://www.w3.org/1999/xlink" xlink:title="metatarsus I length" xlink:type="simple">M1</abbrev> 10.1–13.38 (11.754±0.35), <abbrev xmlns:xlink="http://www.w3.org/1999/xlink" xlink:title="tarsus I length" xlink:type="simple">A1</abbrev> 6.29–7.76 (6.957±0.18), L1 length 43.96–59.84 (52.491±1.65), <abbrev xmlns:xlink="http://www.w3.org/1999/xlink" xlink:title="femur III length prolateral aspect" xlink:type="simple">F3</abbrev> 10.11–13.82 (12.24±0.43), <abbrev xmlns:xlink="http://www.w3.org/1999/xlink" xlink:title="femur III width" xlink:type="simple">F3w</abbrev> 2.88–4.21 (3.611±0.14), <abbrev xmlns:xlink="http://www.w3.org/1999/xlink" xlink:title="patella III length" xlink:type="simple">P3</abbrev> 4.17–6.13 (5±0.25), <abbrev xmlns:xlink="http://www.w3.org/1999/xlink" xlink:title="tibia III length" xlink:type="simple">T3</abbrev> 7.62–10.88 (9.55±0.41), <abbrev xmlns:xlink="http://www.w3.org/1999/xlink" xlink:title="metatarsus III length" xlink:type="simple">M3</abbrev> 9.45–13.75 (11.829±0.44), <abbrev xmlns:xlink="http://www.w3.org/1999/xlink" xlink:title="tarsus III length" xlink:type="simple">A3</abbrev> 5.36–7.51 (6.729±0.24), L3 length 36.71–52.05 (45.348±1.72), <abbrev xmlns:xlink="http://www.w3.org/1999/xlink" xlink:title="femur IV length prolateral aspect" xlink:type="simple">F4</abbrev> 11.54–16.23 (14.024±0.47), <abbrev xmlns:xlink="http://www.w3.org/1999/xlink" xlink:title="femur IV width" xlink:type="simple">F4w</abbrev> 2.67–3.84 (3.347±0.14), <abbrev xmlns:xlink="http://www.w3.org/1999/xlink" xlink:title="patella IV length" xlink:type="simple">P4</abbrev> 4.27–6.10 (5.234±0.24), <abbrev xmlns:xlink="http://www.w3.org/1999/xlink" xlink:title="tibia IV length" xlink:type="simple">T4</abbrev> 9.97–13.53 (12.232±0.38), <abbrev xmlns:xlink="http://www.w3.org/1999/xlink" xlink:title="metatarsus IV length" xlink:type="simple">M4</abbrev> 12.82–17.54 (15.129±0.52), <abbrev xmlns:xlink="http://www.w3.org/1999/xlink" xlink:title="tarsus IV length" xlink:type="simple">A4</abbrev> 6.62–8.18 (7.478±0.21), L4 length 45.64–61.46 (54.098±1.77), <abbrev xmlns:xlink="http://www.w3.org/1999/xlink" xlink:title="palpal tibia length retrolateral aspect" xlink:type="simple">PTl</abbrev> 6.258–8.692 (7.7±0.23), <abbrev xmlns:xlink="http://www.w3.org/1999/xlink" xlink:title="palpal tibia width" xlink:type="simple">PTw</abbrev> 2.033–2.70 (2.441±0.07), <abbrev xmlns:xlink="http://www.w3.org/1999/xlink" xlink:title="ratio of the extent of metatarsus III scopulation length of scopulation/ventral length of metatarsus III" xlink:type="simple">SC3</abbrev> ratio 0.481–0.782 (0.646±0.03), <abbrev xmlns:xlink="http://www.w3.org/1999/xlink" xlink:title="ratio of the extent of metatarsus IV scopulation length of scopulation/ventral length of metatarsus IV" xlink:type="simple">SC4</abbrev> ratio 0.313–0.503 (0.411±0.02), Coxa 1 setae = tapered/thin tapered, <abbrev xmlns:xlink="http://www.w3.org/1999/xlink" xlink:title="femur III length prolateral aspect" xlink:type="simple">F3</abbrev> condition = normal/slightly swollen.</p></tp:treatment-sec><tp:treatment-sec sec-type="Description of female exemplar"><title>Description of female exemplar</title><p>(APH_0532; Figs <xref ref-type="fig" rid="F95">95</xref>–<xref ref-type="fig" rid="F96">96</xref>). <italic>Specimen preparation and condition</italic>: Specimen collected live from burrow, preserved in 80% ethanol; deposited in <abbrev xmlns:xlink="http://www.w3.org/1999/xlink" content-type="institution" xlink:title="Auburn University Museum of Natural History; Auburn, Alabama" xlink:type="simple">AUMNH</abbrev>; original coloration faded due to preservation. Left legs I, III, IV, and <!--PageBreak--><!--PageBreak-->pedipalp removed for photographs and measurements; stored in vial with specimen. Right leg III removed for DNA and stored at -80°C in the <abbrev xmlns:xlink="http://www.w3.org/1999/xlink" content-type="institution" xlink:title="Auburn University Museum of Natural History; Auburn, Alabama" xlink:type="simple">AUMNH</abbrev> (Auburn, AL). Genital plate with spermathecae removed and cleared, stored in vial with specimen. <italic>General coloration</italic>: Mostly appearing orange/brown with a mix of medium and longer length setae covering body, with black banding on the coxa, patella and metatarsi, and black tarsi. <italic>Cephalothorax</italic>: Carapace 15.6 mm long, 13.01 mm wide; densely clothed with brown/orange pubescence closely appressed to surface; fringe densely covered in long setae; foveal groove medium deep and slightly procurved; pars cephalica region rises from thoracic furrow more steeply than male, gently arching anteriorly toward ocular area; AER slightly procurved, PER recurved; clypeus extends forward on a curve; <abbrev xmlns:xlink="http://www.w3.org/1999/xlink" xlink:title="labial length" xlink:type="simple">LBl</abbrev> 1.98, <abbrev xmlns:xlink="http://www.w3.org/1999/xlink" xlink:title="labial width" xlink:type="simple">LBw</abbrev> 2.37; sternum hirsute, clothed with short, black/brown setae. <italic>Abdomen</italic>: Densely clothed in short black pubescence and longer gold/orange setae; dense dorsal patch of black Type I urticating bristles (<xref ref-type="bibr" rid="B20">Cooke et al. 1972</xref>); ventral transition to black setae. <italic>Spermathecae</italic>: Paired and separate, quickly tapering to capitate bulbs, with wide bases that are fused. <italic>Legs</italic>: Hirsute, particularly ventrally; densely clothed in a mix of yellow/orange pubescence with numerous longer setae, and black setae forming bands (either complete or incomplete) around the patella, metatarsus, and tarsus. <!--PageBreak--><italic>Coxa I</italic>: Prolateral surface a mix of fine, hair-like and tapered/thin tapered setae. <abbrev xmlns:xlink="http://www.w3.org/1999/xlink" xlink:title="femur I length retrolateral aspect" xlink:type="simple">F1</abbrev> 13.14; <abbrev xmlns:xlink="http://www.w3.org/1999/xlink" xlink:title="femur I width" xlink:type="simple">F1w</abbrev> 3.86; <abbrev xmlns:xlink="http://www.w3.org/1999/xlink" xlink:title="patella I length" xlink:type="simple">P1</abbrev> 5.74; <abbrev xmlns:xlink="http://www.w3.org/1999/xlink" xlink:title="tibia I length" xlink:type="simple">T1</abbrev> 10.17; <abbrev xmlns:xlink="http://www.w3.org/1999/xlink" xlink:title="metatarsus I length" xlink:type="simple">M1</abbrev> 8.26; <abbrev xmlns:xlink="http://www.w3.org/1999/xlink" xlink:title="tarsus I length" xlink:type="simple">A1</abbrev> 6.13; <abbrev xmlns:xlink="http://www.w3.org/1999/xlink" xlink:title="femur III length prolateral aspect" xlink:type="simple">F3</abbrev> 10.15; <abbrev xmlns:xlink="http://www.w3.org/1999/xlink" xlink:title="femur III width" xlink:type="simple">F3w</abbrev> 3.62; <abbrev xmlns:xlink="http://www.w3.org/1999/xlink" xlink:title="patella III length" xlink:type="simple">P3</abbrev> 5.45; <abbrev xmlns:xlink="http://www.w3.org/1999/xlink" xlink:title="tibia III length" xlink:type="simple">T3</abbrev> 7.38; <abbrev xmlns:xlink="http://www.w3.org/1999/xlink" xlink:title="metatarsus III length" xlink:type="simple">M3</abbrev> 8.57; <abbrev xmlns:xlink="http://www.w3.org/1999/xlink" xlink:title="tarsus III length" xlink:type="simple">A3</abbrev> 6.41; <abbrev xmlns:xlink="http://www.w3.org/1999/xlink" xlink:title="femur IV length prolateral aspect" xlink:type="simple">F4</abbrev> 12.66; <abbrev xmlns:xlink="http://www.w3.org/1999/xlink" xlink:title="femur IV width" xlink:type="simple">F4w</abbrev> 3.64; <abbrev xmlns:xlink="http://www.w3.org/1999/xlink" xlink:title="patella IV length" xlink:type="simple">P4</abbrev> 5.6; <abbrev xmlns:xlink="http://www.w3.org/1999/xlink" xlink:title="tibia IV length" xlink:type="simple">T4</abbrev> 10.42; <abbrev xmlns:xlink="http://www.w3.org/1999/xlink" xlink:title="metatarsus IV length" xlink:type="simple">M4</abbrev> 11.91; <abbrev xmlns:xlink="http://www.w3.org/1999/xlink" xlink:title="tarsus IV length" xlink:type="simple">A4</abbrev> 6.69. All tarsi fully scopulate. Extent of metatarsal scopulation: leg III (<abbrev xmlns:xlink="http://www.w3.org/1999/xlink" xlink:title="ratio of the extent of metatarsus III scopulation length of scopulation/ventral length of metatarsus III" xlink:type="simple">SC3</abbrev>) = 70.1%; leg IV (<abbrev xmlns:xlink="http://www.w3.org/1999/xlink" xlink:title="ratio of the extent of metatarsus IV scopulation length of scopulation/ventral length of metatarsus IV" xlink:type="simple">SC4</abbrev>) = 42.9%. One ventral spinose seta on metatarsus III; four ventral spinose setae on metatarsus IV. <italic>Pedipalps</italic>: Densely clothed in the same setal color and patterns as the other legs; one spinose seta on the apical, prolateral femur, one spinose seta on the prolateral patella, and five spinose setae on the prolateral tibia.</p><fig id="F95" position="float" orientation="portrait"><label>Figure 95.</label><caption><p>
          <italic><tp:taxon-name><tp:taxon-name-part taxon-name-part-type="genus">Aphonopelma</tp:taxon-name-part> <tp:taxon-name-part taxon-name-part-type="species">moderatum</tp:taxon-name-part></tp:taxon-name></italic> (Chamberlin &amp; Ivie, 1939). <bold>A–E</bold> female specimen, APH_0532 <bold>A</bold> dorsal view of carapace, scale bar = 6.5mm <bold>B</bold> prolateral view of coxa I <bold>C</bold> ventral view of metatarsus III, scale bar = 3.5mm <bold>D</bold> ventral view of metatarsus IV, scale bar = 3.5mm <bold>E</bold> prolateral view of L pedipalp and palpal tibia.</p></caption><graphic xmlns:xlink="http://www.w3.org/1999/xlink" xlink:href="zookeys-560-001-g095.jpg" position="float" orientation="portrait" xlink:type="simple" id="oo_76430.jpg"/></fig><fig id="F96" position="float" orientation="portrait"><label>Figure 96.</label><caption><p>
          <italic><tp:taxon-name><tp:taxon-name-part taxon-name-part-type="genus">Aphonopelma</tp:taxon-name-part> <tp:taxon-name-part taxon-name-part-type="species">moderatum</tp:taxon-name-part></tp:taxon-name></italic> (Chamberlin &amp; Ivie, 1939). <bold>A–I</bold> cleared spermathecae <bold>A</bold> APH_0057 <bold>B</bold> APH_0532 <bold>C</bold> APH_0877 <bold>D</bold> APH_0891 <bold>E</bold> APH_0892 <bold>F</bold> APH_0894 <bold>G</bold> APH_1123 <bold>H</bold> APH_1136 <bold>I</bold> APH_1283.</p></caption><graphic xmlns:xlink="http://www.w3.org/1999/xlink" xlink:href="zookeys-560-001-g096.jpg" position="float" orientation="portrait" xlink:type="simple" id="oo_76432.jpg"/></fig><p>
            <bold>Variation (9).</bold> <abbrev xmlns:xlink="http://www.w3.org/1999/xlink" xlink:title="length of the carapace" xlink:type="simple">Cl</abbrev> 9.98–15.62 (12.719±0.67), <abbrev xmlns:xlink="http://www.w3.org/1999/xlink" xlink:title="width of the carapace" xlink:type="simple">Cw</abbrev> 8.33–13.47 (10.64±0.61), <abbrev xmlns:xlink="http://www.w3.org/1999/xlink" xlink:title="labial length" xlink:type="simple">LBl</abbrev> 1.37–2.23 (1.701±0.1), <abbrev xmlns:xlink="http://www.w3.org/1999/xlink" xlink:title="labial width" xlink:type="simple">LBw</abbrev> 1.53–2.37 (1.914±0.1), <abbrev xmlns:xlink="http://www.w3.org/1999/xlink" xlink:title="femur I length retrolateral aspect" xlink:type="simple">F1</abbrev> 7.936–13.14 (10.457±0.6), <abbrev xmlns:xlink="http://www.w3.org/1999/xlink" xlink:title="femur I width" xlink:type="simple">F1w</abbrev> 2.497–3.98 (3.17±0.17), <abbrev xmlns:xlink="http://www.w3.org/1999/xlink" xlink:title="patella I length" xlink:type="simple">P1</abbrev> 3.662–6.09 (4.812±0.28), <abbrev xmlns:xlink="http://www.w3.org/1999/xlink" xlink:title="tibia I length" xlink:type="simple">T1</abbrev> 6.485–10.17 (8.135±0.4), <abbrev xmlns:xlink="http://www.w3.org/1999/xlink" xlink:title="metatarsus I length" xlink:type="simple">M1</abbrev> 4.719–8.26 (6.4±0.4), <abbrev xmlns:xlink="http://www.w3.org/1999/xlink" xlink:title="tarsus I length" xlink:type="simple">A1</abbrev> 3.974–6.27 (5.317±0.25), L1 length 26.776–43.44 (35.122±1.9), <abbrev xmlns:xlink="http://www.w3.org/1999/xlink" xlink:title="femur III length prolateral aspect" xlink:type="simple">F3</abbrev> 5.974–10.15 (8.053±0.51), <abbrev xmlns:xlink="http://www.w3.org/1999/xlink" xlink:title="femur III width" xlink:type="simple">F3w</abbrev> 2.164–3.62 (2.766±0.19), <abbrev xmlns:xlink="http://www.w3.org/1999/xlink" xlink:title="patella III length" xlink:type="simple">P3</abbrev> 2.982–5.45 (3.686±0.33), <abbrev xmlns:xlink="http://www.w3.org/1999/xlink" xlink:title="tibia III length" xlink:type="simple">T3</abbrev> 4.486–7.38 (5.541±0.35), <abbrev xmlns:xlink="http://www.w3.org/1999/xlink" xlink:title="metatarsus III length" xlink:type="simple">M3</abbrev> 5.15–8.57 (6.447±0.45), <abbrev xmlns:xlink="http://www.w3.org/1999/xlink" xlink:title="tarsus III length" xlink:type="simple">A3</abbrev> 4.086–6.41 (5.171±0.32), L3 length 22.678–37.96 (28.898±1.92), <abbrev xmlns:xlink="http://www.w3.org/1999/xlink" xlink:title="femur IV length prolateral aspect" xlink:type="simple">F4</abbrev> 7.761–12.66 (10.041±0.54), <abbrev xmlns:xlink="http://www.w3.org/1999/xlink" xlink:title="femur IV width" xlink:type="simple">F4w</abbrev> 2.287–3.66 (2.976±0.16), <abbrev xmlns:xlink="http://www.w3.org/1999/xlink" xlink:title="patella IV length" xlink:type="simple">P4</abbrev> 3.37–5.76 (4.291±0.29), <abbrev xmlns:xlink="http://www.w3.org/1999/xlink" xlink:title="tibia IV length" xlink:type="simple">T4</abbrev> 6.417–10.42 (8.373±0.43), <abbrev xmlns:xlink="http://www.w3.org/1999/xlink" xlink:title="metatarsus IV length" xlink:type="simple">M4</abbrev> 7.353–11.91 (9.486±0.52), <abbrev xmlns:xlink="http://www.w3.org/1999/xlink" xlink:title="tarsus IV length" xlink:type="simple">A4</abbrev> 4.808–6.91 (5.836±0.26), L4 length 29.709–47.28 (38.028±2.01), <abbrev xmlns:xlink="http://www.w3.org/1999/xlink" xlink:title="ratio of the extent of metatarsus III scopulation length of scopulation/ventral length of metatarsus III" xlink:type="simple">SC3</abbrev> ratio 0.657–0.736 (0.699±0.01), <abbrev xmlns:xlink="http://www.w3.org/1999/xlink" xlink:title="ratio of the extent of metatarsus IV scopulation length of scopulation/ventral length of metatarsus IV" xlink:type="simple">SC4</abbrev> ratio 0.334–0.486 (0.413±0.02), Coxa 1 setae = tapered/thin tapered. Spermathecae variation can be seen in Figure <xref ref-type="fig" rid="F96">96</xref>.</p></tp:treatment-sec><tp:treatment-sec sec-type="material"><title>Material examined.</title><p>
            <bold>United States: Texas: Dimmit</bold>: Picnic area 3 miles NW Catarina on US-83, <named-content xmlns:xlink="http://www.w3.org/1999/xlink" content-type="dwc:verbatimCoordinates" xlink:type="simple">28.375443 -99.64811</named-content> <sup>1</sup>, 566ft., [APH_0471-0472, 11/4/2009, 2 juv, Brent E. Hendrixson, <abbrev xmlns:xlink="http://www.w3.org/1999/xlink" content-type="institution" xlink:title="Auburn University Museum of Natural History; Auburn, Alabama" xlink:type="simple">AUMNH</abbrev>]; <bold>Hidalgo</bold>: Edinberg, <named-content xmlns:xlink="http://www.w3.org/1999/xlink" content-type="dwc:verbatimCoordinates" xlink:type="simple">26.290053 -98.155073</named-content> <sup>5</sup>, 92ft., [APH_2208, 12/1937, 1♀, S. Mulaik, <named-content xmlns:xlink="http://www.w3.org/1999/xlink" content-type="dwc:institutional_code" xlink:type="simple">AMNH</named-content>]; <bold>Jim Hogg</bold>: 1.4 miles W FM-649 on TX-16, <named-content xmlns:xlink="http://www.w3.org/1999/xlink" content-type="dwc:verbatimCoordinates" xlink:type="simple">27.087044 -98.946036</named-content> <sup>1</sup>, 594ft., [APH_1132, 16/3/2010, 1 juv, Brent E. Hendrixson, Gerri Wilson, Thomas Martin, <abbrev xmlns:xlink="http://www.w3.org/1999/xlink" content-type="institution" xlink:title="Auburn University Museum of Natural History; Auburn, Alabama" xlink:type="simple">AUMNH</abbrev>]; <bold>Kinney</bold>: 0.59 miles E US-277 on FM-693, <named-content xmlns:xlink="http://www.w3.org/1999/xlink" content-type="dwc:verbatimCoordinates" xlink:type="simple">29.17044 -100.673259</named-content> <sup>1</sup>, 972ft., [APH_1163, 17/3/2010, 1 juv, Brent E. Hendrixson, Gerri Wilson, Thomas Martin, <abbrev xmlns:xlink="http://www.w3.org/1999/xlink" content-type="institution" xlink:title="Auburn University Museum of Natural History; Auburn, Alabama" xlink:type="simple">AUMNH</abbrev>]; 4.6 miles SW US-90 on FM-1572, <named-content xmlns:xlink="http://www.w3.org/1999/xlink" content-type="dwc:verbatimCoordinates" xlink:type="simple">29.21789 -100.260058</named-content> <sup>1</sup>, 1002ft., [APH_1157-1160, 17/3/2010, 4 juv, Brent E. Hendrixson, Gerri Wilson, Thomas Martin, <abbrev xmlns:xlink="http://www.w3.org/1999/xlink" content-type="institution" xlink:title="Auburn University Museum of Natural History; Auburn, Alabama" xlink:type="simple">AUMNH</abbrev>]; 7.8 miles W Hwy-131 on Hwy-90 (W of Brackettville), <named-content xmlns:xlink="http://www.w3.org/1999/xlink" content-type="dwc:verbatimCoordinates" xlink:type="simple">29.33578 -100.53469</named-content> <sup>2</sup>, 1075ft., [APH_1448, 28/1/2012, 1 juv, Stanley A. Schultz, <abbrev xmlns:xlink="http://www.w3.org/1999/xlink" content-type="institution" xlink:title="Auburn University Museum of Natural History; Auburn, Alabama" xlink:type="simple">AUMNH</abbrev>]; Picnic area, 7.9 miles W FM-1572 on US-90, <named-content xmlns:xlink="http://www.w3.org/1999/xlink" content-type="dwc:verbatimCoordinates" xlink:type="simple">29.280556 -100.323946</named-content> <sup>1</sup>, 1074ft., [APH_0474-0475, 11/4/2009, 2 juv, Brent E. Hendrixson, <abbrev xmlns:xlink="http://www.w3.org/1999/xlink" content-type="institution" xlink:title="Auburn University Museum of Natural History; Auburn, Alabama" xlink:type="simple">AUMNH</abbrev>]; <bold>Maverick</bold>: 11.1 miles N Webb County Line on FM-1021, <named-content xmlns:xlink="http://www.w3.org/1999/xlink" content-type="dwc:verbatimCoordinates" xlink:type="simple">28.303931 -100.219328</named-content> <sup>1</sup>, 775ft., [APH_1140-1142, 16/3/2010, 3 juv, Brent E. Hendrixson, Gerri Wilson, Thomas Martin, <abbrev xmlns:xlink="http://www.w3.org/1999/xlink" content-type="institution" xlink:title="Auburn University Museum of Natural History; Auburn, Alabama" xlink:type="simple">AUMNH</abbrev>]; 4.55 miles S Kinney County Line on FM-1908, <named-content xmlns:xlink="http://www.w3.org/1999/xlink" content-type="dwc:verbatimCoordinates" xlink:type="simple">29.020109 -100.569423</named-content> <sup>1</sup>, 913ft., [APH_1161-1162, 17/3/2010, 2 juv, Brent E. Hendrixson, Gerri Wilson, Thomas Martin, <abbrev xmlns:xlink="http://www.w3.org/1999/xlink" content-type="institution" xlink:title="Auburn University Museum of Natural History; Auburn, Alabama" xlink:type="simple">AUMNH</abbrev>]; 4.6 miles ESE Eagle Pass (jct US-57) on US-277, <named-content xmlns:xlink="http://www.w3.org/1999/xlink" content-type="dwc:verbatimCoordinates" xlink:type="simple">28.69567 -100.39303</named-content> <sup>1</sup>, 833ft., [APH_0054, 17/7/2006, 1♀, Brent E. Hendrixson, <abbrev xmlns:xlink="http://www.w3.org/1999/xlink" content-type="institution" xlink:title="Auburn University Museum of Natural History; Auburn, Alabama" xlink:type="simple">AUMNH</abbrev>]; [APH_0057, 17/7/2006, 1♀, Brent E. Hendrixson, <abbrev xmlns:xlink="http://www.w3.org/1999/xlink" content-type="institution" xlink:title="Auburn University Museum of Natural History; Auburn, Alabama" xlink:type="simple">AUMNH</abbrev>]; [APH_0149, 17/7/2006, 1♀, Brent E. Hendrixson, <abbrev xmlns:xlink="http://www.w3.org/1999/xlink" content-type="institution" xlink:title="Auburn University Museum of Natural History; Auburn, Alabama" xlink:type="simple">AUMNH</abbrev>]; 5.2 miles N FM-2644 on FM-1021, <named-content xmlns:xlink="http://www.w3.org/1999/xlink" content-type="dwc:verbatimCoordinates" xlink:type="simple">28.572348 -100.347434</named-content> <sup>1</sup>, 751ft., [APH_1143-1146, 16/3/2010, 4 juv, Brent <!--PageBreak-->E. Hendrixson, Gerri Wilson, Thomas Martin, <abbrev xmlns:xlink="http://www.w3.org/1999/xlink" content-type="institution" xlink:title="Auburn University Museum of Natural History; Auburn, Alabama" xlink:type="simple">AUMNH</abbrev>]; 9.0 miles NE US-57 on FM-481, <named-content xmlns:xlink="http://www.w3.org/1999/xlink" content-type="dwc:verbatimCoordinates" xlink:type="simple">28.928198 -100.262798</named-content> <sup>1</sup>, 787ft., [APH_1147-1148, 17/3/2010, 2 juv, Brent E. Hendrixson, Gerri Wilson, Thomas Martin, <abbrev xmlns:xlink="http://www.w3.org/1999/xlink" content-type="institution" xlink:title="Auburn University Museum of Natural History; Auburn, Alabama" xlink:type="simple">AUMNH</abbrev>]; off dirt road near Hwy-277, <named-content xmlns:xlink="http://www.w3.org/1999/xlink" content-type="dwc:verbatimCoordinates" xlink:type="simple">28.67713 -100.32325</named-content> <sup>2</sup>, 830ft., [APH_1452-1453, 24/1/2012, 2 juv, Stanley A. Schultz, <abbrev xmlns:xlink="http://www.w3.org/1999/xlink" content-type="institution" xlink:title="Auburn University Museum of Natural History; Auburn, Alabama" xlink:type="simple">AUMNH</abbrev>]; <bold>McMullen</bold>: 0.7 miles S FM-624 on TX-16, <named-content xmlns:xlink="http://www.w3.org/1999/xlink" content-type="dwc:verbatimCoordinates" xlink:type="simple">28.123878 -98.59089</named-content> <sup>1</sup>, 389ft., [APH_1118-1121, 14/3/2010, 4 juv, Brent E. Hendrixson, Gerri Wilson, Thomas Martin, <abbrev xmlns:xlink="http://www.w3.org/1999/xlink" content-type="institution" xlink:title="Auburn University Museum of Natural History; Auburn, Alabama" xlink:type="simple">AUMNH</abbrev>]; <bold>Starr</bold>: 0.4 miles SW Ranch Rd on FM-755, <named-content xmlns:xlink="http://www.w3.org/1999/xlink" content-type="dwc:verbatimCoordinates" xlink:type="simple">26.52287 -98.69055</named-content> <sup>1</sup>, 482ft., [APH_1276, 12/5/2011, 1 juv, Brent E. Hendrixson, Kate Hall, Austin Deskewies, Alexis Guice, <abbrev xmlns:xlink="http://www.w3.org/1999/xlink" content-type="institution" xlink:title="Auburn University Museum of Natural History; Auburn, Alabama" xlink:type="simple">AUMNH</abbrev>]; 3.2 miles E FM-2360 on US-83, <named-content xmlns:xlink="http://www.w3.org/1999/xlink" content-type="dwc:verbatimCoordinates" xlink:type="simple">26.289361 -98.593355</named-content> <sup>1</sup>, 177ft., [APH_0464-0465, 10/4/2009, 2 juv, Brent E. Hendrixson, <abbrev xmlns:xlink="http://www.w3.org/1999/xlink" content-type="institution" xlink:title="Auburn University Museum of Natural History; Auburn, Alabama" xlink:type="simple">AUMNH</abbrev>]; 4.1 miles N US-83 on FM-3167, <named-content xmlns:xlink="http://www.w3.org/1999/xlink" content-type="dwc:verbatimCoordinates" xlink:type="simple">26.429482 -98.850094</named-content> <sup>1</sup>, 279ft., [APH_1126-1128, 15/3/2010, 3 juv, Brent E. Hendrixson, Gerri Wilson, Thomas Martin, <abbrev xmlns:xlink="http://www.w3.org/1999/xlink" content-type="institution" xlink:title="Auburn University Museum of Natural History; Auburn, Alabama" xlink:type="simple">AUMNH</abbrev>]; 5 miles east of Rio Grande City, <named-content xmlns:xlink="http://www.w3.org/1999/xlink" content-type="dwc:verbatimCoordinates" xlink:type="simple">26.377617 -98.789218</named-content> <sup>5</sup>, 151ft., [APH_2649, 29/4/1939, 1 juv, D. Mulaik, <named-content xmlns:xlink="http://www.w3.org/1999/xlink" content-type="dwc:institutional_code" xlink:type="simple">AMNH</named-content>]; Falcon Reservoir, <named-content xmlns:xlink="http://www.w3.org/1999/xlink" content-type="dwc:verbatimCoordinates" xlink:type="simple">26.574767 -99.128433</named-content> <sup>5</sup>, 370ft., [APH_0890, 2006, 1♂, Dave Moellendorf, <abbrev xmlns:xlink="http://www.w3.org/1999/xlink" content-type="institution" xlink:title="Auburn University Museum of Natural History; Auburn, Alabama" xlink:type="simple">AUMNH</abbrev>]; Rio Grande City, <named-content xmlns:xlink="http://www.w3.org/1999/xlink" content-type="dwc:verbatimCoordinates" xlink:type="simple">26.379787 -98.820305</named-content> <sup>5</sup>, 161ft., [APH_2321, 29/9/1939, 1♀, 4♂, S. Mulaik, <named-content xmlns:xlink="http://www.w3.org/1999/xlink" content-type="dwc:institutional_code" xlink:type="simple">AMNH</named-content>]; <bold>Uvalde</bold>: 1.93 miles NE Zavala County Line on FM-481, <named-content xmlns:xlink="http://www.w3.org/1999/xlink" content-type="dwc:verbatimCoordinates" xlink:type="simple">29.095431 -99.961871</named-content> <sup>1</sup>, 855ft., [APH_1153-1156, 17/3/2010, 4 juv, Brent E. Hendrixson, Gerri Wilson, Thomas Martin, <abbrev xmlns:xlink="http://www.w3.org/1999/xlink" content-type="institution" xlink:title="Auburn University Museum of Natural History; Auburn, Alabama" xlink:type="simple">AUMNH</abbrev>]; Uvalde, near Nueces River, <named-content xmlns:xlink="http://www.w3.org/1999/xlink" content-type="dwc:verbatimCoordinates" xlink:type="simple">29.067017 -99.84935</named-content> <sup>5</sup>, 783ft., [APH_0930, 2006, 1♂, Dave Moellendorf, <abbrev xmlns:xlink="http://www.w3.org/1999/xlink" content-type="institution" xlink:title="Auburn University Museum of Natural History; Auburn, Alabama" xlink:type="simple">AUMNH</abbrev>]; <bold>Val Verde</bold>: 0.25 miles N Kinney County Line on Hwy-277, <named-content xmlns:xlink="http://www.w3.org/1999/xlink" content-type="dwc:verbatimCoordinates" xlink:type="simple">29.25733 -100.75319</named-content> <sup>2</sup>, 897ft., [APH_1447, 26/1/2012, 1 juv, Stanley A. Schultz, <abbrev xmlns:xlink="http://www.w3.org/1999/xlink" content-type="institution" xlink:title="Auburn University Museum of Natural History; Auburn, Alabama" xlink:type="simple">AUMNH</abbrev>]; [APH_1456-1457, 26/1/2012, 2 juv, Stanley A. Schultz, <abbrev xmlns:xlink="http://www.w3.org/1999/xlink" content-type="institution" xlink:title="Auburn University Museum of Natural History; Auburn, Alabama" xlink:type="simple">AUMNH</abbrev>]; Amistad National Recreation Area, US-277 North Campground, <named-content xmlns:xlink="http://www.w3.org/1999/xlink" content-type="dwc:verbatimCoordinates" xlink:type="simple">29.511963 -100.907314</named-content> <sup>1</sup>, 1135ft., [APH_1168-1170, 17/3/2010, 3 juv, Brent E. Hendrixson, Gerri Wilson, Thomas Martin, <abbrev xmlns:xlink="http://www.w3.org/1999/xlink" content-type="institution" xlink:title="Auburn University Museum of Natural History; Auburn, Alabama" xlink:type="simple">AUMNH</abbrev>]; Comstock, <named-content xmlns:xlink="http://www.w3.org/1999/xlink" content-type="dwc:verbatimCoordinates" xlink:type="simple">29.685333 -101.170783</named-content> <sup>1</sup>, 1550ft., [APH_0891, 15/7/2008, 1♀, Chris A. Hamilton, <abbrev xmlns:xlink="http://www.w3.org/1999/xlink" content-type="institution" xlink:title="Auburn University Museum of Natural History; Auburn, Alabama" xlink:type="simple">AUMNH</abbrev>]; [APH_0893-0894, 15/7/2008, 1♂, 1♀, Chris A. Hamilton, <abbrev xmlns:xlink="http://www.w3.org/1999/xlink" content-type="institution" xlink:title="Auburn University Museum of Natural History; Auburn, Alabama" xlink:type="simple">AUMNH</abbrev>]; Comstock Cemetery, <named-content xmlns:xlink="http://www.w3.org/1999/xlink" content-type="dwc:verbatimCoordinates" xlink:type="simple">29.685451 -101.170515</named-content> <sup>2</sup>, 1565ft., [APH_0535, 4/6/2009, 1♀, Brent E. Hendrixson, Courtney Dugas, Sloan Click, <abbrev xmlns:xlink="http://www.w3.org/1999/xlink" content-type="institution" xlink:title="Auburn University Museum of Natural History; Auburn, Alabama" xlink:type="simple">AUMNH</abbrev>]; Del Rio - Hwy 90 W of Lake Amistad, <named-content xmlns:xlink="http://www.w3.org/1999/xlink" content-type="dwc:verbatimCoordinates" xlink:type="simple">29.56805 -101.0745</named-content> <sup>5</sup>, 1293ft., [APH_0929, 2006, 1♂, Dave Moellendorf, <abbrev xmlns:xlink="http://www.w3.org/1999/xlink" content-type="institution" xlink:title="Auburn University Museum of Natural History; Auburn, Alabama" xlink:type="simple">AUMNH</abbrev>]; Del Rio - Lake Amistad, <named-content xmlns:xlink="http://www.w3.org/1999/xlink" content-type="dwc:verbatimCoordinates" xlink:type="simple">29.561667 -101.03155</named-content> <sup>1</sup>, 1149ft., [APH_0892, 15/7/2008, 1♀, Chris A. Hamilton, <abbrev xmlns:xlink="http://www.w3.org/1999/xlink" content-type="institution" xlink:title="Auburn University Museum of Natural History; Auburn, Alabama" xlink:type="simple">AUMNH</abbrev>]; Del Rio - Lake Amistad, <named-content xmlns:xlink="http://www.w3.org/1999/xlink" content-type="dwc:verbatimCoordinates" xlink:type="simple">29.4704 -100.952283</named-content> <sup>5</sup>, 1112ft., [APH_0877, 7/2008, 1♀, Chris A. Hamilton, <abbrev xmlns:xlink="http://www.w3.org/1999/xlink" content-type="institution" xlink:title="Auburn University Museum of Natural History; Auburn, Alabama" xlink:type="simple">AUMNH</abbrev>]; Del Rio, 0.3 miles N Hwy-90 on Hwy-377, <named-content xmlns:xlink="http://www.w3.org/1999/xlink" content-type="dwc:verbatimCoordinates" xlink:type="simple">29.4315 -100.908</named-content> <sup>2</sup>, 1104ft., [APH_1445-1146, 31/1/2012, 2 juv, Stanley A. Schultz, <abbrev xmlns:xlink="http://www.w3.org/1999/xlink" content-type="institution" xlink:title="Auburn University Museum of Natural History; Auburn, Alabama" xlink:type="simple">AUMNH</abbrev>]; Lake Amistad Rec Area, Spur 406, <named-content xmlns:xlink="http://www.w3.org/1999/xlink" content-type="dwc:verbatimCoordinates" xlink:type="simple">29.59828 -101.06573</named-content> <sup>1</sup>, 1380ft., [APH_1291, 15/5/2011, 1 juv, Brent E. Hendrixson, Kate Hall, Austin Deskewies, Alexis Guice, <abbrev xmlns:xlink="http://www.w3.org/1999/xlink" content-type="institution" xlink:title="Auburn University Museum of Natural History; Auburn, Alabama" xlink:type="simple">AUMNH</abbrev>]; Lake Amistad Rec Area, Spur 454, <named-content xmlns:xlink="http://www.w3.org/1999/xlink" content-type="dwc:verbatimCoordinates" xlink:type="simple">29.469723 -100.950532</named-content> <sup>1</sup>, 1127ft., [APH_0534, 4/6/2009, 1 juv, Brent E. Hendrixson, Courtney Dugas, Sloan Click, <abbrev xmlns:xlink="http://www.w3.org/1999/xlink" content-type="institution" xlink:title="Auburn University Museum of Natural History; Auburn, Alabama" xlink:type="simple">AUMNH</abbrev>]; Lake Amistad Rec Area, US-277N campground, <named-content xmlns:xlink="http://www.w3.org/1999/xlink" content-type="dwc:verbatimCoordinates" xlink:type="simple">29.51043 -100.90765</named-content> <sup>1</sup>, 1125ft., [APH_1292, 15/5/2011, 1♂, Brent E. Hendrixson, Kate Hall, Austin Deskewies, Alexis Guice, <abbrev xmlns:xlink="http://www.w3.org/1999/xlink" content-type="institution" xlink:title="Auburn University Museum of Natural History; Auburn, Alabama" xlink:type="simple">AUMNH</abbrev>]; Langtry, along road that leads to dump, <named-content xmlns:xlink="http://www.w3.org/1999/xlink" content-type="dwc:verbatimCoordinates" xlink:type="simple">29.81062 -101.56441</named-content> <sup>1</sup>, 1325ft., [APH_1290, 15/5/2011, 1 juv, Brent E. <!--PageBreak-->Hendrixson, Kate Hall, Austin Deskewies, Alexis Guice, <abbrev xmlns:xlink="http://www.w3.org/1999/xlink" content-type="institution" xlink:title="Auburn University Museum of Natural History; Auburn, Alabama" xlink:type="simple">AUMNH</abbrev>]; Seminole Canyon State Park, N of campground, <named-content xmlns:xlink="http://www.w3.org/1999/xlink" content-type="dwc:verbatimCoordinates" xlink:type="simple">29.6962 -101.32285</named-content> <sup>1</sup>, 1400ft., [APH_1286-1287, 13/5/2011, 2 juv, Brent E. Hendrixson, Kate Hall, Austin Deskewies, Alexis Guice, <abbrev xmlns:xlink="http://www.w3.org/1999/xlink" content-type="institution" xlink:title="Auburn University Museum of Natural History; Auburn, Alabama" xlink:type="simple">AUMNH</abbrev>]; <bold>Webb</bold>: 0.64 miles E FM-2895 on US-59, <named-content xmlns:xlink="http://www.w3.org/1999/xlink" content-type="dwc:verbatimCoordinates" xlink:type="simple">27.699808 -99.027114</named-content> <sup>1</sup>, 562ft., [APH_1122-1124, 14/3/2010, 3 juv, Brent E. Hendrixson, Gerri Wilson, Thomas Martin, <abbrev xmlns:xlink="http://www.w3.org/1999/xlink" content-type="institution" xlink:title="Auburn University Museum of Natural History; Auburn, Alabama" xlink:type="simple">AUMNH</abbrev>]; 1.45 miles W FM-3338 on FM-1472, <named-content xmlns:xlink="http://www.w3.org/1999/xlink" content-type="dwc:verbatimCoordinates" xlink:type="simple">27.661125 -99.584458</named-content> <sup>1</sup>, 562ft., [APH_1133-1134, 16/3/2010, 2 juv, Brent E. Hendrixson, Gerri Wilson, Thomas Martin, <abbrev xmlns:xlink="http://www.w3.org/1999/xlink" content-type="institution" xlink:title="Auburn University Museum of Natural History; Auburn, Alabama" xlink:type="simple">AUMNH</abbrev>]; 10.15 miles SE Maverick County Line on Eagle Pass Rd, <named-content xmlns:xlink="http://www.w3.org/1999/xlink" content-type="dwc:verbatimCoordinates" xlink:type="simple">28.100947 -99.993316</named-content> <sup>1</sup>, 615ft., [APH_1138-1139, 16/3/2010, 2 juv, Brent E. Hendrixson, Gerri Wilson, Thomas Martin, <abbrev xmlns:xlink="http://www.w3.org/1999/xlink" content-type="institution" xlink:title="Auburn University Museum of Natural History; Auburn, Alabama" xlink:type="simple">AUMNH</abbrev>]; 3.6 miles NW I-35 on US-83, <named-content xmlns:xlink="http://www.w3.org/1999/xlink" content-type="dwc:verbatimCoordinates" xlink:type="simple">27.80051 -99.46291</named-content> <sup>1</sup>, 760ft., [APH_1283-1284, 13/5/2011, 2 juv, Brent E. Hendrixson, Kate Hall, Austin Deskewies, Alexis Guice, <abbrev xmlns:xlink="http://www.w3.org/1999/xlink" content-type="institution" xlink:title="Auburn University Museum of Natural History; Auburn, Alabama" xlink:type="simple">AUMNH</abbrev>]; 4.3 miles E Loop-20 on US-59 at Los Tios Creek, <named-content xmlns:xlink="http://www.w3.org/1999/xlink" content-type="dwc:verbatimCoordinates" xlink:type="simple">27.561599 -99.390339</named-content> <sup>1</sup>, 467ft., [APH_0467-0470, 11/4/2009, 4 juv, Brent E. Hendrixson, <abbrev xmlns:xlink="http://www.w3.org/1999/xlink" content-type="institution" xlink:title="Auburn University Museum of Natural History; Auburn, Alabama" xlink:type="simple">AUMNH</abbrev>]; 7.35 miles NW Mines Rd on FM-1472, <named-content xmlns:xlink="http://www.w3.org/1999/xlink" content-type="dwc:verbatimCoordinates" xlink:type="simple">27.838017 -99.832079</named-content> <sup>1</sup>, 531ft., [APH_1135-1137, 16/3/2010, 3 juv, Brent E. Hendrixson, Gerri Wilson, Thomas Martin, <abbrev xmlns:xlink="http://www.w3.org/1999/xlink" content-type="institution" xlink:title="Auburn University Museum of Natural History; Auburn, Alabama" xlink:type="simple">AUMNH</abbrev>]; Laredo, <named-content xmlns:xlink="http://www.w3.org/1999/xlink" content-type="dwc:verbatimCoordinates" xlink:type="simple">27.530614 -99.480215</named-content> <sup>5</sup>, 453ft., [APH_2319, 10/3/1936, 1♂, S. Mulaik, <named-content xmlns:xlink="http://www.w3.org/1999/xlink" content-type="dwc:institutional_code" xlink:type="simple">AMNH</named-content>]; near Jct. Hwy-83 and I-35, <named-content xmlns:xlink="http://www.w3.org/1999/xlink" content-type="dwc:verbatimCoordinates" xlink:type="simple">27.75556 -99.43975</named-content> <sup>2</sup>, 711ft., [APH_1450-1451, 19/1/2012, 2 juv, Stanley A. Schultz, <abbrev xmlns:xlink="http://www.w3.org/1999/xlink" content-type="institution" xlink:title="Auburn University Museum of Natural History; Auburn, Alabama" xlink:type="simple">AUMNH</abbrev>]; roadside park, 5.7 miles E Loop-20 on Hwy-59, <named-content xmlns:xlink="http://www.w3.org/1999/xlink" content-type="dwc:verbatimCoordinates" xlink:type="simple">27.5684 -99.36855</named-content> <sup>2</sup>, 549ft., [APH_1454-1455, 18/1/2012, 2 juv, Stanley A. Schultz, <abbrev xmlns:xlink="http://www.w3.org/1999/xlink" content-type="institution" xlink:title="Auburn University Museum of Natural History; Auburn, Alabama" xlink:type="simple">AUMNH</abbrev>]; <bold>Zapata</bold>: 12.3 miles N FM-3169 (San Ygnacio) on Hwy-83, <named-content xmlns:xlink="http://www.w3.org/1999/xlink" content-type="dwc:verbatimCoordinates" xlink:type="simple">27.21819 -99.41825</named-content> <sup>2</sup>, 339ft., [APH_1449, 21/1/2012, 1 juv, Stanley A. Schultz, <abbrev xmlns:xlink="http://www.w3.org/1999/xlink" content-type="institution" xlink:title="Auburn University Museum of Natural History; Auburn, Alabama" xlink:type="simple">AUMNH</abbrev>]; 2.0 miles SE FM-3169 on US-83, <named-content xmlns:xlink="http://www.w3.org/1999/xlink" content-type="dwc:verbatimCoordinates" xlink:type="simple">27.025086 -99.411585</named-content> <sup>1</sup>, 364ft., [APH_0466, 10/4/2009, 1 juv, Brent E. Hendrixson, <abbrev xmlns:xlink="http://www.w3.org/1999/xlink" content-type="institution" xlink:title="Auburn University Museum of Natural History; Auburn, Alabama" xlink:type="simple">AUMNH</abbrev>]; Falcon State Park, <named-content xmlns:xlink="http://www.w3.org/1999/xlink" content-type="dwc:verbatimCoordinates" xlink:type="simple">26.59031 -99.15428</named-content> <sup>1</sup>, 306ft., [APH_0031, 15/3/2005, 1♂, Brent E. Hendrixson, <abbrev xmlns:xlink="http://www.w3.org/1999/xlink" content-type="institution" xlink:title="Auburn University Museum of Natural History; Auburn, Alabama" xlink:type="simple">AUMNH</abbrev>]; <bold>Zavala</bold>: 1.5 miles E Maverick County Line on FM-481, <named-content xmlns:xlink="http://www.w3.org/1999/xlink" content-type="dwc:verbatimCoordinates" xlink:type="simple">29.054763 -100.087256</named-content> <sup>1</sup>, 809ft., [APH_1151-1152, 17/3/2010, 2 juv, Brent E. Hendrixson, Gerri Wilson, Thomas Martin, <abbrev xmlns:xlink="http://www.w3.org/1999/xlink" content-type="institution" xlink:title="Auburn University Museum of Natural History; Auburn, Alabama" xlink:type="simple">AUMNH</abbrev>]; just S of Rest Area near Nueces River, <named-content xmlns:xlink="http://www.w3.org/1999/xlink" content-type="dwc:verbatimCoordinates" xlink:type="simple">29.070874 -99.842183</named-content> <sup>1</sup>, 844ft., [APH_0532-0533, 3/6/2009, 1♀, 1♂, Brent E. Hendrixson, Courtney Dugas, Sloan Click, <abbrev xmlns:xlink="http://www.w3.org/1999/xlink" content-type="institution" xlink:title="Auburn University Museum of Natural History; Auburn, Alabama" xlink:type="simple">AUMNH</abbrev>].</p></tp:treatment-sec><tp:treatment-sec sec-type="Distribution and natural history"><title>Distribution and natural history.</title><p>
            <italic><tp:taxon-name><tp:taxon-name-part taxon-name-part-type="genus">Aphonopelma</tp:taxon-name-part> <tp:taxon-name-part taxon-name-part-type="species">moderatum</tp:taxon-name-part></tp:taxon-name></italic> is widely distributed in counties bordering the Rio Grande in Texas from Langtry (Val Verde County) to Edinburg (Hidalgo County) to more interior areas such as McMullen County (Figs <xref ref-type="fig" rid="F1">1I</xref>, <xref ref-type="fig" rid="F97">97</xref>). The species distribution model predicts suitable habitat for this species along the Rio Grande throughout northeastern Mexico in Coahuila, Nuevo Leon, and Tamaulipas (Fig. <xref ref-type="fig" rid="F97">97</xref>). Specimens collected by the authors were found at elevations from 50 to 475 meters in the Southern Texas Plains (particularly in Texas-Tamaulipas Thornscrub), Western Gulf Coast Plains, and Chihuahuan Deserts Level III Ecoregions. This species has been found in syntopy with <italic><tp:taxon-name><tp:taxon-name-part taxon-name-part-type="genus">Aphonopelma</tp:taxon-name-part> <tp:taxon-name-part taxon-name-part-type="species">anax</tp:taxon-name-part></tp:taxon-name></italic> throughout much of its range and probably overlaps with <italic><tp:taxon-name><tp:taxon-name-part taxon-name-part-type="genus">Aphonopelma</tp:taxon-name-part> <tp:taxon-name-part taxon-name-part-type="species">armada</tp:taxon-name-part></tp:taxon-name></italic>, <italic><tp:taxon-name><tp:taxon-name-part taxon-name-part-type="genus">Aphonopelma</tp:taxon-name-part> <tp:taxon-name-part taxon-name-part-type="species">hentzi</tp:taxon-name-part></tp:taxon-name></italic>, and <italic><tp:taxon-name><tp:taxon-name-part taxon-name-part-type="genus">Aphonopelma</tp:taxon-name-part> <tp:taxon-name-part taxon-name-part-type="species">moellendorfi</tp:taxon-name-part></tp:taxon-name></italic> in the extreme northwestern portion of its distribution near Amistad Reservoir in Val Verde County. Burrows are typical of that for North American tarantulas (i.e., circular and generally covered by a thin veil of silk) and specimens can be readily collected by pouring a small <!--PageBreak-->amount of water into their burrows. In areas with shallow soils (e.g., Chihuahuan Desert habitats west of Amistad Reservoir), these spiders have been found under large flat rocks. Adult males wander during the spring (March-June) and have been observed shortly before sunset and during overcast afternoons.</p><fig id="F97" position="float" orientation="portrait"><label>Figure 97.</label><caption><p>
          <italic><tp:taxon-name><tp:taxon-name-part taxon-name-part-type="genus">Aphonopelma</tp:taxon-name-part> <tp:taxon-name-part taxon-name-part-type="species">moderatum</tp:taxon-name-part></tp:taxon-name></italic> (Chamberlin &amp; Ivie, 1939). <bold>A</bold> distribution of known specimens <bold>B</bold> predicted distribution; warmer colors (red, orange, yellow) represent areas of high probability of occurrence, cooler colors (blue shades) represent areas of low probability of occurrence.</p></caption><graphic xmlns:xlink="http://www.w3.org/1999/xlink" xlink:href="zookeys-560-001-g097.jpg" position="float" orientation="portrait" xlink:type="simple" id="oo_76434.jpg"/></fig></tp:treatment-sec><tp:treatment-sec sec-type="Conservation status"><title>Conservation status.</title><p>The type specimens of <italic><tp:taxon-name><tp:taxon-name-part taxon-name-part-type="genus">Aphonopelma</tp:taxon-name-part> <tp:taxon-name-part taxon-name-part-type="species">heterops</tp:taxon-name-part></tp:taxon-name></italic> (considered a synonym of <italic><tp:taxon-name><tp:taxon-name-part taxon-name-part-type="genus">Aphonopelma</tp:taxon-name-part> <tp:taxon-name-part taxon-name-part-type="species">moderatum</tp:taxon-name-part></tp:taxon-name></italic>) were collected from Edinburg (Hidalgo County) in 1933. In the 80+ years since their collection, much of the land in this section of the Lower Rio Grande Valley has been converted for agricultural use. It is no surprise then that we failed to find these spiders near Edinburg despite traveling to the area numerous times. <!--PageBreak-->Consequently, <italic><tp:taxon-name><tp:taxon-name-part taxon-name-part-type="genus">Aphonopelma</tp:taxon-name-part> <tp:taxon-name-part taxon-name-part-type="species">moderatum</tp:taxon-name-part></tp:taxon-name></italic> may be extirpated from the Edinburg-McAllen-Mission Metropolitan area, but these spiders may have never been particularly abundant in these parts in the first place given that the location is near the easternmost portion of their range. These tarantulas are among the most attractive species in the United States (Fig. <xref ref-type="fig" rid="F93">93</xref>) and are highly sought after by collectors for the pet trade. There is no evidence, however, that collectors have had any discernable impact on the numbers of this species. <italic><tp:taxon-name><tp:taxon-name-part taxon-name-part-type="genus">Aphonopelma</tp:taxon-name-part> <tp:taxon-name-part taxon-name-part-type="species">moderatum</tp:taxon-name-part></tp:taxon-name></italic> is the most frequently encountered tarantula species at roadside picnic areas and along highway shoulders from Amistad Reservoir (Val Verde County) to Falcon Reservoir (Starr County), a distance of nearly 400 kilometers. Much of this area is surrounded and protected by privately owned ranches so the species appears to be secure.</p></tp:treatment-sec><tp:treatment-sec sec-type="Remarks"><title>Remarks.</title><p>
            <italic><tp:taxon-name><tp:taxon-name-part taxon-name-part-type="genus">Aphonopelma</tp:taxon-name-part> <tp:taxon-name-part taxon-name-part-type="species">moderatum</tp:taxon-name-part></tp:taxon-name></italic> exhibits considerable sexual dimorphism in coloration. Adult females and immature specimens of both sexes possess perhaps the most distinctive color pattern of any species in the United States (i.e., tan to orange body with distinctly darker leg patellae, metatarsi, and tarsi). Adult males, on the other hand, are often solid black or dark brown. We suspect that <xref ref-type="bibr" rid="B18">Chamberlin and Ivie (1939)</xref> and <xref ref-type="bibr" rid="B17">Chamberlin (1940)</xref> described <italic><tp:taxon-name><tp:taxon-name-part taxon-name-part-type="genus">Aphonopelma</tp:taxon-name-part> <tp:taxon-name-part taxon-name-part-type="species">moderatum</tp:taxon-name-part></tp:taxon-name></italic> and <italic><tp:taxon-name><tp:taxon-name-part taxon-name-part-type="genus">Aphonopelma</tp:taxon-name-part> <tp:taxon-name-part taxon-name-part-type="species">heterops</tp:taxon-name-part></tp:taxon-name></italic>, respectively, due to these incredible differences in coloration (i.e., the description of <italic><tp:taxon-name><tp:taxon-name-part taxon-name-part-type="genus">Aphonopelma</tp:taxon-name-part> <tp:taxon-name-part taxon-name-part-type="species">moderatum</tp:taxon-name-part></tp:taxon-name></italic> was based on adult male material whereas the description of <italic><tp:taxon-name><tp:taxon-name-part taxon-name-part-type="genus">Aphonopelma</tp:taxon-name-part> <tp:taxon-name-part taxon-name-part-type="species">heterops</tp:taxon-name-part></tp:taxon-name></italic> was based on female or immature material). Our examination of the types and our extensive fieldwork throughout South Texas demonstrate that these two species are indeed conspecific. As a consequence, we consider <italic><tp:taxon-name><tp:taxon-name-part taxon-name-part-type="genus">Aphonopelma</tp:taxon-name-part> <tp:taxon-name-part taxon-name-part-type="species">heterops</tp:taxon-name-part></tp:taxon-name></italic> a junior synonym of <italic><tp:taxon-name><tp:taxon-name-part taxon-name-part-type="genus">Aphonopelma</tp:taxon-name-part> <tp:taxon-name-part taxon-name-part-type="species">moderatum</tp:taxon-name-part></tp:taxon-name></italic>.</p><p>Mitochondrial DNA (<italic>CO1</italic>) identifies <italic><tp:taxon-name><tp:taxon-name-part taxon-name-part-type="genus">Aphonopelma</tp:taxon-name-part> <tp:taxon-name-part taxon-name-part-type="species">moderatum</tp:taxon-name-part></tp:taxon-name></italic> as a polyphyletic species with two divergent lineages spread across the tree (Fig. <xref ref-type="fig" rid="F7">7</xref>); both lineages were previously identified as separate species, one of which was cryptic, by <xref ref-type="bibr" rid="B32">Hamilton et al. (2014)</xref>. Results from the AE analysis demonstrate that <italic>CO1</italic> is not effective at accurately delimiting species boundaries within this group due to deep mitochondrial divergence. Interestingly, the mtDNA genetic break between these two divergent lineages coincides with the area near Amistad Reservoir, at the convergence of the Tamaulipan Scrublands, Chihuahuan Desert, and Edwards Plateau. The apparent biogeographical shift between mtDNA lineages may be indicative of past Pleistocene fragmentation as proposed by <xref ref-type="bibr" rid="B31">Hamilton et al. (2011)</xref>.</p><p>Other important ratios that distinguish males: <italic><tp:taxon-name><tp:taxon-name-part taxon-name-part-type="genus">Aphonopelma</tp:taxon-name-part> <tp:taxon-name-part taxon-name-part-type="species">moderatum</tp:taxon-name-part></tp:taxon-name></italic> possess a larger L1/L4 (≥0.95; 0.95–0.99) than <italic><tp:taxon-name><tp:taxon-name-part taxon-name-part-type="genus">Aphonopelma</tp:taxon-name-part> <tp:taxon-name-part taxon-name-part-type="species">gabeli</tp:taxon-name-part></tp:taxon-name></italic> (≤0.95; 0.90–0.95). For both males and females, certain morphometrics have potential to be useful but due to the amounts of variation, small number of specimens, and/or the small differences between species no others are claimed to be significant at this time (see Suppl. material <xref ref-type="supplementary-material" rid="S2">2</xref>). During evaluation of traditional PCA morphospace, males of <italic><tp:taxon-name><tp:taxon-name-part taxon-name-part-type="genus">Aphonopelma</tp:taxon-name-part> <tp:taxon-name-part taxon-name-part-type="species">moderatum</tp:taxon-name-part></tp:taxon-name></italic> separate from <italic><tp:taxon-name><tp:taxon-name-part taxon-name-part-type="genus">Aphonopelma</tp:taxon-name-part> <tp:taxon-name-part taxon-name-part-type="species">anax</tp:taxon-name-part></tp:taxon-name></italic>, <italic><tp:taxon-name><tp:taxon-name-part taxon-name-part-type="genus">Aphonopelma</tp:taxon-name-part> <tp:taxon-name-part taxon-name-part-type="species">armada</tp:taxon-name-part></tp:taxon-name></italic>, and <italic><tp:taxon-name><tp:taxon-name-part taxon-name-part-type="genus">Aphonopelma</tp:taxon-name-part> <tp:taxon-name-part taxon-name-part-type="species">hentzi</tp:taxon-name-part></tp:taxon-name></italic> along PC1~2, but do not separate in PCA morphological space from <italic><tp:taxon-name><tp:taxon-name-part taxon-name-part-type="genus">Aphonopelma</tp:taxon-name-part> <tp:taxon-name-part taxon-name-part-type="species">gabeli</tp:taxon-name-part></tp:taxon-name></italic> or <italic><tp:taxon-name><tp:taxon-name-part taxon-name-part-type="genus">Aphonopelma</tp:taxon-name-part> <tp:taxon-name-part taxon-name-part-type="species">moellendorfi</tp:taxon-name-part></tp:taxon-name></italic>. Females separate from <italic><tp:taxon-name><tp:taxon-name-part taxon-name-part-type="genus">Aphonopelma</tp:taxon-name-part> <tp:taxon-name-part taxon-name-part-type="species">anax</tp:taxon-name-part></tp:taxon-name></italic> along PC1~2, but do not separate from <italic><tp:taxon-name><tp:taxon-name-part taxon-name-part-type="genus">Aphonopelma</tp:taxon-name-part> <tp:taxon-name-part taxon-name-part-type="species">armada</tp:taxon-name-part></tp:taxon-name></italic>, <italic><tp:taxon-name><tp:taxon-name-part taxon-name-part-type="genus">Aphonopelma</tp:taxon-name-part> <tp:taxon-name-part taxon-name-part-type="species">gabeli</tp:taxon-name-part></tp:taxon-name></italic>, or <italic><tp:taxon-name><tp:taxon-name-part taxon-name-part-type="genus">Aphonopelma</tp:taxon-name-part> <tp:taxon-name-part taxon-name-part-type="species">hentzi</tp:taxon-name-part></tp:taxon-name></italic>. Interestingly, <italic><tp:taxon-name><tp:taxon-name-part taxon-name-part-type="genus">Aphonopelma</tp:taxon-name-part> <tp:taxon-name-part taxon-name-part-type="species">moderatum</tp:taxon-name-part></tp:taxon-name></italic> males separate from <italic><tp:taxon-name><tp:taxon-name-part taxon-name-part-type="genus">Aphonopelma</tp:taxon-name-part> <tp:taxon-name-part taxon-name-part-type="species">anax</tp:taxon-name-part></tp:taxon-name></italic>, <italic><tp:taxon-name><tp:taxon-name-part taxon-name-part-type="genus">Aphonopelma</tp:taxon-name-part> <tp:taxon-name-part taxon-name-part-type="species">armada</tp:taxon-name-part></tp:taxon-name></italic>, and <italic><tp:taxon-name><tp:taxon-name-part taxon-name-part-type="genus">Aphonopelma</tp:taxon-name-part> <tp:taxon-name-part taxon-name-part-type="species">hentzi</tp:taxon-name-part></tp:taxon-name></italic> in three-dimensional PCA morphospace (PC1~PC2~PC3), but do not separate from <italic><tp:taxon-name><tp:taxon-name-part taxon-name-part-type="genus">Aphonopelma</tp:taxon-name-part> <tp:taxon-name-part taxon-name-part-type="species">gabeli</tp:taxon-name-part></tp:taxon-name></italic> and <italic><tp:taxon-name><tp:taxon-name-part taxon-name-part-type="genus">Aphonopelma</tp:taxon-name-part> <tp:taxon-name-part taxon-name-part-type="species">moellendorfi</tp:taxon-name-part></tp:taxon-name></italic>. <!--PageBreak--><italic><tp:taxon-name><tp:taxon-name-part taxon-name-part-type="genus">Aphonopelma</tp:taxon-name-part> <tp:taxon-name-part taxon-name-part-type="species">moderatum</tp:taxon-name-part></tp:taxon-name></italic> females separate from <italic><tp:taxon-name><tp:taxon-name-part taxon-name-part-type="genus">Aphonopelma</tp:taxon-name-part> <tp:taxon-name-part taxon-name-part-type="species">anax</tp:taxon-name-part></tp:taxon-name></italic>, but do not separate from <italic><tp:taxon-name><tp:taxon-name-part taxon-name-part-type="genus">Aphonopelma</tp:taxon-name-part> <tp:taxon-name-part taxon-name-part-type="species">armada</tp:taxon-name-part></tp:taxon-name></italic>, <italic><tp:taxon-name><tp:taxon-name-part taxon-name-part-type="genus">Aphonopelma</tp:taxon-name-part> <tp:taxon-name-part taxon-name-part-type="species">gabeli</tp:taxon-name-part></tp:taxon-name></italic>, and <italic><tp:taxon-name><tp:taxon-name-part taxon-name-part-type="genus">Aphonopelma</tp:taxon-name-part> <tp:taxon-name-part taxon-name-part-type="species">hentzi</tp:taxon-name-part></tp:taxon-name></italic>. PC1, PC2, and PC3 explain ≥87% of the variation in male analyses and ≥96% of the variation in female analyses. It is important to note the tremendous variation in spermathecae shape that can be seen across <italic><tp:taxon-name><tp:taxon-name-part taxon-name-part-type="species">moderatum</tp:taxon-name-part></tp:taxon-name></italic> populations (Fig. <xref ref-type="fig" rid="F96">96</xref>). Previous taxonomic work considered this variation enough to split and describe separate species; this is clearly not an effective character due to the large amounts of subtle variation that is possible.</p></tp:treatment-sec><tp:treatment-sec><!--Section generated to contain objects referenced in tp:taxon-treatment.--><supplementary-material xmlns:xlink="http://www.w3.org/1999/xlink" id="S4" position="float" orientation="portrait" xlink:type="simple"><label>Supplementary material 4</label><caption><p>Compressed files (.zip) containing supplemental morphology figures.</p></caption><p>Data type: Microsoft Word (.docx), Portable Document Format (.pdf), and Simple Text (.txt).</p><p>Explanation note: Figures (like those provided in the species descriptions) of additional specimens (for species where additional photographs were available), to provide visual reference of the variation possible within <italic><tp:taxon-name><tp:taxon-name-part taxon-name-part-type="genus">Aphonopelma</tp:taxon-name-part></tp:taxon-name></italic> species.</p><media xlink:href="zookeys-560-001-s004.zip" mimetype="application" mime-subtype="x-zip-compressed" position="float" orientation="portrait" xlink:type="simple" id="oo_76561.zip"/><permissions><license xlink:type="simple"><license-p>This dataset is made available under the Open Database License (http://opendatacommons.org/licenses/odbl/1.0/). The Open Database License (ODbL) is a license agreement intended to allow users to freely share, modify, and use this Dataset while maintaining this same freedom for others, provided that the original source and author(s) are credited.</license-p></license></permissions><attrib specific-use="authors">Chris A. Hamilton, Brent E. Hendrixson, Jason E. Bond</attrib></supplementary-material><fig id="F8" position="float" orientation="portrait"><label>Figure 8.</label><caption><p>Species tree of all United States <italic><tp:taxon-name><tp:taxon-name-part taxon-name-part-type="genus">Aphonopelma</tp:taxon-name-part></tp:taxon-name></italic>, inferred from the 455 loci Anchored Enrichment dataset. Species delimitations correspond to our final integrative approach outlined herein. Black circles denote 100% bootstrap support; black squares denote bootstrap support between 99–80%; white squares denote bootstrap support less than 80%. Node support values = based on the RAxML bootstrap support from all trees and all loci. All genealogically exclusive species are identified with a grey bar; <italic><tp:taxon-name><tp:taxon-name-part taxon-name-part-type="genus">Aphonopelma</tp:taxon-name-part> <tp:taxon-name-part taxon-name-part-type="species">iodius</tp:taxon-name-part></tp:taxon-name></italic>, a paraphyletic species as presently defined, is identified by the black boxes. All major species groups are identified by colored boxes.</p></caption><graphic xmlns:xlink="http://www.w3.org/1999/xlink" xlink:href="zookeys-560-001-g008.jpg" position="float" orientation="portrait" xlink:type="simple" id="oo_76263.jpg"/></fig><fig id="F1" position="float" orientation="portrait"><label>Figure 1.</label><caption><p>Breadth of diversity of <italic><tp:taxon-name><tp:taxon-name-part taxon-name-part-type="genus">Aphonopelma</tp:taxon-name-part></tp:taxon-name></italic> species habitat types across the United States. <bold>A</bold> grassland prairie, Otero Co., Colorado <bold>B</bold> high-elevation pine/conifer in Coconino Co., Arizona <bold>C</bold> mid-elevation oak woodland throughout the “sky islands” of southeastern Arizona (e.g. Madera Canyon in the Santa Rita Mountains) <bold>D</bold> grass/oak foothills of the Sierra Nevada Mountains, Mariposa Co., California <bold>E</bold> Zion National Park, Utah <bold>F</bold> Chihuahuan Desert below the Chiricahua Mountains in Cochise Co., Arizona <bold>G</bold> Sonoran Desert in Pinal Co., Arizona <bold>H</bold> Mojave Desert in San Bernardino Co., California <bold>I</bold> Tamaulipan thornscrub in Starr Co., Texas.</p></caption><graphic xmlns:xlink="http://www.w3.org/1999/xlink" xlink:href="zookeys-560-001-g001.jpg" position="float" orientation="portrait" xlink:type="simple" id="oo_76256.jpg"/></fig><fig id="F7" position="float" orientation="portrait"><label>Figure 7.</label><caption><p>Maximum Likelihood inferred <italic>CO1</italic> gene tree phylogeny for the 1,032 <italic><tp:taxon-name><tp:taxon-name-part taxon-name-part-type="genus">Aphonopelma</tp:taxon-name-part></tp:taxon-name></italic> specimen dataset. Species delimitations followed the integrative methodological approach outlined in <xref ref-type="bibr" rid="B32">Hamilton et al. (2014)</xref>. Black circles denote bootstrap support ≥ 80%; white squares denote bootstrap support ≤ 80%. White triangles indicate species clades supported with ≥ 80% bootstrap support; grey triangles indicate lineages with putative mitochondrial introgression events. Asterisks at the tips of branches indicate undescribed diversity.</p></caption><graphic xmlns:xlink="http://www.w3.org/1999/xlink" xlink:href="zookeys-560-001-g007.jpg" position="float" orientation="portrait" xlink:type="simple" id="oo_76262.jpg"/></fig><supplementary-material xmlns:xlink="http://www.w3.org/1999/xlink" id="S2" position="float" orientation="portrait" xlink:type="simple"><label>Supplementary material 2</label><caption><p>Compressed files (.zip) containing <italic><tp:taxon-name><tp:taxon-name-part taxon-name-part-type="genus">Aphonopelma</tp:taxon-name-part></tp:taxon-name></italic> boxplot and PCA morphospace data.</p></caption><p>Data type: Microsoft Excel spreadsheet (.xls), Microsoft Excel comma delimited (.csv), Portable Document Format (.pdf), Simple Text (.txt), and Graphics Interchange Format (.gif).</p><p>Explanation note: All boxplots and PCA morphospace files used in <italic><tp:taxon-name><tp:taxon-name-part taxon-name-part-type="genus">Aphonopelma</tp:taxon-name-part></tp:taxon-name></italic> species boundary determination.</p><media xlink:href="zookeys-560-001-s002.zip" mimetype="application" mime-subtype="x-zip-compressed" position="float" orientation="portrait" xlink:type="simple" id="oo_76556.zip"/><permissions><license xlink:type="simple"><license-p>This dataset is made available under the Open Database License (http://opendatacommons.org/licenses/odbl/1.0/). The Open Database License (ODbL) is a license agreement intended to allow users to freely share, modify, and use this Dataset while maintaining this same freedom for others, provided that the original source and author(s) are credited.</license-p></license></permissions><attrib specific-use="authors">Chris A. Hamilton, Brent E. Hendrixson, Jason E. Bond</attrib></supplementary-material></tp:treatment-sec><ref-list><ref id="B18"><mixed-citation xmlns:xlink="http://www.w3.org/1999/xlink" xlink:type="simple">
          <person-group><name name-style="western"><surname>Chamberlin</surname><given-names>RV</given-names></name><name name-style="western"><surname>Ivie</surname><given-names>W</given-names></name></person-group> (<year>1939</year>) <article-title>New Tarantulas from the Southwestern States.</article-title> <source>Bulletin of the University of Utah</source> <volume>29</volume>: <fpage>1</fpage>–<lpage>17</lpage>.</mixed-citation></ref><ref id="B20"><mixed-citation xmlns:xlink="http://www.w3.org/1999/xlink" xlink:type="simple">
          <person-group><name name-style="western"><surname>Cooke</surname><given-names>JAL</given-names></name><name name-style="western"><surname>Roth</surname><given-names>VD</given-names></name><name name-style="western"><surname>Miller</surname><given-names>FH</given-names></name></person-group> (<year>1972</year>) <article-title>The urticating hairs of theraphosid spiders.</article-title> <source>American Museum Novitates</source>, <fpage>1</fpage>–<lpage>43</lpage>.</mixed-citation></ref><ref id="B17"><mixed-citation xmlns:xlink="http://www.w3.org/1999/xlink" xlink:type="simple">
          <person-group><name name-style="western"><surname>Chamberlin</surname><given-names>RV</given-names></name></person-group> (<year>1940</year>) <article-title>New American Tarantulas of the Family <tp:taxon-name><tp:taxon-name-part taxon-name-part-type="family">Aviculariidae</tp:taxon-name-part></tp:taxon-name>.</article-title> <source>Bulletin of the University of Utah</source> <volume>30</volume>: <fpage>1</fpage>–<lpage>39</lpage>.</mixed-citation></ref><ref id="B32"><mixed-citation xmlns:xlink="http://www.w3.org/1999/xlink" xlink:type="simple">
          <person-group><name name-style="western"><surname>Hamilton</surname><given-names>CA</given-names></name><name name-style="western"><surname>Hendrixson</surname><given-names>BE</given-names></name><name name-style="western"><surname>Brewer</surname><given-names>MS</given-names></name><name name-style="western"><surname>Bond</surname><given-names>JE</given-names></name></person-group> (<year>2014</year>) <article-title>An evaluation of sampling effects on multiple DNA barcoding methods leads to an integrative approach for delimiting species: A case study of the North American tarantula genus <italic><tp:taxon-name><tp:taxon-name-part taxon-name-part-type="genus">Aphonopelma</tp:taxon-name-part></tp:taxon-name></italic> (<tp:taxon-name><tp:taxon-name-part taxon-name-part-type="order">Araneae</tp:taxon-name-part></tp:taxon-name>, <tp:taxon-name><tp:taxon-name-part taxon-name-part-type="suborder">Mygalomorphae</tp:taxon-name-part></tp:taxon-name>, <tp:taxon-name><tp:taxon-name-part taxon-name-part-type="family">Theraphosidae</tp:taxon-name-part></tp:taxon-name>).</article-title> <source>Molecular Phylogenetics and Evolution</source> <volume>71</volume>: <fpage>79</fpage>–<lpage>93</lpage>. doi: <ext-link xlink:type="simple" ext-link-type="doi" xlink:href="10.1016/j.ympev.2013.11.007">10.1016/j.ympev.2013.11.007</ext-link></mixed-citation></ref><ref id="B31"><mixed-citation xmlns:xlink="http://www.w3.org/1999/xlink" xlink:type="simple">
          <person-group><name name-style="western"><surname>Hamilton</surname><given-names>CA</given-names></name><name name-style="western"><surname>Formanowicz</surname><given-names>DR</given-names></name><name name-style="western"><surname>Bond</surname><given-names>JE</given-names></name></person-group> (<year>2011</year>) <article-title>Species delimitation and phylogeography of <italic><tp:taxon-name><tp:taxon-name-part taxon-name-part-type="genus">Aphonopelma</tp:taxon-name-part> <tp:taxon-name-part taxon-name-part-type="species">hentzi</tp:taxon-name-part></tp:taxon-name></italic> (<tp:taxon-name><tp:taxon-name-part taxon-name-part-type="order">Araneae</tp:taxon-name-part></tp:taxon-name>, <tp:taxon-name><tp:taxon-name-part taxon-name-part-type="suborder">Mygalomorphae</tp:taxon-name-part></tp:taxon-name>, <tp:taxon-name><tp:taxon-name-part taxon-name-part-type="family">Theraphosidae</tp:taxon-name-part></tp:taxon-name>): cryptic diversity in North American tarantulas.</article-title> <source>PLoS ONE</source> <volume>6</volume>: <elocation-id>e26207</elocation-id>. doi: <ext-link xlink:type="simple" ext-link-type="doi" xlink:href="10.1371/journal.pone.0026207">10.1371/journal.pone.0026207</ext-link></mixed-citation></ref></ref-list></tp:taxon-treatment>
