# Supplementary material for: Taxonomic revision of the tarantula genus Aphonopelma Pocock, 1901 (Araneae, Mygalomorphae, Theraphosidae) within the United States
Source: Zookeys. 2016 Feb 4;(560):1–340. doi: 10.3897/zookeys.560.6264 (PMC4768370; doi:10.3897/zookeys.560.6264)
Supplement: XML Treatment for Aphonopelma mojave [file zookeys.560.6264-treatment20.xml]

<!DOCTYPE tp:taxon-treatment
  PUBLIC "-//TaxonX//DTD Taxonomic Treatment Publishing DTD v0 20100105//EN" "tax-treatment-NSO.dtd">
<tp:taxon-treatment xmlns:tp="http://www.plazi.org/taxpub"><tp:treatment-meta><kwd-group><label>Taxon classification</label><kwd><named-content content-type="kingdom">Animalia</named-content></kwd><kwd><named-content content-type="order">Araneae</named-content></kwd><kwd><named-content content-type="family">Theraphosidae</named-content></kwd></kwd-group><mixed-citation publication-type="journal"><person-group><name><surname>Hamilton</surname><given-names>Chris A.</given-names></name><name><surname>Hendrixson</surname><given-names>Brent E.</given-names></name><name><surname>Bond</surname><given-names>Jason E.</given-names></name></person-group><article-title>Taxonomic revision of the tarantula genus <italic><tp:taxon-name><tp:taxon-name-part taxon-name-part-type="genus">Aphonopelma</tp:taxon-name-part></tp:taxon-name></italic> Pocock, 1901 (<tp:taxon-name><tp:taxon-name-part taxon-name-part-type="order">Araneae</tp:taxon-name-part></tp:taxon-name>, <tp:taxon-name><tp:taxon-name-part taxon-name-part-type="suborder">Mygalomorphae</tp:taxon-name-part></tp:taxon-name>, <tp:taxon-name><tp:taxon-name-part taxon-name-part-type="family">Theraphosidae</tp:taxon-name-part></tp:taxon-name>) within the United States</article-title><source>Zookeys</source><day>4</day><month>2</month><year>2016</year><volume>2016</volume><issue>560</issue><fpage>1</fpage><lpage>340</lpage><pub-id pub-id-type="doi">10.3897/zookeys.560.6264</pub-id></mixed-citation></tp:treatment-meta><tp:nomenclature><tp:taxon-name>
            <tp:taxon-name-part taxon-name-part-type="genus">Aphonopelma</tp:taxon-name-part>
            <tp:taxon-name-part taxon-name-part-type="species">mojave</tp:taxon-name-part>
          </tp:taxon-name><tp:taxon-authority>Prentice, 1997</tp:taxon-authority><xref ref-type="fig" rid="F100">Figures 100</xref><xref ref-type="fig" rid="F101">, 101</xref><xref ref-type="fig" rid="F102">, 102</xref><xref ref-type="fig" rid="F103">, 103</xref><xref ref-type="fig" rid="F104">, 104</xref><tp:nomenclature-citation-list><tp:nomenclature-citation><tp:taxon-name><tp:taxon-name-part taxon-name-part-type="genus">Aphonopelma</tp:taxon-name-part> <tp:taxon-name-part taxon-name-part-type="species">mojave</tp:taxon-name-part></tp:taxon-name><comment> Prentice, 1997: 157; male holotype and female allotype from S of Red Mountain, 20 miles N of Kramer Jct. on Hwy 395, 1–2 miles W of Hwy 395, San Bernardino and Kern Co. line, California, <named-content xmlns:xlink="http://www.w3.org/1999/xlink" content-type="dwc:verbatimCoordinates" xlink:type="simple">35.310573 -117.644350</named-content><sup>4</sup>, elev. 3405ft., 28.x.1989 (male), 20.x.1991 (female), coll. Thomas R. Prentice; deposited in <named-content xmlns:xlink="http://www.w3.org/1999/xlink" content-type="dwc:institutional_code" xlink:type="simple">AMNH</named-content>. [examined]</comment></tp:nomenclature-citation></tp:nomenclature-citation-list></tp:nomenclature><tp:treatment-sec sec-type="Diagnosis"><title>Diagnosis.</title><p>
            <italic><tp:taxon-name><tp:taxon-name-part taxon-name-part-type="genus">Aphonopelma</tp:taxon-name-part> <tp:taxon-name-part taxon-name-part-type="species">mojave</tp:taxon-name-part></tp:taxon-name></italic> (Fig. <xref ref-type="fig" rid="F100">100</xref>) is a member of the <italic><tp:taxon-name><tp:taxon-name-part taxon-name-part-type="species">paloma</tp:taxon-name-part></tp:taxon-name></italic> species group and can be identified by a combination of morphological, molecular, and geographic characteristics. Nuclear and mitochondrial DNA identifies <italic><tp:taxon-name><tp:taxon-name-part taxon-name-part-type="genus">Aphonopelma</tp:taxon-name-part> <tp:taxon-name-part taxon-name-part-type="species">mojave</tp:taxon-name-part></tp:taxon-name></italic> as a strongly supported monophyletic lineage (Figs <xref ref-type="fig" rid="F7">7</xref>–<xref ref-type="fig" rid="F8">8</xref>) that is a sister lineage to <italic><tp:taxon-name><tp:taxon-name-part taxon-name-part-type="genus">Aphonopelma</tp:taxon-name-part> <tp:taxon-name-part taxon-name-part-type="species">atomicum</tp:taxon-name-part></tp:taxon-name></italic> sp. n., <italic><tp:taxon-name><tp:taxon-name-part taxon-name-part-type="genus">Aphonopelma</tp:taxon-name-part> <tp:taxon-name-part taxon-name-part-type="species">icenoglei</tp:taxon-name-part></tp:taxon-name></italic> sp. n., <italic><tp:taxon-name><tp:taxon-name-part taxon-name-part-type="genus">Aphonopelma</tp:taxon-name-part> <tp:taxon-name-part taxon-name-part-type="species">prenticei</tp:taxon-name-part></tp:taxon-name></italic> sp. n., and <italic><tp:taxon-name><tp:taxon-name-part taxon-name-part-type="genus">Aphonopelma</tp:taxon-name-part> <tp:taxon-name-part taxon-name-part-type="species">joshua</tp:taxon-name-part></tp:taxon-name></italic>. <italic><tp:taxon-name><tp:taxon-name-part taxon-name-part-type="genus">Aphonopelma</tp:taxon-name-part> <tp:taxon-name-part taxon-name-part-type="species">mojave</tp:taxon-name-part></tp:taxon-name></italic> can easily be distinguished from syntopic populations of <italic><tp:taxon-name><tp:taxon-name-part taxon-name-part-type="genus">Aphonopelma</tp:taxon-name-part> <tp:taxon-name-part taxon-name-part-type="species">iodius</tp:taxon-name-part></tp:taxon-name></italic> by their smaller size and limited extent of scopulation on metatarsi III and IV, and from other members of the <italic><tp:taxon-name><tp:taxon-name-part taxon-name-part-type="species">paloma</tp:taxon-name-part></tp:taxon-name></italic> species group by locality. The most significant measurements that distinguish male <italic><tp:taxon-name><tp:taxon-name-part taxon-name-part-type="genus">Aphonopelma</tp:taxon-name-part> <tp:taxon-name-part taxon-name-part-type="species">mojave</tp:taxon-name-part></tp:taxon-name></italic> from its closely related phylogenetic and syntopic species are <abbrev xmlns:xlink="http://www.w3.org/1999/xlink" xlink:title="femur IV length prolateral aspect" xlink:type="simple">F4</abbrev>, <abbrev xmlns:xlink="http://www.w3.org/1999/xlink" xlink:title="palpal tibia length retrolateral aspect" xlink:type="simple">PTl</abbrev>, and the extent of scopulation on metatarsus IV. Male <italic><tp:taxon-name><tp:taxon-name-part taxon-name-part-type="genus">Aphonopelma</tp:taxon-name-part> <tp:taxon-name-part taxon-name-part-type="species">mojave</tp:taxon-name-part></tp:taxon-name></italic> can be distinguished by possessing a larger <abbrev xmlns:xlink="http://www.w3.org/1999/xlink" xlink:title="palpal tibia length retrolateral aspect" xlink:type="simple">PTl</abbrev>/<abbrev xmlns:xlink="http://www.w3.org/1999/xlink" xlink:title="femur IV length prolateral aspect" xlink:type="simple">F4</abbrev> (≥0.57; 0.57–0.62) than <italic><tp:taxon-name><tp:taxon-name-part taxon-name-part-type="genus">Aphonopelma</tp:taxon-name-part> <tp:taxon-name-part taxon-name-part-type="species">joshua</tp:taxon-name-part></tp:taxon-name></italic> (≤0.51; 0.48–0.51); and by possessing a smaller L4 scopulation extent (30%-44%) than <italic><tp:taxon-name><tp:taxon-name-part taxon-name-part-type="genus">Aphonopelma</tp:taxon-name-part> <tp:taxon-name-part taxon-name-part-type="species">iodius</tp:taxon-name-part></tp:taxon-name></italic> (62%-88%). There are no significant measurements that separate male <italic><tp:taxon-name><tp:taxon-name-part taxon-name-part-type="genus">Aphonopelma</tp:taxon-name-part> <tp:taxon-name-part taxon-name-part-type="species">mojave</tp:taxon-name-part></tp:taxon-name></italic> from <italic><tp:taxon-name><tp:taxon-name-part taxon-name-part-type="genus">Aphonopelma</tp:taxon-name-part> <tp:taxon-name-part taxon-name-part-type="species">atomicum</tp:taxon-name-part></tp:taxon-name></italic>, <italic><tp:taxon-name><tp:taxon-name-part taxon-name-part-type="genus">Aphonopelma</tp:taxon-name-part> <tp:taxon-name-part taxon-name-part-type="species">icenoglei</tp:taxon-name-part></tp:taxon-name></italic>, or <italic><tp:taxon-name><tp:taxon-name-part taxon-name-part-type="genus">Aphonopelma</tp:taxon-name-part> <tp:taxon-name-part taxon-name-part-type="species">prenticei</tp:taxon-name-part></tp:taxon-name></italic>, although <italic><tp:taxon-name><tp:taxon-name-part taxon-name-part-type="genus">Aphonopelma</tp:taxon-name-part> <tp:taxon-name-part taxon-name-part-type="species">mojave</tp:taxon-name-part></tp:taxon-name></italic> males do not possess the swollen femur III condition that is known in <italic><tp:taxon-name><tp:taxon-name-part taxon-name-part-type="genus">Aphonopelma</tp:taxon-name-part> <tp:taxon-name-part taxon-name-part-type="species">atomicum</tp:taxon-name-part></tp:taxon-name></italic> and <italic><tp:taxon-name><tp:taxon-name-part taxon-name-part-type="genus">Aphonopelma</tp:taxon-name-part> <tp:taxon-name-part taxon-name-part-type="species">prenticei</tp:taxon-name-part></tp:taxon-name></italic>). The most significant measurements that distinguish female <italic><tp:taxon-name><tp:taxon-name-part taxon-name-part-type="genus">Aphonopelma</tp:taxon-name-part> <tp:taxon-name-part taxon-name-part-type="species">mojave</tp:taxon-name-part></tp:taxon-name></italic> from its closely related phylogenetic and syntopic species are <abbrev xmlns:xlink="http://www.w3.org/1999/xlink" xlink:title="length of the carapace" xlink:type="simple">Cl</abbrev>, <abbrev xmlns:xlink="http://www.w3.org/1999/xlink" xlink:title="femur III length prolateral aspect" xlink:type="simple">F3</abbrev>, <abbrev xmlns:xlink="http://www.w3.org/1999/xlink" xlink:title="tibia III length" xlink:type="simple">T3</abbrev>, and the extent of scopulation on metatarsus IV. Female <italic><tp:taxon-name><tp:taxon-name-part taxon-name-part-type="genus">Aphonopelma</tp:taxon-name-part> <tp:taxon-name-part taxon-name-part-type="species">mojave</tp:taxon-name-part></tp:taxon-name></italic> can be distinguished by possessing a larger <abbrev xmlns:xlink="http://www.w3.org/1999/xlink" xlink:title="tarsus I length" xlink:type="simple">A1</abbrev>/<abbrev xmlns:xlink="http://www.w3.org/1999/xlink" xlink:title="femur III length prolateral aspect" xlink:type="simple">F3</abbrev> (≥0.56; 0.56–0.67) than <italic><tp:taxon-name><tp:taxon-name-part taxon-name-part-type="genus">Aphonopelma</tp:taxon-name-part> <tp:taxon-name-part taxon-name-part-type="species">atomicum</tp:taxon-name-part></tp:taxon-name></italic> (≤0.56; 0.53–0.56); a larger <abbrev xmlns:xlink="http://www.w3.org/1999/xlink" xlink:title="femur I length retrolateral aspect" xlink:type="simple">F1</abbrev>/<abbrev xmlns:xlink="http://www.w3.org/1999/xlink" xlink:title="tibia III length" xlink:type="simple">T3</abbrev> (≥1.57; 1.57–1.92) than <italic><tp:taxon-name><tp:taxon-name-part taxon-name-part-type="genus">Aphonopelma</tp:taxon-name-part> <tp:taxon-name-part taxon-name-part-type="species">joshua</tp:taxon-name-part></tp:taxon-name></italic> (≤1.57; 1.47–1.57); by possessing a smaller <abbrev xmlns:xlink="http://www.w3.org/1999/xlink" xlink:title="length of the carapace" xlink:type="simple">Cl</abbrev>/<abbrev xmlns:xlink="http://www.w3.org/1999/xlink" xlink:title="metatarsus IV length" xlink:type="simple">M4</abbrev> (≤1.31; 1.20–1.31) than <italic><tp:taxon-name><tp:taxon-name-part taxon-name-part-type="genus">Aphonopelma</tp:taxon-name-part> <tp:taxon-name-part taxon-name-part-type="species">prenticei</tp:taxon-name-part></tp:taxon-name></italic> (≥1.31; 1.31–1.52); and a smaller L4 scopulation extent (34%-52%) than <italic><tp:taxon-name><tp:taxon-name-part taxon-name-part-type="genus">Aphonopelma</tp:taxon-name-part> <tp:taxon-name-part taxon-name-part-type="species">iodius</tp:taxon-name-part></tp:taxon-name></italic> (59%-83%). There are no significant measurements that separate female <italic><tp:taxon-name><tp:taxon-name-part taxon-name-part-type="genus">Aphonopelma</tp:taxon-name-part> <tp:taxon-name-part taxon-name-part-type="species">mojave</tp:taxon-name-part></tp:taxon-name></italic> from <italic><tp:taxon-name><tp:taxon-name-part taxon-name-part-type="genus">Aphonopelma</tp:taxon-name-part> <tp:taxon-name-part taxon-name-part-type="species">icenoglei</tp:taxon-name-part></tp:taxon-name></italic>. <italic><tp:taxon-name><tp:taxon-name-part taxon-name-part-type="genus">Aphonopelma</tp:taxon-name-part> <tp:taxon-name-part taxon-name-part-type="species">mojave</tp:taxon-name-part></tp:taxon-name></italic> and <italic><tp:taxon-name><tp:taxon-name-part taxon-name-part-type="genus">Aphonopelma</tp:taxon-name-part> <tp:taxon-name-part taxon-name-part-type="species">icenoglei</tp:taxon-name-part></tp:taxon-name></italic> are morphologically very similar but are not sister lineages (Fig. <xref ref-type="fig" rid="F8">8</xref>) and have allopatric distributions.</p><fig id="F100" position="float" orientation="portrait"><label>Figure 100.</label><caption><p>
          <italic><tp:taxon-name><tp:taxon-name-part taxon-name-part-type="genus">Aphonopelma</tp:taxon-name-part> <tp:taxon-name-part taxon-name-part-type="species">mojave</tp:taxon-name-part></tp:taxon-name></italic> Prentice, 1997 specimens, live photographs. Female (L) - APH_3101; Male (R) - APH_3102.</p></caption><graphic xmlns:xlink="http://www.w3.org/1999/xlink" xlink:href="zookeys-560-001-g100.jpg" position="float" orientation="portrait" xlink:type="simple" id="oo_76441.jpg"/></fig></tp:treatment-sec><tp:treatment-sec sec-type="Description"><title>Description.</title><p>Male and female originally described by <xref ref-type="bibr" rid="B72">Prentice (1997)</xref>.</p></tp:treatment-sec><tp:treatment-sec sec-type="Redescription of male exemplar"><title>Redescription of male exemplar</title><p>(APH_1561; Fig. <xref ref-type="fig" rid="F101">101</xref>). <italic>Specimen preparation and condition</italic>: Specimen collected live wandering, preserved in 80% ethanol; deposited in <abbrev xmlns:xlink="http://www.w3.org/1999/xlink" content-type="institution" xlink:title="Auburn University Museum of Natural History; Auburn, Alabama" xlink:type="simple">AUMNH</abbrev>; original coloration faded due to preservation. Left legs I, III, IV, and left pedipalp removed for measurements and photographs; stored in vial with specimen. Right legs III &amp; IV removed for DNA and stored at -80°C in the <abbrev xmlns:xlink="http://www.w3.org/1999/xlink" content-type="institution" xlink:title="Auburn University Museum of Natural History; Auburn, Alabama" xlink:type="simple">AUMNH</abbrev> (Auburn, AL). <italic>General coloration</italic>: Faded black or brown. <italic>Cephalothorax</italic>: Carapace 7.454 mm long, 6.979 mm wide; Very hirsute; densely clothed with faded black pubescence mostly appressed to surface; fringe covered in long setae not closely appressed to surface; posterior region of carapace with long setae; foveal groove medium deep and straight; pars cephalica region rises gradually from foveal groove to ocular area; AER very slightly procurved, PER recurved; normal sized chelicerae; clypeus extends forward on a curve; <abbrev xmlns:xlink="http://www.w3.org/1999/xlink" xlink:title="labial length" xlink:type="simple">LBl</abbrev> 1.03, <abbrev xmlns:xlink="http://www.w3.org/1999/xlink" xlink:title="labial width" xlink:type="simple">LBw</abbrev> 1.266; sternum hirsute, clothed with faded black, densely packed, short setae. <italic>Abdomen</italic>: Densely clothed in short black pubescence with numerous longer red/orange setae interspersed; possessing a dense dorsal patch of black Type I urticating bristles (<xref ref-type="bibr" rid="B20">Cooke et al. 1972</xref>) - smaller and distinct from large species. <italic>Legs</italic>: Hirsute; densely clothed in faded black pubescence. Metatarsus I straight. <abbrev xmlns:xlink="http://www.w3.org/1999/xlink" xlink:title="femur I length retrolateral aspect" xlink:type="simple">F1</abbrev> 8.246; <abbrev xmlns:xlink="http://www.w3.org/1999/xlink" xlink:title="femur I width" xlink:type="simple">F1w</abbrev> 1.77; <abbrev xmlns:xlink="http://www.w3.org/1999/xlink" xlink:title="patella I length" xlink:type="simple">P1</abbrev> 2.873; <abbrev xmlns:xlink="http://www.w3.org/1999/xlink" xlink:title="tibia I length" xlink:type="simple">T1</abbrev> 7.339; <abbrev xmlns:xlink="http://www.w3.org/1999/xlink" xlink:title="metatarsus I length" xlink:type="simple">M1</abbrev> 6.254; <abbrev xmlns:xlink="http://www.w3.org/1999/xlink" xlink:title="tarsus I length" xlink:type="simple">A1</abbrev> 4.705; <abbrev xmlns:xlink="http://www.w3.org/1999/xlink" xlink:title="femur III length prolateral aspect" xlink:type="simple">F3</abbrev> 7.408; <abbrev xmlns:xlink="http://www.w3.org/1999/xlink" xlink:title="femur III width" xlink:type="simple">F3w</abbrev> 2.013; <abbrev xmlns:xlink="http://www.w3.org/1999/xlink" xlink:title="patella III length" xlink:type="simple">P3</abbrev> 2.564; <abbrev xmlns:xlink="http://www.w3.org/1999/xlink" xlink:title="tibia III length" xlink:type="simple">T3</abbrev> 5.684; <abbrev xmlns:xlink="http://www.w3.org/1999/xlink" xlink:title="metatarsus III length" xlink:type="simple">M3</abbrev> 7.373; <abbrev xmlns:xlink="http://www.w3.org/1999/xlink" xlink:title="tarsus III length" xlink:type="simple">A3</abbrev> 4.672; <abbrev xmlns:xlink="http://www.w3.org/1999/xlink" xlink:title="femur IV length prolateral aspect" xlink:type="simple">F4</abbrev> 8.639; <abbrev xmlns:xlink="http://www.w3.org/1999/xlink" xlink:title="femur IV width" xlink:type="simple">F4w</abbrev> 1.754; <abbrev xmlns:xlink="http://www.w3.org/1999/xlink" xlink:title="patella IV length" xlink:type="simple">P4</abbrev> 2.468; <abbrev xmlns:xlink="http://www.w3.org/1999/xlink" xlink:title="tibia IV length" xlink:type="simple">T4</abbrev> 7.362; <!--PageBreak--><abbrev xmlns:xlink="http://www.w3.org/1999/xlink" xlink:title="metatarsus IV length" xlink:type="simple">M4</abbrev> 9.201; <abbrev xmlns:xlink="http://www.w3.org/1999/xlink" xlink:title="tarsus IV length" xlink:type="simple">A4</abbrev> 4.984; femur III is normal. All tarsi fully scopulate. Extent of metatarsal scopulation: leg III (<abbrev xmlns:xlink="http://www.w3.org/1999/xlink" xlink:title="ratio of the extent of metatarsus III scopulation length of scopulation/ventral length of metatarsus III" xlink:type="simple">SC3</abbrev>) = 64.3%; leg IV (<abbrev xmlns:xlink="http://www.w3.org/1999/xlink" xlink:title="ratio of the extent of metatarsus IV scopulation length of scopulation/ventral length of metatarsus IV" xlink:type="simple">SC4</abbrev>) = 34%. Two ventral and one prolateral spinose setae on metatarsus III; four ventral spinose setae and one prolateral on metatarsus IV; two prolateral spinose setae on tibia I; one large megaspine is present at the apex on the retrolateral tibia of the mating clasper. <italic>Coxa I</italic>: Prolateral surface covered by fine, hair-like setae. <italic>Pedipalps</italic>: Very hirsute, particularly ventrally; densely clothed in the same setal color as the other legs; one spinose seta near the anterior margin of the prolateral palpal femur and five spinose setae on the prolateral palpal tibia; <abbrev xmlns:xlink="http://www.w3.org/1999/xlink" xlink:title="palpal tibia length retrolateral aspect" xlink:type="simple">PTl</abbrev> 5.132, <abbrev xmlns:xlink="http://www.w3.org/1999/xlink" xlink:title="palpal tibia width" xlink:type="simple">PTw</abbrev> 1.612. Palpal bulb is short and stout; distinct transition between bulb and embolus; embolus tapers and gently curves to the retrolateral side, no keels.</p><fig id="F101" position="float" orientation="portrait"><label>Figure 101.</label><caption><p>
          <italic><tp:taxon-name><tp:taxon-name-part taxon-name-part-type="genus">Aphonopelma</tp:taxon-name-part> <tp:taxon-name-part taxon-name-part-type="species">mojave</tp:taxon-name-part></tp:taxon-name></italic> Prentice, 1997. <bold>A–I</bold> male specimen, APH_1561 <bold>A</bold> dorsal view of carapace, scale bar = 2.5mm <bold>B</bold> prolateral view of coxa I <bold>C</bold> dorsal view of femur III <bold>D</bold> ventral view of metatarsus III, scale bar = 2mm <bold>E</bold> ventral view of metatarsus IV, scale bar = 2mm <bold>F</bold> prolateral view of L pedipalp and palpal tibia, scale bar = 2.5mm <bold>G</bold> dorsal view of palpal bulb <bold>H</bold> retrolateral view of palpal bulb, scale bar = 0.5mm <bold>I</bold> prolateral view of tibia I (mating clasper), scale bar = 3mm.</p></caption><graphic xmlns:xlink="http://www.w3.org/1999/xlink" xlink:href="zookeys-560-001-g101.jpg" position="float" orientation="portrait" xlink:type="simple" id="oo_76443.jpg"/></fig><p>
            <bold>Variation (6).</bold> <abbrev xmlns:xlink="http://www.w3.org/1999/xlink" xlink:title="length of the carapace" xlink:type="simple">Cl</abbrev> 7.374–8.988 (7.862±0.25), <abbrev xmlns:xlink="http://www.w3.org/1999/xlink" xlink:title="width of the carapace" xlink:type="simple">Cw</abbrev> 6.689–8.035 (7.185±0.2), <abbrev xmlns:xlink="http://www.w3.org/1999/xlink" xlink:title="labial length" xlink:type="simple">LBl</abbrev> 1.03–1.206 (1.079±0.03), <abbrev xmlns:xlink="http://www.w3.org/1999/xlink" xlink:title="labial width" xlink:type="simple">LBw</abbrev> 1.22–1.371 (1.272±0.02), <abbrev xmlns:xlink="http://www.w3.org/1999/xlink" xlink:title="femur I length retrolateral aspect" xlink:type="simple">F1</abbrev> 7.352–9.266 (8.251±0.25), <abbrev xmlns:xlink="http://www.w3.org/1999/xlink" xlink:title="femur I width" xlink:type="simple">F1w</abbrev> 1.764–2.218 (1.908±0.07), <abbrev xmlns:xlink="http://www.w3.org/1999/xlink" xlink:title="patella I length" xlink:type="simple">P1</abbrev> 2.873–3.421 (3.16±0.08), <abbrev xmlns:xlink="http://www.w3.org/1999/xlink" xlink:title="tibia I length" xlink:type="simple">T1</abbrev> 6.69–8.041 (7.323±0.19), <abbrev xmlns:xlink="http://www.w3.org/1999/xlink" xlink:title="metatarsus I length" xlink:type="simple">M1</abbrev> 6.01–7.277 (6.492±0.17), <abbrev xmlns:xlink="http://www.w3.org/1999/xlink" xlink:title="tarsus I length" xlink:type="simple">A1</abbrev> 3.87–4.994 (4.451±0.17), L1 length 27.868–32.999 (29.677±0.76), <abbrev xmlns:xlink="http://www.w3.org/1999/xlink" xlink:title="femur III length prolateral aspect" xlink:type="simple">F3</abbrev> 6.577–7.938 (7.23±0.19), <abbrev xmlns:xlink="http://www.w3.org/1999/xlink" xlink:title="femur III width" xlink:type="simple">F3w</abbrev> 1.915–2.449 (2.081±0.08), <abbrev xmlns:xlink="http://www.w3.org/1999/xlink" xlink:title="patella III length" xlink:type="simple">P3</abbrev> 2.537–2.931 (2.686±0.07), <abbrev xmlns:xlink="http://www.w3.org/1999/xlink" xlink:title="tibia III length" xlink:type="simple">T3</abbrev> 5.162–6.539 (5.683±0.19), <abbrev xmlns:xlink="http://www.w3.org/1999/xlink" xlink:title="metatarsus III length" xlink:type="simple">M3</abbrev> 6.462–7.865 (7.072±0.2), <abbrev xmlns:xlink="http://www.w3.org/1999/xlink" xlink:title="tarsus III length" xlink:type="simple">A3</abbrev> 4.293–5.387 (4.685±0.17), L3 <!--PageBreak--><!--PageBreak-->length 25.19–30.66 (27.355±0.77), <abbrev xmlns:xlink="http://www.w3.org/1999/xlink" xlink:title="femur IV length prolateral aspect" xlink:type="simple">F4</abbrev> 8.283–9.518 (8.682±0.18), <abbrev xmlns:xlink="http://www.w3.org/1999/xlink" xlink:title="femur IV width" xlink:type="simple">F4w</abbrev> 1.754–2.14 (1.874±0.06), <abbrev xmlns:xlink="http://www.w3.org/1999/xlink" xlink:title="patella IV length" xlink:type="simple">P4</abbrev> 2.468–3.188 (2.791±0.11), <abbrev xmlns:xlink="http://www.w3.org/1999/xlink" xlink:title="tibia IV length" xlink:type="simple">T4</abbrev> 6.99–8.241 (7.506±0.17), <abbrev xmlns:xlink="http://www.w3.org/1999/xlink" xlink:title="metatarsus IV length" xlink:type="simple">M4</abbrev> 8.358–9.946 (8.998±0.23), <abbrev xmlns:xlink="http://www.w3.org/1999/xlink" xlink:title="tarsus IV length" xlink:type="simple">A4</abbrev> 4.446–5.929 (4.984±0.24), L4 length 30.958–36.657 (32.961±0.83), <abbrev xmlns:xlink="http://www.w3.org/1999/xlink" xlink:title="palpal tibia length retrolateral aspect" xlink:type="simple">PTl</abbrev> 4.866–5.584 (5.153±0.1), <abbrev xmlns:xlink="http://www.w3.org/1999/xlink" xlink:title="palpal tibia width" xlink:type="simple">PTw</abbrev> 1.536–2.029 (1.75±0.08), <abbrev xmlns:xlink="http://www.w3.org/1999/xlink" xlink:title="ratio of the extent of metatarsus III scopulation length of scopulation/ventral length of metatarsus III" xlink:type="simple">SC3</abbrev> ratio 0.601–0.792 (0.666±0.03), <abbrev xmlns:xlink="http://www.w3.org/1999/xlink" xlink:title="ratio of the extent of metatarsus IV scopulation length of scopulation/ventral length of metatarsus IV" xlink:type="simple">SC4</abbrev> ratio 0.303–0.438 (0.377±0.02), Coxa I setae = very thin tapered, <abbrev xmlns:xlink="http://www.w3.org/1999/xlink" xlink:title="femur III length prolateral aspect" xlink:type="simple">F3</abbrev> condition = normal.</p></tp:treatment-sec><tp:treatment-sec sec-type="Description of female exemplar"><title>Description of female exemplar</title><p>(APH_1558; Figs <xref ref-type="fig" rid="F102">102</xref>–<xref ref-type="fig" rid="F103">103</xref>). <italic>Specimen preparation and condition</italic>: Specimen collected live from burrow, preserved in 80% ethanol; deposited in <abbrev xmlns:xlink="http://www.w3.org/1999/xlink" content-type="institution" xlink:title="Auburn University Museum of Natural History; Auburn, Alabama" xlink:type="simple">AUMNH</abbrev>; original coloration faded due to preservation. Left legs I, III, IV, and pedipalp removed for photographs and measurements; stored in vial with specimen. Right legs III &amp; IV removed for DNA and stored at -80°C in the <abbrev xmlns:xlink="http://www.w3.org/1999/xlink" content-type="institution" xlink:title="Auburn University Museum of Natural History; Auburn, Alabama" xlink:type="simple">AUMNH</abbrev> (Auburn, AL). Genital plate with spermathecae removed and cleared, stored in vial with specimen. <italic>General coloration</italic>: Faded black or brown. <italic>Cephalothorax</italic>: Carapace 7.687 mm long, 7.094 mm wide; Hirsute, densely clothed with short faded black or brown pubescence closely appressed to surface; fringe densely covered in slightly longer setae; foveal groove medium deep and slightly procurved; pars cephalica region gently rises from thoracic furrow, arching anteriorly toward ocular area; AER very slightly procurved - mostly straight, PER recurved; chelicerae slightly robust, clypeus extends forward on a curve; <abbrev xmlns:xlink="http://www.w3.org/1999/xlink" xlink:title="labial length" xlink:type="simple">LBl</abbrev> 1.281, <abbrev xmlns:xlink="http://www.w3.org/1999/xlink" xlink:title="labial width" xlink:type="simple">LBw</abbrev> 1.41; sternum hirsute, clothed with short faded black or brown setae. <italic>Abdomen</italic>: Densely clothed dorsally in short black, faded black setae with longer, lighter setae (generally red or orange <italic>in situ</italic>) focused near the urticating patch; dense dorsal patch of black Type I urticating bristles (<xref ref-type="bibr" rid="B20">Cooke et al. 1972</xref>) - smaller and distinct from large species. <italic>Spermathecae</italic>: Paired and separate, short, with capitate bulbs and wide bases that are not fused. <italic>Legs</italic>: Hirsute; densely clothed in short faded black or brown pubescence; <abbrev xmlns:xlink="http://www.w3.org/1999/xlink" xlink:title="femur I length retrolateral aspect" xlink:type="simple">F1</abbrev> 6.846; <abbrev xmlns:xlink="http://www.w3.org/1999/xlink" xlink:title="femur I width" xlink:type="simple">F1w</abbrev> 1.957; <abbrev xmlns:xlink="http://www.w3.org/1999/xlink" xlink:title="patella I length" xlink:type="simple">P1</abbrev> 2.985; <abbrev xmlns:xlink="http://www.w3.org/1999/xlink" xlink:title="tibia I length" xlink:type="simple">T1</abbrev> 5.697; <abbrev xmlns:xlink="http://www.w3.org/1999/xlink" xlink:title="metatarsus I length" xlink:type="simple">M1</abbrev> 4.34; <abbrev xmlns:xlink="http://www.w3.org/1999/xlink" xlink:title="tarsus I length" xlink:type="simple">A1</abbrev> 3.591; <abbrev xmlns:xlink="http://www.w3.org/1999/xlink" xlink:title="femur III length prolateral aspect" xlink:type="simple">F3</abbrev> 5.573; <abbrev xmlns:xlink="http://www.w3.org/1999/xlink" xlink:title="femur III width" xlink:type="simple">F3w</abbrev> 1.837; <abbrev xmlns:xlink="http://www.w3.org/1999/xlink" xlink:title="patella III length" xlink:type="simple">P3</abbrev> 2.536; <abbrev xmlns:xlink="http://www.w3.org/1999/xlink" xlink:title="tibia III length" xlink:type="simple">T3</abbrev> 4.24; <abbrev xmlns:xlink="http://www.w3.org/1999/xlink" xlink:title="metatarsus III length" xlink:type="simple">M3</abbrev> 4.45; <abbrev xmlns:xlink="http://www.w3.org/1999/xlink" xlink:title="tarsus III length" xlink:type="simple">A3</abbrev> 4.218; <abbrev xmlns:xlink="http://www.w3.org/1999/xlink" xlink:title="femur IV length prolateral aspect" xlink:type="simple">F4</abbrev> 7.245; <abbrev xmlns:xlink="http://www.w3.org/1999/xlink" xlink:title="femur IV width" xlink:type="simple">F4w</abbrev> 1.888; <abbrev xmlns:xlink="http://www.w3.org/1999/xlink" xlink:title="patella IV length" xlink:type="simple">P4</abbrev> 2.433; <abbrev xmlns:xlink="http://www.w3.org/1999/xlink" xlink:title="tibia IV length" xlink:type="simple">T4</abbrev> 5.975; <abbrev xmlns:xlink="http://www.w3.org/1999/xlink" xlink:title="metatarsus IV length" xlink:type="simple">M4</abbrev> 6.167; <abbrev xmlns:xlink="http://www.w3.org/1999/xlink" xlink:title="tarsus IV length" xlink:type="simple">A4</abbrev> 4.753. All tarsi fully scopulate. Extent of metatarsal scopulation: leg III (<abbrev xmlns:xlink="http://www.w3.org/1999/xlink" xlink:title="ratio of the extent of metatarsus III scopulation length of scopulation/ventral length of metatarsus III" xlink:type="simple">SC3</abbrev>) = 76.8%; leg IV (<abbrev xmlns:xlink="http://www.w3.org/1999/xlink" xlink:title="ratio of the extent of metatarsus IV scopulation length of scopulation/ventral length of metatarsus IV" xlink:type="simple">SC4</abbrev>) = 34.3%. One ventral spinose seta on metatarsus III; seven ventral spinose setae on metatarsus I. <italic>Coxa I</italic>: Prolateral surface covered by fine, hair-like setae. <italic>Pedipalps</italic>: Densely clothed in the same setal color as the other legs; one spinose seta on the apical, prolateral femur, seven prolateral (three at the apical, prolateral border with the tarsus) and two ventral spinose setae on the tibia (one at the apical, ventral border with the tarsus).</p><fig id="F102" position="float" orientation="portrait"><label>Figure 102.</label><caption><p>
          <italic><tp:taxon-name><tp:taxon-name-part taxon-name-part-type="genus">Aphonopelma</tp:taxon-name-part> <tp:taxon-name-part taxon-name-part-type="species">mojave</tp:taxon-name-part></tp:taxon-name></italic> Prentice, 1997. <bold>A–E</bold> female specimen, APH_1558 <bold>A</bold> dorsal view of carapace, scale bar = 3mm <bold>B</bold> prolateral view of coxa I <bold>C</bold> ventral view of metatarsus III, scale bar = 2.5mm <bold>D</bold> ventral view of metatarsus IV, scale bar = 2.5mm <bold>E</bold> prolateral view of L pedipalp and palpal tibia.</p></caption><graphic xmlns:xlink="http://www.w3.org/1999/xlink" xlink:href="zookeys-560-001-g102.jpg" position="float" orientation="portrait" xlink:type="simple" id="oo_76445.jpg"/></fig><fig id="F103" position="float" orientation="portrait"><label>Figure 103.</label><caption><p>
          <italic><tp:taxon-name><tp:taxon-name-part taxon-name-part-type="genus">Aphonopelma</tp:taxon-name-part> <tp:taxon-name-part taxon-name-part-type="species">mojave</tp:taxon-name-part></tp:taxon-name></italic> Prentice, 1997. <bold>A–F</bold> cleared spermathecae <bold>A</bold> <italic><tp:taxon-name><tp:taxon-name-part taxon-name-part-type="species">mojave</tp:taxon-name-part></tp:taxon-name></italic> allotype <bold>B</bold> APH_1355 <bold>C</bold> APH_1558 <bold>D</bold> APH_3101 <bold>E</bold> AUMS_2364 <bold>F</bold> AUMS_2512.</p></caption><graphic xmlns:xlink="http://www.w3.org/1999/xlink" xlink:href="zookeys-560-001-g103.jpg" position="float" orientation="portrait" xlink:type="simple" id="oo_76448.jpg"/></fig><p>
            <bold>Variation (7).</bold> <abbrev xmlns:xlink="http://www.w3.org/1999/xlink" xlink:title="length of the carapace" xlink:type="simple">Cl</abbrev> 6.911–8.471 (7.803±0.21), <abbrev xmlns:xlink="http://www.w3.org/1999/xlink" xlink:title="width of the carapace" xlink:type="simple">Cw</abbrev> 6.203–7.648 (6.858±0.2), <abbrev xmlns:xlink="http://www.w3.org/1999/xlink" xlink:title="labial length" xlink:type="simple">LBl</abbrev> 1.071–1.48 (1.24±0.05), <abbrev xmlns:xlink="http://www.w3.org/1999/xlink" xlink:title="labial width" xlink:type="simple">LBw</abbrev> 1.263–1.70 (1.453±0.06), <abbrev xmlns:xlink="http://www.w3.org/1999/xlink" xlink:title="femur I length retrolateral aspect" xlink:type="simple">F1</abbrev> 5.84–7.52 (6.877±0.21), <abbrev xmlns:xlink="http://www.w3.org/1999/xlink" xlink:title="femur I width" xlink:type="simple">F1w</abbrev> 1.66–1.962 (1.873±0.04), <abbrev xmlns:xlink="http://www.w3.org/1999/xlink" xlink:title="patella I length" xlink:type="simple">P1</abbrev> 2.15–3.163 (2.774±0.12), <abbrev xmlns:xlink="http://www.w3.org/1999/xlink" xlink:title="tibia I length" xlink:type="simple">T1</abbrev> 4.72–6.53 (5.642±0.21), <abbrev xmlns:xlink="http://www.w3.org/1999/xlink" xlink:title="metatarsus I length" xlink:type="simple">M1</abbrev> 3.73–4.66 (4.242±0.12), <abbrev xmlns:xlink="http://www.w3.org/1999/xlink" xlink:title="tarsus I length" xlink:type="simple">A1</abbrev> 3.16–4.18 (3.588±0.12), L1 length 19.6–25.75 (23.122±0.72), <abbrev xmlns:xlink="http://www.w3.org/1999/xlink" xlink:title="femur III length prolateral aspect" xlink:type="simple">F3</abbrev> 5.311–6.34 (5.747±0.13), <abbrev xmlns:xlink="http://www.w3.org/1999/xlink" xlink:title="femur III width" xlink:type="simple">F3w</abbrev> 1.37–1.849 (1.666±0.07), <abbrev xmlns:xlink="http://www.w3.org/1999/xlink" xlink:title="patella III length" xlink:type="simple">P3</abbrev> 2.06–2.774 (2.426±0.1), <abbrev xmlns:xlink="http://www.w3.org/1999/xlink" xlink:title="tibia III length" xlink:type="simple">T3</abbrev> 3.38–4.76 (4.153±0.17), <abbrev xmlns:xlink="http://www.w3.org/1999/xlink" xlink:title="metatarsus III length" xlink:type="simple">M3</abbrev> 4.05–4.87 (4.477±0.12), <abbrev xmlns:xlink="http://www.w3.org/1999/xlink" xlink:title="tarsus III length" xlink:type="simple">A3</abbrev> 3.08–4.218 (3.737±0.13), L3 length 18.14–22.45 (20.54±0.56), <abbrev xmlns:xlink="http://www.w3.org/1999/xlink" xlink:title="femur IV length prolateral aspect" xlink:type="simple">F4</abbrev> 6.68–7.76 (7.196±0.14), <abbrev xmlns:xlink="http://www.w3.org/1999/xlink" xlink:title="femur IV width" xlink:type="simple">F4w</abbrev> 1.29–1.942 (1.771±0.09), <abbrev xmlns:xlink="http://www.w3.org/1999/xlink" xlink:title="patella IV length" xlink:type="simple">P4</abbrev> 2.433–2.93 (2.673±0.08), <abbrev xmlns:xlink="http://www.w3.org/1999/xlink" xlink:title="tibia IV length" xlink:type="simple">T4</abbrev> 5.37–6.26 (5.767±0.12), <abbrev xmlns:xlink="http://www.w3.org/1999/xlink" xlink:title="metatarsus IV length" xlink:type="simple">M4</abbrev> 5.68–6.65 (6.192±0.14), <abbrev xmlns:xlink="http://www.w3.org/1999/xlink" xlink:title="tarsus IV length" xlink:type="simple">A4</abbrev> 3.56–4.753 (4.238±0.15), L4 length 23.73–28.17 (26.067±0.56), <abbrev xmlns:xlink="http://www.w3.org/1999/xlink" xlink:title="ratio of the extent of metatarsus III scopulation length of scopulation/ventral length of metatarsus III" xlink:type="simple">SC3</abbrev> ratio 0.653–<!--PageBreak--><!--PageBreak-->0.768 (0.706±0.02), <abbrev xmlns:xlink="http://www.w3.org/1999/xlink" xlink:title="ratio of the extent of metatarsus IV scopulation length of scopulation/ventral length of metatarsus IV" xlink:type="simple">SC4</abbrev> ratio 0.343–0.525 (0.407±0.03), Coxa I setae = very thin tapered. Spermathecae variation can be seen in Figure <xref ref-type="fig" rid="F103">103</xref>.</p></tp:treatment-sec><tp:treatment-sec sec-type="material"><title>Material examined.</title><p>
            <bold>United States: California: Kern</bold>: 7 miles north of Johannesburg, <named-content xmlns:xlink="http://www.w3.org/1999/xlink" content-type="dwc:verbatimCoordinates" xlink:type="simple">35.4804 -117.654683</named-content> <sup>5</sup>, 3412ft., [APH_2669, 9/10/1968, 1♂, W. Icenogle, <named-content xmlns:xlink="http://www.w3.org/1999/xlink" content-type="dwc:institutional_code" xlink:type="simple">AMNH</named-content>]; 8 miles NW San Bernardino County Line along Hwy 395, <named-content xmlns:xlink="http://www.w3.org/1999/xlink" content-type="dwc:verbatimCoordinates" xlink:type="simple">35.469394 -117.65434</named-content> <sup>1</sup>, 3482ft., [APH_0754-0755, 4/10/2009, 2 juv, Brent E. Hendrixson, Thomas Martin, <abbrev xmlns:xlink="http://www.w3.org/1999/xlink" content-type="institution" xlink:title="Auburn University Museum of Natural History; Auburn, Alabama" xlink:type="simple">AUMNH</abbrev>]; 8.1 miles into Kern county on Hwy 395, <named-content xmlns:xlink="http://www.w3.org/1999/xlink" content-type="dwc:verbatimCoordinates" xlink:type="simple">35.480904 -117.67768</named-content> <sup>4</sup>, 4003ft., [APH_2390, 20/10/1991, 1♂, T.R. Prentice, <named-content xmlns:xlink="http://www.w3.org/1999/xlink" content-type="dwc:institutional_code" xlink:type="simple">AMNH</named-content>]; 8.2 miles E Hwy-14 on Hwy-58, <named-content xmlns:xlink="http://www.w3.org/1999/xlink" content-type="dwc:verbatimCoordinates" xlink:type="simple">35.016745 -118.035457</named-content> <sup>1</sup>, 2596ft., [APH_1323-1325, 30/7/2011, 3♀, Brent E. Hendrixson, Brendon Barnes, Nate Davis, Jake Storms, <abbrev xmlns:xlink="http://www.w3.org/1999/xlink" content-type="institution" xlink:title="Auburn University Museum of Natural History; Auburn, Alabama" xlink:type="simple">AUMNH</abbrev>]; 9.7 miles W US-395 on Randsburg-Mojave Rd (Osdick Rd becomes Randsburg-Mojave Rd), <named-content xmlns:xlink="http://www.w3.org/1999/xlink" content-type="dwc:verbatimCoordinates" xlink:type="simple">35.26131 -117.75031</named-content> <sup>1</sup>, 3287ft., [APH_0326-0327, 7/5/2008, 2 juv, Brent E. Hendrixson, Zach Valois, <abbrev xmlns:xlink="http://www.w3.org/1999/xlink" content-type="institution" xlink:title="Auburn University Museum of Natural History; Auburn, Alabama" xlink:type="simple">AUMNH</abbrev>]; along power line road west of Hwy-14, <named-content xmlns:xlink="http://www.w3.org/1999/xlink" content-type="dwc:verbatimCoordinates" xlink:type="simple">35.462553 -117.971773</named-content> <sup>1</sup>, 3199ft., [APH_1204-1207, 31/7/2010, 4 juv, Brent E. Hendrixson, Brendon Barnes, Nate Davis, <abbrev xmlns:xlink="http://www.w3.org/1999/xlink" content-type="institution" xlink:title="Auburn University Museum of Natural History; Auburn, Alabama" xlink:type="simple">AUMNH</abbrev>]; E of Mojave, near Hwy 58, off Cache Creek Rd, <named-content xmlns:xlink="http://www.w3.org/1999/xlink" content-type="dwc:verbatimCoordinates" xlink:type="simple">35.1261 -118.18484</named-content> <sup>1</sup>, 3252ft., [APH_3101, 18/7/2012, 1♀, Chris A. Hamilton, Amy Skibiel, <abbrev xmlns:xlink="http://www.w3.org/1999/xlink" content-type="institution" xlink:title="Auburn University Museum of Natural History; Auburn, Alabama" xlink:type="simple">AUMNH</abbrev>]; E of Mojave, near Hwy 58, off Randsburg Cutoff Rd, <named-content xmlns:xlink="http://www.w3.org/1999/xlink" content-type="dwc:verbatimCoordinates" xlink:type="simple">35.11755 -118.15001</named-content> <sup>1</sup>, 2974ft., [APH_3102, 19/7/2012, 1♂, Chris A. Hamilton, Amy Skibiel, <abbrev xmlns:xlink="http://www.w3.org/1999/xlink" content-type="institution" xlink:title="Auburn University Museum of Natural History; Auburn, Alabama" xlink:type="simple">AUMNH</abbrev>]; Jawbone Canyon area, <named-content xmlns:xlink="http://www.w3.org/1999/xlink" content-type="dwc:verbatimCoordinates" xlink:type="simple">35.32137 -118.11149</named-content> <sup>5</sup>, 2900ft., [APH_1355, 21/8/2011, 1♀, Warren Burke, <abbrev xmlns:xlink="http://www.w3.org/1999/xlink" content-type="institution" xlink:title="Auburn University Museum of Natural History; Auburn, Alabama" xlink:type="simple">AUMNH</abbrev>]; Ransburg-Inyokern Rd., 1 mile W of Hwy 395, <named-content xmlns:xlink="http://www.w3.org/1999/xlink" content-type="dwc:verbatimCoordinates" xlink:type="simple">35.641784 -117.874597</named-content> <sup>5</sup>, <!--PageBreak-->2855ft., [AUMS_2530, 20/10/1991, 1♂, T.R. Prentice, <abbrev xmlns:xlink="http://www.w3.org/1999/xlink" content-type="institution" xlink:title="Auburn University Museum of Natural History; Auburn, Alabama" xlink:type="simple">AUMNH</abbrev>]; Sage canyon, <named-content xmlns:xlink="http://www.w3.org/1999/xlink" content-type="dwc:verbatimCoordinates" xlink:type="simple">35.600649 -117.814267</named-content> <sup>5</sup>, 2554ft., [AUMS_2576, 26/10/1975, 1♂, Ray Jillison, <abbrev xmlns:xlink="http://www.w3.org/1999/xlink" content-type="institution" xlink:title="Auburn University Museum of Natural History; Auburn, Alabama" xlink:type="simple">AUMNH</abbrev>]; SE of Walker’s Pass, NE side of SR-178/Walker’s Pass Rd, <named-content xmlns:xlink="http://www.w3.org/1999/xlink" content-type="dwc:verbatimCoordinates" xlink:type="simple">35.62323 -117.95274</named-content> <sup>1</sup>, 3985ft., [APH_0399, 4/8/2008, 1♀, Zach Valois, <abbrev xmlns:xlink="http://www.w3.org/1999/xlink" content-type="institution" xlink:title="Auburn University Museum of Natural History; Auburn, Alabama" xlink:type="simple">AUMNH</abbrev>]; Walker Pass, Hwy 178, <named-content xmlns:xlink="http://www.w3.org/1999/xlink" content-type="dwc:verbatimCoordinates" xlink:type="simple">35.687958 -118.051992</named-content> <sup>5</sup>, 4605ft., [AUMS_2526, 20/10/1990, 1♂, T.R. Prentice, <abbrev xmlns:xlink="http://www.w3.org/1999/xlink" content-type="institution" xlink:title="Auburn University Museum of Natural History; Auburn, Alabama" xlink:type="simple">AUMNH</abbrev>]; west Mojave, <named-content xmlns:xlink="http://www.w3.org/1999/xlink" content-type="dwc:verbatimCoordinates" xlink:type="simple">35.04916 -118.217596</named-content> <sup>7</sup>, 2985ft., [AUMS_2462, 1997, 1♂, T.R. Prentice, <abbrev xmlns:xlink="http://www.w3.org/1999/xlink" content-type="institution" xlink:title="Auburn University Museum of Natural History; Auburn, Alabama" xlink:type="simple">AUMNH</abbrev>]; <bold>San Bernardino</bold>: 0.25 miles E Hwy-395 on Cuddeback Rd, <named-content xmlns:xlink="http://www.w3.org/1999/xlink" content-type="dwc:verbatimCoordinates" xlink:type="simple">35.255317 -117.608121</named-content> <sup>1</sup>, 3016ft., [APH_1555-1556, 25/10/2012, 1♀, 1 juv, Brent E. Hendrixson, <abbrev xmlns:xlink="http://www.w3.org/1999/xlink" content-type="institution" xlink:title="Auburn University Museum of Natural History; Auburn, Alabama" xlink:type="simple">AUMNH</abbrev>]; 10 to 17 miles S of Johannesburg, <named-content xmlns:xlink="http://www.w3.org/1999/xlink" content-type="dwc:verbatimCoordinates" xlink:type="simple">35.172459 -117.59183</named-content> <sup>5</sup>, 2787ft., [AUMS_3317, 10/10/1974, 1♂, W. Icenogle, <abbrev xmlns:xlink="http://www.w3.org/1999/xlink" content-type="institution" xlink:title="Auburn University Museum of Natural History; Auburn, Alabama" xlink:type="simple">AUMNH</abbrev>]; [APH_2403, 10/10/1974, 1♀, W. Icenogle, <named-content xmlns:xlink="http://www.w3.org/1999/xlink" content-type="dwc:institutional_code" xlink:type="simple">AMNH</named-content>]; [APH_2406, 10/10/1974, 1♂, W. Icenogle, <named-content xmlns:xlink="http://www.w3.org/1999/xlink" content-type="dwc:institutional_code" xlink:type="simple">AMNH</named-content>]; 8.1 miles south of Kelso on Kelbaker Rd., <named-content xmlns:xlink="http://www.w3.org/1999/xlink" content-type="dwc:verbatimCoordinates" xlink:type="simple">34.899855 -115.649338</named-content> <sup>4</sup>, 2825ft., [APH_2439, 1/11/1992, 1♂, T.R. Prentice, <named-content xmlns:xlink="http://www.w3.org/1999/xlink" content-type="dwc:institutional_code" xlink:type="simple">AMNH</named-content>]; Red Mountain, <named-content xmlns:xlink="http://www.w3.org/1999/xlink" content-type="dwc:verbatimCoordinates" xlink:type="simple">35.358297 -117.616726</named-content> <sup>6</sup>, 3609ft., [AUMS_2513, 14/10/1990, 1♀, T.R. Prentice, <abbrev xmlns:xlink="http://www.w3.org/1999/xlink" content-type="institution" xlink:title="Auburn University Museum of Natural History; Auburn, Alabama" xlink:type="simple">AUMNH</abbrev>]; [AUMS_2527, 20/10/1994, 1♀, Geogr, <abbrev xmlns:xlink="http://www.w3.org/1999/xlink" content-type="institution" xlink:title="Auburn University Museum of Natural History; Auburn, Alabama" xlink:type="simple">AUMNH</abbrev>]; Red Mountain, 1 mile west of Powerline Rd. , <named-content xmlns:xlink="http://www.w3.org/1999/xlink" content-type="dwc:verbatimCoordinates" xlink:type="simple">35.128369 -116.794985</named-content> <sup>4</sup>, 1972ft., [APH_2413, 26/10/1991, 1♂, T.R. Prentice, <named-content xmlns:xlink="http://www.w3.org/1999/xlink" content-type="dwc:institutional_code" xlink:type="simple">AMNH</named-content>]; Red Mountain, 1.2 miles west of 20 Mule Team Rd., <named-content xmlns:xlink="http://www.w3.org/1999/xlink" content-type="dwc:verbatimCoordinates" xlink:type="simple">35.247194 -117.652967</named-content> <sup>4</sup>, 3005ft., [APH_2412, 26/10/1991, 1♂, T.R. Prentice, <named-content xmlns:xlink="http://www.w3.org/1999/xlink" content-type="dwc:institutional_code" xlink:type="simple">AMNH</named-content>]; Red Mountain, 19 miles N of Kramer Junction, <named-content xmlns:xlink="http://www.w3.org/1999/xlink" content-type="dwc:verbatimCoordinates" xlink:type="simple">35.254038 -117.553643</named-content> <sup>5</sup>, 3262ft., [AUMS_2514, 3/10/1992, 1♂, T.R. Prentice, <abbrev xmlns:xlink="http://www.w3.org/1999/xlink" content-type="institution" xlink:title="Auburn University Museum of Natural History; Auburn, Alabama" xlink:type="simple">AUMNH</abbrev>]; [AUMS_2535, 13/10/1991, 1♂, T.R. Prentice, <abbrev xmlns:xlink="http://www.w3.org/1999/xlink" content-type="institution" xlink:title="Auburn University Museum of Natural History; Auburn, Alabama" xlink:type="simple">AUMNH</abbrev>]; [APH_2388, 28/10/1989, 1♂, T.R. Prentice, <named-content xmlns:xlink="http://www.w3.org/1999/xlink" content-type="dwc:institutional_code" xlink:type="simple">AMNH</named-content>]; [APH_2405, 25/1/1992, 1♀, T.R. Prentice, <named-content xmlns:xlink="http://www.w3.org/1999/xlink" content-type="dwc:institutional_code" xlink:type="simple">AMNH</named-content>]; [APH_2407, 13/10/1997, 1♀, T.R. Prentice, <named-content xmlns:xlink="http://www.w3.org/1999/xlink" content-type="dwc:institutional_code" xlink:type="simple">AMNH</named-content>]; [APH_2408, 26/10/1991, 1♂, T.R. Prentice, <named-content xmlns:xlink="http://www.w3.org/1999/xlink" content-type="dwc:institutional_code" xlink:type="simple">AMNH</named-content>]; [APH_2410, 14/10/1991, 1♂, T.R. Prentice, <named-content xmlns:xlink="http://www.w3.org/1999/xlink" content-type="dwc:institutional_code" xlink:type="simple">AMNH</named-content>]; [APH_2411, 20/10/1991, 1♀, T.R. Prentice, <named-content xmlns:xlink="http://www.w3.org/1999/xlink" content-type="dwc:institutional_code" xlink:type="simple">AMNH</named-content>]; [APH_2414, 26/10/1991, 1♂, T.R. Prentice, <named-content xmlns:xlink="http://www.w3.org/1999/xlink" content-type="dwc:institutional_code" xlink:type="simple">AMNH</named-content>]; Red Mountain, 20 miles N of Kramer Junction, <named-content xmlns:xlink="http://www.w3.org/1999/xlink" content-type="dwc:verbatimCoordinates" xlink:type="simple">35.301692 -117.614683</named-content> <sup>5</sup>, 3220ft., [AUMS_2510, 16/10/1992, 1 juv, T.R. Prentice, <abbrev xmlns:xlink="http://www.w3.org/1999/xlink" content-type="institution" xlink:title="Auburn University Museum of Natural History; Auburn, Alabama" xlink:type="simple">AUMNH</abbrev>]; Red Mountain, 20 miles N of Kramer Junction, Hwy 395, W side, <named-content xmlns:xlink="http://www.w3.org/1999/xlink" content-type="dwc:verbatimCoordinates" xlink:type="simple">35.305756 -117.615541</named-content> <sup>5</sup>, 3256ft., [AUMS_2512, 4/10/1992, 1♂, T.R. Prentice, <abbrev xmlns:xlink="http://www.w3.org/1999/xlink" content-type="institution" xlink:title="Auburn University Museum of Natural History; Auburn, Alabama" xlink:type="simple">AUMNH</abbrev>]; Red Mountain, campsite W of power line road, <named-content xmlns:xlink="http://www.w3.org/1999/xlink" content-type="dwc:verbatimCoordinates" xlink:type="simple">35.331378 -117.612816</named-content> <sup>5</sup>, 3389ft., [AUMS_2364, 20/10/1991, 1♂, T.R. Prentice, <abbrev xmlns:xlink="http://www.w3.org/1999/xlink" content-type="institution" xlink:title="Auburn University Museum of Natural History; Auburn, Alabama" xlink:type="simple">AUMNH</abbrev>]; Red Mountain, campsite, 19 miles north , <named-content xmlns:xlink="http://www.w3.org/1999/xlink" content-type="dwc:verbatimCoordinates" xlink:type="simple">35.358297 -117.616726</named-content> <sup>5</sup>, 3602ft., [APH_2404, 4/10/1992, 1♀, T.R. Prentice, <named-content xmlns:xlink="http://www.w3.org/1999/xlink" content-type="dwc:institutional_code" xlink:type="simple">AMNH</named-content>]; Red Mountain, junction of 20 Mule Team Rd. and PL Rd., <named-content xmlns:xlink="http://www.w3.org/1999/xlink" content-type="dwc:verbatimCoordinates" xlink:type="simple">35.25197 -117.611916</named-content> <sup>5</sup>, 2999ft., [APH_2409, 26/10/1991, 1♂, T.R. Prentice, <named-content xmlns:xlink="http://www.w3.org/1999/xlink" content-type="dwc:institutional_code" xlink:type="simple">AMNH</named-content>]; Red Mountain, South of Power Line Road, <named-content xmlns:xlink="http://www.w3.org/1999/xlink" content-type="dwc:verbatimCoordinates" xlink:type="simple">35.321067 -117.611791</named-content> <sup>5</sup>, 3409ft., [AUMS_2531, 28/10/1989, 1♂, T.R. Prentice, <abbrev xmlns:xlink="http://www.w3.org/1999/xlink" content-type="institution" xlink:title="Auburn University Museum of Natural History; Auburn, Alabama" xlink:type="simple">AUMNH</abbrev>]; W of Hwy 395 along Twenty Mule Team Pkwy, <named-content xmlns:xlink="http://www.w3.org/1999/xlink" content-type="dwc:verbatimCoordinates" xlink:type="simple">35.253597 -117.615238</named-content> <sup>1</sup>, 3013ft., [APH_1558-1561, 25/10/2012, 2♀, 2♂, Brent E. Hendrixson, <abbrev xmlns:xlink="http://www.w3.org/1999/xlink" content-type="institution" xlink:title="Auburn University Museum of Natural History; Auburn, Alabama" xlink:type="simple">AUMNH</abbrev>].</p></tp:treatment-sec><tp:treatment-sec sec-type="Distribution and natural history"><title>Distribution and natural history.</title><p>The redefined <italic><tp:taxon-name><tp:taxon-name-part taxon-name-part-type="genus">Aphonopelma</tp:taxon-name-part> <tp:taxon-name-part taxon-name-part-type="species">mojave</tp:taxon-name-part></tp:taxon-name></italic> has a narrow distribution centered on the western Mojave Desert and extreme southeastern foothills of the Sierra Nevada Mountains in eastern Kern and northwestern San Bernardino Counties, California (Fig. <xref ref-type="fig" rid="F104">104</xref>), inhabiting the Western Mojave Basins Level III Ecoregion. <!--PageBreak-->Accurately georeferenced specimens have been collected at elevations between 775 and 1225 meters. The species distribution model suggests that suitable habitat may be present in adjacent sections of southwestern Inyo and northeastern Los Angeles Counties (Fig. <xref ref-type="fig" rid="F104">104B</xref>). Additional sampling is required to assess the northern extent of the distribution of <italic><tp:taxon-name><tp:taxon-name-part taxon-name-part-type="genus">Aphonopelma</tp:taxon-name-part> <tp:taxon-name-part taxon-name-part-type="species">mojave</tp:taxon-name-part></tp:taxon-name></italic> along the Highway-395 corridor. <italic><tp:taxon-name><tp:taxon-name-part taxon-name-part-type="genus">Aphonopelma</tp:taxon-name-part> <tp:taxon-name-part taxon-name-part-type="species">mojave</tp:taxon-name-part></tp:taxon-name></italic> is syntopic with <italic><tp:taxon-name><tp:taxon-name-part taxon-name-part-type="genus">Aphonopelma</tp:taxon-name-part> <tp:taxon-name-part taxon-name-part-type="species">iodius</tp:taxon-name-part></tp:taxon-name></italic> (burrows of both species have been located within one meter of each other) and may overlap its range with <italic><tp:taxon-name><tp:taxon-name-part taxon-name-part-type="genus">Aphonopelma</tp:taxon-name-part> <tp:taxon-name-part taxon-name-part-type="species">icenoglei</tp:taxon-name-part></tp:taxon-name></italic> in the vicinity of Kramer Junction. Burrow entrances are generally surrounded by a distinct mound or turret made of excavated soil and silk (Fig. <xref ref-type="fig" rid="F2">2D–E</xref>). Mating takes place during daylight hours in the <!--PageBreak-->autumn (October-November). The natural history of <italic><tp:taxon-name><tp:taxon-name-part taxon-name-part-type="genus">Aphonopelma</tp:taxon-name-part> <tp:taxon-name-part taxon-name-part-type="species">mojave</tp:taxon-name-part></tp:taxon-name></italic> and its close relatives is discussed in more detail in <xref ref-type="bibr" rid="B72">Prentice (1997)</xref>.</p><fig id="F104" position="float" orientation="portrait"><label>Figure 104.</label><caption><p>
          <italic><tp:taxon-name><tp:taxon-name-part taxon-name-part-type="genus">Aphonopelma</tp:taxon-name-part> <tp:taxon-name-part taxon-name-part-type="species">mojave</tp:taxon-name-part></tp:taxon-name></italic> Prentice, 1997. <bold>A</bold> distribution of known specimens <bold>B</bold> predicted distribution; warmer colors (red, orange, yellow) represent areas of high probability of occurrence, cooler colors (blue shades) represent areas of low probability of occurrence.</p></caption><graphic xmlns:xlink="http://www.w3.org/1999/xlink" xlink:href="zookeys-560-001-g104.jpg" position="float" orientation="portrait" xlink:type="simple" id="oo_76450.jpg"/></fig></tp:treatment-sec><tp:treatment-sec sec-type="Conservation status"><title>Conservation status.</title><p>In addition to having a relatively narrow distribution, habitat degradation due to Off-Highway Vehicle (OHV) recreational activity probably poses the greatest threat to <italic><tp:taxon-name><tp:taxon-name-part taxon-name-part-type="genus">Aphonopelma</tp:taxon-name-part> <tp:taxon-name-part taxon-name-part-type="species">mojave</tp:taxon-name-part></tp:taxon-name></italic>. However, these spiders are abundant (especially near the type locality), with several areas within the western Mojave Desert that are managed by the State of California or Bureau of Land Management (e.g., West Mojave Desert Ecological Reserve, Fremont Valley Ecological Reserve, Red Rock Canyon State Park, Desert Tortoise Natural Area). This species is likely secure.</p></tp:treatment-sec><tp:treatment-sec sec-type="Remarks"><title>Remarks.</title><p>
            <xref ref-type="bibr" rid="B72">Prentice (1997)</xref> noted that <italic><tp:taxon-name><tp:taxon-name-part taxon-name-part-type="genus">Aphonopelma</tp:taxon-name-part> <tp:taxon-name-part taxon-name-part-type="species">mojave</tp:taxon-name-part></tp:taxon-name></italic> comprised two different geographic “races” (i.e., western and eastern lineages) but he did not describe two different species. Our results (also see <xref ref-type="bibr" rid="B38">Hendrixson et al. 2013</xref>, <xref ref-type="bibr" rid="B30">Graham et al. 2015</xref>) demonstrate that these two populations are indeed distinct species, but perhaps even more interesting is that the western and eastern groups comprise additional species-level diversity. We now recognize four different species that were all previously considered <italic><tp:taxon-name><tp:taxon-name-part taxon-name-part-type="genus">Aphonopelma</tp:taxon-name-part> <tp:taxon-name-part taxon-name-part-type="species">mojave</tp:taxon-name-part></tp:taxon-name></italic> (<italic><tp:taxon-name><tp:taxon-name-part taxon-name-part-type="genus">Aphonopelma</tp:taxon-name-part> <tp:taxon-name-part taxon-name-part-type="species">atomicum</tp:taxon-name-part></tp:taxon-name></italic>, <italic><tp:taxon-name><tp:taxon-name-part taxon-name-part-type="genus">Aphonopelma</tp:taxon-name-part> <tp:taxon-name-part taxon-name-part-type="species">icenoglei</tp:taxon-name-part></tp:taxon-name></italic>, <italic><tp:taxon-name><tp:taxon-name-part taxon-name-part-type="genus">Aphonopelma</tp:taxon-name-part> <tp:taxon-name-part taxon-name-part-type="species">mojave</tp:taxon-name-part></tp:taxon-name></italic>, and <italic><tp:taxon-name><tp:taxon-name-part taxon-name-part-type="genus">Aphonopelma</tp:taxon-name-part> <tp:taxon-name-part taxon-name-part-type="species">prenticei</tp:taxon-name-part></tp:taxon-name></italic>). For both males and females, certain morphometrics have potential to be useful, though due to the amounts of variation, small number of specimens, and the small differences between species, no others are claimed to be significant at this time (see Suppl. material <xref ref-type="supplementary-material" rid="S2">2</xref>). During evaluation of traditional PCA morphospace and three-dimensional PCA morphospace (PC1~PC2~PC3), males of <italic><tp:taxon-name><tp:taxon-name-part taxon-name-part-type="genus">Aphonopelma</tp:taxon-name-part> <tp:taxon-name-part taxon-name-part-type="species">mojave</tp:taxon-name-part></tp:taxon-name></italic> separate in morphological space from <italic><tp:taxon-name><tp:taxon-name-part taxon-name-part-type="genus">Aphonopelma</tp:taxon-name-part> <tp:taxon-name-part taxon-name-part-type="species">iodius</tp:taxon-name-part></tp:taxon-name></italic>, <italic><tp:taxon-name><tp:taxon-name-part taxon-name-part-type="genus">Aphonopelma</tp:taxon-name-part> <tp:taxon-name-part taxon-name-part-type="species">joshua</tp:taxon-name-part></tp:taxon-name></italic>, and <italic><tp:taxon-name><tp:taxon-name-part taxon-name-part-type="genus">Aphonopelma</tp:taxon-name-part> <tp:taxon-name-part taxon-name-part-type="species">xwalxwal</tp:taxon-name-part></tp:taxon-name></italic>, but do not separate from <italic><tp:taxon-name><tp:taxon-name-part taxon-name-part-type="genus">Aphonopelma</tp:taxon-name-part> <tp:taxon-name-part taxon-name-part-type="species">atomicum</tp:taxon-name-part></tp:taxon-name></italic>, <italic><tp:taxon-name><tp:taxon-name-part taxon-name-part-type="genus">Aphonopelma</tp:taxon-name-part> <tp:taxon-name-part taxon-name-part-type="species">icenoglei</tp:taxon-name-part></tp:taxon-name></italic>, and <italic><tp:taxon-name><tp:taxon-name-part taxon-name-part-type="genus">Aphonopelma</tp:taxon-name-part> <tp:taxon-name-part taxon-name-part-type="species">prenticei</tp:taxon-name-part></tp:taxon-name></italic>. Female <italic><tp:taxon-name><tp:taxon-name-part taxon-name-part-type="genus">Aphonopelma</tp:taxon-name-part> <tp:taxon-name-part taxon-name-part-type="species">mojave</tp:taxon-name-part></tp:taxon-name></italic> separate from <italic><tp:taxon-name><tp:taxon-name-part taxon-name-part-type="genus">Aphonopelma</tp:taxon-name-part> <tp:taxon-name-part taxon-name-part-type="species">iodius</tp:taxon-name-part></tp:taxon-name></italic> in morphological space, but do not separate from <italic><tp:taxon-name><tp:taxon-name-part taxon-name-part-type="genus">Aphonopelma</tp:taxon-name-part> <tp:taxon-name-part taxon-name-part-type="species">atomicum</tp:taxon-name-part></tp:taxon-name></italic>, <italic><tp:taxon-name><tp:taxon-name-part taxon-name-part-type="genus">Aphonopelma</tp:taxon-name-part> <tp:taxon-name-part taxon-name-part-type="species">icenoglei</tp:taxon-name-part></tp:taxon-name></italic>, and <italic><tp:taxon-name><tp:taxon-name-part taxon-name-part-type="genus">Aphonopelma</tp:taxon-name-part> <tp:taxon-name-part taxon-name-part-type="species">prenticei</tp:taxon-name-part></tp:taxon-name></italic>. There are no known female <italic><tp:taxon-name><tp:taxon-name-part taxon-name-part-type="genus">Aphonopelma</tp:taxon-name-part> <tp:taxon-name-part taxon-name-part-type="species">xwalxwal</tp:taxon-name-part></tp:taxon-name></italic> at this time to compare. PC1, PC2, and PC3 explain ≥96% of the variation in all analyses.</p></tp:treatment-sec><tp:treatment-sec><!--Section generated to contain objects referenced in tp:taxon-treatment.--><fig id="F7" position="float" orientation="portrait"><label>Figure 7.</label><caption><p>Maximum Likelihood inferred <italic>CO1</italic> gene tree phylogeny for the 1,032 <italic><tp:taxon-name><tp:taxon-name-part taxon-name-part-type="genus">Aphonopelma</tp:taxon-name-part></tp:taxon-name></italic> specimen dataset. Species delimitations followed the integrative methodological approach outlined in <xref ref-type="bibr" rid="B32">Hamilton et al. (2014)</xref>. Black circles denote bootstrap support ≥ 80%; white squares denote bootstrap support ≤ 80%. White triangles indicate species clades supported with ≥ 80% bootstrap support; grey triangles indicate lineages with putative mitochondrial introgression events. Asterisks at the tips of branches indicate undescribed diversity.</p></caption><graphic xmlns:xlink="http://www.w3.org/1999/xlink" xlink:href="zookeys-560-001-g007.jpg" position="float" orientation="portrait" xlink:type="simple" id="oo_76262.jpg"/></fig><fig id="F8" position="float" orientation="portrait"><label>Figure 8.</label><caption><p>Species tree of all United States <italic><tp:taxon-name><tp:taxon-name-part taxon-name-part-type="genus">Aphonopelma</tp:taxon-name-part></tp:taxon-name></italic>, inferred from the 455 loci Anchored Enrichment dataset. Species delimitations correspond to our final integrative approach outlined herein. Black circles denote 100% bootstrap support; black squares denote bootstrap support between 99–80%; white squares denote bootstrap support less than 80%. Node support values = based on the RAxML bootstrap support from all trees and all loci. All genealogically exclusive species are identified with a grey bar; <italic><tp:taxon-name><tp:taxon-name-part taxon-name-part-type="genus">Aphonopelma</tp:taxon-name-part> <tp:taxon-name-part taxon-name-part-type="species">iodius</tp:taxon-name-part></tp:taxon-name></italic>, a paraphyletic species as presently defined, is identified by the black boxes. All major species groups are identified by colored boxes.</p></caption><graphic xmlns:xlink="http://www.w3.org/1999/xlink" xlink:href="zookeys-560-001-g008.jpg" position="float" orientation="portrait" xlink:type="simple" id="oo_76263.jpg"/></fig><fig id="F2" position="float" orientation="portrait"><label>Figure 2.</label><caption><p>Representation of <italic><tp:taxon-name><tp:taxon-name-part taxon-name-part-type="genus">Aphonopelma</tp:taxon-name-part></tp:taxon-name></italic> burrows in different habitats across the United States. <bold>A–C</bold> a typical “scrape” (burrow under rock) of <italic><tp:taxon-name><tp:taxon-name-part taxon-name-part-type="genus">Aphonopelma</tp:taxon-name-part> <tp:taxon-name-part taxon-name-part-type="species">hentzi</tp:taxon-name-part></tp:taxon-name></italic> in rocky habitat across their distribution <bold>D–E</bold> a turreted mound around the burrow of <italic><tp:taxon-name><tp:taxon-name-part taxon-name-part-type="genus">Aphonopelma</tp:taxon-name-part> <tp:taxon-name-part taxon-name-part-type="species">icenoglei</tp:taxon-name-part></tp:taxon-name></italic> (also <italic><tp:taxon-name><tp:taxon-name-part taxon-name-part-type="genus">Aphonopelma</tp:taxon-name-part> <tp:taxon-name-part taxon-name-part-type="species">atomicum</tp:taxon-name-part></tp:taxon-name></italic>, <italic><tp:taxon-name><tp:taxon-name-part taxon-name-part-type="genus">Aphonopelma</tp:taxon-name-part> <tp:taxon-name-part taxon-name-part-type="species">mojave</tp:taxon-name-part></tp:taxon-name></italic>, and <italic><tp:taxon-name><tp:taxon-name-part taxon-name-part-type="genus">Aphonopelma</tp:taxon-name-part> <tp:taxon-name-part taxon-name-part-type="species">prenticei</tp:taxon-name-part></tp:taxon-name></italic>) <bold>F</bold> the distinct crescent mound burrow of <italic><tp:taxon-name><tp:taxon-name-part taxon-name-part-type="genus">Aphonopelma</tp:taxon-name-part> <tp:taxon-name-part taxon-name-part-type="species">paloma</tp:taxon-name-part></tp:taxon-name></italic> <bold>G–I</bold> typical free-standing burrows of <italic><tp:taxon-name><tp:taxon-name-part taxon-name-part-type="genus">Aphonopelma</tp:taxon-name-part> <tp:taxon-name-part taxon-name-part-type="species">chalcodes</tp:taxon-name-part></tp:taxon-name></italic>, <italic><tp:taxon-name><tp:taxon-name-part taxon-name-part-type="genus">Aphonopelma</tp:taxon-name-part> <tp:taxon-name-part taxon-name-part-type="species">eutylenum</tp:taxon-name-part></tp:taxon-name></italic>, <italic><tp:taxon-name><tp:taxon-name-part taxon-name-part-type="genus">Aphonopelma</tp:taxon-name-part> <tp:taxon-name-part taxon-name-part-type="species">iodius</tp:taxon-name-part></tp:taxon-name></italic>, or <italic><tp:taxon-name><tp:taxon-name-part taxon-name-part-type="genus">Aphonopelma</tp:taxon-name-part> <tp:taxon-name-part taxon-name-part-type="species">johnnycashi</tp:taxon-name-part></tp:taxon-name></italic> in desert, grassland, or rocky habitats.</p></caption><graphic xmlns:xlink="http://www.w3.org/1999/xlink" xlink:href="zookeys-560-001-g002.jpg" position="float" orientation="portrait" xlink:type="simple" id="oo_76257.jpg"/></fig><supplementary-material xmlns:xlink="http://www.w3.org/1999/xlink" id="S2" position="float" orientation="portrait" xlink:type="simple"><label>Supplementary material 2</label><caption><p>Compressed files (.zip) containing <italic><tp:taxon-name><tp:taxon-name-part taxon-name-part-type="genus">Aphonopelma</tp:taxon-name-part></tp:taxon-name></italic> boxplot and PCA morphospace data.</p></caption><p>Data type: Microsoft Excel spreadsheet (.xls), Microsoft Excel comma delimited (.csv), Portable Document Format (.pdf), Simple Text (.txt), and Graphics Interchange Format (.gif).</p><p>Explanation note: All boxplots and PCA morphospace files used in <italic><tp:taxon-name><tp:taxon-name-part taxon-name-part-type="genus">Aphonopelma</tp:taxon-name-part></tp:taxon-name></italic> species boundary determination.</p><media xlink:href="zookeys-560-001-s002.zip" mimetype="application" mime-subtype="x-zip-compressed" position="float" orientation="portrait" xlink:type="simple" id="oo_76556.zip"/><permissions><license xlink:type="simple"><license-p>This dataset is made available under the Open Database License (http://opendatacommons.org/licenses/odbl/1.0/). The Open Database License (ODbL) is a license agreement intended to allow users to freely share, modify, and use this Dataset while maintaining this same freedom for others, provided that the original source and author(s) are credited.</license-p></license></permissions><attrib specific-use="authors">Chris A. Hamilton, Brent E. Hendrixson, Jason E. Bond</attrib></supplementary-material></tp:treatment-sec><ref-list><ref id="B32"><mixed-citation xmlns:xlink="http://www.w3.org/1999/xlink" xlink:type="simple">
          <person-group><name name-style="western"><surname>Hamilton</surname><given-names>CA</given-names></name><name name-style="western"><surname>Hendrixson</surname><given-names>BE</given-names></name><name name-style="western"><surname>Brewer</surname><given-names>MS</given-names></name><name name-style="western"><surname>Bond</surname><given-names>JE</given-names></name></person-group> (<year>2014</year>) <article-title>An evaluation of sampling effects on multiple DNA barcoding methods leads to an integrative approach for delimiting species: A case study of the North American tarantula genus <italic><tp:taxon-name><tp:taxon-name-part taxon-name-part-type="genus">Aphonopelma</tp:taxon-name-part></tp:taxon-name></italic> (<tp:taxon-name><tp:taxon-name-part taxon-name-part-type="order">Araneae</tp:taxon-name-part></tp:taxon-name>, <tp:taxon-name><tp:taxon-name-part taxon-name-part-type="suborder">Mygalomorphae</tp:taxon-name-part></tp:taxon-name>, <tp:taxon-name><tp:taxon-name-part taxon-name-part-type="family">Theraphosidae</tp:taxon-name-part></tp:taxon-name>).</article-title> <source>Molecular Phylogenetics and Evolution</source> <volume>71</volume>: <fpage>79</fpage>–<lpage>93</lpage>. doi: <ext-link xlink:type="simple" ext-link-type="doi" xlink:href="10.1016/j.ympev.2013.11.007">10.1016/j.ympev.2013.11.007</ext-link></mixed-citation></ref><ref id="B72"><mixed-citation xmlns:xlink="http://www.w3.org/1999/xlink" xlink:type="simple">
          <person-group><name name-style="western"><surname>Prentice</surname><given-names>TR</given-names></name></person-group> (<year>1997</year>) <article-title><tp:taxon-name><tp:taxon-name-part taxon-name-part-type="family">Theraphosidae</tp:taxon-name-part></tp:taxon-name> of the Mojave Desert west and north of the Colorado River (<tp:taxon-name><tp:taxon-name-part taxon-name-part-type="order">Araneae</tp:taxon-name-part></tp:taxon-name>, <tp:taxon-name><tp:taxon-name-part taxon-name-part-type="suborder">Mygalomorphae</tp:taxon-name-part></tp:taxon-name>, <tp:taxon-name><tp:taxon-name-part taxon-name-part-type="family">Theraphosidae</tp:taxon-name-part></tp:taxon-name>).</article-title> <source>Journal of Arachnology</source> <volume>25</volume>: <fpage>137</fpage>–<lpage>176</lpage>.</mixed-citation></ref><ref id="B20"><mixed-citation xmlns:xlink="http://www.w3.org/1999/xlink" xlink:type="simple">
          <person-group><name name-style="western"><surname>Cooke</surname><given-names>JAL</given-names></name><name name-style="western"><surname>Roth</surname><given-names>VD</given-names></name><name name-style="western"><surname>Miller</surname><given-names>FH</given-names></name></person-group> (<year>1972</year>) <article-title>The urticating hairs of theraphosid spiders.</article-title> <source>American Museum Novitates</source>, <fpage>1</fpage>–<lpage>43</lpage>.</mixed-citation></ref><ref id="B38"><mixed-citation xmlns:xlink="http://www.w3.org/1999/xlink" xlink:type="simple">
          <person-group><name name-style="western"><surname>Hendrixson</surname><given-names>BE</given-names></name><name name-style="western"><surname>DeRussy</surname><given-names>BM</given-names></name><name name-style="western"><surname>Hamilton</surname><given-names>CA</given-names></name><name name-style="western"><surname>Bond</surname><given-names>JE</given-names></name></person-group> (<year>2013</year>) <article-title>An exploration of species boundaries in turret-building tarantulas of the Mojave Desert (<tp:taxon-name><tp:taxon-name-part taxon-name-part-type="order">Araneae</tp:taxon-name-part></tp:taxon-name>, <tp:taxon-name><tp:taxon-name-part taxon-name-part-type="suborder">Mygalomorphae</tp:taxon-name-part></tp:taxon-name>, <tp:taxon-name><tp:taxon-name-part taxon-name-part-type="family">Theraphosidae</tp:taxon-name-part></tp:taxon-name>, <italic><tp:taxon-name><tp:taxon-name-part taxon-name-part-type="genus">Aphonopelma</tp:taxon-name-part></tp:taxon-name></italic>).</article-title> <source>Molecular Phylogenetics and Evolution</source> <volume>66</volume>: <fpage>327</fpage>–<lpage>340</lpage>. doi: <ext-link xlink:type="simple" ext-link-type="doi" xlink:href="10.1016/j.ympev.2012.10.004">10.1016/j.ympev.2012.10.004</ext-link></mixed-citation></ref><ref id="B30"><mixed-citation xmlns:xlink="http://www.w3.org/1999/xlink" xlink:type="simple">
          <person-group><name name-style="western"><surname>Graham</surname><given-names>MR</given-names></name><name name-style="western"><surname>Hendrixson</surname><given-names>BE</given-names></name><name name-style="western"><surname>Hamilton</surname><given-names>CA</given-names></name><name name-style="western"><surname>Bond</surname><given-names>JE</given-names></name></person-group> (<year>2015</year>) <article-title>Miocene extensional tectonics explain ancient patterns of diversification among turret-building tarantulas (<italic><tp:taxon-name><tp:taxon-name-part taxon-name-part-type="genus">Aphonopelma</tp:taxon-name-part> <tp:taxon-name-part taxon-name-part-type="species">mojave</tp:taxon-name-part></tp:taxon-name></italic> group) in the Mojave and Sonoran deserts.</article-title> <source>Journal of Biogeography</source> <volume>42</volume>(<issue>6</issue>): <fpage>1052</fpage>–<lpage>1065</lpage>. doi: <ext-link xlink:type="simple" ext-link-type="doi" xlink:href="10.1111/jbi.12494">10.1111/jbi.12494</ext-link></mixed-citation></ref></ref-list></tp:taxon-treatment>
