# Supplementary material for: Taxonomic revision of the tarantula genus Aphonopelma Pocock, 1901 (Araneae, Mygalomorphae, Theraphosidae) within the United States
Source: Zookeys. 2016 Feb 4;(560):1–340. doi: 10.3897/zookeys.560.6264 (PMC4768370; doi:10.3897/zookeys.560.6264)
Supplement: XML Treatment for Aphonopelma peloncillo [file zookeys.560.6264-treatment23.xml]

<!DOCTYPE tp:taxon-treatment
  PUBLIC "-//TaxonX//DTD Taxonomic Treatment Publishing DTD v0 20100105//EN" "tax-treatment-NSO.dtd">
<tp:taxon-treatment xmlns:tp="http://www.plazi.org/taxpub"><tp:treatment-meta><kwd-group><label>Taxon classification</label><kwd><named-content content-type="kingdom">Animalia</named-content></kwd><kwd><named-content content-type="order">Araneae</named-content></kwd><kwd><named-content content-type="family">Theraphosidae</named-content></kwd></kwd-group><mixed-citation publication-type="journal"><person-group><name><surname>Hamilton</surname><given-names>Chris A.</given-names></name><name><surname>Hendrixson</surname><given-names>Brent E.</given-names></name><name><surname>Bond</surname><given-names>Jason E.</given-names></name></person-group><article-title>Taxonomic revision of the tarantula genus <italic><tp:taxon-name><tp:taxon-name-part taxon-name-part-type="genus">Aphonopelma</tp:taxon-name-part></tp:taxon-name></italic> Pocock, 1901 (<tp:taxon-name><tp:taxon-name-part taxon-name-part-type="order">Araneae</tp:taxon-name-part></tp:taxon-name>, <tp:taxon-name><tp:taxon-name-part taxon-name-part-type="suborder">Mygalomorphae</tp:taxon-name-part></tp:taxon-name>, <tp:taxon-name><tp:taxon-name-part taxon-name-part-type="family">Theraphosidae</tp:taxon-name-part></tp:taxon-name>) within the United States</article-title><source>Zookeys</source><day>4</day><month>2</month><year>2016</year><volume>2016</volume><issue>560</issue><fpage>1</fpage><lpage>340</lpage><pub-id pub-id-type="doi">10.3897/zookeys.560.6264</pub-id></mixed-citation></tp:treatment-meta><tp:nomenclature><tp:taxon-name>
            <tp:taxon-name-part taxon-name-part-type="genus">Aphonopelma</tp:taxon-name-part>
            <tp:taxon-name-part taxon-name-part-type="species">peloncillo</tp:taxon-name-part>
            <object-id xmlns:xlink="http://www.w3.org/1999/xlink" content-type="zoobank" xlink:type="simple">http://zoobank.org/697A075D-4358-4D48-B2F4-507618BD9E29</object-id>
          </tp:taxon-name><tp:taxon-authority>Hamilton, Hendrixson &amp; Bond</tp:taxon-authority><tp:taxon-status xmlns:xlink="http://www.w3.org/1999/xlink" xlink:type="simple">sp. n.</tp:taxon-status><xref ref-type="fig" rid="F117">Figures 117</xref><xref ref-type="fig" rid="F118">, 118</xref><xref ref-type="fig" rid="F119">, 119</xref><xref ref-type="fig" rid="F120">, 120</xref><xref ref-type="fig" rid="F121">, 121</xref><xref ref-type="supplementary-material" rid="S4">; Suppl. material 4</xref><!--PageBreak--></tp:nomenclature><tp:treatment-sec sec-type="Types"><title>Types.</title><p>Male holotype (APH_0672) from along Hwy-338, Hidalgo Co., New Mexico, <named-content xmlns:xlink="http://www.w3.org/1999/xlink" content-type="dwc:verbatimCoordinates" xlink:type="simple">31.607079 -108.867081</named-content> <sup>1</sup>, elev. 4934ft., 14.vii.2009, coll. Brent E. Hendrixson and Nate Davis; deposited in <abbrev xmlns:xlink="http://www.w3.org/1999/xlink" content-type="institution" xlink:title="Auburn University Museum of Natural History; Auburn, Alabama" xlink:type="simple">AUMNH</abbrev>. Paratype female (APH_1296) from Coronado National Forest, Peloncillo Mtns, Clanton Draw Area, Hidalgo Co., New <!--PageBreak-->Mexico, <named-content xmlns:xlink="http://www.w3.org/1999/xlink" content-type="dwc:verbatimCoordinates" xlink:type="simple">31.518665 -108.982597</named-content> <sup>1</sup>, elev. 5435ft., 25.vii.2011, coll. Brent E. Hendrixson, Brendon Barnes, Nate Davis, Jake Storms; deposited in <abbrev xmlns:xlink="http://www.w3.org/1999/xlink" content-type="institution" xlink:title="Auburn University Museum of Natural History; Auburn, Alabama" xlink:type="simple">AUMNH</abbrev>. Paratype male (APH_1190) from along Hwy-338, Hidalgo Co., New Mexico, <named-content xmlns:xlink="http://www.w3.org/1999/xlink" content-type="dwc:verbatimCoordinates" xlink:type="simple">31.607079 -108.867081</named-content> <sup>1</sup>, elev. 4934ft., 26.vii.2010, coll. Brent E. Hendrixson, Brendon Barnes, Nate Davis; deposited in <named-content xmlns:xlink="http://www.w3.org/1999/xlink" content-type="dwc:institutional_code" xlink:type="simple">AMNH</named-content>. Paratype female (APH_1181) from Coronado National Forest, Peloncillo Mtns, Hidalgo Co., New Mexico, <named-content xmlns:xlink="http://www.w3.org/1999/xlink" content-type="dwc:verbatimCoordinates" xlink:type="simple">31.518665 -108.982597</named-content> <sup>1</sup>, elev. 5435ft., 26.vii.2010, coll. Brent E. Hendrixson, Brendon Barnes, Nate Davis, Jake Storms; deposited in <named-content xmlns:xlink="http://www.w3.org/1999/xlink" content-type="dwc:institutional_code" xlink:type="simple">AMNH</named-content>.</p></tp:treatment-sec><tp:treatment-sec sec-type="Etymology"><title>Etymology.</title><p>The specific epithet is a noun in apposition taken from type locality, the Peloncillo Mountains in southwestern New Mexico, where this species was first discovered.</p></tp:treatment-sec><tp:treatment-sec sec-type="Diagnosis"><title>Diagnosis.</title><p>
            <italic><tp:taxon-name><tp:taxon-name-part taxon-name-part-type="genus">Aphonopelma</tp:taxon-name-part> <tp:taxon-name-part taxon-name-part-type="species">peloncillo</tp:taxon-name-part></tp:taxon-name></italic> (Fig. <xref ref-type="fig" rid="F117">117</xref>) is a member of the <italic><tp:taxon-name><tp:taxon-name-part taxon-name-part-type="genus">Marxi</tp:taxon-name-part></tp:taxon-name></italic> species group and can be distinguished by a combination of morphological, molecular, and geographic characteristics. Nuclear and mitochondrial DNA identifies <italic><tp:taxon-name><tp:taxon-name-part taxon-name-part-type="genus">Aphonopelma</tp:taxon-name-part> <tp:taxon-name-part taxon-name-part-type="species">peloncillo</tp:taxon-name-part></tp:taxon-name></italic> as a phylogenetically distinct monophyletic lineage (Figs <xref ref-type="fig" rid="F7">7</xref>–<xref ref-type="fig" rid="F8">8</xref>), supported as a sister lineage to the clade that includes <italic><tp:taxon-name><tp:taxon-name-part taxon-name-part-type="genus">Aphonopelma</tp:taxon-name-part> <tp:taxon-name-part taxon-name-part-type="species">catalina</tp:taxon-name-part></tp:taxon-name></italic> sp. n., <italic><tp:taxon-name><tp:taxon-name-part taxon-name-part-type="genus">Aphonopelma</tp:taxon-name-part> <tp:taxon-name-part taxon-name-part-type="species">chiricahua</tp:taxon-name-part></tp:taxon-name></italic> sp. n., and <italic><tp:taxon-name><tp:taxon-name-part taxon-name-part-type="genus">Aphonopelma</tp:taxon-name-part> <tp:taxon-name-part taxon-name-part-type="species">madera</tp:taxon-name-part></tp:taxon-name></italic> sp. n. The significant measurements that distinguish male <italic><tp:taxon-name><tp:taxon-name-part taxon-name-part-type="genus">Aphonopelma</tp:taxon-name-part> <tp:taxon-name-part taxon-name-part-type="species">peloncillo</tp:taxon-name-part></tp:taxon-name></italic> from its closely related phylogenetic and syntopic species are <abbrev xmlns:xlink="http://www.w3.org/1999/xlink" xlink:title="length of the carapace" xlink:type="simple">Cl</abbrev>, <abbrev xmlns:xlink="http://www.w3.org/1999/xlink" xlink:title="palpal tibia length retrolateral aspect" xlink:type="simple">PTl</abbrev>, and the extent of scopulation on metatarsus III. Male <!--PageBreak--><italic><tp:taxon-name><tp:taxon-name-part taxon-name-part-type="genus">Aphonopelma</tp:taxon-name-part> <tp:taxon-name-part taxon-name-part-type="species">peloncillo</tp:taxon-name-part></tp:taxon-name></italic> can be distinguished by possessing a larger <abbrev xmlns:xlink="http://www.w3.org/1999/xlink" xlink:title="length of the carapace" xlink:type="simple">Cl</abbrev>/<abbrev xmlns:xlink="http://www.w3.org/1999/xlink" xlink:title="palpal tibia width" xlink:type="simple">PTw</abbrev> (≥4.67; 4.67–5.59) than <italic><tp:taxon-name><tp:taxon-name-part taxon-name-part-type="genus">Aphonopelma</tp:taxon-name-part> <tp:taxon-name-part taxon-name-part-type="species">catalina</tp:taxon-name-part></tp:taxon-name></italic> (≤4.26; 3.96–4.26), <italic><tp:taxon-name><tp:taxon-name-part taxon-name-part-type="genus">Aphonopelma</tp:taxon-name-part> <tp:taxon-name-part taxon-name-part-type="species">chiricahua</tp:taxon-name-part></tp:taxon-name></italic> (≤4.05; 3.32–4.05), and <italic><tp:taxon-name><tp:taxon-name-part taxon-name-part-type="genus">Aphonopelma</tp:taxon-name-part> <tp:taxon-name-part taxon-name-part-type="species">parvum</tp:taxon-name-part></tp:taxon-name></italic> sp. n. (≤4.22; 3.79–4.22), but smaller than <italic><tp:taxon-name><tp:taxon-name-part taxon-name-part-type="genus">Aphonopelma</tp:taxon-name-part> <tp:taxon-name-part taxon-name-part-type="species">gabeli</tp:taxon-name-part></tp:taxon-name></italic> (≥5.93; 5.93–6.56); by possessing a smaller <abbrev xmlns:xlink="http://www.w3.org/1999/xlink" xlink:title="palpal tibia length retrolateral aspect" xlink:type="simple">PTl</abbrev>/<abbrev xmlns:xlink="http://www.w3.org/1999/xlink" xlink:title="metatarsus III length" xlink:type="simple">M3</abbrev> (≤0.82; 0.71–0.82) than <italic><tp:taxon-name><tp:taxon-name-part taxon-name-part-type="genus">Aphonopelma</tp:taxon-name-part> <tp:taxon-name-part taxon-name-part-type="species">madera</tp:taxon-name-part></tp:taxon-name></italic> (≥0.94; 0.94–1.05); and a smaller L3 scopulation extent (52%–68%) than <italic><tp:taxon-name><tp:taxon-name-part taxon-name-part-type="genus">Aphonopelma</tp:taxon-name-part> <tp:taxon-name-part taxon-name-part-type="species">chalcodes</tp:taxon-name-part></tp:taxon-name></italic> (75%–86%) and <italic><tp:taxon-name><tp:taxon-name-part taxon-name-part-type="genus">Aphonopelma</tp:taxon-name-part> <tp:taxon-name-part taxon-name-part-type="species">hentzi</tp:taxon-name-part></tp:taxon-name></italic> (69%–86%). There are no significant measurements that separate male <italic><tp:taxon-name><tp:taxon-name-part taxon-name-part-type="genus">Aphonopelma</tp:taxon-name-part> <tp:taxon-name-part taxon-name-part-type="species">peloncillo</tp:taxon-name-part></tp:taxon-name></italic> from <italic><tp:taxon-name><tp:taxon-name-part taxon-name-part-type="genus">Aphonopelma</tp:taxon-name-part> <tp:taxon-name-part taxon-name-part-type="species">vorhiesi</tp:taxon-name-part></tp:taxon-name></italic>. Significant measurements that distinguish female <italic><tp:taxon-name><tp:taxon-name-part taxon-name-part-type="genus">Aphonopelma</tp:taxon-name-part> <tp:taxon-name-part taxon-name-part-type="species">peloncillo</tp:taxon-name-part></tp:taxon-name></italic> from its closely related phylogenetic and syntopic species are <abbrev xmlns:xlink="http://www.w3.org/1999/xlink" xlink:title="length of the carapace" xlink:type="simple">Cl</abbrev>, <abbrev xmlns:xlink="http://www.w3.org/1999/xlink" xlink:title="tarsus IV length" xlink:type="simple">A4</abbrev>, and the extent of scopulation on metatarsus IV. Female <italic><tp:taxon-name><tp:taxon-name-part taxon-name-part-type="genus">Aphonopelma</tp:taxon-name-part> <tp:taxon-name-part taxon-name-part-type="species">peloncillo</tp:taxon-name-part></tp:taxon-name></italic> can be distinguished by possessing a larger <abbrev xmlns:xlink="http://www.w3.org/1999/xlink" xlink:title="length of the carapace" xlink:type="simple">Cl</abbrev>/<abbrev xmlns:xlink="http://www.w3.org/1999/xlink" xlink:title="tibia I length" xlink:type="simple">T1</abbrev> (≥1.56; 1.56–1.77) than <italic><tp:taxon-name><tp:taxon-name-part taxon-name-part-type="genus">Aphonopelma</tp:taxon-name-part> <tp:taxon-name-part taxon-name-part-type="species">catalina</tp:taxon-name-part></tp:taxon-name></italic> (≤1.51; 1.44–1.51) and <italic><tp:taxon-name><tp:taxon-name-part taxon-name-part-type="genus">Aphonopelma</tp:taxon-name-part> <tp:taxon-name-part taxon-name-part-type="species">parvum</tp:taxon-name-part></tp:taxon-name></italic> (≤1.55; 1.45–1.55); a larger <abbrev xmlns:xlink="http://www.w3.org/1999/xlink" xlink:title="metatarsus III length" xlink:type="simple">M3</abbrev>/<abbrev xmlns:xlink="http://www.w3.org/1999/xlink" xlink:title="tarsus IV length" xlink:type="simple">A4</abbrev> (≥1.11; 1.11–1.23) than <italic><tp:taxon-name><tp:taxon-name-part taxon-name-part-type="genus">Aphonopelma</tp:taxon-name-part> <tp:taxon-name-part taxon-name-part-type="species">chiricahua</tp:taxon-name-part></tp:taxon-name></italic> (0.80 ± (only 1 specimen)) and <italic><tp:taxon-name><tp:taxon-name-part taxon-name-part-type="genus">Aphonopelma</tp:taxon-name-part> <tp:taxon-name-part taxon-name-part-type="species">madera</tp:taxon-name-part></tp:taxon-name></italic> (≤1.07; 0.96–1.07); and by possessing a smaller L4 scopulation extent (32%-39%) than <italic><tp:taxon-name><tp:taxon-name-part taxon-name-part-type="genus">Aphonopelma</tp:taxon-name-part> <tp:taxon-name-part taxon-name-part-type="species">chalcodes</tp:taxon-name-part></tp:taxon-name></italic> (63%–81%), <italic><tp:taxon-name><tp:taxon-name-part taxon-name-part-type="genus">Aphonopelma</tp:taxon-name-part> <tp:taxon-name-part taxon-name-part-type="species">hentzi</tp:taxon-name-part></tp:taxon-name></italic> (42%–72%), and <italic><tp:taxon-name><tp:taxon-name-part taxon-name-part-type="genus">Aphonopelma</tp:taxon-name-part> <tp:taxon-name-part taxon-name-part-type="species">gabeli</tp:taxon-name-part></tp:taxon-name></italic> (39%–53%). There are no significant measurements that separate female <italic><tp:taxon-name><tp:taxon-name-part taxon-name-part-type="genus">Aphonopelma</tp:taxon-name-part> <tp:taxon-name-part taxon-name-part-type="species">peloncillo</tp:taxon-name-part></tp:taxon-name></italic> from <italic><tp:taxon-name><tp:taxon-name-part taxon-name-part-type="genus">Aphonopelma</tp:taxon-name-part> <tp:taxon-name-part taxon-name-part-type="species">vorhiesi</tp:taxon-name-part></tp:taxon-name></italic>.</p><fig id="F117" position="float" orientation="portrait"><label>Figure 117.</label><caption><p>
          <italic><tp:taxon-name><tp:taxon-name-part taxon-name-part-type="genus">Aphonopelma</tp:taxon-name-part> <tp:taxon-name-part taxon-name-part-type="species">peloncillo</tp:taxon-name-part></tp:taxon-name></italic> sp. n. live photographs. Male (L) - APH_1300; Female (R) - APH_1296.</p></caption><graphic xmlns:xlink="http://www.w3.org/1999/xlink" xlink:href="zookeys-560-001-g117.jpg" position="float" orientation="portrait" xlink:type="simple" id="oo_76479.jpg"/></fig></tp:treatment-sec><tp:treatment-sec sec-type="Description of male holotype"><title>Description of male holotype</title><p>(APH_0672; Fig. <xref ref-type="fig" rid="F118">118</xref>). <italic>Specimen preparation and condition</italic>: Specimen collected live crossing road, preserved in 80% ethanol; original coloration faded due to preservation. Left legs I, III, IV, and left pedipalp removed for measurements and photographs; stored in vial with specimen. Right leg III removed for DNA and stored at -80°C in the <abbrev xmlns:xlink="http://www.w3.org/1999/xlink" content-type="institution" xlink:title="Auburn University Museum of Natural History; Auburn, Alabama" xlink:type="simple">AUMNH</abbrev> (Auburn, AL). <italic>General coloration</italic>: Generally black/faded black or brown. <italic>Cephalothorax</italic>: Carapace 12.27 mm long, 11.42 mm wide; densely clothed with black, faded black or brown pubescence, appressed to surface; fringe covered in long setae not closely appressed to surface; foveal groove medium deep and straight; pars cephalica region rises gradually from foveal groove, gently arching anteriorly toward ocular area; ocular quadrangle distinct and round; AER procurved, PER strongly recurved; normal sized chelicerae; clypeus slightly extends forward on a curve; <abbrev xmlns:xlink="http://www.w3.org/1999/xlink" xlink:title="labial length" xlink:type="simple">LBl</abbrev> 1.51, <abbrev xmlns:xlink="http://www.w3.org/1999/xlink" xlink:title="labial width" xlink:type="simple">LBw</abbrev> 1.84; sternum hirsute, clothed with short black, densely packed setae. <italic>Abdomen</italic>: Densely clothed in short black pubescence with numerous longer, lighter setae interspersed (generally red or orange <italic>in situ</italic>); dense dorsal patch of black Type I urticating bristles (<xref ref-type="bibr" rid="B20">Cooke et al. 1972</xref>). <italic>Legs</italic>: Hirsute; densely clothed with short, similar length black setae, and longer setae interspersed. Metatarsus I slightly curved. <abbrev xmlns:xlink="http://www.w3.org/1999/xlink" xlink:title="femur I length retrolateral aspect" xlink:type="simple">F1</abbrev> 13.45; <abbrev xmlns:xlink="http://www.w3.org/1999/xlink" xlink:title="femur I width" xlink:type="simple">F1w</abbrev> 3.02; <abbrev xmlns:xlink="http://www.w3.org/1999/xlink" xlink:title="patella I length" xlink:type="simple">P1</abbrev> 4.88; <abbrev xmlns:xlink="http://www.w3.org/1999/xlink" xlink:title="tibia I length" xlink:type="simple">T1</abbrev> 11.17; <abbrev xmlns:xlink="http://www.w3.org/1999/xlink" xlink:title="metatarsus I length" xlink:type="simple">M1</abbrev> 8.31; <abbrev xmlns:xlink="http://www.w3.org/1999/xlink" xlink:title="tarsus I length" xlink:type="simple">A1</abbrev> 5.87; <abbrev xmlns:xlink="http://www.w3.org/1999/xlink" xlink:title="femur III length prolateral aspect" xlink:type="simple">F3</abbrev> 10.01; <abbrev xmlns:xlink="http://www.w3.org/1999/xlink" xlink:title="femur III width" xlink:type="simple">F3w</abbrev> 3.16; <abbrev xmlns:xlink="http://www.w3.org/1999/xlink" xlink:title="patella III length" xlink:type="simple">P3</abbrev> 4.43; <abbrev xmlns:xlink="http://www.w3.org/1999/xlink" xlink:title="tibia III length" xlink:type="simple">T3</abbrev> 7.87; <abbrev xmlns:xlink="http://www.w3.org/1999/xlink" xlink:title="metatarsus III length" xlink:type="simple">M3</abbrev> 9.06; <abbrev xmlns:xlink="http://www.w3.org/1999/xlink" xlink:title="tarsus III length" xlink:type="simple">A3</abbrev> 6.04; <abbrev xmlns:xlink="http://www.w3.org/1999/xlink" xlink:title="femur IV length prolateral aspect" xlink:type="simple">F4</abbrev> 12.19; <abbrev xmlns:xlink="http://www.w3.org/1999/xlink" xlink:title="femur IV width" xlink:type="simple">F4w</abbrev> 3.04; <abbrev xmlns:xlink="http://www.w3.org/1999/xlink" xlink:title="patella IV length" xlink:type="simple">P4</abbrev> 4.52; <abbrev xmlns:xlink="http://www.w3.org/1999/xlink" xlink:title="tibia IV length" xlink:type="simple">T4</abbrev> 10.45; <abbrev xmlns:xlink="http://www.w3.org/1999/xlink" xlink:title="metatarsus IV length" xlink:type="simple">M4</abbrev> 12.53; <abbrev xmlns:xlink="http://www.w3.org/1999/xlink" xlink:title="tarsus IV length" xlink:type="simple">A4</abbrev> 7.11; femur III is normal - not noticeably swollen or wider than other legs. All tarsi fully scopulate. Extent of metatarsal scopulation: leg III (<abbrev xmlns:xlink="http://www.w3.org/1999/xlink" xlink:title="ratio of the extent of metatarsus III scopulation length of scopulation/ventral length of metatarsus III" xlink:type="simple">SC3</abbrev>) = 58.4%; leg IV (<abbrev xmlns:xlink="http://www.w3.org/1999/xlink" xlink:title="ratio of the extent of metatarsus IV scopulation length of scopulation/ventral length of metatarsus IV" xlink:type="simple">SC4</abbrev>) = 34.4%. Two ventral and two prolateral spinose setae on metatarsus III; eleven ventral spinose setae, and one prolateral spinose seta on metatarsus IV. <italic>Coxa I</italic>: Prolateral surface a mix of fine, hair-like and thin tapered setae. <italic>Pedipalps</italic>: Hirsute; densely clothed in the same setal color as the other legs, with numerous longer ventral setae; one spinose seta at the apical, prolateral femur and three spinose setae on the prolateral tibia; <abbrev xmlns:xlink="http://www.w3.org/1999/xlink" xlink:title="palpal tibia length retrolateral aspect" xlink:type="simple">PTl</abbrev> 7.36, <abbrev xmlns:xlink="http://www.w3.org/1999/xlink" xlink:title="palpal tibia width" xlink:type="simple">PTw</abbrev> 2.47. When extended, embolus tapers and gently curves to the retrolateral side; embolus slender, no keels.</p><fig id="F118" position="float" orientation="portrait"><label>Figure 118.</label><caption><p>
          <italic><tp:taxon-name><tp:taxon-name-part taxon-name-part-type="genus">Aphonopelma</tp:taxon-name-part> <tp:taxon-name-part taxon-name-part-type="species">peloncillo</tp:taxon-name-part></tp:taxon-name></italic> sp. n. <bold>A–I</bold> male holotype, APH_0672 <bold>A</bold> dorsal view of carapace, scale bar = 4mm <bold>B</bold> prolateral view of coxa I <bold>C</bold> dorsal view of femur III <bold>D</bold> ventral view of metatarsus III, scale bar = 3.5mm <bold>E</bold> ventral view of metatarsus IV, scale bar = 4mm <bold>F</bold> prolateral view of L pedipalp and palpal tibia, scale bar = 5mm <bold>G</bold> dorsal view of palpal bulb <bold>H</bold> retrolateral view of palpal bulb, scale bar = 1mm <bold>I</bold> prolateral view of tibia I (mating clasper), scale bar = 4mm.</p></caption><graphic xmlns:xlink="http://www.w3.org/1999/xlink" xlink:href="zookeys-560-001-g118.jpg" position="float" orientation="portrait" xlink:type="simple" id="oo_76482.jpg"/></fig><p>
            <bold>Variation (9).</bold> <abbrev xmlns:xlink="http://www.w3.org/1999/xlink" xlink:title="length of the carapace" xlink:type="simple">Cl</abbrev> 10.23–14.90 (12.567±0.44), <abbrev xmlns:xlink="http://www.w3.org/1999/xlink" xlink:title="width of the carapace" xlink:type="simple">Cw</abbrev> 9.15–14.10 (11.582±0.46), <abbrev xmlns:xlink="http://www.w3.org/1999/xlink" xlink:title="labial length" xlink:type="simple">LBl</abbrev> 1.32–1.95 (1.46±0.06), <abbrev xmlns:xlink="http://www.w3.org/1999/xlink" xlink:title="labial width" xlink:type="simple">LBw</abbrev> 1.4–2.07 (1.651±0.07), <abbrev xmlns:xlink="http://www.w3.org/1999/xlink" xlink:title="femur I length retrolateral aspect" xlink:type="simple">F1</abbrev> 11.148–14.86 (13.352±0.4), <!--PageBreak--><!--PageBreak--><abbrev xmlns:xlink="http://www.w3.org/1999/xlink" xlink:title="femur I width" xlink:type="simple">F1w</abbrev> 2.423–3.795 (3.059±0.12), <abbrev xmlns:xlink="http://www.w3.org/1999/xlink" xlink:title="patella I length" xlink:type="simple">P1</abbrev> 4.151–5.594 (4.945±0.18), <abbrev xmlns:xlink="http://www.w3.org/1999/xlink" xlink:title="tibia I length" xlink:type="simple">T1</abbrev> 9.699–12.83 (11.482±0.36), <abbrev xmlns:xlink="http://www.w3.org/1999/xlink" xlink:title="metatarsus I length" xlink:type="simple">M1</abbrev> 7.331–10.436 (8.77±0.29), <abbrev xmlns:xlink="http://www.w3.org/1999/xlink" xlink:title="tarsus I length" xlink:type="simple">A1</abbrev> 5.179–6.889 (6.104±0.18), L1 length 37.508–50.297 (44.654±1.31), <abbrev xmlns:xlink="http://www.w3.org/1999/xlink" xlink:title="femur III length prolateral aspect" xlink:type="simple">F3</abbrev> 9.27–12.369 (10.739±0.32), <abbrev xmlns:xlink="http://www.w3.org/1999/xlink" xlink:title="femur III width" xlink:type="simple">F3w</abbrev> 2.766–4.012 (3.286±0.12), <abbrev xmlns:xlink="http://www.w3.org/1999/xlink" xlink:title="patella III length" xlink:type="simple">P3</abbrev> 3.629–4.891 (4.129±0.14), <abbrev xmlns:xlink="http://www.w3.org/1999/xlink" xlink:title="tibia III length" xlink:type="simple">T3</abbrev> 6.674–9.573 (8.172±0.3), <abbrev xmlns:xlink="http://www.w3.org/1999/xlink" xlink:title="metatarsus III length" xlink:type="simple">M3</abbrev> 7.465–10.86 (9.588±0.34), <abbrev xmlns:xlink="http://www.w3.org/1999/xlink" xlink:title="tarsus III length" xlink:type="simple">A3</abbrev> 5.712–7.983 (6.445±0.25), L3 length 33.029–45.454 (39.073±1.25), <abbrev xmlns:xlink="http://www.w3.org/1999/xlink" xlink:title="femur IV length prolateral aspect" xlink:type="simple">F4</abbrev> 10.549–14.471 (12.599±0.38), <abbrev xmlns:xlink="http://www.w3.org/1999/xlink" xlink:title="femur IV width" xlink:type="simple">F4w</abbrev> 2.469–3.765 (2.996±0.12), <abbrev xmlns:xlink="http://www.w3.org/1999/xlink" xlink:title="patella IV length" xlink:type="simple">P4</abbrev> 3.44–4.991 (4.353±0.16), <abbrev xmlns:xlink="http://www.w3.org/1999/xlink" xlink:title="tibia IV length" xlink:type="simple">T4</abbrev> 9.249–12.388 (10.832±0.35), <abbrev xmlns:xlink="http://www.w3.org/1999/xlink" xlink:title="metatarsus IV length" xlink:type="simple">M4</abbrev> 10.683–14.17 (12.768±0.4), <abbrev xmlns:xlink="http://www.w3.org/1999/xlink" xlink:title="tarsus IV length" xlink:type="simple">A4</abbrev> 6.65–8.656 (7.43±0.24), L4 length 40.656–54.24 (47.981±1.42), <abbrev xmlns:xlink="http://www.w3.org/1999/xlink" xlink:title="palpal tibia length retrolateral aspect" xlink:type="simple">PTl</abbrev> 6.119–8.133 (7.382±0.24), <abbrev xmlns:xlink="http://www.w3.org/1999/xlink" xlink:title="palpal tibia width" xlink:type="simple">PTw</abbrev> 2.027–2.91 (2.507±0.1), <abbrev xmlns:xlink="http://www.w3.org/1999/xlink" xlink:title="ratio of the extent of metatarsus III scopulation length of scopulation/ventral length of metatarsus III" xlink:type="simple">SC3</abbrev> ratio 0.526–0.685 (0.594±0.02), <abbrev xmlns:xlink="http://www.w3.org/1999/xlink" xlink:title="ratio of the extent of metatarsus IV scopulation length of scopulation/ventral length of metatarsus IV" xlink:type="simple">SC4</abbrev> ratio 0.274–0.442 (0.338±0.02), Coxa 1 setae = tapered/thin tapered, <abbrev xmlns:xlink="http://www.w3.org/1999/xlink" xlink:title="femur III length prolateral aspect" xlink:type="simple">F3</abbrev> condition = normal.</p></tp:treatment-sec><tp:treatment-sec sec-type="Description of female paratype"><title>Description of female paratype</title><p>(APH_1296; Figs <xref ref-type="fig" rid="F119">119</xref>–<xref ref-type="fig" rid="F120">120</xref>). <italic>Specimen preparation and condition</italic>: Specimen collected live from burrow, preserved in 80% ethanol. Left legs I, III, IV, and pedipalp removed for photographs and measurements; stored in vial with specimen. Right leg III removed for DNA and stored at -80°C in the <abbrev xmlns:xlink="http://www.w3.org/1999/xlink" content-type="institution" xlink:title="Auburn University Museum of Natural History; Auburn, Alabama" xlink:type="simple">AUMNH</abbrev> (Auburn, AL). Genital plate with spermathecae removed and cleared, stored in vial with specimen. <italic>General coloration</italic>: Black/faded black and brown. <italic>Cephalothorax</italic>: Carapace 19.32 mm long, 16.76 mm wide; Hirsute, densely clothed with black/faded black, pubescence closely appressed to surface; fringe densely covered in longer setae; foveal groove medium deep and straight; pars cephalica region gently rises from thoracic furrow, arching anteriorly toward ocular area; AER very slightly procurved, PER slightly recurved; robust chelicerae, clypeus slightly extends forward on a curve; <abbrev xmlns:xlink="http://www.w3.org/1999/xlink" xlink:title="labial length" xlink:type="simple">LBl</abbrev> 1.74, <abbrev xmlns:xlink="http://www.w3.org/1999/xlink" xlink:title="labial width" xlink:type="simple">LBw</abbrev> 2.02; sternum very hirsute, clothed with longer black/faded black setae. <italic>Abdomen</italic>: Densely clothed dorsally in short black setae with numerous longer, lighter setae interspersed (generally red or orange <italic>in situ</italic>); dense dorsal patch of black Type I urticating bristles (<xref ref-type="bibr" rid="B20">Cooke et al. 1972</xref>). <italic>Spermathecae</italic>: Paired and separate, basic, slightly tapers and curves medially towards capitate bulbs, with wide bases that do not appear fused. <italic>Legs</italic>: Very hirsute; densely clothed with longer setae colored similarly as the long abdominal setae; <abbrev xmlns:xlink="http://www.w3.org/1999/xlink" xlink:title="femur I length retrolateral aspect" xlink:type="simple">F1</abbrev> 14.51; <abbrev xmlns:xlink="http://www.w3.org/1999/xlink" xlink:title="femur I width" xlink:type="simple">F1w</abbrev> 4.60; <abbrev xmlns:xlink="http://www.w3.org/1999/xlink" xlink:title="patella I length" xlink:type="simple">P1</abbrev> 6.72; <abbrev xmlns:xlink="http://www.w3.org/1999/xlink" xlink:title="tibia I length" xlink:type="simple">T1</abbrev> 10.91; <abbrev xmlns:xlink="http://www.w3.org/1999/xlink" xlink:title="metatarsus I length" xlink:type="simple">M1</abbrev> 8.45; <abbrev xmlns:xlink="http://www.w3.org/1999/xlink" xlink:title="tarsus I length" xlink:type="simple">A1</abbrev> 6.34; <abbrev xmlns:xlink="http://www.w3.org/1999/xlink" xlink:title="femur III length prolateral aspect" xlink:type="simple">F3</abbrev> 11.88; <abbrev xmlns:xlink="http://www.w3.org/1999/xlink" xlink:title="femur III width" xlink:type="simple">F3w</abbrev> 3.98; <abbrev xmlns:xlink="http://www.w3.org/1999/xlink" xlink:title="patella III length" xlink:type="simple">P3</abbrev> 5.73; <abbrev xmlns:xlink="http://www.w3.org/1999/xlink" xlink:title="tibia III length" xlink:type="simple">T3</abbrev> 8.62; <abbrev xmlns:xlink="http://www.w3.org/1999/xlink" xlink:title="metatarsus III length" xlink:type="simple">M3</abbrev> 8.94; <abbrev xmlns:xlink="http://www.w3.org/1999/xlink" xlink:title="tarsus III length" xlink:type="simple">A3</abbrev> 6.68; <abbrev xmlns:xlink="http://www.w3.org/1999/xlink" xlink:title="femur IV length prolateral aspect" xlink:type="simple">F4</abbrev> 14.42; <abbrev xmlns:xlink="http://www.w3.org/1999/xlink" xlink:title="femur IV width" xlink:type="simple">F4w</abbrev> 4.13; <abbrev xmlns:xlink="http://www.w3.org/1999/xlink" xlink:title="patella IV length" xlink:type="simple">P4</abbrev> 6.40; <abbrev xmlns:xlink="http://www.w3.org/1999/xlink" xlink:title="tibia IV length" xlink:type="simple">T4</abbrev> 11.27; <abbrev xmlns:xlink="http://www.w3.org/1999/xlink" xlink:title="metatarsus IV length" xlink:type="simple">M4</abbrev> 11.61; <abbrev xmlns:xlink="http://www.w3.org/1999/xlink" xlink:title="tarsus IV length" xlink:type="simple">A4</abbrev> 7.56. All tarsi fully scopulate. Extent of metatarsal scopulation: leg III (<abbrev xmlns:xlink="http://www.w3.org/1999/xlink" xlink:title="ratio of the extent of metatarsus III scopulation length of scopulation/ventral length of metatarsus III" xlink:type="simple">SC3</abbrev>) = 67.7%; leg IV (<abbrev xmlns:xlink="http://www.w3.org/1999/xlink" xlink:title="ratio of the extent of metatarsus IV scopulation length of scopulation/ventral length of metatarsus IV" xlink:type="simple">SC4</abbrev>) = 38.5%. Two ventral and two prolateral spinose setae on metatarsus III; five ventral spinose setae and one prolateral spinose seta on metatarsus IV. <italic>Coxa I</italic>: Prolateral surface a mix of fine, hair-like and tapered setae. <italic>Pedipalps</italic>: Densely clothed in the same setal color as the other legs; two spinose setae on the apical, prolateral femur, one spinose seta on the prolateral patella, six prolateral spinose setae and one ventral spinose seta on the tibia (two at the apical border with the tarsus).</p><fig id="F119" position="float" orientation="portrait"><label>Figure 119.</label><caption><p>
          <italic><tp:taxon-name><tp:taxon-name-part taxon-name-part-type="genus">Aphonopelma</tp:taxon-name-part> <tp:taxon-name-part taxon-name-part-type="species">peloncillo</tp:taxon-name-part></tp:taxon-name></italic> sp. n. <bold>A–E</bold> female paratype, APH_1296 <bold>A</bold> dorsal view of carapace, scale bar = 5.5mm <bold>B</bold> prolateral view of coxa I <bold>C</bold> ventral view of metatarsus III, scale bar = 3.5mm <bold>D</bold> ventral view of metatarsus IV, scale bar = 4mm <bold>E</bold> prolateral view of L pedipalp and palpal tibia.</p></caption><graphic xmlns:xlink="http://www.w3.org/1999/xlink" xlink:href="zookeys-560-001-g119.jpg" position="float" orientation="portrait" xlink:type="simple" id="oo_76484.jpg"/></fig><fig id="F120" position="float" orientation="portrait"><label>Figure 120.</label><caption><p>
          <italic><tp:taxon-name><tp:taxon-name-part taxon-name-part-type="genus">Aphonopelma</tp:taxon-name-part> <tp:taxon-name-part taxon-name-part-type="species">peloncillo</tp:taxon-name-part></tp:taxon-name></italic> sp. n. <bold>A–E</bold> cleared spermathecae <bold>A</bold> APH_1296 <bold>B</bold> APH_0681 <bold>C</bold> APH_0683 <bold>D</bold> APH_1181 <bold>E</bold> APH_1297.</p></caption><graphic xmlns:xlink="http://www.w3.org/1999/xlink" xlink:href="zookeys-560-001-g120.jpg" position="float" orientation="portrait" xlink:type="simple" id="oo_76486.jpg"/></fig><p>
            <bold>Variation (5).</bold> <abbrev xmlns:xlink="http://www.w3.org/1999/xlink" xlink:title="length of the carapace" xlink:type="simple">Cl</abbrev> 15.33–19.32 (16.912±0.69), <abbrev xmlns:xlink="http://www.w3.org/1999/xlink" xlink:title="width of the carapace" xlink:type="simple">Cw</abbrev> 13.1–16.76 (14.756±0.65), <abbrev xmlns:xlink="http://www.w3.org/1999/xlink" xlink:title="labial length" xlink:type="simple">LBl</abbrev> 1.74–2.33 (1.992±0.1), <abbrev xmlns:xlink="http://www.w3.org/1999/xlink" xlink:title="labial width" xlink:type="simple">LBw</abbrev> 2.02–2.65 (2.224±0.11), <abbrev xmlns:xlink="http://www.w3.org/1999/xlink" xlink:title="femur I length retrolateral aspect" xlink:type="simple">F1</abbrev> 12.25–14.51 (13.252±0.43), <abbrev xmlns:xlink="http://www.w3.org/1999/xlink" xlink:title="femur I width" xlink:type="simple">F1w</abbrev> 3.81–4.60 (4.086±0.14), <abbrev xmlns:xlink="http://www.w3.org/1999/xlink" xlink:title="patella I length" xlink:type="simple">P1</abbrev> 5.3–6.72 (5.9±0.28), <abbrev xmlns:xlink="http://www.w3.org/1999/xlink" xlink:title="tibia I length" xlink:type="simple">T1</abbrev> 9.47–10.97 (10.376±0.27), <abbrev xmlns:xlink="http://www.w3.org/1999/xlink" xlink:title="metatarsus I length" xlink:type="simple">M1</abbrev> 6.68–8.45 (7.686±0.31), <abbrev xmlns:xlink="http://www.w3.org/1999/xlink" xlink:title="tarsus I length" xlink:type="simple">A1</abbrev> 5.95–6.34 (6.2±0.07), L1 length 39.65–46.93 (43.414±1.28), <abbrev xmlns:xlink="http://www.w3.org/1999/xlink" xlink:title="femur III length prolateral aspect" xlink:type="simple">F3</abbrev> 9.48–11.88 (10.484±0.43), <abbrev xmlns:xlink="http://www.w3.org/1999/xlink" xlink:title="femur III width" xlink:type="simple">F3w</abbrev> 3.14–3.98 (3.51±0.14), <abbrev xmlns:xlink="http://www.w3.org/1999/xlink" xlink:title="patella III length" xlink:type="simple">P3</abbrev> 4.54–5.73 (4.956±0.21), <abbrev xmlns:xlink="http://www.w3.org/1999/xlink" xlink:title="tibia III length" xlink:type="simple">T3</abbrev> 7.01–8.62 (7.748±0.31), <abbrev xmlns:xlink="http://www.w3.org/1999/xlink" xlink:title="metatarsus III length" xlink:type="simple">M3</abbrev> 7.51–<!--PageBreak--><!--PageBreak-->8.94 (8.262±0.3), <abbrev xmlns:xlink="http://www.w3.org/1999/xlink" xlink:title="tarsus III length" xlink:type="simple">A3</abbrev> 5.7–6.68 (6.234±0.17), L3 length 34.5–41.85 (37.684±1.26), <abbrev xmlns:xlink="http://www.w3.org/1999/xlink" xlink:title="femur IV length prolateral aspect" xlink:type="simple">F4</abbrev> 12.26–14.42 (13.224±0.41), <abbrev xmlns:xlink="http://www.w3.org/1999/xlink" xlink:title="femur IV width" xlink:type="simple">F4w</abbrev> 3.5–4.13 (3.718±0.11), <abbrev xmlns:xlink="http://www.w3.org/1999/xlink" xlink:title="patella IV length" xlink:type="simple">P4</abbrev> 5.09–6.40 (5.444±0.25), <abbrev xmlns:xlink="http://www.w3.org/1999/xlink" xlink:title="tibia IV length" xlink:type="simple">T4</abbrev> 9.66–11.27 (10.602±0.26), <abbrev xmlns:xlink="http://www.w3.org/1999/xlink" xlink:title="metatarsus IV length" xlink:type="simple">M4</abbrev> 9.91–12.05 (11.294±0.39), <abbrev xmlns:xlink="http://www.w3.org/1999/xlink" xlink:title="tarsus IV length" xlink:type="simple">A4</abbrev> 6.63–7.56 (7.118±0.18), L4 length 43.84–51.26 (47.682±1.31), <abbrev xmlns:xlink="http://www.w3.org/1999/xlink" xlink:title="ratio of the extent of metatarsus III scopulation length of scopulation/ventral length of metatarsus III" xlink:type="simple">SC3</abbrev> ratio 0.586–0.676 (0.64±0.02), <abbrev xmlns:xlink="http://www.w3.org/1999/xlink" xlink:title="ratio of the extent of metatarsus IV scopulation length of scopulation/ventral length of metatarsus IV" xlink:type="simple">SC4</abbrev> ratio 0.324–0.386 (0.357±0.01), Coxa I setae = tapered. Spermathecae variation can be seen in Figure <xref ref-type="fig" rid="F120">120</xref>.</p></tp:treatment-sec><tp:treatment-sec sec-type="material"><title>Material examined.</title><p>
            <bold>United States: Arizona: Cochise</bold>: 0.03 miles N Hunt Canyon Rd on Leslie Canyon Rd, <named-content xmlns:xlink="http://www.w3.org/1999/xlink" content-type="dwc:verbatimCoordinates" xlink:type="simple">31.64689064 -109.4732291</named-content> <sup>2</sup>, 4927ft., [APH_0718, 17/8/2009, 1♂, Alice Abela, <abbrev xmlns:xlink="http://www.w3.org/1999/xlink" content-type="institution" xlink:title="Auburn University Museum of Natural History; Auburn, Alabama" xlink:type="simple">AUMNH</abbrev>]; 0.51 miles N Davis Ranch Rd on Leslie Canyon Rd, <named-content xmlns:xlink="http://www.w3.org/1999/xlink" content-type="dwc:verbatimCoordinates" xlink:type="simple">31.52685642 -109.5446671</named-content> <sup>2</sup>, 4389ft., [APH_0719, 17/8/2009, 1♂, Alice Abela, <abbrev xmlns:xlink="http://www.w3.org/1999/xlink" content-type="institution" xlink:title="Auburn University Museum of Natural History; Auburn, Alabama" xlink:type="simple">AUMNH</abbrev>]; 0.83 miles SW Price Canyon Rd on Hwy-80, <named-content xmlns:xlink="http://www.w3.org/1999/xlink" content-type="dwc:verbatimCoordinates" xlink:type="simple">31.62561536 -109.2064459</named-content> <sup>2</sup>, 4656ft., [APH_0724, 18/8/2009, 1♂, Alice Abela, <abbrev xmlns:xlink="http://www.w3.org/1999/xlink" content-type="institution" xlink:title="Auburn University Museum of Natural History; Auburn, Alabama" xlink:type="simple">AUMNH</abbrev>]; 19.8 miles NE of Douglas along Highway 80, <named-content xmlns:xlink="http://www.w3.org/1999/xlink" content-type="dwc:verbatimCoordinates" xlink:type="simple">31.53231 -109.294192</named-content> <sup>5</sup>, 4562ft., [AUMS_2246, 23/7/1989, 1♂, F.C. Baptista, <abbrev xmlns:xlink="http://www.w3.org/1999/xlink" content-type="institution" xlink:title="Auburn University Museum of Natural History; Auburn, Alabama" xlink:type="simple">AUMNH</abbrev>]; along Hwy-80, <named-content xmlns:xlink="http://www.w3.org/1999/xlink" content-type="dwc:verbatimCoordinates" xlink:type="simple">31.46999359 -109.3591602</named-content> <sup>2</sup>, 4346ft., [APH_0723, 18/8/2009, 1♂, Alice Abela, <abbrev xmlns:xlink="http://www.w3.org/1999/xlink" content-type="institution" xlink:title="Auburn University Museum of Natural History; Auburn, Alabama" xlink:type="simple">AUMNH</abbrev>]; <bold>New Mexico: Hidalgo</bold>: along CR C001, <named-content xmlns:xlink="http://www.w3.org/1999/xlink" content-type="dwc:verbatimCoordinates" xlink:type="simple">31.608773 -108.86636</named-content> <sup>1</sup>, 4966ft., [APH_1227, 7/8/2010, 1♂, Brent E. Hendrixson, Ashley Bailey, Andrea Reed, <abbrev xmlns:xlink="http://www.w3.org/1999/xlink" content-type="institution" xlink:title="Auburn University Museum of Natural History; Auburn, Alabama" xlink:type="simple">AUMNH</abbrev>]; along CR C004, <named-content xmlns:xlink="http://www.w3.org/1999/xlink" content-type="dwc:verbatimCoordinates" xlink:type="simple">31.527331 -108.905731</named-content> <sup>1</sup>, 5262ft., [APH_1226, 7/8/2010, 1♂, Brent E. Hendrixson, Ashley Bailey, Andrea Reed, <abbrev xmlns:xlink="http://www.w3.org/1999/xlink" content-type="institution" xlink:title="Auburn University Museum of Natural History; Auburn, Alabama" xlink:type="simple">AUMNH</abbrev>]; along Geronimo Trail, <named-content xmlns:xlink="http://www.w3.org/1999/xlink" content-type="dwc:verbatimCoordinates" xlink:type="simple">31.528707 -108.900331</named-content> <sup>1</sup>, 5032ft., [APH_1516, 8/9/2012, 1♀, Brent E. Hendrixson, <abbrev xmlns:xlink="http://www.w3.org/1999/xlink" content-type="institution" xlink:title="Auburn University Museum of Natural History; Auburn, Alabama" xlink:type="simple">AUMNH</abbrev>]; along Hwy-338, <named-content xmlns:xlink="http://www.w3.org/1999/xlink" content-type="dwc:verbatimCoordinates" xlink:type="simple">31.607079 -108.867081</named-content> <sup>1</sup>, 4934ft., [APH_0671-0673, 14/7/2009, 2♂, 1 juv, Brent E. Hendrixson, Nate Davis, <abbrev xmlns:xlink="http://www.w3.org/1999/xlink" content-type="institution" xlink:title="Auburn University Museum of Natural History; Auburn, Alabama" xlink:type="simple">AUMNH</abbrev>]; [APH_1188-1191, 26/7/2010, 4♂, Brent E. Hendrixson, Bren<!--PageBreak-->don Barnes, Nate Davis, <abbrev xmlns:xlink="http://www.w3.org/1999/xlink" content-type="institution" xlink:title="Auburn University Museum of Natural History; Auburn, Alabama" xlink:type="simple">AUMNH</abbrev> &amp; <named-content xmlns:xlink="http://www.w3.org/1999/xlink" content-type="dwc:institutional_code" xlink:type="simple">AMNH</named-content>]; Clanton Draw area, <named-content xmlns:xlink="http://www.w3.org/1999/xlink" content-type="dwc:verbatimCoordinates" xlink:type="simple">31.522379 -108.98037</named-content> <sup>1</sup>, 5406ft., [APH_0666-0669, 14/7/2009, 1♀, 3 juv, Brent E. Hendrixson, Nate Davis, <abbrev xmlns:xlink="http://www.w3.org/1999/xlink" content-type="institution" xlink:title="Auburn University Museum of Natural History; Auburn, Alabama" xlink:type="simple">AUMNH</abbrev>]; [APH_0681-0685, 16/7/2009, 3♀, 1♂, 1 juv, Brent E. Hendrixson, Nate Davis, <abbrev xmlns:xlink="http://www.w3.org/1999/xlink" content-type="institution" xlink:title="Auburn University Museum of Natural History; Auburn, Alabama" xlink:type="simple">AUMNH</abbrev>]; Coronado National Forest, Peloncillo Mtns, <named-content xmlns:xlink="http://www.w3.org/1999/xlink" content-type="dwc:verbatimCoordinates" xlink:type="simple">31.518665 -108.982597</named-content> <sup>1</sup>, 5435ft., [APH_1181-1182, 26/7/2010, 2♀, Brent E. Hendrixson, Brendon Barnes, Nate Davis, <abbrev xmlns:xlink="http://www.w3.org/1999/xlink" content-type="institution" xlink:title="Auburn University Museum of Natural History; Auburn, Alabama" xlink:type="simple">AUMNH</abbrev> &amp; <named-content xmlns:xlink="http://www.w3.org/1999/xlink" content-type="dwc:institutional_code" xlink:type="simple">AMNH</named-content>]; Coronado National Forest, Peloncillo Mtns, Clanton Draw Area, <named-content xmlns:xlink="http://www.w3.org/1999/xlink" content-type="dwc:verbatimCoordinates" xlink:type="simple">31.518665 -108.982597</named-content> <sup>1</sup>, 5435ft., [APH_1296-1297, 25/7/2011, 2♀, Brent E. Hendrixson, Brendon Barnes, Nate Davis, Jake Storms, <abbrev xmlns:xlink="http://www.w3.org/1999/xlink" content-type="institution" xlink:title="Auburn University Museum of Natural History; Auburn, Alabama" xlink:type="simple">AUMNH</abbrev>]; CR-C004, 0.8 miles SW Hwy-338, <named-content xmlns:xlink="http://www.w3.org/1999/xlink" content-type="dwc:verbatimCoordinates" xlink:type="simple">31.544499 -108.882007</named-content> <sup>1</sup>, 5112ft., [APH_0670, 14/7/2009, 1♂, Brent E. Hendrixson, Nate Davis, <abbrev xmlns:xlink="http://www.w3.org/1999/xlink" content-type="institution" xlink:title="Auburn University Museum of Natural History; Auburn, Alabama" xlink:type="simple">AUMNH</abbrev>]; NM-9 at Little Hatchet Mtns Rd, W of Hachita, <named-content xmlns:xlink="http://www.w3.org/1999/xlink" content-type="dwc:verbatimCoordinates" xlink:type="simple">31.926633 -108.363083</named-content> <sup>5</sup>, 4480ft., [APH_0411, 11/10/2008, 1♂, Kari McWest, Keisha Hendricks, <abbrev xmlns:xlink="http://www.w3.org/1999/xlink" content-type="institution" xlink:title="Auburn University Museum of Natural History; Auburn, Alabama" xlink:type="simple">AUMNH</abbrev>].</p></tp:treatment-sec><tp:treatment-sec sec-type="Distribution and natural history"><title>Distribution and natural history.</title><p>
            <italic><tp:taxon-name><tp:taxon-name-part taxon-name-part-type="genus">Aphonopelma</tp:taxon-name-part> <tp:taxon-name-part taxon-name-part-type="species">peloncillo</tp:taxon-name-part></tp:taxon-name></italic> can be found inhabiting the Madrean Archipelago Level III Ecoregion where it resides in lower to mid elevation habitats in and around the Peloncillo Mountains in southeastern Arizona and southwestern New Mexico (Fig. <xref ref-type="fig" rid="F121">121</xref>). <italic><tp:taxon-name><tp:taxon-name-part taxon-name-part-type="genus">Aphonopelma</tp:taxon-name-part> <tp:taxon-name-part taxon-name-part-type="species">peloncillo</tp:taxon-name-part></tp:taxon-name></italic> can be found in syntopy at the lower elevations of its distribution with <italic><tp:taxon-name><tp:taxon-name-part taxon-name-part-type="genus">Aphonopelma</tp:taxon-name-part> <tp:taxon-name-part taxon-name-part-type="species">chalcodes</tp:taxon-name-part></tp:taxon-name></italic>, <italic><tp:taxon-name><tp:taxon-name-part taxon-name-part-type="genus">Aphonopelma</tp:taxon-name-part> <tp:taxon-name-part taxon-name-part-type="species">gabeli</tp:taxon-name-part></tp:taxon-name></italic>, <italic><tp:taxon-name><tp:taxon-name-part taxon-name-part-type="genus">Aphonopelma</tp:taxon-name-part> <tp:taxon-name-part taxon-name-part-type="species">hentzi</tp:taxon-name-part></tp:taxon-name></italic>, <italic><tp:taxon-name><tp:taxon-name-part taxon-name-part-type="genus">Aphonopelma</tp:taxon-name-part> <tp:taxon-name-part taxon-name-part-type="species">parvum</tp:taxon-name-part></tp:taxon-name></italic>, and <italic><tp:taxon-name><tp:taxon-name-part taxon-name-part-type="genus">Aphonopelma</tp:taxon-name-part> <tp:taxon-name-part taxon-name-part-type="species">vorhiesi</tp:taxon-name-part></tp:taxon-name></italic>. The breeding season, when mature males abandon their burrows in search of females, occurs during the summer (July–August) coinciding with the summer monsoon season.</p><fig id="F121" position="float" orientation="portrait"><label>Figure 121.</label><caption><p>
          <italic><tp:taxon-name><tp:taxon-name-part taxon-name-part-type="genus">Aphonopelma</tp:taxon-name-part> <tp:taxon-name-part taxon-name-part-type="species">peloncillo</tp:taxon-name-part></tp:taxon-name></italic> sp. n. <bold>A</bold> distribution of known specimens <bold>B</bold> predicted distribution; warmer colors (red, orange, yellow) represent areas of high probability of occurrence, cooler colors (blue shades) represent areas of low probability of occurrence.</p></caption><graphic xmlns:xlink="http://www.w3.org/1999/xlink" xlink:href="zookeys-560-001-g121.jpg" position="float" orientation="portrait" xlink:type="simple" id="oo_76489.jpg"/></fig></tp:treatment-sec><tp:treatment-sec sec-type="Conservation status"><title>Conservation status.</title><p>
            <italic><tp:taxon-name><tp:taxon-name-part taxon-name-part-type="genus">Aphonopelma</tp:taxon-name-part> <tp:taxon-name-part taxon-name-part-type="species">peloncillo</tp:taxon-name-part></tp:taxon-name></italic> has a somewhat narrow distribution in the United States that is restricted to middle and lower elevations in and around the Peloncillo Mountains of Arizona and New Mexico. These tarantulas are fairly common but this region is subject to grazing, illegal immigration, and other modes of habitat degradation. Future climate change throughout the sky island region is also a concern (<xref ref-type="bibr" rid="B16">Brusca et al. 2013</xref>).</p></tp:treatment-sec><tp:treatment-sec sec-type="Remarks"><title>Remarks.</title><p>This species was originally recognized by <xref ref-type="bibr" rid="B39">Hendrixson et al. (2015)</xref>. <italic><tp:taxon-name><tp:taxon-name-part taxon-name-part-type="genus">Aphonopelma</tp:taxon-name-part> <tp:taxon-name-part taxon-name-part-type="species">peloncillo</tp:taxon-name-part></tp:taxon-name></italic> males and females are similar looking to other species in the sky islands, though generally possessing a more hirsute appearance. <italic><tp:taxon-name><tp:taxon-name-part taxon-name-part-type="genus">Aphonopelma</tp:taxon-name-part> <tp:taxon-name-part taxon-name-part-type="species">peloncillo</tp:taxon-name-part></tp:taxon-name></italic> can be differentiated from <italic><tp:taxon-name><tp:taxon-name-part taxon-name-part-type="genus">Aphonopelma</tp:taxon-name-part> <tp:taxon-name-part taxon-name-part-type="species">chalcodes</tp:taxon-name-part></tp:taxon-name></italic>, <italic><tp:taxon-name><tp:taxon-name-part taxon-name-part-type="genus">Aphonopelma</tp:taxon-name-part> <tp:taxon-name-part taxon-name-part-type="species">gabeli</tp:taxon-name-part></tp:taxon-name></italic>, <italic><tp:taxon-name><tp:taxon-name-part taxon-name-part-type="genus">Aphonopelma</tp:taxon-name-part> <tp:taxon-name-part taxon-name-part-type="species">hentzi</tp:taxon-name-part></tp:taxon-name></italic>, and <italic><tp:taxon-name><tp:taxon-name-part taxon-name-part-type="genus">Aphonopelma</tp:taxon-name-part> <tp:taxon-name-part taxon-name-part-type="species">vorhiesi</tp:taxon-name-part></tp:taxon-name></italic> by phenotypic appearance, and from <italic><tp:taxon-name><tp:taxon-name-part taxon-name-part-type="genus">Aphonopelma</tp:taxon-name-part> <tp:taxon-name-part taxon-name-part-type="species">parvum</tp:taxon-name-part></tp:taxon-name></italic> by appearance and size. An interesting note, in both mtDNA and nuDNA datasets, <italic><tp:taxon-name><tp:taxon-name-part taxon-name-part-type="genus">Aphonopelma</tp:taxon-name-part> <tp:taxon-name-part taxon-name-part-type="species">peloncillo</tp:taxon-name-part></tp:taxon-name></italic> is inferred as sister to a lineage in the Huachuca Mountains (that is not <italic><tp:taxon-name><tp:taxon-name-part taxon-name-part-type="genus">Aphonopelma</tp:taxon-name-part> <tp:taxon-name-part taxon-name-part-type="species">madera</tp:taxon-name-part></tp:taxon-name></italic>), putatively identified as a novel species. Unfortunately, at this time we do not have additional support for this single specimen to be recognized and formally described.</p><p>Other important ratios that distinguish males: <italic><tp:taxon-name><tp:taxon-name-part taxon-name-part-type="genus">Aphonopelma</tp:taxon-name-part> <tp:taxon-name-part taxon-name-part-type="species">peloncillo</tp:taxon-name-part></tp:taxon-name></italic> possess a smaller <abbrev xmlns:xlink="http://www.w3.org/1999/xlink" xlink:title="palpal tibia length retrolateral aspect" xlink:type="simple">PTl</abbrev>/<abbrev xmlns:xlink="http://www.w3.org/1999/xlink" xlink:title="metatarsus III length" xlink:type="simple">M3</abbrev> (≤0.82; 0.71–0.82) than <italic><tp:taxon-name><tp:taxon-name-part taxon-name-part-type="genus">Aphonopelma</tp:taxon-name-part> <tp:taxon-name-part taxon-name-part-type="species">catalina</tp:taxon-name-part></tp:taxon-name></italic> (≥0.86; 0.86–0.98), <italic><tp:taxon-name><tp:taxon-name-part taxon-name-part-type="genus">Aphonopelma</tp:taxon-name-part> <tp:taxon-name-part taxon-name-part-type="species">chiricahua</tp:taxon-name-part></tp:taxon-name></italic> (≥0.94; 0.94–1.10) and <italic><tp:taxon-name><tp:taxon-name-part taxon-name-part-type="genus">Aphonopelma</tp:taxon-name-part> <tp:taxon-name-part taxon-name-part-type="species">parvum</tp:taxon-name-part></tp:taxon-name></italic> (≥0.81; 0.81–0.88, with slight overlap), but larger than <italic><tp:taxon-name><tp:taxon-name-part taxon-name-part-type="genus">Aphonopelma</tp:taxon-name-part> <tp:taxon-name-part taxon-name-part-type="species">gabeli</tp:taxon-name-part></tp:taxon-name></italic> (≤0.63; 0.57–0.63); by possessing a larger L3 scopulation extent (52%-68%) than <italic><tp:taxon-name><tp:taxon-name-part taxon-name-part-type="genus">Aphonopelma</tp:taxon-name-part> <tp:taxon-name-part taxon-name-part-type="species">catalina</tp:taxon-name-part></tp:taxon-name></italic> (48%–53%, with slight overlap); by possessing a smaller <abbrev xmlns:xlink="http://www.w3.org/1999/xlink" xlink:title="femur I length retrolateral aspect" xlink:type="simple">F1</abbrev>/<abbrev xmlns:xlink="http://www.w3.org/1999/xlink" xlink:title="metatarsus IV length" xlink:type="simple">M4</abbrev> (≤1.11; 0.99–1.11) than <italic><tp:taxon-name><tp:taxon-name-part taxon-name-part-type="genus">Aphonopelma</tp:taxon-name-part> <tp:taxon-name-part taxon-name-part-type="species">catalina</tp:taxon-name-part></tp:taxon-name></italic> (≥1.15; 1.15–1.22) and <italic><tp:taxon-name><tp:taxon-name-part taxon-name-part-type="genus">Aphonopelma</tp:taxon-name-part> <tp:taxon-name-part taxon-name-part-type="species">madera</tp:taxon-name-part></tp:taxon-name></italic> (≥1.12; 1.12–1.22), but larger than <italic><tp:taxon-name><tp:taxon-name-part taxon-name-part-type="genus">Aphonopelma</tp:taxon-name-part> <tp:taxon-name-part taxon-name-part-type="species">chalcodes</tp:taxon-name-part></tp:taxon-name></italic> (≤0.99; 0.92–0.99) and <italic><tp:taxon-name><tp:taxon-name-part taxon-name-part-type="genus">Aphonopelma</tp:taxon-name-part> <tp:taxon-name-part taxon-name-part-type="species">gabeli</tp:taxon-name-part></tp:taxon-name></italic> (≤0.97; 0.92–0.97); by <!--PageBreak-->possessing a larger <abbrev xmlns:xlink="http://www.w3.org/1999/xlink" xlink:title="tibia I length" xlink:type="simple">T1</abbrev>/<abbrev xmlns:xlink="http://www.w3.org/1999/xlink" xlink:title="patella IV length" xlink:type="simple">P4</abbrev> (≥2.47; 2.47–2.94) than <italic><tp:taxon-name><tp:taxon-name-part taxon-name-part-type="genus">Aphonopelma</tp:taxon-name-part> <tp:taxon-name-part taxon-name-part-type="species">hentzi</tp:taxon-name-part></tp:taxon-name></italic> (≤2.46; 1.96–2.46). Other important ratios that distinguish females: <italic><tp:taxon-name><tp:taxon-name-part taxon-name-part-type="genus">Aphonopelma</tp:taxon-name-part> <tp:taxon-name-part taxon-name-part-type="species">peloncillo</tp:taxon-name-part></tp:taxon-name></italic> possess a larger <abbrev xmlns:xlink="http://www.w3.org/1999/xlink" xlink:title="metatarsus III length" xlink:type="simple">M3</abbrev>/<abbrev xmlns:xlink="http://www.w3.org/1999/xlink" xlink:title="tarsus IV length" xlink:type="simple">A4</abbrev> (≥1.11; 1.11–1.23) than <italic><tp:taxon-name><tp:taxon-name-part taxon-name-part-type="genus">Aphonopelma</tp:taxon-name-part> <tp:taxon-name-part taxon-name-part-type="species">catalina</tp:taxon-name-part></tp:taxon-name></italic> (≤1.10; 1.07–1.10) and <italic><tp:taxon-name><tp:taxon-name-part taxon-name-part-type="genus">Aphonopelma</tp:taxon-name-part> <tp:taxon-name-part taxon-name-part-type="species">parvum</tp:taxon-name-part></tp:taxon-name></italic> (≤0.92; 0.86–0.92); by possessing a smaller L3 scopulation extent (58%–68%) than <italic><tp:taxon-name><tp:taxon-name-part taxon-name-part-type="genus">Aphonopelma</tp:taxon-name-part> <tp:taxon-name-part taxon-name-part-type="species">chalcodes</tp:taxon-name-part></tp:taxon-name></italic> (78%-93%), <italic><tp:taxon-name><tp:taxon-name-part taxon-name-part-type="genus">Aphonopelma</tp:taxon-name-part> <tp:taxon-name-part taxon-name-part-type="species">hentzi</tp:taxon-name-part></tp:taxon-name></italic> (67%–95%, with slight overlap), and <italic><tp:taxon-name><tp:taxon-name-part taxon-name-part-type="genus">Aphonopelma</tp:taxon-name-part> <tp:taxon-name-part taxon-name-part-type="species">gabeli</tp:taxon-name-part></tp:taxon-name></italic> (72%–80%). For both males and females, certain morphometrics have potential to be useful, though due to the amounts of variation, small number of specimens, and the small differences between species, no other are claimed to be significant at this time (see Suppl. material <xref ref-type="supplementary-material" rid="S2">2</xref>). <!--PageBreak-->During evaluation of traditional PCA morphospace, males of <italic><tp:taxon-name><tp:taxon-name-part taxon-name-part-type="genus">Aphonopelma</tp:taxon-name-part> <tp:taxon-name-part taxon-name-part-type="species">peloncillo</tp:taxon-name-part></tp:taxon-name></italic> separate from <italic><tp:taxon-name><tp:taxon-name-part taxon-name-part-type="genus">Aphonopelma</tp:taxon-name-part> <tp:taxon-name-part taxon-name-part-type="species">chalcodes</tp:taxon-name-part></tp:taxon-name></italic>, <italic><tp:taxon-name><tp:taxon-name-part taxon-name-part-type="genus">Aphonopelma</tp:taxon-name-part> <tp:taxon-name-part taxon-name-part-type="species">gabeli</tp:taxon-name-part></tp:taxon-name></italic>, <italic><tp:taxon-name><tp:taxon-name-part taxon-name-part-type="genus">Aphonopelma</tp:taxon-name-part> <tp:taxon-name-part taxon-name-part-type="species">madera</tp:taxon-name-part></tp:taxon-name></italic>, and <italic><tp:taxon-name><tp:taxon-name-part taxon-name-part-type="genus">Aphonopelma</tp:taxon-name-part> <tp:taxon-name-part taxon-name-part-type="species">parvum</tp:taxon-name-part></tp:taxon-name></italic> along PC1~2, but do not separate from <italic><tp:taxon-name><tp:taxon-name-part taxon-name-part-type="genus">Aphonopelma</tp:taxon-name-part> <tp:taxon-name-part taxon-name-part-type="species">catalina</tp:taxon-name-part></tp:taxon-name></italic>, <italic><tp:taxon-name><tp:taxon-name-part taxon-name-part-type="genus">Aphonopelma</tp:taxon-name-part> <tp:taxon-name-part taxon-name-part-type="species">chiricahua</tp:taxon-name-part></tp:taxon-name></italic>, <italic><tp:taxon-name><tp:taxon-name-part taxon-name-part-type="genus">Aphonopelma</tp:taxon-name-part> <tp:taxon-name-part taxon-name-part-type="species">hentzi</tp:taxon-name-part></tp:taxon-name></italic>, and <italic><tp:taxon-name><tp:taxon-name-part taxon-name-part-type="genus">Aphonopelma</tp:taxon-name-part> <tp:taxon-name-part taxon-name-part-type="species">vorhiesi</tp:taxon-name-part></tp:taxon-name></italic>. Females of <italic><tp:taxon-name><tp:taxon-name-part taxon-name-part-type="genus">Aphonopelma</tp:taxon-name-part> <tp:taxon-name-part taxon-name-part-type="species">peloncillo</tp:taxon-name-part></tp:taxon-name></italic> separate from <italic><tp:taxon-name><tp:taxon-name-part taxon-name-part-type="genus">Aphonopelma</tp:taxon-name-part> <tp:taxon-name-part taxon-name-part-type="species">chiricahua</tp:taxon-name-part></tp:taxon-name></italic> and <italic><tp:taxon-name><tp:taxon-name-part taxon-name-part-type="genus">Aphonopelma</tp:taxon-name-part> <tp:taxon-name-part taxon-name-part-type="species">parvum</tp:taxon-name-part></tp:taxon-name></italic> along PC1~2, but do not separate from <italic><tp:taxon-name><tp:taxon-name-part taxon-name-part-type="genus">Aphonopelma</tp:taxon-name-part> <tp:taxon-name-part taxon-name-part-type="species">catalina</tp:taxon-name-part></tp:taxon-name></italic>, <italic><tp:taxon-name><tp:taxon-name-part taxon-name-part-type="genus">Aphonopelma</tp:taxon-name-part> <tp:taxon-name-part taxon-name-part-type="species">chalcodes</tp:taxon-name-part></tp:taxon-name></italic>, <italic><tp:taxon-name><tp:taxon-name-part taxon-name-part-type="genus">Aphonopelma</tp:taxon-name-part> <tp:taxon-name-part taxon-name-part-type="species">gabeli</tp:taxon-name-part></tp:taxon-name></italic>, <italic><tp:taxon-name><tp:taxon-name-part taxon-name-part-type="genus">Aphonopelma</tp:taxon-name-part> <tp:taxon-name-part taxon-name-part-type="species">hentzi</tp:taxon-name-part></tp:taxon-name></italic>, <italic><tp:taxon-name><tp:taxon-name-part taxon-name-part-type="genus">Aphonopelma</tp:taxon-name-part> <tp:taxon-name-part taxon-name-part-type="species">madera</tp:taxon-name-part></tp:taxon-name></italic>, and <italic><tp:taxon-name><tp:taxon-name-part taxon-name-part-type="genus">Aphonopelma</tp:taxon-name-part> <tp:taxon-name-part taxon-name-part-type="species">vorhiesi</tp:taxon-name-part></tp:taxon-name></italic>. Interestingly, <italic><tp:taxon-name><tp:taxon-name-part taxon-name-part-type="genus">Aphonopelma</tp:taxon-name-part> <tp:taxon-name-part taxon-name-part-type="species">peloncillo</tp:taxon-name-part></tp:taxon-name></italic> males separate from <italic><tp:taxon-name><tp:taxon-name-part taxon-name-part-type="genus">Aphonopelma</tp:taxon-name-part> <tp:taxon-name-part taxon-name-part-type="species">catalina</tp:taxon-name-part></tp:taxon-name></italic>, <italic><tp:taxon-name><tp:taxon-name-part taxon-name-part-type="genus">Aphonopelma</tp:taxon-name-part> <tp:taxon-name-part taxon-name-part-type="species">chiricahua</tp:taxon-name-part></tp:taxon-name></italic>, <italic><tp:taxon-name><tp:taxon-name-part taxon-name-part-type="genus">Aphonopelma</tp:taxon-name-part> <tp:taxon-name-part taxon-name-part-type="species">madera</tp:taxon-name-part></tp:taxon-name></italic>, and <italic><tp:taxon-name><tp:taxon-name-part taxon-name-part-type="genus">Aphonopelma</tp:taxon-name-part> <tp:taxon-name-part taxon-name-part-type="species">parvum</tp:taxon-name-part></tp:taxon-name></italic> in three-dimensional PCA morphospace (PC1~PC2~PC3), but do not separate from <italic><tp:taxon-name><tp:taxon-name-part taxon-name-part-type="genus">Aphonopelma</tp:taxon-name-part> <tp:taxon-name-part taxon-name-part-type="species">chalcodes</tp:taxon-name-part></tp:taxon-name></italic>, <italic><tp:taxon-name><tp:taxon-name-part taxon-name-part-type="genus">Aphonopelma</tp:taxon-name-part> <tp:taxon-name-part taxon-name-part-type="species">gabeli</tp:taxon-name-part></tp:taxon-name></italic>, <italic><tp:taxon-name><tp:taxon-name-part taxon-name-part-type="genus">Aphonopelma</tp:taxon-name-part> <tp:taxon-name-part taxon-name-part-type="species">hentzi</tp:taxon-name-part></tp:taxon-name></italic>, and <italic><tp:taxon-name><tp:taxon-name-part taxon-name-part-type="genus">Aphonopelma</tp:taxon-name-part> <tp:taxon-name-part taxon-name-part-type="species">vorhiesi</tp:taxon-name-part></tp:taxon-name></italic>. <italic><tp:taxon-name><tp:taxon-name-part taxon-name-part-type="genus">Aphonopelma</tp:taxon-name-part> <tp:taxon-name-part taxon-name-part-type="species">peloncillo</tp:taxon-name-part></tp:taxon-name></italic> females separate from <italic><tp:taxon-name><tp:taxon-name-part taxon-name-part-type="genus">Aphonopelma</tp:taxon-name-part> <tp:taxon-name-part taxon-name-part-type="species">chiricahua</tp:taxon-name-part></tp:taxon-name></italic>, <italic><tp:taxon-name><tp:taxon-name-part taxon-name-part-type="genus">Aphonopelma</tp:taxon-name-part> <tp:taxon-name-part taxon-name-part-type="species">madera</tp:taxon-name-part></tp:taxon-name></italic>, and <italic><tp:taxon-name><tp:taxon-name-part taxon-name-part-type="genus">Aphonopelma</tp:taxon-name-part> <tp:taxon-name-part taxon-name-part-type="species">parvum</tp:taxon-name-part></tp:taxon-name></italic>, but do not separate from <italic><tp:taxon-name><tp:taxon-name-part taxon-name-part-type="genus">Aphonopelma</tp:taxon-name-part> <tp:taxon-name-part taxon-name-part-type="species">catalina</tp:taxon-name-part></tp:taxon-name></italic>, <italic><tp:taxon-name><tp:taxon-name-part taxon-name-part-type="genus">Aphonopelma</tp:taxon-name-part> <tp:taxon-name-part taxon-name-part-type="species">chalcodes</tp:taxon-name-part></tp:taxon-name></italic>, <italic><tp:taxon-name><tp:taxon-name-part taxon-name-part-type="genus">Aphonopelma</tp:taxon-name-part> <tp:taxon-name-part taxon-name-part-type="species">gabeli</tp:taxon-name-part></tp:taxon-name></italic>, <italic><tp:taxon-name><tp:taxon-name-part taxon-name-part-type="genus">Aphonopelma</tp:taxon-name-part> <tp:taxon-name-part taxon-name-part-type="species">hentzi</tp:taxon-name-part></tp:taxon-name></italic>, and <italic><tp:taxon-name><tp:taxon-name-part taxon-name-part-type="genus">Aphonopelma</tp:taxon-name-part> <tp:taxon-name-part taxon-name-part-type="species">vorhiesi</tp:taxon-name-part></tp:taxon-name></italic>. PC1, PC2, and PC3 explain ≥96% of the variation in all analyses.</p></tp:treatment-sec><tp:treatment-sec><!--Section generated to contain objects referenced in tp:taxon-treatment.--><supplementary-material xmlns:xlink="http://www.w3.org/1999/xlink" id="S4" position="float" orientation="portrait" xlink:type="simple"><label>Supplementary material 4</label><caption><p>Compressed files (.zip) containing supplemental morphology figures.</p></caption><p>Data type: Microsoft Word (.docx), Portable Document Format (.pdf), and Simple Text (.txt).</p><p>Explanation note: Figures (like those provided in the species descriptions) of additional specimens (for species where additional photographs were available), to provide visual reference of the variation possible within <italic><tp:taxon-name><tp:taxon-name-part taxon-name-part-type="genus">Aphonopelma</tp:taxon-name-part></tp:taxon-name></italic> species.</p><media xlink:href="zookeys-560-001-s004.zip" mimetype="application" mime-subtype="x-zip-compressed" position="float" orientation="portrait" xlink:type="simple" id="oo_76561.zip"/><permissions><license xlink:type="simple"><license-p>This dataset is made available under the Open Database License (http://opendatacommons.org/licenses/odbl/1.0/). The Open Database License (ODbL) is a license agreement intended to allow users to freely share, modify, and use this Dataset while maintaining this same freedom for others, provided that the original source and author(s) are credited.</license-p></license></permissions><attrib specific-use="authors">Chris A. Hamilton, Brent E. Hendrixson, Jason E. Bond</attrib></supplementary-material><fig id="F7" position="float" orientation="portrait"><label>Figure 7.</label><caption><p>Maximum Likelihood inferred <italic>CO1</italic> gene tree phylogeny for the 1,032 <italic><tp:taxon-name><tp:taxon-name-part taxon-name-part-type="genus">Aphonopelma</tp:taxon-name-part></tp:taxon-name></italic> specimen dataset. Species delimitations followed the integrative methodological approach outlined in <xref ref-type="bibr" rid="B32">Hamilton et al. (2014)</xref>. Black circles denote bootstrap support ≥ 80%; white squares denote bootstrap support ≤ 80%. White triangles indicate species clades supported with ≥ 80% bootstrap support; grey triangles indicate lineages with putative mitochondrial introgression events. Asterisks at the tips of branches indicate undescribed diversity.</p></caption><graphic xmlns:xlink="http://www.w3.org/1999/xlink" xlink:href="zookeys-560-001-g007.jpg" position="float" orientation="portrait" xlink:type="simple" id="oo_76262.jpg"/></fig><fig id="F8" position="float" orientation="portrait"><label>Figure 8.</label><caption><p>Species tree of all United States <italic><tp:taxon-name><tp:taxon-name-part taxon-name-part-type="genus">Aphonopelma</tp:taxon-name-part></tp:taxon-name></italic>, inferred from the 455 loci Anchored Enrichment dataset. Species delimitations correspond to our final integrative approach outlined herein. Black circles denote 100% bootstrap support; black squares denote bootstrap support between 99–80%; white squares denote bootstrap support less than 80%. Node support values = based on the RAxML bootstrap support from all trees and all loci. All genealogically exclusive species are identified with a grey bar; <italic><tp:taxon-name><tp:taxon-name-part taxon-name-part-type="genus">Aphonopelma</tp:taxon-name-part> <tp:taxon-name-part taxon-name-part-type="species">iodius</tp:taxon-name-part></tp:taxon-name></italic>, a paraphyletic species as presently defined, is identified by the black boxes. All major species groups are identified by colored boxes.</p></caption><graphic xmlns:xlink="http://www.w3.org/1999/xlink" xlink:href="zookeys-560-001-g008.jpg" position="float" orientation="portrait" xlink:type="simple" id="oo_76263.jpg"/></fig><supplementary-material xmlns:xlink="http://www.w3.org/1999/xlink" id="S2" position="float" orientation="portrait" xlink:type="simple"><label>Supplementary material 2</label><caption><p>Compressed files (.zip) containing <italic><tp:taxon-name><tp:taxon-name-part taxon-name-part-type="genus">Aphonopelma</tp:taxon-name-part></tp:taxon-name></italic> boxplot and PCA morphospace data.</p></caption><p>Data type: Microsoft Excel spreadsheet (.xls), Microsoft Excel comma delimited (.csv), Portable Document Format (.pdf), Simple Text (.txt), and Graphics Interchange Format (.gif).</p><p>Explanation note: All boxplots and PCA morphospace files used in <italic><tp:taxon-name><tp:taxon-name-part taxon-name-part-type="genus">Aphonopelma</tp:taxon-name-part></tp:taxon-name></italic> species boundary determination.</p><media xlink:href="zookeys-560-001-s002.zip" mimetype="application" mime-subtype="x-zip-compressed" position="float" orientation="portrait" xlink:type="simple" id="oo_76556.zip"/><permissions><license xlink:type="simple"><license-p>This dataset is made available under the Open Database License (http://opendatacommons.org/licenses/odbl/1.0/). The Open Database License (ODbL) is a license agreement intended to allow users to freely share, modify, and use this Dataset while maintaining this same freedom for others, provided that the original source and author(s) are credited.</license-p></license></permissions><attrib specific-use="authors">Chris A. Hamilton, Brent E. Hendrixson, Jason E. Bond</attrib></supplementary-material></tp:treatment-sec><ref-list><ref id="B32"><mixed-citation xmlns:xlink="http://www.w3.org/1999/xlink" xlink:type="simple">
          <person-group><name name-style="western"><surname>Hamilton</surname><given-names>CA</given-names></name><name name-style="western"><surname>Hendrixson</surname><given-names>BE</given-names></name><name name-style="western"><surname>Brewer</surname><given-names>MS</given-names></name><name name-style="western"><surname>Bond</surname><given-names>JE</given-names></name></person-group> (<year>2014</year>) <article-title>An evaluation of sampling effects on multiple DNA barcoding methods leads to an integrative approach for delimiting species: A case study of the North American tarantula genus <italic><tp:taxon-name><tp:taxon-name-part taxon-name-part-type="genus">Aphonopelma</tp:taxon-name-part></tp:taxon-name></italic> (<tp:taxon-name><tp:taxon-name-part taxon-name-part-type="order">Araneae</tp:taxon-name-part></tp:taxon-name>, <tp:taxon-name><tp:taxon-name-part taxon-name-part-type="suborder">Mygalomorphae</tp:taxon-name-part></tp:taxon-name>, <tp:taxon-name><tp:taxon-name-part taxon-name-part-type="family">Theraphosidae</tp:taxon-name-part></tp:taxon-name>).</article-title> <source>Molecular Phylogenetics and Evolution</source> <volume>71</volume>: <fpage>79</fpage>–<lpage>93</lpage>. doi: <ext-link xlink:type="simple" ext-link-type="doi" xlink:href="10.1016/j.ympev.2013.11.007">10.1016/j.ympev.2013.11.007</ext-link></mixed-citation></ref><ref id="B20"><mixed-citation xmlns:xlink="http://www.w3.org/1999/xlink" xlink:type="simple">
          <person-group><name name-style="western"><surname>Cooke</surname><given-names>JAL</given-names></name><name name-style="western"><surname>Roth</surname><given-names>VD</given-names></name><name name-style="western"><surname>Miller</surname><given-names>FH</given-names></name></person-group> (<year>1972</year>) <article-title>The urticating hairs of theraphosid spiders.</article-title> <source>American Museum Novitates</source>, <fpage>1</fpage>–<lpage>43</lpage>.</mixed-citation></ref><ref id="B16"><mixed-citation xmlns:xlink="http://www.w3.org/1999/xlink" xlink:type="simple">
          <person-group><name name-style="western"><surname>Brusca</surname><given-names>RC</given-names></name><name name-style="western"><surname>Wiens</surname><given-names>JF</given-names></name><name name-style="western"><surname>Meyer</surname><given-names>WM</given-names></name><name name-style="western"><surname>Eble</surname><given-names>J</given-names></name><name name-style="western"><surname>Franklin</surname><given-names>K</given-names></name><name name-style="western"><surname>Overpeck</surname><given-names>JT</given-names></name><name name-style="western"><surname>Moore</surname><given-names>W</given-names></name></person-group> (<year>2013</year>) <article-title>Dramatic response to climate change in the Southwest: Robert Whittaker’s 1963 Arizona Mountain plant transect revisited.</article-title> <source>Ecology and Evolution</source> <volume>3</volume>: <fpage>3307</fpage>–<lpage>3319</lpage>. doi: <ext-link xlink:type="simple" ext-link-type="doi" xlink:href="10.1002/ece3.720">10.1002/ece3.720</ext-link></mixed-citation></ref><ref id="B39"><mixed-citation xmlns:xlink="http://www.w3.org/1999/xlink" xlink:type="simple">
          <person-group><name name-style="western"><surname>Hendrixson</surname><given-names>BE</given-names></name><name name-style="western"><surname>Guice</surname><given-names>AV</given-names></name><name name-style="western"><surname>Bond</surname><given-names>JE</given-names></name></person-group> (<year>2015</year>) <article-title>Integrative species delimitation and conservation of tarantulas (<tp:taxon-name><tp:taxon-name-part taxon-name-part-type="order">Araneae</tp:taxon-name-part></tp:taxon-name>, <tp:taxon-name><tp:taxon-name-part taxon-name-part-type="suborder">Mygalomorphae</tp:taxon-name-part></tp:taxon-name>, <tp:taxon-name><tp:taxon-name-part taxon-name-part-type="family">Theraphosidae</tp:taxon-name-part></tp:taxon-name>) from a North American biodiversity hotspot.</article-title> <source>Insect Conservation and Diversity</source> <volume>8</volume>: <fpage>120</fpage>–<lpage>131</lpage>. doi: <ext-link xlink:type="simple" ext-link-type="doi" xlink:href="10.1111/icad.12089">10.1111/icad.12089</ext-link></mixed-citation></ref></ref-list></tp:taxon-treatment>
