# Supplementary material for: Taxonomic revision of the tarantula genus Aphonopelma Pocock, 1901 (Araneae, Mygalomorphae, Theraphosidae) within the United States
Source: Zookeys. 2016 Feb 4;(560):1–340. doi: 10.3897/zookeys.560.6264 (PMC4768370; doi:10.3897/zookeys.560.6264)
Supplement: XML Treatment for Aphonopelma phasmus [file zookeys.560.6264-treatment24.xml]

<!DOCTYPE tp:taxon-treatment
  PUBLIC "-//TaxonX//DTD Taxonomic Treatment Publishing DTD v0 20100105//EN" "tax-treatment-NSO.dtd">
<tp:taxon-treatment xmlns:tp="http://www.plazi.org/taxpub"><tp:treatment-meta><kwd-group><label>Taxon classification</label><kwd><named-content content-type="kingdom">Animalia</named-content></kwd><kwd><named-content content-type="order">Araneae</named-content></kwd><kwd><named-content content-type="family">Theraphosidae</named-content></kwd></kwd-group><mixed-citation publication-type="journal"><person-group><name><surname>Hamilton</surname><given-names>Chris A.</given-names></name><name><surname>Hendrixson</surname><given-names>Brent E.</given-names></name><name><surname>Bond</surname><given-names>Jason E.</given-names></name></person-group><article-title>Taxonomic revision of the tarantula genus <italic><tp:taxon-name><tp:taxon-name-part taxon-name-part-type="genus">Aphonopelma</tp:taxon-name-part></tp:taxon-name></italic> Pocock, 1901 (<tp:taxon-name><tp:taxon-name-part taxon-name-part-type="order">Araneae</tp:taxon-name-part></tp:taxon-name>, <tp:taxon-name><tp:taxon-name-part taxon-name-part-type="suborder">Mygalomorphae</tp:taxon-name-part></tp:taxon-name>, <tp:taxon-name><tp:taxon-name-part taxon-name-part-type="family">Theraphosidae</tp:taxon-name-part></tp:taxon-name>) within the United States</article-title><source>Zookeys</source><day>4</day><month>2</month><year>2016</year><volume>2016</volume><issue>560</issue><fpage>1</fpage><lpage>340</lpage><pub-id pub-id-type="doi">10.3897/zookeys.560.6264</pub-id></mixed-citation></tp:treatment-meta><tp:nomenclature><tp:taxon-name>
            <tp:taxon-name-part taxon-name-part-type="genus">Aphonopelma</tp:taxon-name-part>
            <tp:taxon-name-part taxon-name-part-type="species">phasmus</tp:taxon-name-part>
          </tp:taxon-name><tp:taxon-authority>Chamberlin, 1940</tp:taxon-authority><xref ref-type="fig" rid="F122">Figures 122</xref><xref ref-type="fig" rid="F123">, 123</xref><tp:nomenclature-citation-list><tp:nomenclature-citation><tp:taxon-name>
                <tp:taxon-name-part taxon-name-part-type="genus">Aphonopelma</tp:taxon-name-part>
                (<tp:taxon-name-part taxon-name-part-type="subgenus">Delopelma</tp:taxon-name-part>)
                <tp:taxon-name-part taxon-name-part-type="species">phasmus</tp:taxon-name-part></tp:taxon-name><comment> Chamberlin, 1940: 28; male holotype from Phantom Ranch, Grand Canyon, Coconino Co., Arizona, <named-content xmlns:xlink="http://www.w3.org/1999/xlink" content-type="dwc:verbatimCoordinates" xlink:type="simple">36.105315 -112.095201</named-content>, elev. 2536ft., 26.vii.1934, coll. Dr. Lutz; deposited in <named-content xmlns:xlink="http://www.w3.org/1999/xlink" content-type="dwc:institutional_code" xlink:type="simple">AMNH</named-content>. [examined]</comment></tp:nomenclature-citation><tp:nomenclature-citation><tp:taxon-name><tp:taxon-name-part taxon-name-part-type="genus">Rhechostica</tp:taxon-name-part> <tp:taxon-name-part taxon-name-part-type="species">phasmus</tp:taxon-name-part></tp:taxon-name><comment> Raven, 1985: 149.</comment></tp:nomenclature-citation><tp:nomenclature-citation><tp:taxon-name><tp:taxon-name-part taxon-name-part-type="genus">Aphonopelma</tp:taxon-name-part> <tp:taxon-name-part taxon-name-part-type="species">phasmus</tp:taxon-name-part></tp:taxon-name><comment> Smith, 1995: 129.</comment></tp:nomenclature-citation></tp:nomenclature-citation-list></tp:nomenclature><tp:treatment-sec sec-type="Diagnosis"><title>Diagnosis.</title><p>Based on carapace length (a proxy for body size) and evaluation of morphospace, <italic><tp:taxon-name><tp:taxon-name-part taxon-name-part-type="genus">Aphonopelma</tp:taxon-name-part> <tp:taxon-name-part taxon-name-part-type="species">phasmus</tp:taxon-name-part></tp:taxon-name></italic> probably belongs to the <italic><tp:taxon-name><tp:taxon-name-part taxon-name-part-type="species">paloma</tp:taxon-name-part></tp:taxon-name></italic> species group but molecular data is needed to confirm its phylogenetic placement. Although the tip of the embolus is broken, the palpal bulb is unique (Fig. <xref ref-type="fig" rid="F122">122</xref>) compared to other species found in the region (i.e., <italic><tp:taxon-name><tp:taxon-name-part taxon-name-part-type="genus">Aphonopelma</tp:taxon-name-part> <tp:taxon-name-part taxon-name-part-type="species">iodius</tp:taxon-name-part></tp:taxon-name></italic>, <italic><tp:taxon-name><tp:taxon-name-part taxon-name-part-type="genus">Aphonopelma</tp:taxon-name-part> <tp:taxon-name-part taxon-name-part-type="species">marxi</tp:taxon-name-part></tp:taxon-name></italic>, and <italic><tp:taxon-name><tp:taxon-name-part taxon-name-part-type="genus">Aphonopelma</tp:taxon-name-part> <tp:taxon-name-part taxon-name-part-type="species">prenticei</tp:taxon-name-part></tp:taxon-name></italic>). The carapace is distinctly more round than <italic><tp:taxon-name><tp:taxon-name-part taxon-name-part-type="genus">Aphonopelma</tp:taxon-name-part> <tp:taxon-name-part taxon-name-part-type="species">prenticei</tp:taxon-name-part></tp:taxon-name></italic>; <italic><tp:taxon-name><tp:taxon-name-part taxon-name-part-type="genus">Aphonopelma</tp:taxon-name-part> <tp:taxon-name-part taxon-name-part-type="species">phasmus</tp:taxon-name-part></tp:taxon-name></italic> possess a larger F3L/W ratio (3.59 ± (only 1 specimen)) than <italic><tp:taxon-name><tp:taxon-name-part taxon-name-part-type="genus">Aphonopelma</tp:taxon-name-part> <tp:taxon-name-part taxon-name-part-type="species">prenticei</tp:taxon-name-part></tp:taxon-name></italic> (≤3.27; 2.76–3.27), and larger L3 scopulation extent (81.7% ± (only 1 specimen)) than <italic><tp:taxon-name><tp:taxon-name-part taxon-name-part-type="genus">Aphonopelma</tp:taxon-name-part> <tp:taxon-name-part taxon-name-part-type="species">prenticei</tp:taxon-name-part></tp:taxon-name></italic> (60%-73%). <italic><tp:taxon-name><tp:taxon-name-part taxon-name-part-type="genus">Aphonopelma</tp:taxon-name-part> <tp:taxon-name-part taxon-name-part-type="species">phasmus</tp:taxon-name-part></tp:taxon-name></italic> can be differentiated from <italic><tp:taxon-name><tp:taxon-name-part taxon-name-part-type="genus">Aphonopelma</tp:taxon-name-part> <tp:taxon-name-part taxon-name-part-type="species">marxi</tp:taxon-name-part></tp:taxon-name></italic> by comparing the <abbrev xmlns:xlink="http://www.w3.org/1999/xlink" xlink:title="palpal tibia length retrolateral aspect" xlink:type="simple">PTl</abbrev>, <abbrev xmlns:xlink="http://www.w3.org/1999/xlink" xlink:title="length of the carapace" xlink:type="simple">Cl</abbrev>, and metatarsus measurements; <italic><tp:taxon-name><tp:taxon-name-part taxon-name-part-type="genus">Aphonopelma</tp:taxon-name-part> <tp:taxon-name-part taxon-name-part-type="species">phasmus</tp:taxon-name-part></tp:taxon-name></italic> possess a smaller <abbrev xmlns:xlink="http://www.w3.org/1999/xlink" xlink:title="palpal tibia length retrolateral aspect" xlink:type="simple">PTl</abbrev>/<abbrev xmlns:xlink="http://www.w3.org/1999/xlink" xlink:title="metatarsus I length" xlink:type="simple">M1</abbrev> (0.79 ± (only 1 specimen)) than <italic><tp:taxon-name><tp:taxon-name-part taxon-name-part-type="genus">Aphonopelma</tp:taxon-name-part> <tp:taxon-name-part taxon-name-part-type="species">marxi</tp:taxon-name-part></tp:taxon-name></italic> (≥0.92: 0.92–1.23) and a smaller <abbrev xmlns:xlink="http://www.w3.org/1999/xlink" xlink:title="length of the carapace" xlink:type="simple">Cl</abbrev>/<abbrev xmlns:xlink="http://www.w3.org/1999/xlink" xlink:title="metatarsus I length" xlink:type="simple">M1</abbrev> (1.21 ± (only 1 specimen)) than <italic><tp:taxon-name><tp:taxon-name-part taxon-name-part-type="genus">Aphonopelma</tp:taxon-name-part> <tp:taxon-name-part taxon-name-part-type="species">marxi</tp:taxon-name-part></tp:taxon-name></italic> (≥1.43; 1.43–1.89).</p><fig id="F122" position="float" orientation="portrait"><label>Figure 122.</label><caption><p>
          <italic><tp:taxon-name><tp:taxon-name-part taxon-name-part-type="genus">Aphonopelma</tp:taxon-name-part> <tp:taxon-name-part taxon-name-part-type="species">phasmus</tp:taxon-name-part></tp:taxon-name></italic> Chamberlin, 1940. <bold>A–I</bold> male holotype <bold>A</bold> dorsal view of carapace, scale bar = 1mm <bold>B</bold> prolateral view of coxa I <bold>C</bold> dorsal view of femur III <bold>D</bold> ventral view of metatarsus III, scale bar = 2.5mm <bold>E</bold> ventral view of metatarsus IV <bold>F</bold> prolateral view of L pedipalp and palpal tibia, scale bar = 3.5mm <bold>G</bold> dorsal view of palpal bulb (damaged) <bold>H</bold> retrolateral view of palpal bulb (damaged) <bold>I</bold> prolateral view of tibia I (mating clasper), scale bar = 2mm.</p></caption><graphic xmlns:xlink="http://www.w3.org/1999/xlink" xlink:href="zookeys-560-001-g122.jpg" position="float" orientation="portrait" xlink:type="simple" id="oo_76505.jpg"/></fig></tp:treatment-sec><tp:treatment-sec sec-type="Description"><title>Description.</title><p>Male originally described by <xref ref-type="bibr" rid="B17">Chamberlin (1940)</xref>.</p></tp:treatment-sec><tp:treatment-sec sec-type="Redescription of male holotype"><title>Redescription of male holotype</title><p>(Fig. <xref ref-type="fig" rid="F122">122</xref>). <italic>Specimen preparation and condition</italic>: unknown collecting information; deposited in <named-content xmlns:xlink="http://www.w3.org/1999/xlink" content-type="dwc:institutional_code" xlink:type="simple">AMNH</named-content>; original coloration faded due to preservation. Specimen badly fragmented, with legs stored in vial with specimen; most setae have fallen off over time. Specimen was pieced together for measurements. <italic>General coloration</italic>: Faded brown. <italic>Cephalothorax</italic>: Carapace 7.89 mm long, 6.84 mm wide; foveal groove medium deep and straight; pars cephalica region rises gradually from foveal groove to ocular area; AER very slightly procurved, PER straight; normal sized chelicerae; clypeus extends forward on a curve; <abbrev xmlns:xlink="http://www.w3.org/1999/xlink" xlink:title="labial length" xlink:type="simple">LBl</abbrev> 1.072, <abbrev xmlns:xlink="http://www.w3.org/1999/xlink" xlink:title="labial width" xlink:type="simple">LBw</abbrev> 1.315. <italic>Abdomen</italic>: Devoid of setae - lost over time. <italic>Legs</italic>: Metatarsus I very slightly curved. <abbrev xmlns:xlink="http://www.w3.org/1999/xlink" xlink:title="femur I length retrolateral aspect" xlink:type="simple">F1</abbrev> 8.88; <abbrev xmlns:xlink="http://www.w3.org/1999/xlink" xlink:title="femur I width" xlink:type="simple">F1w</abbrev> 1.917; <abbrev xmlns:xlink="http://www.w3.org/1999/xlink" xlink:title="patella I length" xlink:type="simple">P1</abbrev> 3.598; <abbrev xmlns:xlink="http://www.w3.org/1999/xlink" xlink:title="tibia I length" xlink:type="simple">T1</abbrev> 8.124; <abbrev xmlns:xlink="http://www.w3.org/1999/xlink" xlink:title="metatarsus I length" xlink:type="simple">M1</abbrev> 6.523; <abbrev xmlns:xlink="http://www.w3.org/1999/xlink" xlink:title="tarsus I length" xlink:type="simple">A1</abbrev> 4.773; L1 length 31.898; <abbrev xmlns:xlink="http://www.w3.org/1999/xlink" xlink:title="femur III length prolateral aspect" xlink:type="simple">F3</abbrev> 7.338; <abbrev xmlns:xlink="http://www.w3.org/1999/xlink" xlink:title="femur III width" xlink:type="simple">F3w</abbrev> 2.046; <abbrev xmlns:xlink="http://www.w3.org/1999/xlink" xlink:title="patella III length" xlink:type="simple">P3</abbrev> 2.635; <abbrev xmlns:xlink="http://www.w3.org/1999/xlink" xlink:title="tibia III length" xlink:type="simple">T3</abbrev> 5.979; <abbrev xmlns:xlink="http://www.w3.org/1999/xlink" xlink:title="metatarsus III length" xlink:type="simple">M3</abbrev> 6.902; <abbrev xmlns:xlink="http://www.w3.org/1999/xlink" xlink:title="tarsus III length" xlink:type="simple">A3</abbrev> 4.369; L3 length 27.223; <abbrev xmlns:xlink="http://www.w3.org/1999/xlink" xlink:title="femur IV length prolateral aspect" xlink:type="simple">F4</abbrev> 8.59; <abbrev xmlns:xlink="http://www.w3.org/1999/xlink" xlink:title="femur IV width" xlink:type="simple">F4w</abbrev> 1.79; <abbrev xmlns:xlink="http://www.w3.org/1999/xlink" xlink:title="patella IV length" xlink:type="simple">P4</abbrev> 2.93; <abbrev xmlns:xlink="http://www.w3.org/1999/xlink" xlink:title="tibia IV length" xlink:type="simple">T4</abbrev> <italic>missing/damaged</italic>; <abbrev xmlns:xlink="http://www.w3.org/1999/xlink" xlink:title="metatarsus IV length" xlink:type="simple">M4</abbrev> <italic>missing/damaged</italic>; <abbrev xmlns:xlink="http://www.w3.org/1999/xlink" xlink:title="tarsus IV length" xlink:type="simple">A4</abbrev> <italic>missing/damaged</italic>; L4 <italic>incomplete</italic>; femur III is slightly swollen. All tarsi fully scopulate. Extent of metatarsal scopulation: leg III (<abbrev xmlns:xlink="http://www.w3.org/1999/xlink" xlink:title="ratio of the extent of metatarsus III scopulation length of scopulation/ventral length of metatarsus III" xlink:type="simple">SC3</abbrev>) = 81.7%; leg IV (<abbrev xmlns:xlink="http://www.w3.org/1999/xlink" xlink:title="ratio of the extent of metatarsus IV scopulation length of scopulation/ventral length of metatarsus IV" xlink:type="simple">SC4</abbrev>) = <italic>missing/damaged</italic>. Two ventral spinose setae and one prolateral spinose seta on metatarsus III; five ventral spinose setae and one prolateral spinose seta on metatarsus IV; one prolateral spinose seta on tibia I; one large megaspine is present at the apex on the retrolateral tibia of the mating clasper. <italic>Coxa I</italic>: Prolateral surface covered by thin tapered and fine, hair-like setae. <italic>Pedipalps</italic>: One spinose seta near the anterior margin of the prolateral palpal femur; three spinose setae on the prolateral palpal tibia (one near the anterior/ventral margin), one ventral spinose seta towards the anterior margin; <abbrev xmlns:xlink="http://www.w3.org/1999/xlink" xlink:title="palpal tibia length retrolateral aspect" xlink:type="simple">PTl</abbrev> 5.188, <abbrev xmlns:xlink="http://www.w3.org/1999/xlink" xlink:title="palpal tibia width" xlink:type="simple">PTw</abbrev> 1.768. Palpal bulb is unique; embolus is broken; distinct ventral transition from bulb to embolus; unique process extending posteriorly.</p></tp:treatment-sec><tp:treatment-sec sec-type="Distribution and natural history"><title>Distribution and natural history.</title><p>
            <italic><tp:taxon-name><tp:taxon-name-part taxon-name-part-type="genus">Aphonopelma</tp:taxon-name-part> <tp:taxon-name-part taxon-name-part-type="species">phasmus</tp:taxon-name-part></tp:taxon-name></italic> is known from a single adult male collected at Phantom Ranch (770 meters) near the Colorado River in Grand Canyon National Park in Coconino County, Arizona (Fig. <xref ref-type="fig" rid="F123">123</xref>); Phantom Ranch is characterized by riparian habitat surrounded by desert. The July collection date for the holotype indicates a summer breeding period for this species. <italic><tp:taxon-name><tp:taxon-name-part taxon-name-part-type="genus">Aphonopelma</tp:taxon-name-part> <tp:taxon-name-part taxon-name-part-type="species">phasmus</tp:taxon-name-part></tp:taxon-name></italic> is the only species known to inhabit the bottom of Grand Canyon; <italic><tp:taxon-name><tp:taxon-name-part taxon-name-part-type="genus">Aphonopelma</tp:taxon-name-part> <tp:taxon-name-part taxon-name-part-type="species">marxi</tp:taxon-name-part></tp:taxon-name></italic> is abundant along the South Rim in ponderosa pine forest, some 1300 meters higher in elevation and <italic><tp:taxon-name><tp:taxon-name-part taxon-name-part-type="genus">Aphonopelma</tp:taxon-name-part> <tp:taxon-name-part taxon-name-part-type="species">prenticei</tp:taxon-name-part></tp:taxon-name></italic> can be found in desert habitats north and west of Grand Canyon.</p><fig id="F123" position="float" orientation="portrait"><label>Figure 123.</label><caption><p>
          <italic><tp:taxon-name><tp:taxon-name-part taxon-name-part-type="genus">Aphonopelma</tp:taxon-name-part> <tp:taxon-name-part taxon-name-part-type="species">phasmus</tp:taxon-name-part></tp:taxon-name></italic> Chamberlin, 1940 distribution of known specimens. There is no predicted distribution map due to the limited number of sampling localities and restricted distribution this species possesses.</p></caption><graphic xmlns:xlink="http://www.w3.org/1999/xlink" xlink:href="zookeys-560-001-g123.jpg" position="float" orientation="portrait" xlink:type="simple" id="oo_76506.jpg"/></fig></tp:treatment-sec><tp:treatment-sec sec-type="Conservation status"><title>Conservation status.</title><p>
            <italic><tp:taxon-name><tp:taxon-name-part taxon-name-part-type="genus">Aphonopelma</tp:taxon-name-part> <tp:taxon-name-part taxon-name-part-type="species">phasmus</tp:taxon-name-part></tp:taxon-name></italic> probably has a very restricted distribution along the Colorado River in Grand Canyon National Park. Although the species is protected by the boundaries of the park, the Phantom Ranch area is prone to habitat degradation due to foot traffic and other recreational activities. New collecting efforts to find this species need to be taken before its conservation status can be assessed.</p></tp:treatment-sec><tp:treatment-sec sec-type="Species concept applied"><title>Species concept applied.</title><p>Morphological Species Concept.</p></tp:treatment-sec><tp:treatment-sec sec-type="Remarks"><title>Remarks.</title><p>Very little is known about this enigmatic species. Despite our extensive fieldwork throughout Arizona and surrounding areas, we have not encountered any other specimens that appear to be conspecific with <italic><tp:taxon-name><tp:taxon-name-part taxon-name-part-type="genus">Aphonopelma</tp:taxon-name-part> <tp:taxon-name-part taxon-name-part-type="species">phasmus</tp:taxon-name-part></tp:taxon-name></italic>. Focused collection efforts at Phantom Ranch and other locations along the Colorado River are necessary to fully grasp the validity of this species and to determine its phylogenetic placement. A handful of measurements demonstrate that <italic><tp:taxon-name><tp:taxon-name-part taxon-name-part-type="genus">Aphonopelma</tp:taxon-name-part> <tp:taxon-name-part taxon-name-part-type="species">phasmus</tp:taxon-name-part></tp:taxon-name></italic> likely is not conspecific with other species in the surrounding area (i.e., <italic><tp:taxon-name><tp:taxon-name-part taxon-name-part-type="genus">Aphonopelma</tp:taxon-name-part> <tp:taxon-name-part taxon-name-part-type="species">iodius</tp:taxon-name-part></tp:taxon-name></italic>, <italic><tp:taxon-name><tp:taxon-name-part taxon-name-part-type="genus">Aphonopelma</tp:taxon-name-part> <tp:taxon-name-part taxon-name-part-type="species">marxi</tp:taxon-name-part></tp:taxon-name></italic>, and <italic><tp:taxon-name><tp:taxon-name-part taxon-name-part-type="genus">Aphonopelma</tp:taxon-name-part> <tp:taxon-name-part taxon-name-part-type="species">prenticei</tp:taxon-name-part></tp:taxon-name></italic>) but new material is needed to confirm this hypothesis. Unfortunately, the holotype is badly damaged, fragmented, and missing multiple pieces, and because we lack more specimens, we are not able to understand the possible morphological variation that exists within this species. During evaluation of traditional PCA morphospace and three-dimensional PCA morphospace (PC1~PC2~PC3), <italic><tp:taxon-name><tp:taxon-name-part taxon-name-part-type="genus">Aphonopelma</tp:taxon-name-part> <tp:taxon-name-part taxon-name-part-type="species">phasmus</tp:taxon-name-part></tp:taxon-name></italic> groups with the other species in the <italic><tp:taxon-name><tp:taxon-name-part taxon-name-part-type="species">paloma</tp:taxon-name-part></tp:taxon-name></italic> species group (see Suppl. material <xref ref-type="supplementary-material" rid="S2">2</xref>).</p><!--PageBreak--><!--PageBreak--></tp:treatment-sec><tp:treatment-sec><!--Section generated to contain objects referenced in tp:taxon-treatment.--><supplementary-material xmlns:xlink="http://www.w3.org/1999/xlink" id="S2" position="float" orientation="portrait" xlink:type="simple"><label>Supplementary material 2</label><caption><p>Compressed files (.zip) containing <italic><tp:taxon-name><tp:taxon-name-part taxon-name-part-type="genus">Aphonopelma</tp:taxon-name-part></tp:taxon-name></italic> boxplot and PCA morphospace data.</p></caption><p>Data type: Microsoft Excel spreadsheet (.xls), Microsoft Excel comma delimited (.csv), Portable Document Format (.pdf), Simple Text (.txt), and Graphics Interchange Format (.gif).</p><p>Explanation note: All boxplots and PCA morphospace files used in <italic><tp:taxon-name><tp:taxon-name-part taxon-name-part-type="genus">Aphonopelma</tp:taxon-name-part></tp:taxon-name></italic> species boundary determination.</p><media xlink:href="zookeys-560-001-s002.zip" mimetype="application" mime-subtype="x-zip-compressed" position="float" orientation="portrait" xlink:type="simple" id="oo_76556.zip"/><permissions><license xlink:type="simple"><license-p>This dataset is made available under the Open Database License (http://opendatacommons.org/licenses/odbl/1.0/). The Open Database License (ODbL) is a license agreement intended to allow users to freely share, modify, and use this Dataset while maintaining this same freedom for others, provided that the original source and author(s) are credited.</license-p></license></permissions><attrib specific-use="authors">Chris A. Hamilton, Brent E. Hendrixson, Jason E. Bond</attrib></supplementary-material></tp:treatment-sec><ref-list><ref id="B17"><mixed-citation xmlns:xlink="http://www.w3.org/1999/xlink" xlink:type="simple">
          <person-group><name name-style="western"><surname>Chamberlin</surname><given-names>RV</given-names></name></person-group> (<year>1940</year>) <article-title>New American Tarantulas of the Family <tp:taxon-name><tp:taxon-name-part taxon-name-part-type="family">Aviculariidae</tp:taxon-name-part></tp:taxon-name>.</article-title> <source>Bulletin of the University of Utah</source> <volume>30</volume>: <fpage>1</fpage>–<lpage>39</lpage>.</mixed-citation></ref></ref-list></tp:taxon-treatment>
