# Supplementary material for: Taxonomic revision of the tarantula genus Aphonopelma Pocock, 1901 (Araneae, Mygalomorphae, Theraphosidae) within the United States
Source: Zookeys. 2016 Feb 4;(560):1–340. doi: 10.3897/zookeys.560.6264 (PMC4768370; doi:10.3897/zookeys.560.6264)
Supplement: XML Treatment for Aphonopelma saguaro [file zookeys.560.6264-treatment26.xml]

<!DOCTYPE tp:taxon-treatment
  PUBLIC "-//TaxonX//DTD Taxonomic Treatment Publishing DTD v0 20100105//EN" "tax-treatment-NSO.dtd">
<tp:taxon-treatment xmlns:tp="http://www.plazi.org/taxpub"><tp:treatment-meta><kwd-group><label>Taxon classification</label><kwd><named-content content-type="kingdom">Animalia</named-content></kwd><kwd><named-content content-type="order">Araneae</named-content></kwd><kwd><named-content content-type="family">Theraphosidae</named-content></kwd></kwd-group><mixed-citation publication-type="journal"><person-group><name><surname>Hamilton</surname><given-names>Chris A.</given-names></name><name><surname>Hendrixson</surname><given-names>Brent E.</given-names></name><name><surname>Bond</surname><given-names>Jason E.</given-names></name></person-group><article-title>Taxonomic revision of the tarantula genus <italic><tp:taxon-name><tp:taxon-name-part taxon-name-part-type="genus">Aphonopelma</tp:taxon-name-part></tp:taxon-name></italic> Pocock, 1901 (<tp:taxon-name><tp:taxon-name-part taxon-name-part-type="order">Araneae</tp:taxon-name-part></tp:taxon-name>, <tp:taxon-name><tp:taxon-name-part taxon-name-part-type="suborder">Mygalomorphae</tp:taxon-name-part></tp:taxon-name>, <tp:taxon-name><tp:taxon-name-part taxon-name-part-type="family">Theraphosidae</tp:taxon-name-part></tp:taxon-name>) within the United States</article-title><source>Zookeys</source><day>4</day><month>2</month><year>2016</year><volume>2016</volume><issue>560</issue><fpage>1</fpage><lpage>340</lpage><pub-id pub-id-type="doi">10.3897/zookeys.560.6264</pub-id></mixed-citation></tp:treatment-meta><tp:nomenclature><tp:taxon-name>
            <tp:taxon-name-part taxon-name-part-type="genus">Aphonopelma</tp:taxon-name-part>
            <tp:taxon-name-part taxon-name-part-type="species">saguaro</tp:taxon-name-part>
            <object-id xmlns:xlink="http://www.w3.org/1999/xlink" content-type="zoobank" xlink:type="simple">http://zoobank.org/077A3731-424F-4272-AA31-7617EF896DFB</object-id>
          </tp:taxon-name><tp:taxon-authority>Hamilton</tp:taxon-authority><tp:taxon-status xmlns:xlink="http://www.w3.org/1999/xlink" xlink:type="simple">sp. n.</tp:taxon-status><xref ref-type="fig" rid="F129">Figures 129</xref><xref ref-type="fig" rid="F130">, 130</xref><xref ref-type="fig" rid="F131">, 131</xref><xref ref-type="fig" rid="F132">, 132</xref><xref ref-type="supplementary-material" rid="S4">; Suppl. material 4</xref></tp:nomenclature><tp:treatment-sec sec-type="Types"><title>Types.</title><p>Male holotype (APH_3220) collected from Sabino Canyon, Tucson, Pima Co., Arizona, <named-content xmlns:xlink="http://www.w3.org/1999/xlink" content-type="dwc:verbatimCoordinates" xlink:type="simple">32.322533 -110.809561</named-content> <sup>2</sup>, elev. 2774ft., 23.xi.2014, coll. Philip MacDuff; deposited in <abbrev xmlns:xlink="http://www.w3.org/1999/xlink" content-type="institution" xlink:title="Auburn University Museum of Natural History; Auburn, Alabama" xlink:type="simple">AUMNH</abbrev>. Paratype female (APH_3176) from Saguaro National Park - Saguaro East (Rincon Mountain District), off Cactus Forest Loop Dr., before the Mica View picnic area, Pima Co., Arizona, <named-content xmlns:xlink="http://www.w3.org/1999/xlink" content-type="dwc:verbatimCoordinates" xlink:type="simple">32.198568 -110.735614</named-content> <sup>1</sup>, elev. 2944ft., 12.xi.2013, coll. Brent E. Hendrixson and Chris A. Hamilton; deposited in <abbrev xmlns:xlink="http://www.w3.org/1999/xlink" content-type="institution" xlink:title="Auburn University Museum of Natural History; Auburn, Alabama" xlink:type="simple">AUMNH</abbrev>. Paratype male (APH_2540) from Sabino Canyon, Tucson, Pima Co., Arizona, <named-content xmlns:xlink="http://www.w3.org/1999/xlink" content-type="dwc:verbatimCoordinates" xlink:type="simple">32.316614 -110.81745</named-content> <sup>5</sup>, elev. 2818ft., date unknown, coll. O. Bryant; deposited in <named-content xmlns:xlink="http://www.w3.org/1999/xlink" content-type="dwc:institutional_code" xlink:type="simple">AMNH</named-content>.</p></tp:treatment-sec><tp:treatment-sec sec-type="Etymology"><title>Etymology.</title><p>The specific epithet is a noun in apposition taken from type locality, Saguaro National Park, where this new species can be found in and around the foothills of the Santa Catalina and Rincon Mountains.</p></tp:treatment-sec><tp:treatment-sec sec-type="Diagnosis"><title>Diagnosis.</title><p>
            <italic><tp:taxon-name><tp:taxon-name-part taxon-name-part-type="genus">Aphonopelma</tp:taxon-name-part> <tp:taxon-name-part taxon-name-part-type="species">saguaro</tp:taxon-name-part></tp:taxon-name></italic> (Fig. <xref ref-type="fig" rid="F129">129</xref>) is a member of the <italic><tp:taxon-name><tp:taxon-name-part taxon-name-part-type="species">paloma</tp:taxon-name-part></tp:taxon-name></italic> species group and can be distinguished by a combination of morphological, molecular, and geographic characteristics. Nuclear DNA identifies <italic><tp:taxon-name><tp:taxon-name-part taxon-name-part-type="genus">Aphonopelma</tp:taxon-name-part> <tp:taxon-name-part taxon-name-part-type="species">saguaro</tp:taxon-name-part></tp:taxon-name></italic> as a strongly supported, phylogenetically-distinct lineage (Fig. <xref ref-type="fig" rid="F8">8</xref>) that is a sister lineage to <italic><tp:taxon-name><tp:taxon-name-part taxon-name-part-type="genus">Aphonopelma</tp:taxon-name-part> <tp:taxon-name-part taxon-name-part-type="species">mareki</tp:taxon-name-part></tp:taxon-name></italic> sp. n., <italic><tp:taxon-name><tp:taxon-name-part taxon-name-part-type="genus">Aphonopelma</tp:taxon-name-part> <tp:taxon-name-part taxon-name-part-type="species">parvum</tp:taxon-name-part></tp:taxon-name></italic> sp. n., and <italic><tp:taxon-name><tp:taxon-name-part taxon-name-part-type="genus">Aphonopelma</tp:taxon-name-part> <tp:taxon-name-part taxon-name-part-type="species">superstitionense</tp:taxon-name-part></tp:taxon-name></italic> sp. n. <italic><tp:taxon-name><tp:taxon-name-part taxon-name-part-type="genus">Aphonopelma</tp:taxon-name-part> <tp:taxon-name-part taxon-name-part-type="species">saguaro</tp:taxon-name-part></tp:taxon-name></italic> can easily be differentiated from syntopic populations of <italic><tp:taxon-name><tp:taxon-name-part taxon-name-part-type="genus">Aphonopelma</tp:taxon-name-part> <tp:taxon-name-part taxon-name-part-type="species">chalcodes</tp:taxon-name-part></tp:taxon-name></italic>, <italic><tp:taxon-name><tp:taxon-name-part taxon-name-part-type="genus">Aphonopelma</tp:taxon-name-part> <tp:taxon-name-part taxon-name-part-type="species">catalina</tp:taxon-name-part></tp:taxon-name></italic>, and <italic><tp:taxon-name><tp:taxon-name-part taxon-name-part-type="genus">Aphonopelma</tp:taxon-name-part> <tp:taxon-name-part taxon-name-part-type="species">vorhiesi</tp:taxon-name-part></tp:taxon-name></italic> by their smaller size, and can be differentiated from other members of the <italic><tp:taxon-name><tp:taxon-name-part taxon-name-part-type="species">paloma</tp:taxon-name-part></tp:taxon-name></italic> species group by locality. Importantly, <italic><tp:taxon-name><tp:taxon-name-part taxon-name-part-type="genus">Aphonopelma</tp:taxon-name-part> <tp:taxon-name-part taxon-name-part-type="species">saguaro</tp:taxon-name-part></tp:taxon-name></italic> males either possess a swollen or slightly swollen femur III, which is different from the normal femur found in <italic><tp:taxon-name><tp:taxon-name-part taxon-name-part-type="genus">Aphonopelma</tp:taxon-name-part> <tp:taxon-name-part taxon-name-part-type="species">parvum</tp:taxon-name-part></tp:taxon-name></italic>. The most significant measurements that distinguish male <italic><tp:taxon-name><tp:taxon-name-part taxon-name-part-type="genus">Aphonopelma</tp:taxon-name-part> <tp:taxon-name-part taxon-name-part-type="species">saguaro</tp:taxon-name-part></tp:taxon-name></italic> from its closely related phylogenetic and syntopic species are <abbrev xmlns:xlink="http://www.w3.org/1999/xlink" xlink:title="femur I length retrolateral aspect" xlink:type="simple">F1</abbrev>, <abbrev xmlns:xlink="http://www.w3.org/1999/xlink" xlink:title="length of the carapace" xlink:type="simple">Cl</abbrev>, and the extent of scopulation on metatarsus IV. Male <italic><tp:taxon-name><tp:taxon-name-part taxon-name-part-type="genus">Aphonopelma</tp:taxon-name-part> <tp:taxon-name-part taxon-name-part-type="species">saguaro</tp:taxon-name-part></tp:taxon-name></italic> can be distinguished by possessing a larger <abbrev xmlns:xlink="http://www.w3.org/1999/xlink" xlink:title="length of the carapace" xlink:type="simple">Cl</abbrev>/<abbrev xmlns:xlink="http://www.w3.org/1999/xlink" xlink:title="metatarsus III length" xlink:type="simple">M3</abbrev> (≥1.17; 1.17–1.25) than <italic><tp:taxon-name><tp:taxon-name-part taxon-name-part-type="genus">Aphonopelma</tp:taxon-name-part> <tp:taxon-name-part taxon-name-part-type="species">superstitionense</tp:taxon-name-part></tp:taxon-name></italic> (≤1.12; 1.05–1.12); a smaller <abbrev xmlns:xlink="http://www.w3.org/1999/xlink" xlink:title="femur I length retrolateral aspect" xlink:type="simple">F1</abbrev>/<abbrev xmlns:xlink="http://www.w3.org/1999/xlink" xlink:title="tibia III length" xlink:type="simple">T3</abbrev> (≤1.51; 1.42–1.51) than <italic><tp:taxon-name><tp:taxon-name-part taxon-name-part-type="genus">Aphonopelma</tp:taxon-name-part> <tp:taxon-name-part taxon-name-part-type="species">catalina</tp:taxon-name-part></tp:taxon-name></italic> (≥1.69; 1.69–1.97) and <italic><tp:taxon-name><tp:taxon-name-part taxon-name-part-type="genus">Aphonopelma</tp:taxon-name-part> <tp:taxon-name-part taxon-name-part-type="species">paloma</tp:taxon-name-part></tp:taxon-name></italic> (≥1.54; 1.54–1.69); a smaller <abbrev xmlns:xlink="http://www.w3.org/1999/xlink" xlink:title="length of the carapace" xlink:type="simple">Cl</abbrev>/<abbrev xmlns:xlink="http://www.w3.org/1999/xlink" xlink:title="palpal tibia width" xlink:type="simple">PTw</abbrev> (≤4.27; 3.13–4.27) than <italic><tp:taxon-name><tp:taxon-name-part taxon-name-part-type="genus">Aphonopelma</tp:taxon-name-part> <tp:taxon-name-part taxon-name-part-type="species">vorhiesi</tp:taxon-name-part></tp:taxon-name></italic> (≥4.61; 4.61–5.58); and a smaller L4 scopulation extent (14%–26%) than <italic><tp:taxon-name><tp:taxon-name-part taxon-name-part-type="genus">Aphonopelma</tp:taxon-name-part> <tp:taxon-name-part taxon-name-part-type="species">chalcodes</tp:taxon-name-part></tp:taxon-name></italic> (42%–76%) and <italic><tp:taxon-name><tp:taxon-name-part taxon-name-part-type="genus">Aphonopelma</tp:taxon-name-part> <tp:taxon-name-part taxon-name-part-type="species">parvum</tp:taxon-name-part></tp:taxon-name></italic> (36%–44%). There are no significant measurements that separate male <italic><tp:taxon-name><tp:taxon-name-part taxon-name-part-type="genus">Aphonopelma</tp:taxon-name-part> <tp:taxon-name-part taxon-name-part-type="species">saguaro</tp:taxon-name-part></tp:taxon-name></italic> and <italic><tp:taxon-name><tp:taxon-name-part taxon-name-part-type="genus">Aphonopelma</tp:taxon-name-part> <tp:taxon-name-part taxon-name-part-type="species">mareki</tp:taxon-name-part></tp:taxon-name></italic>. The most significant measurement that distinguishes female <italic><tp:taxon-name><tp:taxon-name-part taxon-name-part-type="genus">Aphonopelma</tp:taxon-name-part> <tp:taxon-name-part taxon-name-part-type="species">saguaro</tp:taxon-name-part></tp:taxon-name></italic> from its closely related phylogenetic and syntopic species is <abbrev xmlns:xlink="http://www.w3.org/1999/xlink" xlink:title="tibia I length" xlink:type="simple">T1</abbrev>. Female <italic><tp:taxon-name><tp:taxon-name-part taxon-name-part-type="genus">Aphonopelma</tp:taxon-name-part> <tp:taxon-name-part taxon-name-part-type="species">saguaro</tp:taxon-name-part></tp:taxon-name></italic> can be distinguished by possessing a larger <abbrev xmlns:xlink="http://www.w3.org/1999/xlink" xlink:title="tibia I length" xlink:type="simple">T1</abbrev>/<abbrev xmlns:xlink="http://www.w3.org/1999/xlink" xlink:title="metatarsus IV length" xlink:type="simple">M4</abbrev> (1.02 ± (only 1 specimen)) than <italic><tp:taxon-name><tp:taxon-name-part taxon-name-part-type="species">superstitionense</tp:taxon-name-part></tp:taxon-name></italic> (0.84 ± (only 1 specimen)); a smaller <abbrev xmlns:xlink="http://www.w3.org/1999/xlink" xlink:title="femur I length retrolateral aspect" xlink:type="simple">F1</abbrev>/<abbrev xmlns:xlink="http://www.w3.org/1999/xlink" xlink:title="tibia I length" xlink:type="simple">T1</abbrev> (1.13 ± (only 1 specimen)) than <italic><tp:taxon-name><tp:taxon-name-part taxon-name-part-type="genus">Aphonopelma</tp:taxon-name-part> <tp:taxon-name-part taxon-name-part-type="species">catalina</tp:taxon-name-part></tp:taxon-name></italic> (≥1.21; 1.21–1.22), <italic><tp:taxon-name><tp:taxon-name-part taxon-name-part-type="genus">Aphonopelma</tp:taxon-name-part> <tp:taxon-name-part taxon-name-part-type="species">chalcodes</tp:taxon-name-part></tp:taxon-name></italic> (≥1.25; 1.25–1.42), <italic><tp:taxon-name><tp:taxon-name-part taxon-name-part-type="genus">Aphonopelma</tp:taxon-name-part> <tp:taxon-name-part taxon-name-part-type="species">marxi</tp:taxon-name-part></tp:taxon-name></italic> (≥1.19; 1.19–1.27), <italic><tp:taxon-name><tp:taxon-name-part taxon-name-part-type="genus">Aphonopelma</tp:taxon-name-part> <tp:taxon-name-part taxon-name-part-type="species">parvum</tp:taxon-name-part></tp:taxon-name></italic> (≥1.18; 1.18–1.30), <italic><tp:taxon-name><tp:taxon-name-part taxon-name-part-type="genus">Aphonopelma</tp:taxon-name-part> <tp:taxon-name-part taxon-name-part-type="species">superstitionense</tp:taxon-name-part></tp:taxon-name></italic> (1.30 ± (only 1 specimen)), and <italic><tp:taxon-name><tp:taxon-name-part taxon-name-part-type="genus">Aphonopelma</tp:taxon-name-part> <tp:taxon-name-part taxon-name-part-type="species">vorhiesi</tp:taxon-name-part></tp:taxon-name></italic> (≥1.24; 1.24–1.32). There are no significant measurements that separate female <italic><tp:taxon-name><tp:taxon-name-part taxon-name-part-type="genus">Aphonopelma</tp:taxon-name-part> <tp:taxon-name-part taxon-name-part-type="species">saguaro</tp:taxon-name-part></tp:taxon-name></italic> and <italic><tp:taxon-name><tp:taxon-name-part taxon-name-part-type="genus">Aphonopelma</tp:taxon-name-part> <tp:taxon-name-part taxon-name-part-type="species">paloma</tp:taxon-name-part></tp:taxon-name></italic>.</p><fig id="F129" position="float" orientation="portrait"><label>Figure 129.</label><caption><p>
          <italic><tp:taxon-name><tp:taxon-name-part taxon-name-part-type="genus">Aphonopelma</tp:taxon-name-part> <tp:taxon-name-part taxon-name-part-type="species">saguaro</tp:taxon-name-part></tp:taxon-name></italic> sp. n. live photographs. Female paratype (L) - APH_3176; Male holotype (R) - APH_3220.</p></caption><graphic xmlns:xlink="http://www.w3.org/1999/xlink" xlink:href="zookeys-560-001-g129.jpg" position="float" orientation="portrait" xlink:type="simple" id="oo_76517.jpg"/></fig></tp:treatment-sec><tp:treatment-sec sec-type="Description of male holotype"><title>Description of male holotype</title><p>(APH_3220; Fig. <xref ref-type="fig" rid="F130">130</xref>). <italic>Specimen preparation and condition</italic>: Specimen collected wandering and preserved in 80% ethanol; original coloration faded due to preservation. Left legs I, III, IV, and left pedipalp removed for measurements and photographs; stored in vial with specimen. Right legs I-IV removed for DNA and stored at -80°C in the <abbrev xmlns:xlink="http://www.w3.org/1999/xlink" content-type="institution" xlink:title="Auburn University Museum of Natural History; Auburn, Alabama" xlink:type="simple">AUMNH</abbrev> (Auburn, AL). <italic>General coloration</italic>: Faded black/brown. <italic>Cephalothorax</italic>: Carapace 6.165 mm long, 5.719 mm wide; densely clothed with faded pubescence, appressed to surface; fringe covered in longer setae not closely appressed to surface; foveal groove medium deep and recurved; pars cephalica region rises very gradually from foveal groove on a straight plane towards the ocular area; AER slightly procurved, PER very slightly recurved - mostly straight; normal sized chelicerae; clypeus extends forward on a slight curve; <abbrev xmlns:xlink="http://www.w3.org/1999/xlink" xlink:title="labial length" xlink:type="simple">LBl</abbrev> 0.961, <abbrev xmlns:xlink="http://www.w3.org/1999/xlink" xlink:title="labial width" xlink:type="simple">LBw</abbrev> 1.148; sternum hirsute, clothed with faded, densely packed, short setae. <italic>Abdomen</italic>: Densely clothed in short black/brown pubescence with numerous longer, lighter setae interspersed (generally red or orange <italic>in situ</italic>); dense dorsal patch of black Type I urticating bristles (<xref ref-type="bibr" rid="B20">Cooke et al. 1972</xref>) - smaller and distinct from large species. <italic>Legs</italic>: Hirsute; densely clothed in faded pubescence. Metatarsus I slightly curved. <abbrev xmlns:xlink="http://www.w3.org/1999/xlink" xlink:title="femur I length retrolateral aspect" xlink:type="simple">F1</abbrev> 6.232; <abbrev xmlns:xlink="http://www.w3.org/1999/xlink" xlink:title="femur I width" xlink:type="simple">F1w</abbrev> 1.593; <abbrev xmlns:xlink="http://www.w3.org/1999/xlink" xlink:title="patella I length" xlink:type="simple">P1</abbrev> 2.444; <abbrev xmlns:xlink="http://www.w3.org/1999/xlink" xlink:title="tibia I length" xlink:type="simple">T1</abbrev> 5.62; <abbrev xmlns:xlink="http://www.w3.org/1999/xlink" xlink:title="metatarsus I length" xlink:type="simple">M1</abbrev> 4.346; <abbrev xmlns:xlink="http://www.w3.org/1999/xlink" xlink:title="tarsus I length" xlink:type="simple">A1</abbrev> 3.053; <abbrev xmlns:xlink="http://www.w3.org/1999/xlink" xlink:title="femur III length prolateral aspect" xlink:type="simple">F3</abbrev> 5.31; <abbrev xmlns:xlink="http://www.w3.org/1999/xlink" xlink:title="femur III width" xlink:type="simple">F3w</abbrev> 1.985; <abbrev xmlns:xlink="http://www.w3.org/1999/xlink" xlink:title="patella III length" xlink:type="simple">P3</abbrev> 2.071; <abbrev xmlns:xlink="http://www.w3.org/1999/xlink" xlink:title="tibia III length" xlink:type="simple">T3</abbrev> 4.241; <abbrev xmlns:xlink="http://www.w3.org/1999/xlink" xlink:title="metatarsus III length" xlink:type="simple">M3</abbrev> 4.952; <abbrev xmlns:xlink="http://www.w3.org/1999/xlink" xlink:title="tarsus III length" xlink:type="simple">A3</abbrev> 3.449; <abbrev xmlns:xlink="http://www.w3.org/1999/xlink" xlink:title="femur IV length prolateral aspect" xlink:type="simple">F4</abbrev> 6.314; <abbrev xmlns:xlink="http://www.w3.org/1999/xlink" xlink:title="femur IV width" xlink:type="simple">F4w</abbrev> 1.736; <abbrev xmlns:xlink="http://www.w3.org/1999/xlink" xlink:title="patella IV length" xlink:type="simple">P4</abbrev> 2.216; <abbrev xmlns:xlink="http://www.w3.org/1999/xlink" xlink:title="tibia IV length" xlink:type="simple">T4</abbrev> 5.541; <abbrev xmlns:xlink="http://www.w3.org/1999/xlink" xlink:title="metatarsus IV length" xlink:type="simple">M4</abbrev> 6.215; <abbrev xmlns:xlink="http://www.w3.org/1999/xlink" xlink:title="tarsus IV length" xlink:type="simple">A4</abbrev> 3.704; femur III is swollen. All tarsi fully scopulate. Extent of metatarsal scopulation: leg III (<abbrev xmlns:xlink="http://www.w3.org/1999/xlink" xlink:title="ratio of the extent of metatarsus III scopulation length of scopulation/ventral length of metatarsus III" xlink:type="simple">SC3</abbrev>) = 38.0%; leg IV (<abbrev xmlns:xlink="http://www.w3.org/1999/xlink" xlink:title="ratio of the extent of metatarsus IV scopulation length of scopulation/ventral length of metatarsus IV" xlink:type="simple">SC4</abbrev>) = 19.2%. Three ventral spinose setae, two <!--PageBreak--><!--PageBreak-->prolateral, and one retrolateral spinose seta on metatarsus III; seven ventral spinose setae and one retrolateral on metatarsus IV; two prolateral spinose setae and three ventral spinose setae on tibia I; one ventral spinose seta on patella I; one megaspine present on the retrolateral tibia, at the apex of the mating clasper; two megaspines on the apex on the retrolateral branch of the tibial apophyses. <italic>Coxa I</italic>: Prolateral surface covered by fine, hair-like setae. <italic>Pedipalps</italic>: Hirsute; densely clothed in the same setal color as the other legs, with numerous longer ventral setae; one spinose seta at the apical, prolateral femur; one spinose seta on the prolateral patella; four prolateral spinose setae and one ventral on the palpal tibia; <abbrev xmlns:xlink="http://www.w3.org/1999/xlink" xlink:title="palpal tibia length retrolateral aspect" xlink:type="simple">PTl</abbrev> 3.953, <abbrev xmlns:xlink="http://www.w3.org/1999/xlink" xlink:title="palpal tibia width" xlink:type="simple">PTw</abbrev> 1.445. Palpal bulb is very short and stout. When extended, embolus tapers with a curve to the retrolateral side; embolus slender, no keels; distinct dorsal and ventral transition from bulb to embolus.</p><fig id="F130" position="float" orientation="portrait"><label>Figure 130.</label><caption><p>
          <italic><tp:taxon-name><tp:taxon-name-part taxon-name-part-type="genus">Aphonopelma</tp:taxon-name-part> <tp:taxon-name-part taxon-name-part-type="species">saguaro</tp:taxon-name-part></tp:taxon-name></italic> sp. n. <bold>A–I</bold> male holotype, APH_3220 <bold>A</bold> dorsal view of carapace, scale bar = 2.5mm <bold>B</bold> prolateral view of coxa I <bold>C</bold> dorsal view of femur III <bold>D</bold> ventral view of metatarsus III, scale bar = 2mm <bold>E</bold> ventral view of metatarsus IV, scale bar = 2mm <bold>F</bold> prolateral view of L pedipalp and palpal tibia, scale bar = 2.5mm <bold>G</bold> dorsal view of palpal bulb <bold>H</bold> retrolateral view of palpal bulb, scale bar = 0.5mm <bold>I</bold> prolateral view of tibia I (mating clasper), scale bar = 2mm.</p></caption><graphic xmlns:xlink="http://www.w3.org/1999/xlink" xlink:href="zookeys-560-001-g130.jpg" position="float" orientation="portrait" xlink:type="simple" id="oo_76519.jpg"/></fig><p>
            <bold>Variation (6).</bold> <abbrev xmlns:xlink="http://www.w3.org/1999/xlink" xlink:title="length of the carapace" xlink:type="simple">Cl</abbrev> 4.554–6.165 (5.362±0.25), <abbrev xmlns:xlink="http://www.w3.org/1999/xlink" xlink:title="width of the carapace" xlink:type="simple">Cw</abbrev> 4.074–5.719 (4.998±0.23), <abbrev xmlns:xlink="http://www.w3.org/1999/xlink" xlink:title="labial length" xlink:type="simple">LBl</abbrev> 0.576–0.961 (0.745±0.06), <abbrev xmlns:xlink="http://www.w3.org/1999/xlink" xlink:title="labial width" xlink:type="simple">LBw</abbrev> 0.816–1.148 (0.997±0.05), <abbrev xmlns:xlink="http://www.w3.org/1999/xlink" xlink:title="femur I length retrolateral aspect" xlink:type="simple">F1</abbrev> 4.764–6.232 (5.717±0.21), <abbrev xmlns:xlink="http://www.w3.org/1999/xlink" xlink:title="femur I width" xlink:type="simple">F1w</abbrev> 1.121–1.593 (1.387±0.07), <abbrev xmlns:xlink="http://www.w3.org/1999/xlink" xlink:title="patella I length" xlink:type="simple">P1</abbrev> 1.732–2.444 (2.106±0.1), <abbrev xmlns:xlink="http://www.w3.org/1999/xlink" xlink:title="tibia I length" xlink:type="simple">T1</abbrev> 4.33–5.674 (5.158±0.2), <abbrev xmlns:xlink="http://www.w3.org/1999/xlink" xlink:title="metatarsus I length" xlink:type="simple">M1</abbrev> 3.394–4.346 (3.964±0.14), <abbrev xmlns:xlink="http://www.w3.org/1999/xlink" xlink:title="tarsus I length" xlink:type="simple">A1</abbrev> 2.542–3.241 (2.949±0.1), L1 length 16.76–21.695 (19.894±0.74), <abbrev xmlns:xlink="http://www.w3.org/1999/xlink" xlink:title="femur III length prolateral aspect" xlink:type="simple">F3</abbrev> 3.941–5.31 (4.772±0.21), <abbrev xmlns:xlink="http://www.w3.org/1999/xlink" xlink:title="femur III width" xlink:type="simple">F3w</abbrev> 1.268–1.985 (1.666±0.11), <abbrev xmlns:xlink="http://www.w3.org/1999/xlink" xlink:title="patella III length" xlink:type="simple">P3</abbrev> 1.481–2.071 (1.777±0.09), <abbrev xmlns:xlink="http://www.w3.org/1999/xlink" xlink:title="tibia III length" xlink:type="simple">T3</abbrev> 3.289–4.241 (3.892±0.15), <abbrev xmlns:xlink="http://www.w3.org/1999/xlink" xlink:title="metatarsus III length" xlink:type="simple">M3</abbrev> 3.643–4.952 (4.449±0.21), <abbrev xmlns:xlink="http://www.w3.org/1999/xlink" xlink:title="tarsus III length" xlink:type="simple">A3</abbrev> 2.633–3.581 (3.156±0.15), L3 length 14.985–20.023 (18.046±0.79), <abbrev xmlns:xlink="http://www.w3.org/1999/xlink" xlink:title="femur IV length prolateral aspect" xlink:type="simple">F4</abbrev> 4.683–6.314 (5.591±0.23), <abbrev xmlns:xlink="http://www.w3.org/1999/xlink" xlink:title="femur IV width" xlink:type="simple">F4w</abbrev> 1.037–1.736 (1.306±0.09), <abbrev xmlns:xlink="http://www.w3.org/1999/xlink" xlink:title="patella IV length" xlink:type="simple">P4</abbrev> 1.541–2.216 (1.917±0.09), <abbrev xmlns:xlink="http://www.w3.org/1999/xlink" xlink:title="tibia IV length" xlink:type="simple">T4</abbrev> 4.435–5.664 (5.152±0.19), <abbrev xmlns:xlink="http://www.w3.org/1999/xlink" xlink:title="metatarsus IV length" xlink:type="simple">M4</abbrev> 4.675–6.393 (5.661±0.25), <abbrev xmlns:xlink="http://www.w3.org/1999/xlink" xlink:title="tarsus IV length" xlink:type="simple">A4</abbrev> 3.212–3.993 (3.497±0.12), L4 length 18.545–23.99 (21.817±0.82), <abbrev xmlns:xlink="http://www.w3.org/1999/xlink" xlink:title="palpal tibia length retrolateral aspect" xlink:type="simple">PTl</abbrev> 3.036–3.953 (3.612±0.14), <abbrev xmlns:xlink="http://www.w3.org/1999/xlink" xlink:title="palpal tibia width" xlink:type="simple">PTw</abbrev> 1.238–1.644 (1.449±0.06), <abbrev xmlns:xlink="http://www.w3.org/1999/xlink" xlink:title="ratio of the extent of metatarsus III scopulation length of scopulation/ventral length of metatarsus III" xlink:type="simple">SC3</abbrev> ratio 0.306–0.521 (0.402±0.03), <abbrev xmlns:xlink="http://www.w3.org/1999/xlink" xlink:title="ratio of the extent of metatarsus IV scopulation length of scopulation/ventral length of metatarsus IV" xlink:type="simple">SC4</abbrev> ratio 0.146–0.263 (0.202±0.02), Coxa I setae = fine &amp; thin hair-like, <abbrev xmlns:xlink="http://www.w3.org/1999/xlink" xlink:title="femur III length prolateral aspect" xlink:type="simple">F3</abbrev> condition = slightly swollen/swollen.</p></tp:treatment-sec><tp:treatment-sec sec-type="Description of female paratype"><title>Description of female paratype</title><p>(APH_3176; Fig. <xref ref-type="fig" rid="F131">131</xref>). <italic>Specimen preparation and condition</italic>: Specimen collected live from burrow, preserved in 80% ethanol; original coloration faded due to preservation. Left legs I, III, IV, and pedipalp removed for photographs and measurements; stored in vial with specimen. Right legs I-IV removed for DNA and stored at -80°C in the <abbrev xmlns:xlink="http://www.w3.org/1999/xlink" content-type="institution" xlink:title="Auburn University Museum of Natural History; Auburn, Alabama" xlink:type="simple">AUMNH</abbrev> (Auburn, AL). Genital plate with spermathecae removed and cleared, stored in vial with specimen. <italic>General coloration</italic>: Faded black/brown. <italic>Cephalothorax</italic>: Carapace 6.86 mm long, 6.033 mm wide; Hirsute, densely clothed with short faded black/brown pubescence closely appressed to surface; fringe densely covered in slightly longer setae; foveal groove medium deep and recurved; pars cephalica region gently rises from thoracic furrow, arching anteriorly toward ocular area; AER slightly procurved, PER very slightly recurved; chelicerae robust, clypeus extends on a curve; <abbrev xmlns:xlink="http://www.w3.org/1999/xlink" xlink:title="labial length" xlink:type="simple">LBl</abbrev> 1.087, <abbrev xmlns:xlink="http://www.w3.org/1999/xlink" xlink:title="labial width" xlink:type="simple">LBw</abbrev> 1.239; sternum hirsute, clothed with short faded setae. <italic>Abdomen</italic>: Densely clothed dorsally in short faded black setae with longer, lighter setae (generally red or orange <italic>in situ</italic>) focused near the urticating patch; dense dorsal patch of black Type I urticating bristles (<xref ref-type="bibr" rid="B20">Cooke et al. 1972</xref>) - smaller and distinct from large species. <italic>Spermathecae</italic>: Paired and separate, with capitate bulbs, short, widening towards the bases; not fused. <italic>Legs</italic>: Hirsute; densely clothed in short faded black/brown pubescence; <abbrev xmlns:xlink="http://www.w3.org/1999/xlink" xlink:title="femur I length retrolateral aspect" xlink:type="simple">F1</abbrev> 5.361; <abbrev xmlns:xlink="http://www.w3.org/1999/xlink" xlink:title="femur I width" xlink:type="simple">F1w</abbrev> 2.073; <abbrev xmlns:xlink="http://www.w3.org/1999/xlink" xlink:title="patella I length" xlink:type="simple">P1</abbrev> 2.34; <abbrev xmlns:xlink="http://www.w3.org/1999/xlink" xlink:title="tibia I length" xlink:type="simple">T1</abbrev> 4.718; <abbrev xmlns:xlink="http://www.w3.org/1999/xlink" xlink:title="metatarsus I length" xlink:type="simple">M1</abbrev> 3.253; <abbrev xmlns:xlink="http://www.w3.org/1999/xlink" xlink:title="tarsus I length" xlink:type="simple">A1</abbrev> 3.049; L1 length 18.721; <abbrev xmlns:xlink="http://www.w3.org/1999/xlink" xlink:title="femur III length prolateral aspect" xlink:type="simple">F3</abbrev> 4.431; <abbrev xmlns:xlink="http://www.w3.org/1999/xlink" xlink:title="femur III width" xlink:type="simple">F3w</abbrev> 1.838; <abbrev xmlns:xlink="http://www.w3.org/1999/xlink" xlink:title="patella III length" xlink:type="simple">P3</abbrev> 2.042; <abbrev xmlns:xlink="http://www.w3.org/1999/xlink" xlink:title="tibia III length" xlink:type="simple">T3</abbrev> 3.361; <abbrev xmlns:xlink="http://www.w3.org/1999/xlink" xlink:title="metatarsus III length" xlink:type="simple">M3</abbrev> 3.261; <!--PageBreak--><!--PageBreak--><abbrev xmlns:xlink="http://www.w3.org/1999/xlink" xlink:title="tarsus III length" xlink:type="simple">A3</abbrev> 3.124; L3 length 16.219; <abbrev xmlns:xlink="http://www.w3.org/1999/xlink" xlink:title="femur IV length prolateral aspect" xlink:type="simple">F4</abbrev> 5.828; <abbrev xmlns:xlink="http://www.w3.org/1999/xlink" xlink:title="femur IV width" xlink:type="simple">F4w</abbrev> 1.782; <abbrev xmlns:xlink="http://www.w3.org/1999/xlink" xlink:title="patella IV length" xlink:type="simple">P4</abbrev> 2.412; <abbrev xmlns:xlink="http://www.w3.org/1999/xlink" xlink:title="tibia IV length" xlink:type="simple">T4</abbrev> 4.814; <abbrev xmlns:xlink="http://www.w3.org/1999/xlink" xlink:title="metatarsus IV length" xlink:type="simple">M4</abbrev> 4.607; <abbrev xmlns:xlink="http://www.w3.org/1999/xlink" xlink:title="tarsus IV length" xlink:type="simple">A4</abbrev> 3.521; L4 length 21.182. All tarsi fully scopulate. Extent of metatarsal scopulation: leg III (<abbrev xmlns:xlink="http://www.w3.org/1999/xlink" xlink:title="ratio of the extent of metatarsus III scopulation length of scopulation/ventral length of metatarsus III" xlink:type="simple">SC3</abbrev>) = 49.0%; leg IV (<abbrev xmlns:xlink="http://www.w3.org/1999/xlink" xlink:title="ratio of the extent of metatarsus IV scopulation length of scopulation/ventral length of metatarsus IV" xlink:type="simple">SC4</abbrev>) = 21.8%. Two ventral spinose setae and two prolateral spinose setae on metatarsus III; seven ventral spinose setae and one prolateral spinose seta on metatarsus IV. <italic>Coxa I</italic>: Prolateral surface covered by very thin tapered and fine, hair-like setae. <italic>Pedipalps</italic>: Densely clothed in the same setal color as the other legs; one spinose seta on the apical, prolateral femur; five prolateral spinose setae (two at the apical, prolateral border with the tarsus) and one ventral spinose seta on the tibia.</p><fig id="F131" position="float" orientation="portrait"><label>Figure 131.</label><caption><p>
          <italic><tp:taxon-name><tp:taxon-name-part taxon-name-part-type="genus">Aphonopelma</tp:taxon-name-part> <tp:taxon-name-part taxon-name-part-type="species">saguaro</tp:taxon-name-part></tp:taxon-name></italic> sp. n. <bold>A–F</bold> female paratype, APH_3176 <bold>A</bold> dorsal view of carapace, scale bar = 3mm <bold>B</bold> prolateral view of coxa I <bold>C</bold> ventral view of metatarsus III, scale bar = 1.5mm <bold>D</bold> ventral view of metatarsus IV, scale bar = 1.5mm <bold>E</bold> prolateral view of L pedipalp and palpal tibia <bold>F</bold> cleared spermathecae.</p></caption><graphic xmlns:xlink="http://www.w3.org/1999/xlink" xlink:href="zookeys-560-001-g131.jpg" position="float" orientation="portrait" xlink:type="simple" id="oo_76521.jpg"/></fig></tp:treatment-sec><tp:treatment-sec sec-type="material"><title>Material examined.</title><p>
            <bold>United States: Arizona: Pima</bold>: Sabino Canyon, Tucson, <named-content xmlns:xlink="http://www.w3.org/1999/xlink" content-type="dwc:verbatimCoordinates" xlink:type="simple">32.316614 -110.81745</named-content> <sup>5</sup>, 2818ft., [APH_2540, date unknown, 1♂, O. Bryant, <named-content xmlns:xlink="http://www.w3.org/1999/xlink" content-type="dwc:institutional_code" xlink:type="simple">AMNH</named-content>]; <named-content xmlns:xlink="http://www.w3.org/1999/xlink" content-type="dwc:verbatimCoordinates" xlink:type="simple">32.3132 -110.811875</named-content> <sup>2</sup>, 2718ft., [APH_3219, 22/11/2014, 1♂, Philip MacDuff, <abbrev xmlns:xlink="http://www.w3.org/1999/xlink" content-type="institution" xlink:title="Auburn University Museum of Natural History; Auburn, Alabama" xlink:type="simple">AUMNH</abbrev>]; <named-content xmlns:xlink="http://www.w3.org/1999/xlink" content-type="dwc:verbatimCoordinates" xlink:type="simple">32.322533 -110.809561</named-content> <sup>2</sup>, 2774ft., [APH_3220, 23/11/2014, 1♂, Philip MacDuff, <abbrev xmlns:xlink="http://www.w3.org/1999/xlink" content-type="institution" xlink:title="Auburn University Museum of Natural History; Auburn, Alabama" xlink:type="simple">AUMNH</abbrev>]; Bear Canyon, Tucson, <named-content xmlns:xlink="http://www.w3.org/1999/xlink" content-type="dwc:verbatimCoordinates" xlink:type="simple">32.315814 -110.79015</named-content> <sup>2</sup>, 2857ft., [APH_3221, 3/12/2014, 1♂, Philip MacDuff, <abbrev xmlns:xlink="http://www.w3.org/1999/xlink" content-type="institution" xlink:title="Auburn University Museum of Natural History; Auburn, Alabama" xlink:type="simple">AUMNH</abbrev>]; <named-content xmlns:xlink="http://www.w3.org/1999/xlink" content-type="dwc:verbatimCoordinates" xlink:type="simple">32.31655 -110.788878</named-content> <sup>2</sup>, 2871ft., [APH_3222, 3/12/2014, 1♂, Philip MacDuff, <abbrev xmlns:xlink="http://www.w3.org/1999/xlink" content-type="institution" xlink:title="Auburn University Museum of Natural History; Auburn, Alabama" xlink:type="simple">AUMNH</abbrev>]; <named-content xmlns:xlink="http://www.w3.org/1999/xlink" content-type="dwc:verbatimCoordinates" xlink:type="simple">32.314594 -110.794006</named-content> <sup>2</sup>, 2814ft., [APH_3223, 3/12/2014, 1♂, Philip MacDuff, <abbrev xmlns:xlink="http://www.w3.org/1999/xlink" content-type="institution" xlink:title="Auburn University Museum of Natural History; Auburn, Alabama" xlink:type="simple">AUMNH</abbrev>]; Saguaro National Park, off Cactus Forest Loop Dr, before Mica View picnic area, <named-content xmlns:xlink="http://www.w3.org/1999/xlink" content-type="dwc:verbatimCoordinates" xlink:type="simple">32.198568 -110.735614</named-content> <sup>1</sup>, 2944ft., [APH_3176, 12/11/2013, 1♀, Brent E. Hendrixson, Chris A. Hamilton, <abbrev xmlns:xlink="http://www.w3.org/1999/xlink" content-type="institution" xlink:title="Auburn University Museum of Natural History; Auburn, Alabama" xlink:type="simple">AUMNH</abbrev>].</p></tp:treatment-sec><tp:treatment-sec sec-type="Distribution and natural history"><title>Distribution and natural history.</title><p>
            <italic><tp:taxon-name><tp:taxon-name-part taxon-name-part-type="genus">Aphonopelma</tp:taxon-name-part> <tp:taxon-name-part taxon-name-part-type="species">saguaro</tp:taxon-name-part></tp:taxon-name></italic> can be found inhabiting the Madrean Archipelago and Sonoran Basin and Range Level III Ecoregions in southeastern Arizona where their distribution occurs in the foothills and lower canyons of the Santa Catalina and Rincon Mountains (Fig. <xref ref-type="fig" rid="F132">132</xref>). <italic><tp:taxon-name><tp:taxon-name-part taxon-name-part-type="genus">Aphonopelma</tp:taxon-name-part> <tp:taxon-name-part taxon-name-part-type="species">saguaro</tp:taxon-name-part></tp:taxon-name></italic> can be found in syntopy with <italic><tp:taxon-name><tp:taxon-name-part taxon-name-part-type="genus">Aphonopelma</tp:taxon-name-part> <tp:taxon-name-part taxon-name-part-type="species">catalina</tp:taxon-name-part></tp:taxon-name></italic>, <italic><tp:taxon-name><tp:taxon-name-part taxon-name-part-type="genus">Aphonopelma</tp:taxon-name-part> <tp:taxon-name-part taxon-name-part-type="species">chalcodes</tp:taxon-name-part></tp:taxon-name></italic> and <italic><tp:taxon-name><tp:taxon-name-part taxon-name-part-type="genus">Aphonopelma</tp:taxon-name-part> <tp:taxon-name-part taxon-name-part-type="species">vorhiesi</tp:taxon-name-part></tp:taxon-name></italic>. The breeding season, when mature males abandon their burrows in search of females, occurs during the late fall and early winter (November–December).</p><fig id="F132" position="float" orientation="portrait"><label>Figure 132.</label><caption><p>
          <italic><tp:taxon-name><tp:taxon-name-part taxon-name-part-type="genus">Aphonopelma</tp:taxon-name-part> <tp:taxon-name-part taxon-name-part-type="species">saguaro</tp:taxon-name-part></tp:taxon-name></italic> sp. n. distribution of known specimens. There is no predicted distribution map due to the limited number of sampling localities and restricted distribution this species possesses.</p></caption><graphic xmlns:xlink="http://www.w3.org/1999/xlink" xlink:href="zookeys-560-001-g132.jpg" position="float" orientation="portrait" xlink:type="simple" id="oo_76522.jpg"/></fig></tp:treatment-sec><tp:treatment-sec sec-type="Conservation status"><title>Conservation status.</title><p>
            <italic><tp:taxon-name><tp:taxon-name-part taxon-name-part-type="genus">Aphonopelma</tp:taxon-name-part> <tp:taxon-name-part taxon-name-part-type="species">saguaro</tp:taxon-name-part></tp:taxon-name></italic> appears to have a limited distribution restricted to the foothills and lower canyons in and around the Santa Catalina and Rincon Mountains. As evidenced by only one specimen previously collected and deposited in a museum collection prior to this study, <italic><tp:taxon-name><tp:taxon-name-part taxon-name-part-type="genus">Aphonopelma</tp:taxon-name-part> <tp:taxon-name-part taxon-name-part-type="species">saguaro</tp:taxon-name-part></tp:taxon-name></italic> can be difficult to find due to the cryptic nature of their burrows and narrow window of activity during the year. The Tucson Metropolitan area is experiencing rapid growth and recreational activities in the Santa Catalina and Rincon Mountains threaten suitable habitat for this species. The status of <italic><tp:taxon-name><tp:taxon-name-part taxon-name-part-type="genus">Aphonopelma</tp:taxon-name-part> <tp:taxon-name-part taxon-name-part-type="species">saguaro</tp:taxon-name-part></tp:taxon-name></italic> seems secure (e.g., protection in Saguaro National Park) but should be monitored.</p></tp:treatment-sec><tp:treatment-sec sec-type="Remarks"><title>Remarks.</title><p>Other important ratios that distinguish males: <italic><tp:taxon-name><tp:taxon-name-part taxon-name-part-type="genus">Aphonopelma</tp:taxon-name-part> <tp:taxon-name-part taxon-name-part-type="species">saguaro</tp:taxon-name-part></tp:taxon-name></italic> possess a larger <abbrev xmlns:xlink="http://www.w3.org/1999/xlink" xlink:title="tibia III length" xlink:type="simple">T3</abbrev>/<abbrev xmlns:xlink="http://www.w3.org/1999/xlink" xlink:title="femur IV length prolateral aspect" xlink:type="simple">F4</abbrev> (≥0.67; 0.67–0.71) than <italic><tp:taxon-name><tp:taxon-name-part taxon-name-part-type="genus">Aphonopelma</tp:taxon-name-part> <tp:taxon-name-part taxon-name-part-type="species">paloma</tp:taxon-name-part></tp:taxon-name></italic> (≤0.64; 0.57–0.64) and <italic><tp:taxon-name><tp:taxon-name-part taxon-name-part-type="genus">Aphonopelma</tp:taxon-name-part> <tp:taxon-name-part taxon-name-part-type="species">parvum</tp:taxon-name-part></tp:taxon-name></italic> (≤0.66; 0.61–0.66); a larger <abbrev xmlns:xlink="http://www.w3.org/1999/xlink" xlink:title="palpal tibia length retrolateral aspect" xlink:type="simple">PTl</abbrev>/<abbrev xmlns:xlink="http://www.w3.org/1999/xlink" xlink:title="femur IV length prolateral aspect" xlink:type="simple">F4</abbrev> (≥0.62; 0.62–0.66) than <italic><tp:taxon-name><tp:taxon-name-part taxon-name-part-type="genus">Aphonopelma</tp:taxon-name-part> <tp:taxon-name-part taxon-name-part-type="species">chalcodes</tp:taxon-name-part></tp:taxon-name></italic> (≤0.62; 0.52–0.62), <italic><tp:taxon-name><tp:taxon-name-part taxon-name-part-type="genus">Aphonopelma</tp:taxon-name-part> <tp:taxon-name-part taxon-name-part-type="species">superstitionense</tp:taxon-name-part></tp:taxon-name></italic> (≤0.59; 0.55–0.59), and <italic><tp:taxon-name><tp:taxon-name-part taxon-name-part-type="genus">Aphonopelma</tp:taxon-name-part> <tp:taxon-name-part taxon-name-part-type="species">vorhiesi</tp:taxon-name-part></tp:taxon-name></italic> (≤0.62; 0.55–0.62); a smaller <abbrev xmlns:xlink="http://www.w3.org/1999/xlink" xlink:title="length of the carapace" xlink:type="simple">Cl</abbrev>/<abbrev xmlns:xlink="http://www.w3.org/1999/xlink" xlink:title="metatarsus III length" xlink:type="simple">M3</abbrev> (≤1.25; 1.17–1.25) than <italic><tp:taxon-name><tp:taxon-name-part taxon-name-part-type="genus">Aphonopelma</tp:taxon-name-part> <tp:taxon-name-part taxon-name-part-type="species">catalina</tp:taxon-name-part></tp:taxon-name></italic> (≥1.26; 1.26–1.42); a smaller <abbrev xmlns:xlink="http://www.w3.org/1999/xlink" xlink:title="femur I length retrolateral aspect" xlink:type="simple">F1</abbrev>/<abbrev xmlns:xlink="http://www.w3.org/1999/xlink" xlink:title="tibia III length" xlink:type="simple">T3</abbrev> (≤1.51; 1.42–1.51) than <italic><tp:taxon-name><tp:taxon-name-part taxon-name-part-type="genus">Aphonopelma</tp:taxon-name-part> <tp:taxon-name-part taxon-name-part-type="species">parvum</tp:taxon-name-part></tp:taxon-name></italic> (≥1.56; 1.56–1.70); a smaller <abbrev xmlns:xlink="http://www.w3.org/1999/xlink" xlink:title="length of the carapace" xlink:type="simple">Cl</abbrev>/<abbrev xmlns:xlink="http://www.w3.org/1999/xlink" xlink:title="palpal tibia width" xlink:type="simple">PTw</abbrev> (≤4.27; 3.13–4.27) than <italic><tp:taxon-name><tp:taxon-name-part taxon-name-part-type="genus">Aphonopelma</tp:taxon-name-part> <tp:taxon-name-part taxon-name-part-type="species">chalcodes</tp:taxon-name-part></tp:taxon-name></italic> (≥5.06; 5.06–6.05) and <italic><tp:taxon-name><tp:taxon-name-part taxon-name-part-type="genus">Aphonopelma</tp:taxon-name-part> <tp:taxon-name-part taxon-name-part-type="species">superstitionense</tp:taxon-name-part></tp:taxon-name></italic> (≥4.40; 4.40–4.72); a smaller L3 scopulation extent (30%–52%) than <italic><tp:taxon-name><tp:taxon-name-part taxon-name-part-type="genus">Aphonopelma</tp:taxon-name-part> <tp:taxon-name-part taxon-name-part-type="species">chalcodes</tp:taxon-name-part></tp:taxon-name></italic> (65%–86%), <italic><tp:taxon-name><tp:taxon-name-part taxon-name-part-type="genus">Aphonopelma</tp:taxon-name-part> <tp:taxon-name-part taxon-name-part-type="species">parvum</tp:taxon-name-part></tp:taxon-name></italic> (60%–65%), <!--PageBreak--><!--PageBreak-->and <italic><tp:taxon-name><tp:taxon-name-part taxon-name-part-type="genus">Aphonopelma</tp:taxon-name-part> <tp:taxon-name-part taxon-name-part-type="species">vorhiesi</tp:taxon-name-part></tp:taxon-name></italic> (53%–62%). Other important ratios that distinguish females: <italic><tp:taxon-name><tp:taxon-name-part taxon-name-part-type="genus">Aphonopelma</tp:taxon-name-part> <tp:taxon-name-part taxon-name-part-type="species">saguaro</tp:taxon-name-part></tp:taxon-name></italic> possess a smaller F3L/W (2.41 ± (only 1 specimen)) than <italic><tp:taxon-name><tp:taxon-name-part taxon-name-part-type="genus">Aphonopelma</tp:taxon-name-part> <tp:taxon-name-part taxon-name-part-type="species">catalina</tp:taxon-name-part></tp:taxon-name></italic> (≥2.93; 2.93–2.99), <italic><tp:taxon-name><tp:taxon-name-part taxon-name-part-type="genus">Aphonopelma</tp:taxon-name-part> <tp:taxon-name-part taxon-name-part-type="species">chalcodes</tp:taxon-name-part></tp:taxon-name></italic> (≥2.84; 2.84–3.15), <italic><tp:taxon-name><tp:taxon-name-part taxon-name-part-type="genus">Aphonopelma</tp:taxon-name-part> <tp:taxon-name-part taxon-name-part-type="species">mareki</tp:taxon-name-part></tp:taxon-name></italic> (≥2.66; 2.66–3.00), <italic><tp:taxon-name><tp:taxon-name-part taxon-name-part-type="genus">Aphonopelma</tp:taxon-name-part> <tp:taxon-name-part taxon-name-part-type="species">parvum</tp:taxon-name-part></tp:taxon-name></italic> (≥2.85; 2.85–3.05), <italic><tp:taxon-name><tp:taxon-name-part taxon-name-part-type="genus">Aphonopelma</tp:taxon-name-part> <tp:taxon-name-part taxon-name-part-type="species">superstitionense</tp:taxon-name-part></tp:taxon-name></italic> (2.75 ± (only 1 specimen)), and <italic><tp:taxon-name><tp:taxon-name-part taxon-name-part-type="genus">Aphonopelma</tp:taxon-name-part> <tp:taxon-name-part taxon-name-part-type="species">vorhiesi</tp:taxon-name-part></tp:taxon-name></italic> (≥2.77; 2.77–3.11). Certain morphometrics have potential to be useful, though due to the amounts of variation, small number of specimens, and the small differences between species, no other are claimed to be significant at this time (see Suppl. material <xref ref-type="supplementary-material" rid="S2">2</xref>). During evaluation of traditional two-dimensional PCA morphospace and three-dimensional PCA morphospace (PC1~PC2~PC3), males of <italic><tp:taxon-name><tp:taxon-name-part taxon-name-part-type="genus">Aphonopelma</tp:taxon-name-part> <tp:taxon-name-part taxon-name-part-type="species">saguaro</tp:taxon-name-part></tp:taxon-name></italic> separate from <italic><tp:taxon-name><tp:taxon-name-part taxon-name-part-type="genus">Aphonopelma</tp:taxon-name-part> <tp:taxon-name-part taxon-name-part-type="species">catalina</tp:taxon-name-part></tp:taxon-name></italic>, <italic><tp:taxon-name><tp:taxon-name-part taxon-name-part-type="genus">Aphonopelma</tp:taxon-name-part> <tp:taxon-name-part taxon-name-part-type="species">chalcodes</tp:taxon-name-part></tp:taxon-name></italic>, <italic><tp:taxon-name><tp:taxon-name-part taxon-name-part-type="genus">Aphonopelma</tp:taxon-name-part> <tp:taxon-name-part taxon-name-part-type="species">vorhiesi</tp:taxon-name-part></tp:taxon-name></italic> and <italic><tp:taxon-name><tp:taxon-name-part taxon-name-part-type="genus">Aphonopelma</tp:taxon-name-part> <tp:taxon-name-part taxon-name-part-type="species">parvum</tp:taxon-name-part></tp:taxon-name></italic>, but do not separate from <italic><tp:taxon-name><tp:taxon-name-part taxon-name-part-type="genus">Aphonopelma</tp:taxon-name-part> <tp:taxon-name-part taxon-name-part-type="species">paloma</tp:taxon-name-part></tp:taxon-name></italic>, <italic><tp:taxon-name><tp:taxon-name-part taxon-name-part-type="genus">Aphonopelma</tp:taxon-name-part> <tp:taxon-name-part taxon-name-part-type="species">mareki</tp:taxon-name-part></tp:taxon-name></italic>, or <italic><tp:taxon-name><tp:taxon-name-part taxon-name-part-type="genus">Aphonopelma</tp:taxon-name-part> <tp:taxon-name-part taxon-name-part-type="species">superstitionense</tp:taxon-name-part></tp:taxon-name></italic>. Female <italic><tp:taxon-name><tp:taxon-name-part taxon-name-part-type="genus">Aphonopelma</tp:taxon-name-part> <tp:taxon-name-part taxon-name-part-type="species">saguaro</tp:taxon-name-part></tp:taxon-name></italic> separate from <italic><tp:taxon-name><tp:taxon-name-part taxon-name-part-type="genus">Aphonopelma</tp:taxon-name-part> <tp:taxon-name-part taxon-name-part-type="species">catalina</tp:taxon-name-part></tp:taxon-name></italic>, <italic><tp:taxon-name><tp:taxon-name-part taxon-name-part-type="genus">Aphonopelma</tp:taxon-name-part> <tp:taxon-name-part taxon-name-part-type="species">chalcodes</tp:taxon-name-part></tp:taxon-name></italic>, and <italic><tp:taxon-name><tp:taxon-name-part taxon-name-part-type="genus">Aphonopelma</tp:taxon-name-part> <tp:taxon-name-part taxon-name-part-type="species">vorhiesi</tp:taxon-name-part></tp:taxon-name></italic>, but do not separate from <italic><tp:taxon-name><tp:taxon-name-part taxon-name-part-type="genus">Aphonopelma</tp:taxon-name-part> <tp:taxon-name-part taxon-name-part-type="species">mareki</tp:taxon-name-part></tp:taxon-name></italic>, <italic><tp:taxon-name><tp:taxon-name-part taxon-name-part-type="genus">Aphonopelma</tp:taxon-name-part> <tp:taxon-name-part taxon-name-part-type="species">paloma</tp:taxon-name-part></tp:taxon-name></italic>, <italic><tp:taxon-name><tp:taxon-name-part taxon-name-part-type="genus">Aphonopelma</tp:taxon-name-part> <tp:taxon-name-part taxon-name-part-type="species">parvum</tp:taxon-name-part></tp:taxon-name></italic>, or <italic><tp:taxon-name><tp:taxon-name-part taxon-name-part-type="genus">Aphonopelma</tp:taxon-name-part> <tp:taxon-name-part taxon-name-part-type="species">superstitionense</tp:taxon-name-part></tp:taxon-name></italic> in two-dimensional morphological space, yet when three-dimensional morphospace is plotted, <italic><tp:taxon-name><tp:taxon-name-part taxon-name-part-type="genus">Aphonopelma</tp:taxon-name-part> <tp:taxon-name-part taxon-name-part-type="species">saguaro</tp:taxon-name-part></tp:taxon-name></italic> will separate from <italic><tp:taxon-name><tp:taxon-name-part taxon-name-part-type="genus">Aphonopelma</tp:taxon-name-part> <tp:taxon-name-part taxon-name-part-type="species">parvum</tp:taxon-name-part></tp:taxon-name></italic>. PC1, PC2, and PC3 explain ≥98% of the variation in all analyses. While mtDNA (<italic>CO1</italic>) identifies <italic><tp:taxon-name><tp:taxon-name-part taxon-name-part-type="species">saguaro</tp:taxon-name-part></tp:taxon-name></italic> as a unique and independent lineage, its placement with regards to its sister lineages is not well supported.</p></tp:treatment-sec><tp:treatment-sec><!--Section generated to contain objects referenced in tp:taxon-treatment.--><supplementary-material xmlns:xlink="http://www.w3.org/1999/xlink" id="S4" position="float" orientation="portrait" xlink:type="simple"><label>Supplementary material 4</label><caption><p>Compressed files (.zip) containing supplemental morphology figures.</p></caption><p>Data type: Microsoft Word (.docx), Portable Document Format (.pdf), and Simple Text (.txt).</p><p>Explanation note: Figures (like those provided in the species descriptions) of additional specimens (for species where additional photographs were available), to provide visual reference of the variation possible within <italic><tp:taxon-name><tp:taxon-name-part taxon-name-part-type="genus">Aphonopelma</tp:taxon-name-part></tp:taxon-name></italic> species.</p><media xlink:href="zookeys-560-001-s004.zip" mimetype="application" mime-subtype="x-zip-compressed" position="float" orientation="portrait" xlink:type="simple" id="oo_76561.zip"/><permissions><license xlink:type="simple"><license-p>This dataset is made available under the Open Database License (http://opendatacommons.org/licenses/odbl/1.0/). The Open Database License (ODbL) is a license agreement intended to allow users to freely share, modify, and use this Dataset while maintaining this same freedom for others, provided that the original source and author(s) are credited.</license-p></license></permissions><attrib specific-use="authors">Chris A. Hamilton, Brent E. Hendrixson, Jason E. Bond</attrib></supplementary-material><fig id="F8" position="float" orientation="portrait"><label>Figure 8.</label><caption><p>Species tree of all United States <italic><tp:taxon-name><tp:taxon-name-part taxon-name-part-type="genus">Aphonopelma</tp:taxon-name-part></tp:taxon-name></italic>, inferred from the 455 loci Anchored Enrichment dataset. Species delimitations correspond to our final integrative approach outlined herein. Black circles denote 100% bootstrap support; black squares denote bootstrap support between 99–80%; white squares denote bootstrap support less than 80%. Node support values = based on the RAxML bootstrap support from all trees and all loci. All genealogically exclusive species are identified with a grey bar; <italic><tp:taxon-name><tp:taxon-name-part taxon-name-part-type="genus">Aphonopelma</tp:taxon-name-part> <tp:taxon-name-part taxon-name-part-type="species">iodius</tp:taxon-name-part></tp:taxon-name></italic>, a paraphyletic species as presently defined, is identified by the black boxes. All major species groups are identified by colored boxes.</p></caption><graphic xmlns:xlink="http://www.w3.org/1999/xlink" xlink:href="zookeys-560-001-g008.jpg" position="float" orientation="portrait" xlink:type="simple" id="oo_76263.jpg"/></fig><supplementary-material xmlns:xlink="http://www.w3.org/1999/xlink" id="S2" position="float" orientation="portrait" xlink:type="simple"><label>Supplementary material 2</label><caption><p>Compressed files (.zip) containing <italic><tp:taxon-name><tp:taxon-name-part taxon-name-part-type="genus">Aphonopelma</tp:taxon-name-part></tp:taxon-name></italic> boxplot and PCA morphospace data.</p></caption><p>Data type: Microsoft Excel spreadsheet (.xls), Microsoft Excel comma delimited (.csv), Portable Document Format (.pdf), Simple Text (.txt), and Graphics Interchange Format (.gif).</p><p>Explanation note: All boxplots and PCA morphospace files used in <italic><tp:taxon-name><tp:taxon-name-part taxon-name-part-type="genus">Aphonopelma</tp:taxon-name-part></tp:taxon-name></italic> species boundary determination.</p><media xlink:href="zookeys-560-001-s002.zip" mimetype="application" mime-subtype="x-zip-compressed" position="float" orientation="portrait" xlink:type="simple" id="oo_76556.zip"/><permissions><license xlink:type="simple"><license-p>This dataset is made available under the Open Database License (http://opendatacommons.org/licenses/odbl/1.0/). The Open Database License (ODbL) is a license agreement intended to allow users to freely share, modify, and use this Dataset while maintaining this same freedom for others, provided that the original source and author(s) are credited.</license-p></license></permissions><attrib specific-use="authors">Chris A. Hamilton, Brent E. Hendrixson, Jason E. Bond</attrib></supplementary-material></tp:treatment-sec><ref-list><ref id="B20"><mixed-citation xmlns:xlink="http://www.w3.org/1999/xlink" xlink:type="simple">
          <person-group><name name-style="western"><surname>Cooke</surname><given-names>JAL</given-names></name><name name-style="western"><surname>Roth</surname><given-names>VD</given-names></name><name name-style="western"><surname>Miller</surname><given-names>FH</given-names></name></person-group> (<year>1972</year>) <article-title>The urticating hairs of theraphosid spiders.</article-title> <source>American Museum Novitates</source>, <fpage>1</fpage>–<lpage>43</lpage>.</mixed-citation></ref></ref-list></tp:taxon-treatment>
