# Supplementary material for: Taxonomic revision of the tarantula genus Aphonopelma Pocock, 1901 (Araneae, Mygalomorphae, Theraphosidae) within the United States
Source: Zookeys. 2016 Feb 4;(560):1–340. doi: 10.3897/zookeys.560.6264 (PMC4768370; doi:10.3897/zookeys.560.6264)
Supplement: Supplementary material 1 — Compressed file (.zip) containing two separate locality datasets of Aphonopelma specimens. [file zookeys-560-001-s001.zip]

Archive with 13 entries (10 files):
- Appendix 1/
- Appendix 1/.DS_Store
- __MACOSX/
- __MACOSX/Appendix 1/
- __MACOSX/Appendix 1/._.DS_Store
- Appendix 1/Aphonopelma_specimens.csv
- __MACOSX/Appendix 1/._Aphonopelma_specimens.csv
- Appendix 1/Aphonopelma_specimens.xls
- __MACOSX/Appendix 1/._Aphonopelma_specimens.xls
- Appendix 1/Aphonopelma_specimens_GBIF.csv
- __MACOSX/Appendix 1/._Aphonopelma_specimens_GBIF.csv
- Appendix 1/Aphonopelma_specimens_GBIF.xls
- __MACOSX/Appendix 1/._Aphonopelma_specimens_GBIF.xls
