# Supplementary material for: Taxonomic revision of the tarantula genus Aphonopelma Pocock, 1901 (Araneae, Mygalomorphae, Theraphosidae) within the United States
Source: Zookeys. 2016 Feb 4;(560):1–340. doi: 10.3897/zookeys.560.6264 (PMC4768370; doi:10.3897/zookeys.560.6264)
Supplement: Supplementary material 1 — Compressed file (.zip) containing two separate locality datasets of Aphonopelma specimens. [file zookeys-560-001-s001.zip › Appendix 1/Aphonopelma_specimens.csv]

identifier	genus	species	sex	latitude	longitude	elev	elev_unit	precision	locality	county	state	country	day	month	year	collectors	deposited
APH_0025	Aphonopelma	anax	M	28.3125	-99.40694	570	feet	1	Chaparral Wildlife Management Area, Blocker Pond	Dimmit	TX	USA	12	3	2002	Brent E. Hendrixson, WTAMU Herp Class	AUMNH
APH_0033	Aphonopelma	anax	M	29.59413	-98.47946	934	feet	2	Hollywood Park, 220 Mecca	Bexar	TX	USA	2	6	2006	Connor Shannon, Ryan Tubbesing	AUMNH
APH_0042	Aphonopelma	anax	juv	28.37472	-99.64806	560	feet	1	3 mi NW Catarina on US-83	Dimmitt	TX	USA	12	3	2000	Brent E. Hendrixson	AUMNH
APH_0055	Aphonopelma	anax	M	28.69567	-100.39303	833	feet	1	4.6 mi ESE Eagle Pass (jct US-57) on US-277	Maverick	TX	USA	17	7	2006	Brent E. Hendrixson	AUMNH
APH_0056	Aphonopelma	anax	F	25.61484	-100.47585	2600	feet	1	Canon de la Huasteca		Nuevo Leon	MEX	24	7	2006	Brent E. Hendrixson	AUMNH
APH_0058	Aphonopelma	anax	F	28.69567	-100.39303	833	feet	1	4.6 mi ESE Eagle Pass (jct US-57) on US-277	Maverick	TX	USA	17	7	2006	Brent E. Hendrixson	AUMNH
APH_0084	Aphonopelma	anax	F	28.69567	-100.39303	833	feet	1	4.6 mi ESE Eagle Pass (jct US-57) on US-277	Maverick	TX	USA	17	7	2006	Brent E. Hendrixson	AUMNH
APH_0455	Aphonopelma	anax	F	26.10243	-97.291	3	feet	1	Laguna Vista, Roloff Park	Cameron	TX	USA	9	4	2009	Brent E. Hendrixson	AUMNH
APH_0456	Aphonopelma	anax	F	26.10243	-97.291	3	feet	1	Laguna Vista, Roloff Park	Cameron	TX	USA	9	4	2009	Brent E. Hendrixson	AUMNH
APH_0457	Aphonopelma	anax	juv	26.10243	-97.291	3	feet	1	Laguna Vista, Roloff Park	Cameron	TX	USA	9	4	2009	Brent E. Hendrixson	AUMNH
APH_0458	Aphonopelma	anax	juv	26.10243	-97.291	3	feet	1	Laguna Vista, Roloff Park	Cameron	TX	USA	9	4	2009	Brent E. Hendrixson	AUMNH
APH_0459	Aphonopelma	anax	F	25.948055	-97.480915	19	feet	1	Brownsville, field NE Coffeeport Rd	Cameron	TX	USA	9	4	2009	Brent E. Hendrixson	AUMNH
APH_0460	Aphonopelma	anax	juv	25.948055	-97.480915	19	feet	1	Brownsville, field NE Coffeeport Rd	Cameron	TX	USA	9	4	2009	Brent E. Hendrixson	AUMNH
APH_0461	Aphonopelma	anax	juv	25.948055	-97.480915	19	feet	1	Brownsville, field NE Coffeeport Rd	Cameron	TX	USA	9	4	2009	Brent E. Hendrixson	AUMNH
APH_0462	Aphonopelma	anax	juv	25.948055	-97.480915	19	feet	1	Brownsville, field NE Coffeeport Rd	Cameron	TX	USA	9	4	2009	Brent E. Hendrixson	AUMNH
APH_0463	Aphonopelma	anax	juv	26.180254	-97.679291	35	feet	1	Harlingen, McKelvey Park	Cameron	TX	USA	9	4	2009	Brent E. Hendrixson	AUMNH
APH_0473	Aphonopelma	anax	juv	28.625443	-100.004038	659	feet	1	6.7 mi E Maverick County Line on US-277	Dimmit	TX	USA	11	4	2009	Brent E. Hendrixson	AUMNH
APH_0523	Aphonopelma	anax	M	25.95835	-97.500489	21	feet	2	2100 W. San Marcelo Blvd #158, Brownsville	Cameron	TX	USA	20	5	2009	Lilia Perez	AUMNH
APH_0524	Aphonopelma	anax	F	27.786023	-98.818769	451	feet	1	1.1 mi SW Duval County Line on US-59	Webb	TX	USA	3	6	2009	Brent E. Hendrixson, Courtney Dugas, Sloan Click	AUMNH
APH_0525	Aphonopelma	anax	F	27.786023	-98.818769	451	feet	1	1.1 mi SW Duval County Line on US-59	Webb	TX	USA	3	6	2009	Brent E. Hendrixson, Courtney Dugas, Sloan Click	AUMNH
APH_0526	Aphonopelma	anax	F	27.786023	-98.818769	451	feet	1	1.1 mi SW Duval County Line on US-59	Webb	TX	USA	3	6	2009	Brent E. Hendrixson, Courtney Dugas, Sloan Click	AUMNH
APH_0527	Aphonopelma	anax	juv	27.786023	-98.818769	451	feet	1	1.1 mi SW Duval County Line on US-59	Webb	TX	USA	3	6	2009	Brent E. Hendrixson, Courtney Dugas, Sloan Click	AUMNH
APH_0528	Aphonopelma	anax	juv	27.786023	-98.818769	451	feet	1	1.1 mi SW Duval County Line on US-59	Webb	TX	USA	3	6	2009	Brent E. Hendrixson, Courtney Dugas, Sloan Click	AUMNH
APH_0529	Aphonopelma	anax	F	27.907752	-98.723635	497	feet	1	5.3 mi SE Webb County Line on Hwy-44	Duval	TX	USA	3	6	2009	Brent E. Hendrixson, Courtney Dugas, Sloan Click	AUMNH
APH_0530	Aphonopelma	anax	juv	28.012456	-99.195109	454	feet	1	5.1 mi SE La Salle County Line on Hwy-44	Webb	TX	USA	3	6	2009	Brent E. Hendrixson, Courtney Dugas, Sloan Click	AUMNH
APH_0531	Aphonopelma	anax	juv	28.012456	-99.195109	454	feet	1	5.1 mi SE La Salle County Line on Hwy-44	Webb	TX	USA	3	6	2009	Brent E. Hendrixson, Courtney Dugas, Sloan Click	AUMNH
APH_0577	Aphonopelma	anax	juv	27.747437	-97.379802	41	feet	1	Corpus Christi, Meldo Park, approx. 2 blocks SW Santa Fe St on Brawner Parkway	Nueces	TX	USA	13	6	2009	Brent E. Hendrixson, Courtney Dugas, Sloan Click	AUMNH
APH_0578	Aphonopelma	anax	juv	27.747437	-97.379802	41	feet	1	Corpus Christi, Meldo Park, approx. 2 blocks SW Santa Fe St on Brawner Parkway	Nueces	TX	USA	13	6	2009	Brent E. Hendrixson, Courtney Dugas, Sloan Click	AUMNH
APH_0579	Aphonopelma	anax	juv	27.506531	-97.879785	65	feet	1	Kingsville, field at high school, along Caesar Ave across street from cemetery	Kleberg	TX	USA	13	6	2009	Brent E. Hendrixson, Courtney Dugas, Sloan Click	AUMNH
APH_0580	Aphonopelma	anax	juv	27.506531	-97.879785	65	feet	1	Kingsville, field at high school, along Caesar Ave across street from cemetery	Kleberg	TX	USA	13	6	2009	Brent E. Hendrixson, Courtney Dugas, Sloan Click	AUMNH
APH_0581	Aphonopelma	anax	juv	27.506531	-97.879785	65	feet	1	Kingsville, field at high school, along Caesar Ave across street from cemetery	Kleberg	TX	USA	13	6	2009	Brent E. Hendrixson, Courtney Dugas, Sloan Click	AUMNH
APH_0582	Aphonopelma	anax	juv	27.506531	-97.879785	65	feet	1	Kingsville, field at high school, along Caesar Ave across street from cemetery	Kleberg	TX	USA	13	6	2009	Brent E. Hendrixson, Courtney Dugas, Sloan Click	AUMNH
APH_0583	Aphonopelma	anax	juv	27.506531	-97.879785	65	feet	1	Kingsville, field at high school, along Caesar Ave across street from cemetery	Kleberg	TX	USA	13	6	2009	Brent E. Hendrixson, Courtney Dugas, Sloan Click	AUMNH
APH_0584	Aphonopelma	anax	juv	27.733177	-98.262366	339	feet	1	S of San Diego, TX on Hwy-359	Duval	TX	USA	14	6	2009	Brent E. Hendrixson, Courtney Dugas, Sloan Click	AUMNH
APH_0800	Aphonopelma	anax	F	29.19405	-96.2617	90	feet	1	El Campo	Wharton	TX	USA		7	2008	Chris Hamilton	AUMNH
APH_0801	Aphonopelma	anax	F	29.1941	-96.2614	113	feet	1	El Campo	Wharton	TX	USA		7	2008	Chris Hamilton	AUMNH
APH_0802	Aphonopelma	anax	F	29.194133	-96.261367	86	feet	1	El Campo	Wharton	TX	USA		7	2008	Chris Hamilton	AUMNH
APH_0803	Aphonopelma	anax	F	29.194133	-96.261367	95	feet	1	El Campo	Wharton	TX	USA		7	2008	Chris Hamilton	AUMNH
APH_0804	Aphonopelma	anax	F	29.914417	-96.866267	330	feet	1	La Grange	Fayette	TX	USA		5	2008	Chris Hamilton	AUMNH
APH_0805	Aphonopelma	anax	F	29.914433	-96.866283	329	feet	1	La Grange	Fayette	TX	USA		5	2008	Chris Hamilton	AUMNH
APH_0806	Aphonopelma	anax	F	29.914417	-96.866283	332	feet	1	La Grange	Fayette	TX	USA		5	2008	Chris Hamilton	AUMNH
APH_0808	Aphonopelma	anax	F	29.914433	-96.866283	318	feet	1	La Grange	Fayette	TX	USA		5	2008	Chris Hamilton	AUMNH
APH_0809	Aphonopelma	anax	F	29.91445	-96.86638	321	feet	1	La Grange	Fayette	TX	USA		5	2008	Chris Hamilton	AUMNH
APH_0810	Aphonopelma	anax	F	29.887683	-96.8774	430	feet	1	La Grange	Fayette	TX	USA		5	2008	Chris Hamilton	AUMNH
APH_0811	Aphonopelma	anax	F	29.874417	-96.850383	345	feet	1	La Grange	Fayette	TX	USA		7	2008	Chris Hamilton	AUMNH
APH_0856	Aphonopelma	anax	F	27.4806	-97.855767	77	feet	1	Kingsville	Kleberg	TX	USA		9	2008	Chris Hamilton	AUMNH
APH_0857	Aphonopelma	anax	F	27.480717	-97.855767	34	feet	1	Kingsville	Kleberg	TX	USA		9	2008	Chris Hamilton	AUMNH
APH_0858	Aphonopelma	anax	F	26.076567	-97.16315	4	feet	5	South Padre Island	Cameron	TX	USA			2006	Dave Moellendorf	AUMNH
APH_0859	Aphonopelma	anax	F	29.1221	-97.410817	303	feet	1	between Cuero & Westhoff on Hwy 87	DeWitt	TX	USA		9	2008	Chris Hamilton	AUMNH
APH_0860	Aphonopelma	anax	F	29.128133	-97.419767	283	feet	1	between Cuero & Westhoff on Hwy 87	DeWitt	TX	USA		9	2008	Chris Hamilton	AUMNH
APH_0861	Aphonopelma	anax	F	29.128383	-97.436733	280	feet	1	between Cuero & Westhoff on Hwy 87	DeWitt	TX	USA		9	2008	Chris Hamilton	AUMNH
APH_0864	Aphonopelma	anax	F	28.885483	-97.902683	411	feet	1	Karnes City	Karnes	TX	USA		9	2008	Chris Hamilton	AUMNH
APH_0865	Aphonopelma	anax	F	28.885467	-97.9027	419	feet	1	Karnes City	Karnes	TX	USA		9	2008	Chris Hamilton	AUMNH
APH_0866	Aphonopelma	anax	juv	28.885667	-97.902667	423	feet	1	Karnes City	Karnes	TX	USA		9	2008	Chris Hamilton	AUMNH
APH_0871	Aphonopelma	anax	F	28.460017	-98.9999	391	feet	1	Los Angeles	LaSalle	TX	USA			2008	Sky Stevens	AUMNH
APH_0889	Aphonopelma	anax	F	26.720783	-98.8468	411	feet	1	San Carlos, Hywy 649 ~ 2 miles N of 2686 junction	Starr	TX	USA	18	4	2008	Christian Cox, Corey Roelke	AUMNH
APH_0898	Aphonopelma	anax	M	29.91445	-96.8664	328	feet	1	La Grange	Fayette	TX	USA		5	2008	Chris Hamilton	AUMNH
APH_0899	Aphonopelma	anax	M	29.88805	-96.8756	427	feet	1	La Grange	Fayette	TX	USA		5	2008	Chris Hamilton	AUMNH
APH_0900	Aphonopelma	anax	M	29.859333	-96.848033	348	feet	1	La Grange, on FM155	Fayette	TX	USA		5	2008	Chris Hamilton	AUMNH
APH_0901	Aphonopelma	anax	M	29.887633	-96.8774	417	feet	1	La Grange	Fayette	TX	USA		5	2008	Chris Hamilton	AUMNH
APH_0902	Aphonopelma	anax	F	29.843383	-96.9091	377	feet	1	La Grange, rest stop on Hwy 77	Fayette	TX	USA		5	2008	Chris Hamilton	AUMNH
APH_0903	Aphonopelma	anax	M	29.843467	-96.908467	387	feet	1	La Grange, rest stop on Hwy 77	Fayette	TX	USA		5	2008	Chris Hamilton	AUMNH
APH_0924	Aphonopelma	anax	M	26.145617	-97.661717	41	feet	5	Harlingen, S of town	Cameron	TX	USA			2006	Dave Moellendorf	AUMNH
APH_0947	Aphonopelma	anax	M	29.128483	-97.420267	285	feet	1	between Cuero & Westhoff on Hwy 87	DeWitt	TX	USA		9	2008	Chris Hamilton	AUMNH
APH_0952	Aphonopelma	anax	M	28.885733	-97.902517	401	feet	1	Karnes City	Karnes	TX	USA		9	2008	Chris Hamilton	AUMNH
APH_0968	Aphonopelma	anax	M	30.145467	-96.43435	323	feet	5	Brenham	Washington	TX	USA		6	2006	Dave Moellendorf	AUMNH
APH_1117	Aphonopelma	anax	juv	28.520536	-98.547662	300	feet	1	1.25 mi N FM-3445 on TX-16	McMullen	TX	USA	14	3	2010	Brent E. Hendrixson, Gerri Wilson, Thomas Martin	AUMNH
APH_1125	Aphonopelma	anax	juv	27.454855	-99.136257	511	feet	1	3.2 mi W FM-2895 on TX-359	Webb	TX	USA	15	3	2010	Brent E. Hendrixson, Gerri Wilson, Thomas Martin	AUMNH
APH_1130	Aphonopelma	anax	juv	26.81392	-98.855998	625	feet	1	2.0 mi N Starr County Line on FM-649	Jim Hogg	TX	USA	15	3	2010	Brent E. Hendrixson, Gerri Wilson, Thomas Martin	AUMNH
APH_1131	Aphonopelma	anax	juv	26.939665	-98.941918	526	feet	1	0.9 mi E Zapata County Line on FM-2687	Jim Hogg	TX	USA	15	3	2010	Brent E. Hendrixson, Gerri Wilson, Thomas Martin	AUMNH
APH_1149	Aphonopelma	anax	juv	28.928198	-100.262798	787	feet	1	9.0 mi NE US-57 on FM-481	Maverick	TX	USA	17	3	2010	Brent E. Hendrixson, Gerri Wilson, Thomas Martin	AUMNH
APH_1150	Aphonopelma	anax	juv	28.928198	-100.262798	787	feet	1	9.0 mi NE US-57 on FM-481	Maverick	TX	USA	17	3	2010	Brent E. Hendrixson, Gerri Wilson, Thomas Martin	AUMNH
APH_1270	Aphonopelma	anax	juv	27.58835	-98.33743	340	feet	1	4.4 mi E Hwy-339 on FM-2295	Duval	TX	USA	11	5	2011	Brent E. Hendrixson, Kate Hall, Austin Deskewies, Alexis Guice	AUMNH
APH_1271	Aphonopelma	anax	juv	26.1803	-97.67923	33	feet	1	Harlingen, McKelvey Park	Cameron	TX	USA	11	5	2011	Brent E. Hendrixson, Kate Hall, Austin Deskewies, Alexis Guice	AUMNH
APH_1272	Aphonopelma	anax	juv	26.1803	-97.67923	33	feet	1	Harlingen, McKelvey Park	Cameron	TX	USA	11	5	2011	Brent E. Hendrixson, Kate Hall, Austin Deskewies, Alexis Guice	AUMNH
APH_1273	Aphonopelma	anax	juv	26.16825	-97.72063	43	feet	1	Harlingen, Dixieland Park	Cameron	TX	USA	12	5	2011	Brent E. Hendrixson, Kate Hall, Austin Deskewies, Alexis Guice	AUMNH
APH_1274	Aphonopelma	anax	juv	26.16825	-97.72063	43	feet	1	Harlingen, Dixieland Park	Cameron	TX	USA	12	5	2011	Brent E. Hendrixson, Kate Hall, Austin Deskewies, Alexis Guice	AUMNH
APH_1275	Aphonopelma	anax	juv	26.16825	-97.72063	43	feet	1	Harlingen, Dixieland Park	Cameron	TX	USA	12	5	2011	Brent E. Hendrixson, Kate Hall, Austin Deskewies, Alexis Guice	AUMNH
APH_1277	Aphonopelma	anax	M	26.80362	-99.142	410	feet	1	2.0 mi NW FM-2687 on US-83	Zapata	TX	USA	13	5	2011	Brent E. Hendrixson, Kate Hall, Austin Deskewies, Alexis Guice	AUMNH
APH_1278	Aphonopelma	anax	juv	26.80362	-99.142	410	feet	1	2.0 mi NW FM-2687 on US-83	Zapata	TX	USA	13	5	2011	Brent E. Hendrixson, Kate Hall, Austin Deskewies, Alexis Guice	AUMNH
APH_1279	Aphonopelma	anax	juv	26.80362	-99.142	410	feet	1	2.0 mi NW FM-2687 on US-83	Zapata	TX	USA	13	5	2011	Brent E. Hendrixson, Kate Hall, Austin Deskewies, Alexis Guice	AUMNH
APH_1280	Aphonopelma	anax	juv	27.56159	-99.39045	470	feet	1	4.3 mi E Loop-20 on US-59 at Los Tios Creek	Webb	TX	USA	13	5	2011	Brent E. Hendrixson, Kate Hall, Austin Deskewies, Alexis Guice	AUMNH
APH_1281	Aphonopelma	anax	juv	27.80051	-99.46291	760	feet	1	3.6 mi NW I-35 on US-83	Webb	TX	USA	13	5	2011	Brent E. Hendrixson, Kate Hall, Austin Deskewies, Alexis Guice	AUMNH
APH_1282	Aphonopelma	anax	juv	27.80051	-99.46291	760	feet	1	3.6 mi NW I-35 on US-83	Webb	TX	USA	13	5	2011	Brent E. Hendrixson, Kate Hall, Austin Deskewies, Alexis Guice	AUMNH
APH_1285	Aphonopelma	anax	M	28.03711	-99.54681	820	feet	1	0.8 mi NW Hwy-44 on US-83	Webb	TX	USA	13	5	2011	Brent E. Hendrixson, Kate Hall, Austin Deskewies, Alexis Guice	AUMNH
APH_1458	Aphonopelma	anax	juv	28.88947	-100.16539	711	feet	2	4.2 mi SW Zavala County Line on Hwy-57	Maverick	TX	USA	24	1	2012	Stanley A. Schultz	AUMNH
APH_2043	Aphonopelma	anax	F	26.190631	-97.696103	12	meters	5	Harlingen	Cameron	TX	USA	15	11	1939	B. Brown	AMNH
APH_2044	Aphonopelma	anax	F	26.190631	-97.696103	12	meters	5	Harlingen	Cameron	TX	USA			1939	Bryce Brown	AMNH
APH_2045	Aphonopelma	anax	1M/1F	25.901747	-97.497484	8	meters	5	Brownsville	Cameron	TX	USA		4	1963	Ted Beimler	AMNH
APH_2046	Aphonopelma	anax	M	27.515869	-97.856109	17	meters	5	Kingsville	Kleberg	TX	USA	27	6	1970	Gillaspy	AMNH
APH_2650	Aphonopelma	anax	M	29.760193	-95.36939	13	meters	6	Houston	Harris	TX	USA		6	1959	Mrs. Emilie Steude	AMNH
APH_2658	Aphonopelma	anax	M	29.497194	-97.380048	100	meters	5	6.1 miles southeast of Gonzales	Gonzales	TX	USA	18	6	1956	W. McAlister	AMNH
APH_2660	Aphonopelma	anax	2F	30.140828	-96.759342	132	meters	5	5 miles west of Carmine	Washington	TX	USA	27	6	1960	W. McAlister	AMNH
APH_3121	Aphonopelma	anax	M	30.1577	-96.288344	282	feet	1	Chappell Hill, 1/4 mile S of intersection of Old Chappell Hill Rd and Pulaski School Rd	Washington	TX	USA	20	5	2013	Todd Burch	AUMNH
APH_3122	Aphonopelma	anax	M	30.157319	-96.289358	258	feet	1	Chappell Hill, 1/4 mile S of intersection of Old Chappell Hill Rd and Pulaski School Rd	Washington	TX	USA	30	5	2013	Todd Burch	AUMNH
APH_3123	Aphonopelma	anax	M	30.225692	-96.160138	224	feet	1	2301 Running Valley Lane, Washington	Washington	TX	USA	13	6	2013	Chuck Matula	AUMNH
APH_3129	Aphonopelma	anax	M	28.436934	-99.235032	437	feet	1	Cotulla	La Salle	TX	USA			2013	Roger Birkhead	AUMNH
APH_3215	Aphonopelma	anax	M	29.229225	-99.785175	922	feet	1	Uvalde, in residential neighborhood off N 4th st	Uvalde	TX	USA	1	6	2014	Jason Penney	AUMNH
APH_3216	Aphonopelma	anax	M	29.230017	-99.782606	940	feet	1	Uvalde, in residential neighborhood off N 4th st	Uvalde	TX	USA	1	6	2014	Jason Penney	AUMNH
AUMS_14779	Aphonopelma	anax	F	27.530567	-99.480324	456	feet	5	Laredo	Webb	TX	USA	9	6	1963	David E. Bixler	AUMNH
AUMS_14780	Aphonopelma	anax	M	27.530567	-99.480324	456	feet	5	Laredo	Webb	TX	USA	12	7	1963	David E. Bixler	AUMNH
AUMS_2355	Aphonopelma	anax	M	26.100864	-97.290234	12	feet	5	Laguna Vista	Cameron	TX	USA		4	1998	R. G. Breene	AUMNH
AUMS_2583	Aphonopelma	anax	2M	26.110857	-97.316184	8	feet	5	Laguna Vista	Cameron	TX	USA		4	1998	R.G. Breene	AUMNH
AUMS_2609	Aphonopelma	anax	M	26.100911	-97.290254	5	feet	5	Laguna Vista	Cameron	TX	USA			1998	R.G. Breene	AUMNH
AUMS_2613	Aphonopelma	anax	M	26.100911	-97.290254	5	feet	5	Laguna Vista	Cameron	TX	USA				R.G. Breene	AUMNH
AUMS_2688	Aphonopelma	anax	M	26.071744	-97.476373	23	feet	5	Los Fresnos	Cameron	TX	USA			1999	R.G. Breene	AUMNH
AUMS_2690	Aphonopelma	anax	M	26.100864	-97.290234	12	feet	5	Laguna Vista	Cameron	TX	USA		4	1998	R.G. Breene	AUMNH
AUMS_2695	Aphonopelma	anax	M	26.100864	-97.290234	12	feet	5	Laguna Vista	Cameron	TX	USA		4	1998	R.G. Breene	AUMNH
AUMS_3268	Aphonopelma	anax	M	26.100864	-97.290234	12	feet	5	Laguna Vista	Cameron	TX	USA		3	1998	R.G. Breene	AUMNH
AUMS_3269	Aphonopelma	anax	2M	26.100864	-97.290234	12	feet	5	Laguna Vista	Cameron	TX	USA		3	1998	R.G. Breene	AUMNH
AUMS_3271	Aphonopelma	anax	M	26.100911	-97.290254	5	feet	5	Laguna Vista	Cameron	TX	USA		4	1998	R.G. Breene	AUMNH
AUMS_3274	Aphonopelma	anax	M	26.100911	-97.290254	5	feet	5	Laguna Vista	Cameron	TX	USA		4	1998	R.G. Breene	AUMNH
AUMS_3315	Aphonopelma	anax	M	26.100911	-97.290254	5	feet	5	Laguna Vista	Cameron	TX	USA		4	1998	R.G. Breene	AUMNH
APH_0010	Aphonopelma	armada	M	31.46431	-100.49511	1922	feet	4	San Angelo, approx. 1 mi N of W Hwy-67	Tom Green	TX	USA	23	6	2005	Kati and Martha Mayfield	AUMNH
APH_0547	Aphonopelma	armada	juv	33.669122	-101.175656	2802	feet	1	0.2 mi N US-82 on FM 2591 (E of Crosbyton)	Crosby	TX	USA	7	6	2009	Brent E. Hendrixson, Courtney Dugas, Sloan Click	AUMNH
APH_0548	Aphonopelma	armada	juv	33.669122	-101.175656	2802	feet	1	0.2 mi N US-82 on FM 2591 (E of Crosbyton)	Crosby	TX	USA	7	6	2009	Brent E. Hendrixson, Courtney Dugas, Sloan Click	AUMNH
APH_0549	Aphonopelma	armada	juv	33.669122	-101.175656	2802	feet	1	0.2 mi N US-82 on FM 2591 (E of Crosbyton)	Crosby	TX	USA	7	6	2009	Brent E. Hendrixson, Courtney Dugas, Sloan Click	AUMNH
APH_0550	Aphonopelma	armada	juv	33.669122	-101.175656	2802	feet	1	0.2 mi N US-82 on FM 2591 (E of Crosbyton)	Crosby	TX	USA	7	6	2009	Brent E. Hendrixson, Courtney Dugas, Sloan Click	AUMNH
APH_0551	Aphonopelma	armada	juv	34.419514	-101.056081	2611	feet	1	Caprock Canyons State Park, Honey Flat Camping area (site 4)	Briscoe	TX	USA	7	6	2009	Brent E. Hendrixson, Courtney Dugas, Sloan Click	AUMNH
APH_0552	Aphonopelma	armada	juv	34.419514	-101.056081	2611	feet	1	Caprock Canyons State Park, Honey Flat Camping area (site 4)	Briscoe	TX	USA	7	6	2009	Brent E. Hendrixson, Courtney Dugas, Sloan Click	AUMNH
APH_0553	Aphonopelma	armada	juv	34.419514	-101.056081	2611	feet	1	Caprock Canyons State Park, Honey Flat Camping area (site 4)	Briscoe	TX	USA	7	6	2009	Brent E. Hendrixson, Courtney Dugas, Sloan Click	AUMNH
APH_0554	Aphonopelma	armada	juv	34.419514	-101.056081	2611	feet	1	Caprock Canyons State Park, Honey Flat Camping area (site 4)	Briscoe	TX	USA	7	6	2009	Brent E. Hendrixson, Courtney Dugas, Sloan Click	AUMNH
APH_0593	Aphonopelma	armada	juv	29.35553	-100.972297	885	feet	5	Del Rio, nr. River Rd	Val Verde	TX	USA		Spring	2009	unknown	AUMNH
APH_0594	Aphonopelma	armada	juv	29.35553	-100.972297	885	feet	5	Del Rio, nr. River Rd	Val Verde	TX	USA		Spring	2009	unknown	AUMNH
APH_0807	Aphonopelma	armada	F	29.914433	-96.866317	321	feet	1	La Grange	Fayette	TX	USA		5	2008	Chris Hamilton	AUMNH
APH_0840	Aphonopelma	armada	F	31.842967	-99.5696	1936	feet	1	O.H. Ivie reservoir, Coleman Lake at Hords Creek	Coleman	TX	USA		9	2008	Chris Hamilton	AUMNH
APH_0841	Aphonopelma	armada	F	32.200567	-101.47715	2701	feet	1	Big Spring, at miniature golf course	Howard	TX	USA		9	2008	Chris Hamilton	AUMNH
APH_0842	Aphonopelma	armada	F	32.200867	-101.476883	2690	feet	1	Big Spring, at miniature golf course	Howard	TX	USA		9	2008	Chris Hamilton	AUMNH
APH_0843	Aphonopelma	armada	F	32.200767	-101.478167	2682	feet	1	Big Spring, at miniature golf course	Howard	TX	USA		9	2008	Chris Hamilton	AUMNH
APH_0844	Aphonopelma	armada	F	32.200783	-101.477883	2677	feet	1	Big Spring, at miniature golf course	Howard	TX	USA		9	2008	Chris Hamilton	AUMNH
APH_0845	Aphonopelma	armada	F	32.682133	-100.925483	2353	feet	1	Snyder	Scurry	TX	USA		9	2008	Chris Hamilton	AUMNH
APH_0846	Aphonopelma	armada	F	32.682133	-100.925517	2352	feet	1	Snyder	Scurry	TX	USA		9	2008	Chris Hamilton	AUMNH
APH_0847	Aphonopelma	armada	F	32.6821	-100.925483	2353	feet	1	Snyder	Scurry	TX	USA		9	2008	Chris Hamilton	AUMNH
APH_0848	Aphonopelma	armada	F	32.682283	-100.92545	2342	feet	1	Snyder	Scurry	TX	USA		9	2008	Chris Hamilton	AUMNH
APH_0849	Aphonopelma	armada	F	32.692017	-100.92675	2325	feet	1	Snyder	Scurry	TX	USA		9	2008	Chris Hamilton	AUMNH
APH_0855	Aphonopelma	armada	F	32.076633	-102.789983	3320	feet	5	Cowden H Ranch	Ector	TX	USA			2006	Dave Moellendorf	AUMNH
APH_0922	Aphonopelma	armada	M	29.136983	-97.497033	342	feet	1	Westhoff, Meyer Rd off Hwy 240 & County Rd 142	DeWitt	TX	USA		9	2008	Dan Lewis	AUMNH
APH_0923	Aphonopelma	armada	M	29.137967	-97.498433	364	feet	1	Westhoff, Meyer Rd off Hwy 240 & County Rd 142	DeWitt	TX	USA		9	2008	Dan Lewis	AUMNH
APH_0944	Aphonopelma	armada	M	30.49425	-96.6921	373	feet	5	Caldwell	Burleson	TX	USA		7	2008	Dave Moellendorf	AUMNH
APH_0945	Aphonopelma	armada	F	32.20075	-101.4782	2695	feet	1	Big Spring, at miniature golf course	Howard	TX	USA		9	2008	Chris Hamilton	AUMNH
APH_0950	Aphonopelma	armada	M	31.57695	-99.66065	1571	feet	1	O.H. Ivie reservoir	Coleman	TX	USA		9	2008	Chris Hamilton	AUMNH
APH_0953	Aphonopelma	armada	F	31.924217	-102.0583	2784	feet	1	Midland	Midland	TX	USA		9	2008	Chris Hamilton	AUMNH
APH_0965	Aphonopelma	armada	M	32.058616	-102.744916	3281	feet	6	Cowden H Ranch	Ector	TX	USA			2006	Dave Moellendorf	AUMNH
APH_0966	Aphonopelma	armada	M	32.058616	-102.744916	3281	feet	6	Cowden H Ranch	Ector	TX	USA			2006	Dave Moellendorf	AUMNH
APH_0967	Aphonopelma	armada	M	32.058616	-102.744916	3281	feet	6	Cowden H Ranch	Ector	TX	USA			2006	Dave Moellendorf	AUMNH
APH_0977	Aphonopelma	armada	F	32.07395	-102.788433	3322	feet	6	Cowden H Ranch	Ector	TX	USA			2006	Dave Moellendorf	AUMNH
APH_1049	Aphonopelma	armada	F	32.131369	-102.621689	3152	feet	1	SW4001 & SW7000	Andrews	TX	USA	6	7	2010	Skyler Stevens	AUMNH
APH_1052	Aphonopelma	armada	M	32.113981	-102.615814	3140	feet	1	SW4001	Andrews	TX	USA	6	7	2010	Skyler Stevens	AUMNH
APH_1056	Aphonopelma	armada	M	32.027933	-102.206853	2883	feet	1	W County Rd 54	Midland	TX	USA	5	7	2010	Skyler Stevens	AUMNH
APH_1057	Aphonopelma	armada	M	32.027933	-102.206853	2883	feet	1	W County Rd 54	Midland	TX	USA	5	7	2010	Skyler Stevens	AUMNH
APH_1058	Aphonopelma	armada	M	32.027933	-102.206853	2883	feet	1	W County Rd 54	Midland	TX	USA	5	7	2010	Skyler Stevens	AUMNH
APH_1059	Aphonopelma	armada	M	32.027933	-102.206853	2883	feet	1	W County Rd 54	Midland	TX	USA	5	7	2010	Skyler Stevens	AUMNH
APH_1061	Aphonopelma	armada	M	32.010556	-102.2275	2888	feet	1	CR60	Midland	TX	USA	2	7	2010	Skyler Stevens	AUMNH
APH_1062	Aphonopelma	armada	M	32.010556	-102.2275	2888	feet	1	CR60	Midland	TX	USA	2	7	2010	Skyler Stevens	AUMNH
APH_1064	Aphonopelma	armada	M	31.343611	-101.495833	2617	feet	1	Hwy 137	Reagan	TX	USA	30	6	2010	Skyler Stevens	AUMNH
APH_1065	Aphonopelma	armada	M	31.343611	-101.495833	2617	feet	1	Hwy 137	Reagan	TX	USA	30	6	2010	Skyler Stevens	AUMNH
APH_1067	Aphonopelma	armada	M	30.472222	-99.780833	1718	feet	1	Texas Tech Field Station, Junction	Kimble	TX	USA	24	6	2010	Skyler Stevens	AUMNH
APH_1068	Aphonopelma	armada	F	30.472222	-99.780833	1718	feet	1	Texas Tech Field Station, Junction	Kimble	TX	USA	16	6	2010	Bryce Hubbell	AUMNH
APH_1069	Aphonopelma	armada	F	30.472222	-99.780833	1718	feet	1	Texas Tech Field Station, Junction	Kimble	TX	USA	17	6	2010	Travis Fisher	AUMNH
APH_1129	Aphonopelma	armada	juv	26.81392	-98.855998	625	feet	1	2.0 mi N Starr County Line on FM-649	Jim Hogg	TX	USA	15	3	2010	Brent E. Hendrixson, Gerri Wilson, Thomas Martin	AUMNH
APH_1164	Aphonopelma	armada	juv	29.17044	-100.673259	972	feet	1	0.59 mi E US-277 on FM-693	Kinney	TX	USA	17	3	2010	Brent E. Hendrixson, Gerri Wilson, Thomas Martin	AUMNH
APH_1165	Aphonopelma	armada	juv	29.17044	-100.673259	972	feet	1	0.59 mi E US-277 on FM-693	Kinney	TX	USA	17	3	2010	Brent E. Hendrixson, Gerri Wilson, Thomas Martin	AUMNH
APH_1166	Aphonopelma	armada	juv	29.17044	-100.673259	972	feet	1	0.59 mi E US-277 on FM-693	Kinney	TX	USA	17	3	2010	Brent E. Hendrixson, Gerri Wilson, Thomas Martin	AUMNH
APH_1167	Aphonopelma	armada	juv	29.17044	-100.673259	972	feet	1	0.59 mi E US-277 on FM-693	Kinney	TX	USA	17	3	2010	Brent E. Hendrixson, Gerri Wilson, Thomas Martin	AUMNH
APH_1172	Aphonopelma	armada	F	31.999899	-102.180216	2862	feet	1	nr. Midland, along Hwy-158	Midland	TX	USA	21	7	2010	Brent E. Hendrixson, Brendon Barnes, Nate Davis	AUMNH
APH_1173	Aphonopelma	armada	M	31.999899	-102.180216	2862	feet	1	nr. Midland, along Hwy-158	Midland	TX	USA	21	7	2010	Brent E. Hendrixson, Brendon Barnes, Nate Davis	AUMNH
APH_1174	Aphonopelma	armada	M	32.003836	-102.256184	2890	feet	1	nr. Midland, along CR-60	Midland	TX	USA	21	7	2010	Brent E. Hendrixson, Brendon Barnes, Nate Davis	AUMNH
APH_1374	Aphonopelma	armada	F	31.28048056	-102.0802	2605	feet	2	oil fields W of Hwy 329	Upton	TX	USA	17	6	2011	Darryl Burton	AUMNH
APH_1375	Aphonopelma	armada	juv	31.40671389	-102.1461778	2830	feet	2	oil fields E of Hwy 329	Upton	TX	USA	16	6	2011	Darryl Burton	AUMNH
APH_1377	Aphonopelma	armada	juv	31.27014167	-102.0606333	2555	feet	2	oil fields W of Hwy 329	Upton	TX	USA	19	7	2011	Darryl Burton	AUMNH
APH_1379	Aphonopelma	armada	juv	31.28048056	-102.0802	2605	feet	2	oil fields W of Hwy 329	Upton	TX	USA	6	9	2011	Darryl Burton	AUMNH
APH_1381	Aphonopelma	armada	F	31.40445	-102.1543444	2820	feet	2	oil fields E of Hwy 329	Upton	TX	USA	10	9	2011	Darryl Burton	AUMNH
APH_1384	Aphonopelma	armada	F	31.56408333	-102.1742556	2855	feet	2	FM 1492	Upton	TX	USA	11	9	2011	Darryl Burton	AUMNH
APH_1385	Aphonopelma	armada	juv	31.23071389	-101.7264444	2715	feet	2	off Hwy 67	Reagan	TX	USA	19	9	2011	Darryl Burton	AUMNH
APH_1387	Aphonopelma	armada	juv	31.56408333	-102.1742556	2855	feet	2	FM 1492	Upton	TX	USA	31	8	2011	Darryl Burton	AUMNH
APH_1388	Aphonopelma	armada	juv	31.56408333	-102.1742556	2855	feet	2	FM 1492	Upton	TX	USA	11	9	2011	Darryl Burton	AUMNH
APH_1389	Aphonopelma	armada	F	31.35340556	-102.0877333	2695	feet	2	oil fields E of Hwy 329	Upton	TX	USA	30	8	2011	Darryl Burton	AUMNH
APH_1391	Aphonopelma	armada	F	31.56408333	-102.1742556	2855	feet	2	FM 1492	Upton	TX	USA	23	8	2011	Darryl Burton	AUMNH
APH_1460	Aphonopelma	armada	F	34.522756	-100.534382	1955	feet	2	Hulver Cemetery, 5.9 mi W US-287 on Hwy-86	Hall	TX	USA	27	5	2012	Brent E. Hendrixson	AUMNH
APH_1462	Aphonopelma	armada	M	31.58789	-101.9704	2793	feet	2	0.5 mi S CR 118W on Hwy-349	Midland	TX	USA	13	6	2012	Darryl Burton	AUMNH
APH_1466	Aphonopelma	armada	M	31.66265	-102.20689	2876	feet	2	0.3 mi S FM-1787 on FM-1492	Midland	TX	USA	17	6	2012	Darryl Burton	AUMNH
APH_1468	Aphonopelma	armada	M	31.94904	-101.72346	2569	feet	2	E of Midland, off Hwy 137	Glasscock	TX	USA	19	6	2012	Darryl Burton	AUMNH
APH_3214	Aphonopelma	armada	F	29.574484	-101.041898	1195	feet	1	2.2 miles off Hwy 90 on spur 406, N of Del Rio	Val Verde	TX	USA	15	6	2014	David Moellendorf	AUMNH
APH_1478	Aphonopelma	atomicum	F	35.923118	-116.431747	3204	feet	1	Death Valley National Park, Hwy-178, Salsberry Pass	Inyo	CA	USA	30	7	2012	Brent E. Hendrixson, Brendon Barnes, Austin Deskewies	AUMNH
APH_1479	Aphonopelma	atomicum	juv	36.267976	-116.665576	3242	feet	1	Death Valley National Park, ~7.5 mi S Hwy-190 on Dante's View Rd	Inyo	CA	USA	30	7	2012	Brent E. Hendrixson, Brendon Barnes, Austin Deskewies	AUMNH
APH_1549	Aphonopelma	atomicum	F	36.622963	-116.309464	2784	feet	1	Rock Valley Wash, off Hwy-95	Nye	NV	USA	24	10	2012	Brent E. Hendrixson	AMNH
APH_2725-1	Aphonopelma	atomicum	14M/2F	36.66051	-115.994475	1157	meters	5	Mercury	Nye	NV	USA	9	6	1960	Gertsch	AMNH
APH_2725-2	Aphonopelma	atomicum	3M	37.025579	-116.023865	1216	meters	6	Nevada Testing Site	Nye	NV	USA	1	10	1959	JRM	AMNH
APH_2727	Aphonopelma	atomicum	16M/3F	36.66051	-115.994475	1157	meters	5	Mercury	Nye	NV	USA	29	6	1961	Gertsch	AMNH
APH_2730	Aphonopelma	atomicum	F	36.66051	-115.994475	1157	meters	5	Mercury	Nye	NV	USA	16	8	1964		AMNH
AUMS_2638	Aphonopelma	atomicum	M	36.66182	-116.368	2744	feet	5	Nros Rd., 20 miles W of Mercury	Nye	NV	USA	3	11	1972	C. S. L.	AUMNH
AUMS_3267	Aphonopelma	atomicum	2F	36.691928	-116.174483	3470	feet	5	10 miles W of Mercury, Mercury Valley	Nye	NV	USA	3	11	1972	W. Icenogle	AUMNH
APH_3000	Aphonopelma	belindae	M	8.52651	-82.42104	590	feet	1	Waterfall Hostel; David		Chiriqui Province	Panama	21	1	2011	Chris Hamilton, Eric Reynolds, Ray Gabriel, Nicolai Pederson	AUMNH
APH_3001	Aphonopelma	belindae	juv	8.52651	-82.42104	590	feet	1	Waterfall Hostel; David		Chiriqui Province	Panama	21	1	2011	Chris Hamilton, Eric Reynolds, Ray Gabriel, Nicolai Pederson	AUMNH
APH_3008	Aphonopelma	belindae	M	8.53124	-82.30401	454	feet	1	Gualaca		Chiriqui Province	Panama	24	1	2011	Chris Hamilton, Ray Gabriel	AUMNH
APH_0454	Aphonopelma	catalina	M	32.34544	-110.71602	5255	feet	2	Coronado National Forest, Bug Spring Trail	Pima	AZ	USA	28	12	2008	Paul Marek, Charity Hall	AUMNH
APH_1438	Aphonopelma	catalina	M	32.357984	-110.709784	5862	feet	1	Bug Springs Trail	Pima	AZ	USA	11	12	2011	Jillian Cowles, Bill Savary	AUMNH
APH_1439	Aphonopelma	catalina	M	32.348999	-110.712178	5350	feet	1	Bug Springs Trail	Pima	AZ	USA	17	12	2011	Brent E. Hendrixson, Thomas Martin	AUMNH
APH_1440	Aphonopelma	catalina	M	32.348999	-110.712178	5350	feet	1	Bug Springs Trail	Pima	AZ	USA	17	12	2011	Brent E. Hendrixson, Thomas Martin	AUMNH
APH_1602	Aphonopelma	catalina	F	32.356465	-110.71209	5850	feet	1	Coronado National Forest, Bug Spring Trail	Pima	AZ	USA	9	11	2012	Brent E. Hendrixson	AUMNH
AUMS_2615	Aphonopelma	catalina	F	32.336526	-110.718179	4886	feet	4	.5 miles W of Catalina Hwy, 2 miles N of Molino Basin, Santa Catalina Mtns	Pima	AZ	USA	15	9	1974	Wendell Icenogle	AUMNH
AUMS_3278	Aphonopelma	catalina	M	32.326961	-110.702536	4101	feet	4	Mt. Lemon Hwy, 0.3 miles S of Molino Basin, S of Catalina Mountains	Pima	AZ	USA	16	9	1974	W. Icenogle	AUMNH
APH_0007	Aphonopelma	chalcodes	M	33.86502	-112.18967	1799	feet	1	6 mi N AZ-74 on New River Rd (nr. Lake Pleasant)	Maricopa	AZ	USA	5	10	2001	Brent E. Hendrixson, Darrin Vernier	AUMNH
APH_0013	Aphonopelma	chalcodes	M	34.42758	-112.07979	3914	feet	4	Dugas Road, approx. 2.0 mi W I-17 on Orme Ranch Road	Yavapai	AZ	USA	24	3	2002	John Bell	AUMNH
APH_0014	Aphonopelma	chalcodes	M	32.2213	-110.76858	2757	feet	2	Tucson, 10560 E Wildfire Drive	Pima	AZ	USA		8	2002	Alex Binford	AUMNH
APH_0037	Aphonopelma	chalcodes	M	31.3948	-111.13614	4487	feet	4	Ruby Road	Santa Cruz	AZ	USA	6	8	2006	Alice Abela	AUMNH
APH_0046	Aphonopelma	chalcodes	juv	33.86502	-112.18967	1799	feet	1	6 mi N AZ-74 on New River Rd (nr. Lake Pleasant)	Maricopa	AZ	USA	5	10	2001	Brent E. Hendrixson, Darrin Vernier	AUMNH
APH_0049	Aphonopelma	chalcodes	juv	34.76055	-111.64488	5472	feet	1	0.8 mi E I-17; 0.9 mi S Stoneman Lake Road (nr. Exit 306)	Yavapai	AZ	USA	3	10	2001	Brent E. Hendrixson, Darrin Vernier	AUMNH
APH_0127	Aphonopelma	chalcodes	F	33.86307	-112.19106	1773	feet	1	6.0 mi N AZ-74 on New River Rd (nr. Lake Pleasant)	Maricopa	AZ	USA	13	6	2007	Brent E. Hendrixson	AUMNH
APH_0128	Aphonopelma	chalcodes	juv	33.86307	-112.19106	1773	feet	1	6.0 mi N AZ-74 on New River Rd (nr. Lake Pleasant)	Maricopa	AZ	USA	13	6	2007	Brent E. Hendrixson	AUMNH
APH_0129	Aphonopelma	chalcodes	juv	33.86307	-112.19106	1773	feet	1	6.0 mi N AZ-74 on New River Rd (nr. Lake Pleasant)	Maricopa	AZ	USA	13	6	2007	Brent E. Hendrixson	AUMNH
APH_0130	Aphonopelma	chalcodes	M	33.86307	-112.19106	1773	feet	1	6.0 mi N AZ-74 on New River Rd (nr. Lake Pleasant)	Maricopa	AZ	USA	13	6	2007	Brent E. Hendrixson	AUMNH
APH_0131	Aphonopelma	chalcodes	juv	34.39945	-112.07044	3800	feet	1	0.2 mi E I-17 on Dugas Rd	Yavapai	AZ	USA	13	6	2007	Brent E. Hendrixson	AUMNH
APH_0132	Aphonopelma	chalcodes	M	34.40009	-112.07082	3800	feet	1	0.2 mi E I-17 on Dugas Rd	Yavapai	AZ	USA	13	6	2007	Brent E. Hendrixson	AUMNH
APH_0133	Aphonopelma	chalcodes	juv	34.09027	-112.90285	2717	feet	1	3.4 mi SE AZ-71 on US-93	Yavapai	AZ	USA	15	6	2007	Brent E. Hendrixson, Shasta Michaels	AUMNH
APH_0134	Aphonopelma	chalcodes	F	33.7285	-111.43288	3719	feet	4	about 9-10 mi E AZ-87 on NF-143	Maricopa	AZ	USA	15	6	2007	Austin Spears	AUMNH
APH_0135	Aphonopelma	chalcodes	juv	33.7285	-111.43288	3719	feet	4	about 9-10 mi E AZ-87 on NF-143	Maricopa	AZ	USA	15	6	2007	Gilbert Quintana	AUMNH
APH_0142	Aphonopelma	chalcodes	juv	33.86307	-112.19106	1773	feet	1	6.0 mi N AZ-74 on New River Rd (nr. Lake Pleasant)	Maricopa	AZ	USA	13	6	2007	Brent E. Hendrixson	AUMNH
APH_0143	Aphonopelma	chalcodes	F	33.86307	-112.19106	1773	feet	1	6.0 mi N AZ-74 on New River Rd (nr. Lake Pleasant)	Maricopa	AZ	USA	13	6	2007	Brent E. Hendrixson	AUMNH
APH_0164	Aphonopelma	chalcodes	M	33.79765	-112.14307	1655	feet	4	New River, ~0.5 mi W I-17 on AZ-74	Maricopa	AZ	USA				Brandon Anderson	AUMNH
APH_0165	Aphonopelma	chalcodes	F	33.79765	-112.14307	1655	feet	4	New River, ~0.5 mi W I-17 on AZ-74	Maricopa	AZ	USA				Brandon Anderson	AUMNH
APH_0168	Aphonopelma	chalcodes	F	34.073	-112.13204	2044	feet	4	Black Canyon City, 0.85 mi E I-17 on South Mud Springs Rd	Yavapai	AZ	USA				Brandon Anderson	AUMNH
APH_0169	Aphonopelma	chalcodes	M	34.073	-112.13204	2044	feet	4	Black Canyon City, 0.85 mi E I-17 on South Mud Springs Rd	Yavapai	AZ	USA				Brandon Anderson	AUMNH
APH_0170	Aphonopelma	chalcodes	M	34.073	-112.13204	2044	feet	4	Black Canyon City, 0.85 mi E I-17 on South Mud Springs Rd	Yavapai	AZ	USA				Brandon Anderson	AUMNH
APH_0173	Aphonopelma	chalcodes	M	31.69671	-111.00641	3497	feet	2	0.95 mi W Mount Hopkins Rd on Forest Service Rd 184	Santa Cruz	AZ	USA		8	2007	Alice Abela	AUMNH
APH_0174	Aphonopelma	chalcodes	M	32.1992	-112.43633	1980	feet	5	along Hwy-86	Pima	AZ	USA		8	2007	Alice Abela	AUMNH
APH_0175	Aphonopelma	chalcodes	M	31.69646	-111.00164	3512	feet	2	0.65 mi W Mount Hopkins Rd on Forest Service Rd 184	Santa Cruz	AZ	USA		8	2007	Alice Abela	AUMNH
APH_0176	Aphonopelma	chalcodes	M	32.18637	-112.37935	1935	feet	5	along Hwy-86	Pima	AZ	USA		8	2007	Alice Abela	AUMNH
APH_0191	Aphonopelma	chalcodes	F	33.74139	-111.35831	5900	feet	1	Mazatzal Mountains, Tonto National Forest, El Oso Rd	Gila	AZ	USA	6	9	2007	Lorenzo Prendini, Jeremy Huff	AUMNH
APH_0193	Aphonopelma	chalcodes	M	31.39225	-111.13153	4290	feet	1	Coronado National Forest, Pena Blanca Lake, Hwy 289; crossing road	Santa Cruz	AZ	USA	5	9	2007	Lorenzo Prendini, Jeremy Huff	AUMNH
APH_0198	Aphonopelma	chalcodes	M	32.97029	-111.42175	1541	feet	2	Robert Engstrom's property; 0.2 mi S East Cactus Forest Rd on North Coolidge Airport Rd	Pinal	AZ	USA	14	6	2007	Robert Engstrom	AUMNH
APH_0298	Aphonopelma	chalcodes	juv	33.71667	-111.45509	3080	feet	4	Mazatzal Mountains, Four Peaks, Cline Cabin Rd./F.R. 143	Maricopa	AZ	USA	6	10	2007	Zach Valois	AUMNH
APH_0300	Aphonopelma	chalcodes	juv	33.88512	-111.47874	3526	feet	4	Sunflower, Sycamore Creek Rd.	Maricopa	AZ	USA	6	10	2007	Zach Valois	AUMNH
APH_0301	Aphonopelma	chalcodes	juv	33.88355	-111.47634	3518	feet	4	Sunflower, Sycamore Creek Rd.	Maricopa	AZ	USA	6	10	2007	Zach Valois	AUMNH
APH_0309	Aphonopelma	chalcodes	M	32.35451	-112.886495	2090	feet	4	SW of Ajo, Little Ajo Mountain, Darby Well Road	Pima	AZ	USA	15	10	2005	Lennart Pettersson, Dave Kandiyeli, Sheri Monk	AUMNH
APH_0344	Aphonopelma	chalcodes	juv	34.09815	-111.36165	3200	feet	2	1.1 mi NW AZ-87 on Barnhardt Trail Rd (FR 419)	Gila	AZ	USA	10	5	2008	Brent E. Hendrixson, Zach Valois, Josh Richards	AUMNH
APH_0346	Aphonopelma	chalcodes	juv	34.35949	-111.40302	5430	feet	2	1.4 mi E US-87 on Conrol Rd	Gila	AZ	USA	10	5	2008	Brent E. Hendrixson, Zach Valois, Josh Richards	AUMNH
APH_0360	Aphonopelma	chalcodes	F	33.72875	-111.43244	3750	feet	4	N side of Cline Cabin Rd	Maricopa	AZ	USA	17	4	2008	Zach Valois	AUMNH
APH_0369	Aphonopelma	chalcodes	juv	32.64396	-111.39235	1840	feet	4	nr. Cogburn Ostrich Ranch	Pinal	AZ	USA	5	4	2008	Shasta Michaels	AUMNH
APH_0370	Aphonopelma	chalcodes	M	32.14446246	-111.2177859	2350	feet	2	2 mi N AZ-86 (W Ajo Hwy) on Sandario Rd, nr. jct. with Dusty Mesquite Trail	Pima	AZ	USA	24	7	2008	Alice Abela	AUMNH
APH_0371	Aphonopelma	chalcodes	M	31.97428845	-111.604144	4625	feet	4	along Kitt Peak Rd	Pima	AZ	USA	24	7	2008	Alice Abela	AUMNH
APH_0372	Aphonopelma	chalcodes	M	31.97292002	-111.6178091	5062	feet	4	along Kitt Peak Rd	Pima	AZ	USA	24	7	2008	Alice Abela	AUMNH
APH_0373	Aphonopelma	chalcodes	M	31.99315318	-111.7053503	2924	feet	2	AZ-86, 0.06 mi SW jct Indian Rt 30	Pima	AZ	USA	25	7	2008	Alice Abela	AUMNH
APH_0374	Aphonopelma	chalcodes	M	31.97552143	-111.6070167	4704	feet	4	along Kitt Peak Rd	Pima	AZ	USA	25	7	2008	Alice Abela	AUMNH
APH_0375	Aphonopelma	chalcodes	M	31.97038852	-111.613754	4940	feet	4	along Kitt Peak Rd	Pima	AZ	USA	25	7	2008	Alice Abela	AUMNH
APH_0376	Aphonopelma	chalcodes	M	31.43198526	-111.188291	4018	feet	4	Along Ruby Rd	Santa Cruz	AZ	USA	26	7	2008	Alice Abela	AUMNH
APH_0377	Aphonopelma	chalcodes	M	31.39594249	-111.0390382	3916	feet	4	Along Ruby Rd	Santa Cruz	AZ	USA	27	7	2008	Alice Abela	AUMNH
APH_0378	Aphonopelma	chalcodes	M	31.41862066	-111.016053	3721	feet	4	Along Ruby Rd	Santa Cruz	AZ	USA	27	7	2008	Alice Abela	AUMNH
APH_0379	Aphonopelma	chalcodes	M	31.46434712	-111.2404421	4184	feet	4	Along Ruby Rd	Santa Cruz	AZ	USA	27	7	2008	Alice Abela	AUMNH
APH_0380	Aphonopelma	chalcodes	M	31.41083295	-111.0215771	3773	feet	4	Along Ruby Rd	Santa Cruz	AZ	USA	28	7	2008	Alice Abela	AUMNH
APH_0381	Aphonopelma	chalcodes	M	31.42972131	-111.0025586	3639	feet	4	Along Ruby Rd	Santa Cruz	AZ	USA	28	7	2008	Alice Abela	AUMNH
APH_0383	Aphonopelma	chalcodes	M	31.67354048	-110.9229983	5047	feet	4	Along Mt Hopkins Rd	Santa Cruz	AZ	USA	28	7	2008	Alice Abela	AUMNH
APH_0384	Aphonopelma	chalcodes	M	31.70007491	-111.0018046	3521	feet	4	Along Mt Hopkins Rd	Santa Cruz	AZ	USA	28	7	2008	Alice Abela	AUMNH
APH_0386	Aphonopelma	chalcodes	M	31.91264458	-109.1192604	4620	feet	2	5.1 mi NW AZ/NM stateline on Portal Rd	Cochise	AZ	USA	31	7	2008	Alice Abela	AUMNH
APH_0387	Aphonopelma	chalcodes	M	34.29263192	-111.2868479	5168	feet	4	Along Houston-Mesa Rd	Gila	AZ	USA	2	8	2008	Alice Abela	AUMNH
APH_0388	Aphonopelma	chalcodes	M	34.41409752	-111.4912396	6046	feet	4	0.55 mi N Strawberry on Hwy-87	Gila	AZ	USA	2	8	2008	Alice Abela	AUMNH
APH_0389	Aphonopelma	chalcodes	M	31.531637	-110.718517	4187	feet	4	Harshaw Rd	Santa Cruz	AZ	USA				Alice Abela	AUMNH
APH_0391	Aphonopelma	chalcodes	M	32.506667	-110.180056	4711	feet	1	crossing Sunset Rd	Graham	AZ	USA	24	7	2008	Kari, Hunter McWest	AUMNH
APH_0392	Aphonopelma	chalcodes	M	32.513833	-110.05858	4420	feet	1	W Ash Creek Rd	Graham	AZ	USA	24	7	2008	Kari, Hunter McWest	AUMNH
APH_0419	Aphonopelma	chalcodes	juv	33.043715	-112.633476	807	feet	1	N of Gila Bend along Hwy-85, 0.6 mi E of Hwy	Maricopa	AZ	USA	15	11	2008	Brent E. Hendrixson	AUMNH
APH_0420	Aphonopelma	chalcodes	F	32.856009	-112.085251	1517	feet	1	in desert NW jct of Hwy-84& Amarillo Valley Rd (3.2 mi NW I-8)	Pinal	AZ	USA	15	11	2008	Brent E. Hendrixson, Paul Marek, Charity Hall, Kojun	AUMNH
APH_0425	Aphonopelma	chalcodes	juv	32.252063	-112.7449	1787	feet	1	0.75 mi S Ball Rd in Why along Hwy-85	Pima	AZ	USA	15	11	2008	Brent E. Hendrixson	AUMNH
APH_0428	Aphonopelma	chalcodes	juv	32.890757	-113.24223	656	feet	1	3.0 mi N I-8 (Sentinel) on Agua Caliente Rd	Maricopa	AZ	USA	16	11	2008	Brent E. Hendrixson	AUMNH
APH_0429	Aphonopelma	chalcodes	juv	32.90721	-113.262703	592	feet	1	4.65 mi N I-8 (Sentinel) on Agua Caliente Rd	Maricopa	AZ	USA	16	11	2008	Brent E. Hendrixson	AUMNH
APH_0498	Aphonopelma	chalcodes	juv	33.956369	-112.840469	2582	feet	1	6.6 mi W jct. US-93 on US-60	Maricopa	AZ	USA	18	5	2009	Brent E. Hendrixson, Bernadette DeRussy, Sloan Click	AUMNH
APH_0499	Aphonopelma	chalcodes	juv	33.956369	-112.840469	2582	feet	1	6.6 mi W jct. US-93 on US-60	Maricopa	AZ	USA	18	5	2009	Brent E. Hendrixson, Bernadette DeRussy, Sloan Click	AUMNH
APH_0500	Aphonopelma	chalcodes	F	33.956369	-112.840469	2582	feet	1	6.6 mi W jct. US-93 on US-60	Maricopa	AZ	USA	18	5	2009	Brent E. Hendrixson, Bernadette DeRussy, Sloan Click	AUMNH
APH_0501	Aphonopelma	chalcodes	juv	33.956369	-112.840469	2582	feet	1	6.6 mi W jct. US-93 on US-60	Maricopa	AZ	USA	18	5	2009	Brent E. Hendrixson, Bernadette DeRussy, Sloan Click	AUMNH
APH_0502	Aphonopelma	chalcodes	juv	33.242909	-111.270678	2067	feet	1	1.5 mi S US-60 on Mineral Mountain Rd	Pinal	AZ	USA	19	5	2009	Brent E. Hendrixson, Bernadette DeRussy, Sloan Click	AUMNH
APH_0503	Aphonopelma	chalcodes	juv	33.445508	-111.502834	1935	feet	1	0.1 mi S Apache Trail on Mountain View Rd	Pinal	AZ	USA	19	5	2009	Brent E. Hendrixson, Bernadette DeRussy, Sloan Click	AUMNH
APH_0505	Aphonopelma	chalcodes	juv	34.360317	-111.41347	5555	feet	1	0.75 mi E AZ-87 on Control Rd	Gila	AZ	USA	20	5	2009	Brent E. Hendrixson, Bernadette DeRussy, Sloan Click	AUMNH
APH_0506	Aphonopelma	chalcodes	juv	34.360317	-111.41347	5555	feet	1	0.75 mi E AZ-87 on Control Rd	Gila	AZ	USA	20	5	2009	Brent E. Hendrixson, Bernadette DeRussy, Sloan Click	AUMNH
APH_0507	Aphonopelma	chalcodes	F	34.360317	-111.41347	5555	feet	1	0.75 mi E AZ-87 on Control Rd	Gila	AZ	USA	20	5	2009	Brent E. Hendrixson, Bernadette DeRussy, Sloan Click	AUMNH
APH_0508	Aphonopelma	chalcodes	F	34.360317	-111.41347	5555	feet	1	0.75 mi E AZ-87 on Control Rd	Gila	AZ	USA	20	5	2009	Brent E. Hendrixson, Bernadette DeRussy, Sloan Click	AUMNH
APH_0595	Aphonopelma	chalcodes	F	33.065521	-110.888678	2163	feet	1	OHV trail area, nr. Kearny	Pinal	AZ	USA	8	7	2009	Brent E. Hendrixson, Jon Davenport, Nate Davis	AUMNH
APH_0596	Aphonopelma	chalcodes	F	32.628709	-110.648951	3392	feet	1	3.4 mi SE AZ-77 on SR-76, nr. San Manuel	Pinal	AZ	USA	8	7	2009	Brent E. Hendrixson, Jon Davenport, Nate Davis	AUMNH
APH_0598	Aphonopelma	chalcodes	F	32.425002	-110.909336	2635	feet	1	Catalina State Park, trailhead parking lot and nature trail	Pima	AZ	USA	8	7	2009	Brent E. Hendrixson, Jon Davenport, Nate Davis	AUMNH
APH_0599	Aphonopelma	chalcodes	M	32.425002	-110.909336	2635	feet	1	Catalina State Park, trailhead parking lot and nature trail	Pima	AZ	USA	8	7	2009	Brent E. Hendrixson, Jon Davenport, Nate Davis	AUMNH
APH_0600	Aphonopelma	chalcodes	M	32.425002	-110.909336	2635	feet	1	Catalina State Park, trailhead parking lot and nature trail	Pima	AZ	USA	8	7	2009	Brent E. Hendrixson, Jon Davenport, Nate Davis	AUMNH
APH_0602	Aphonopelma	chalcodes	M	32.425002	-110.909336	2635	feet	1	Catalina State Park, trailhead parking lot and nature trail	Pima	AZ	USA	8	7	2009	Brent E. Hendrixson, Jon Davenport, Nate Davis	AUMNH
APH_0603	Aphonopelma	chalcodes	F	32.341135	-110.714921	3624	feet	1	Catalina Mountains, Bug Spring Trail	Pima	AZ	USA	9	7	2009	Brent E. Hendrixson, Jon Davenport, Nate Davis, Paul Marek, Charity Hall	AUMNH
APH_0604	Aphonopelma	chalcodes	juv	32.341135	-110.714921	3624	feet	1	Catalina Mountains, Bug Spring Trail	Pima	AZ	USA	9	7	2009	Brent E. Hendrixson, Jon Davenport, Nate Davis, Paul Marek, Charity Hall	AUMNH
APH_0605	Aphonopelma	chalcodes	F	31.898272	-110.964712	2794	feet	1	Quail Creek-Veterans Municipal Park	Pima	AZ	USA	9	7	2009	Brent E. Hendrixson, Jon Davenport, Nate Davis	AUMNH
APH_0606	Aphonopelma	chalcodes	F	31.898272	-110.964712	2794	feet	1	Quail Creek-Veterans Municipal Park	Pima	AZ	USA	9	7	2009	Brent E. Hendrixson, Jon Davenport, Nate Davis	AUMNH
APH_0607	Aphonopelma	chalcodes	F	31.898272	-110.964712	2794	feet	1	Quail Creek-Veterans Municipal Park	Pima	AZ	USA	9	7	2009	Brent E. Hendrixson, Jon Davenport, Nate Davis	AUMNH
APH_0608	Aphonopelma	chalcodes	F	31.898272	-110.964712	2794	feet	1	Quail Creek-Veterans Municipal Park	Pima	AZ	USA	9	7	2009	Brent E. Hendrixson, Jon Davenport, Nate Davis	AUMNH
APH_0609	Aphonopelma	chalcodes	F	31.898272	-110.964712	2794	feet	1	Quail Creek-Veterans Municipal Park	Pima	AZ	USA	9	7	2009	Brent E. Hendrixson, Jon Davenport, Nate Davis	AUMNH
APH_0611	Aphonopelma	chalcodes	M	31.896859	-110.665638	4045	feet	1	along SR-83	Pima	AZ	USA	9	7	2009	Brent E. Hendrixson, Jon Davenport, Nate Davis	AUMNH
APH_0612	Aphonopelma	chalcodes	M	31.903937	-110.662741	4021	feet	1	along SR-83	Pima	AZ	USA	9	7	2009	Brent E. Hendrixson, Jon Davenport, Nate Davis	AUMNH
APH_0613	Aphonopelma	chalcodes	M	31.928238	-110.658046	3935	feet	1	along SR-83	Pima	AZ	USA	9	7	2009	Brent E. Hendrixson, Jon Davenport, Nate Davis	AUMNH
APH_0614	Aphonopelma	chalcodes	M	31.935871	-110.660752	3862	feet	1	along SR-83	Pima	AZ	USA	9	7	2009	Brent E. Hendrixson, Jon Davenport, Nate Davis	AUMNH
APH_0615	Aphonopelma	chalcodes	M	31.940833	-110.662801	3824	feet	1	along SR-83	Pima	AZ	USA	9	7	2009	Brent E. Hendrixson, Jon Davenport, Nate Davis	AUMNH
APH_0616	Aphonopelma	chalcodes	M	31.963159	-110.675585	3679	feet	1	0.2 mi W SR-83 on Sahuarita Rd	Pima	AZ	USA	9	7	2009	Brent E. Hendrixson, Jon Davenport, Nate Davis	AUMNH
APH_0617	Aphonopelma	chalcodes	M	31.987937	-110.772369	3201	feet	1	1.75 mi N Sahuarita Rd on Houghton Rd	Pima	AZ	USA	9	7	2009	Brent E. Hendrixson, Jon Davenport, Nate Davis	AUMNH
APH_0619	Aphonopelma	chalcodes	F	32.093827	-109.910145	4180	feet	1	Cochise Cemetery (along Hwy-191)	Cochise	AZ	USA	11	7	2009	Brent E. Hendrixson, Nate Davis	AUMNH
APH_0620	Aphonopelma	chalcodes	F	32.093827	-109.910145	4180	feet	1	Cochise Cemetery (along Hwy-191)	Cochise	AZ	USA	11	7	2009	Brent E. Hendrixson, Nate Davis	AUMNH
APH_0621	Aphonopelma	chalcodes	juv	32.093827	-109.910145	4180	feet	1	Cochise Cemetery (along Hwy-191)	Cochise	AZ	USA	11	7	2009	Brent E. Hendrixson, Nate Davis	AUMNH
APH_0686	Aphonopelma	chalcodes	juv	31.402388	-109.773026	4277	feet	1	Oro Rd, just NE of Hwy-80	Cochise	AZ	USA	17	7	2009	Brent E. Hendrixson, Nate Davis	AUMNH
APH_0687	Aphonopelma	chalcodes	juv	31.700137	-110.296948	4242	feet	1	Truman Rd, just off Hwy-82	Cochise	AZ	USA	17	7	2009	Brent E. Hendrixson, Nate Davis	AUMNH
APH_0688	Aphonopelma	chalcodes	juv	31.700137	-110.296948	4242	feet	1	Truman Rd, just off Hwy-82	Cochise	AZ	USA	17	7	2009	Brent E. Hendrixson, Nate Davis	AUMNH
APH_0689	Aphonopelma	chalcodes	juv	31.700137	-110.296948	4242	feet	1	Truman Rd, just off Hwy-82	Cochise	AZ	USA	17	7	2009	Brent E. Hendrixson, Nate Davis	AUMNH
APH_0690	Aphonopelma	chalcodes	F	31.700137	-110.296948	4242	feet	1	Truman Rd, just off Hwy-82	Cochise	AZ	USA	17	7	2009	Brent E. Hendrixson, Nate Davis	AUMNH
APH_0691	Aphonopelma	chalcodes	juv	31.742778	-110.707871	4888	feet	1	Fish Canyon Rd	Pima	AZ	USA	17	7	2009	Brent E. Hendrixson, Nate Davis	AUMNH
APH_0692	Aphonopelma	chalcodes	juv	31.742778	-110.707871	4888	feet	1	Fish Canyon Rd	Pima	AZ	USA	17	7	2009	Brent E. Hendrixson, Nate Davis	AUMNH
APH_0693	Aphonopelma	chalcodes	F	31.742778	-110.707871	4888	feet	1	Fish Canyon Rd	Pima	AZ	USA	17	7	2009	Brent E. Hendrixson, Nate Davis	AUMNH
APH_0694	Aphonopelma	chalcodes	juv	31.531637	-110.718517	4187	feet	1	Harshaw Rd	Santa Cruz	AZ	USA	17	7	2009	Brent E. Hendrixson, Nate Davis	AUMNH
APH_0695	Aphonopelma	chalcodes	F	32.600171	-109.983213	4571	feet	1	Bonita-Klondyke Rd, W of Bonita	Graham	AZ	USA	18	7	2009	Brent E. Hendrixson, Nate Davis	AUMNH
APH_0696	Aphonopelma	chalcodes	F	32.600171	-109.983213	4571	feet	1	Bonita-Klondyke Rd, W of Bonita	Graham	AZ	USA	18	7	2009	Brent E. Hendrixson, Nate Davis	AUMNH
APH_0697	Aphonopelma	chalcodes	F	32.628366	-110.117447	4405	feet	1	Bonita-Klondyke Rd, W of Bonita	Graham	AZ	USA	18	7	2009	Brent E. Hendrixson, Nate Davis	AUMNH
APH_0709	Aphonopelma	chalcodes	M	32.23908	-109.975427	4424	feet	1	Airport Rd, W of Willcox	Cochise	AZ	USA	19	7	2009	Brent E. Hendrixson, Nate Davis	AUMNH
APH_0710	Aphonopelma	chalcodes	M	32.259698	-110.103465	4967	feet	1	2.6 mi NW Airport Rd on Muleshoe Ranch Rd	Cochise	AZ	USA	19	7	2009	Brent E. Hendrixson, Nate Davis	AUMNH
APH_0713	Aphonopelma	chalcodes	juv	31.784784	-109.557742	4575	feet	1	Rucker Canyon Rd	Cochise	AZ	USA	20	7	2009	Brent E. Hendrixson, Nate Davis	AUMNH
APH_0714	Aphonopelma	chalcodes	F	31.784784	-109.557742	4575	feet	1	Rucker Canyon Rd	Cochise	AZ	USA	20	7	2009	Brent E. Hendrixson, Nate Davis	AUMNH
APH_0715	Aphonopelma	chalcodes	F	31.758972	-109.796338	4596	feet	1	Courtland Rd, nr. Jct. Ghost Town Trail	Cochise	AZ	USA	20	7	2009	Brent E. Hendrixson, Nate Davis	AUMNH
APH_0716	Aphonopelma	chalcodes	F	32.71453	-111.4975	1612	feet	2	Picacho, just off Camino Adelante Dr	Pinal	AZ	USA		7	2009	Warren Burke	AUMNH
APH_0730	Aphonopelma	chalcodes	M	31.67279005	-110.8807183	7073	feet	4	along Mt. Hopkins Rd	Santa Cruz	AZ	USA	20	8	2009	Alice Abela	AUMNH
APH_0737	Aphonopelma	chalcodes	M	32.03889549	-111.5014244	2943	feet	4	along Hwy-86, W of San Pedro	Pima	AZ	USA	22	8	2009	Alice Abela	AUMNH
APH_0738	Aphonopelma	chalcodes	M	32.01220214	-111.5747721	3372	feet	2	~1.02 mi S Hwy-86 on Hwy-386	Pima	AZ	USA	23	8	2009	Alice Abela	AUMNH
APH_0739	Aphonopelma	chalcodes	M	32.02419162	-111.5769608	3251	feet	2	~0.18 mi S Hwy-86 on Hwy-386	Pima	AZ	USA	23	8	2009	Alice Abela	AUMNH
APH_0740	Aphonopelma	chalcodes	M	32.17788756	-112.2717012	2226	feet	4	along Hwy-86	Pima	AZ	USA	23	8	2009	Alice Abela	AUMNH
APH_0741	Aphonopelma	chalcodes	M	32.18242586	-112.2890175	2152	feet	4	along Hwy-86	Pima	AZ	USA	23	8	2009	Alice Abela	AUMNH
APH_0742	Aphonopelma	chalcodes	M	32.18887925	-112.4002434	1947	feet	4	along Hwy-86	Pima	AZ	USA	23	8	2009	Alice Abela	AUMNH
APH_0887	Aphonopelma	chalcodes	F	33.5468	-111.645	1346	feet	1	Phoenix	Maricopa	AZ	USA		6	2008	Ben Allen	AUMNH
APH_0954	Aphonopelma	chalcodes	M	33.5336	-111.37225	1376	feet	1	east of Tortilla Flat off of Hywy 88	Maricopa	AZ	USA		6	2008	Ben Allen	AUMNH
APH_1195	Aphonopelma	chalcodes	F	31.343749	-110.485365	5083	feet	1	Coronado National Forest, along FR-61	Santa Cruz	AZ	USA	28	7	2010	Brent E. Hendrixson, Brendon Barnes, Nate Davis	AUMNH
APH_1196	Aphonopelma	chalcodes	F	31.343749	-110.485365	5083	feet	1	Coronado National Forest, along FR-61	Santa Cruz	AZ	USA	28	7	2010	Brent E. Hendrixson, Brendon Barnes, Nate Davis	AUMNH
APH_1224	Aphonopelma	chalcodes	F	31.34832	-110.508551	5088	feet	1	along FR-61	Santa Cruz	AZ	USA	6	8	2010	Brent E. Hendrixson, Ashley Bailey, Andrea Reed	AUMNH
APH_1225	Aphonopelma	chalcodes	M	31.460005	-110.295399	5171	feet	1	along Ramsey Canyon Rd	Cochise	AZ	USA	6	8	2010	Brent E. Hendrixson, Ashley Bailey, Andrea Reed	AUMNH
APH_1229	Aphonopelma	chalcodes	M	31.926949	-109.169118	5126	feet	1	1.4 mi NW Portal Rd on FR 42B (San Simon Rd)	Cochise	AZ	USA	7	8	2010	Brent E. Hendrixson, Ashley Bailey, Andrea Reed	AUMNH
APH_1230	Aphonopelma	chalcodes	M	31.932782	-109.183094	5293	feet	1	2.4 mi NW Portal Rd on FR 42B (San Simon Rd)	Cochise	AZ	USA	7	8	2010	Brent E. Hendrixson, Ashley Bailey, Andrea Reed	AUMNH
APH_1232	Aphonopelma	chalcodes	juv	32.570316	-110.048141	4557	feet	1	along High Creek Rd	Graham	AZ	USA	8	8	2010	Brent E. Hendrixson, Ashley Bailey, Andrea Reed	AUMNH
APH_1233	Aphonopelma	chalcodes	M	32.512166	-110.159031	4747	feet	1	along Sunset Loop Rd	Graham	AZ	USA	8	8	2010	Brent E. Hendrixson, Ashley Bailey, Andrea Reed	AUMNH
APH_1234	Aphonopelma	chalcodes	M	32.51432	-110.077472	4450	feet	1	along Ash Creek Rd	Graham	AZ	USA	8	8	2010	Brent E. Hendrixson, Ashley Bailey, Andrea Reed	AUMNH
APH_1235	Aphonopelma	chalcodes	F	32.582263	-109.852113	5592	feet	1	11.2 mi W Hwy-191 on Hwy-266	Graham	AZ	USA	8	8	2010	Brent E. Hendrixson, Ashley Bailey, Andrea Reed	AUMNH
APH_1301	Aphonopelma	chalcodes	juv	33.61465	-111.034975	2474	feet	1	Tonto National Forest, nr. jct. FR-449 off Hwy-188	Gila	AZ	USA	26	7	2011	Brent E. Hendrixson, Brendon Barnes, Nate Davis, Jake Storms	AUMNH
APH_1302	Aphonopelma	chalcodes	juv	33.61465	-111.034975	2474	feet	1	Tonto National Forest, nr. jct. FR-449 off Hwy-188	Gila	AZ	USA	26	7	2011	Brent E. Hendrixson, Brendon Barnes, Nate Davis, Jake Storms	AUMNH
APH_1303	Aphonopelma	chalcodes	juv	33.61465	-111.034975	2474	feet	1	Tonto National Forest, nr. jct. FR-449 off Hwy-188	Gila	AZ	USA	26	7	2011	Brent E. Hendrixson, Brendon Barnes, Nate Davis, Jake Storms	AUMNH
APH_1304	Aphonopelma	chalcodes	juv	33.187604	-111.313416	1901	feet	1	2.4 mi E Hwy-79 on Cottonwood Canyon Rd	Pinal	AZ	USA	26	7	2011	Brent E. Hendrixson, Brendon Barnes, Nate Davis, Jake Storms	AUMNH
APH_1339	Aphonopelma	chalcodes	F	31.347952	-110.509098	5057	feet	1	along Duquesne Rd (FR-61)	Santa Cruz	AZ	USA	4	8	2011	Brent E. Hendrixson, Brendon Barnes, Nate Davis, Jake Storms	AUMNH
APH_1340	Aphonopelma	chalcodes	F	31.363711	-110.792456	4146	feet	1	along Duquesne Rd	Santa Cruz	AZ	USA	4	8	2011	Brent E. Hendrixson, Brendon Barnes, Nate Davis, Jake Storms	AUMNH
APH_1341	Aphonopelma	chalcodes	F	31.701063	-111.039066	3181	feet	1	along Montosa Canyon Rd (FR-184)	Santa Cruz	AZ	USA	4	8	2011	Brent E. Hendrixson, Brendon Barnes, Nate Davis, Jake Storms	AUMNH
APH_1344	Aphonopelma	chalcodes	F	31.836971	-110.946796	3083	feet	1	along Madera Canyon Rd	Pima	AZ	USA	4	8	2011	Brent E. Hendrixson, Brendon Barnes, Nate Davis, Jake Storms	AUMNH
APH_1345	Aphonopelma	chalcodes	F	31.836971	-110.946796	3083	feet	1	along Madera Canyon Rd	Pima	AZ	USA	4	8	2011	Brent E. Hendrixson, Brendon Barnes, Nate Davis, Jake Storms	AUMNH
APH_1370	Aphonopelma	chalcodes	M	33.279265	-111.160952	2440	feet	2	Superior, Boyce Thompson Arboretum	Pinal	AZ	USA	3	9	2011	Benjamin Curtis, Mason McWest	AUMNH
APH_1485	Aphonopelma	chalcodes	F	31.385646	-110.406385	5650	feet	1	along Montezuma Canyon Rd	Cochise	AZ	USA	2	8	2012	Brent E. Hendrixson, Brendon Barnes, Austin Deskewies	AUMNH
APH_1487	Aphonopelma	chalcodes	M	32.4238	-110.9233	2700	feet	2	Catalina State Park, campground	Pima	AZ	USA	2	8	2012	Brent E. Hendrixson, Brendon Barnes, Austin Deskewies	AUMNH
APH_1492	Aphonopelma	chalcodes	M	33.606639	-111.19778	2372	feet	1	along Apache Trail	Maricopa	AZ	USA	4	9	2012	Brent E. Hendrixson	AUMNH
APH_1493	Aphonopelma	chalcodes	M	33.588015	-111.210868	2440	feet	1	along Apache Trail	Maricopa	AZ	USA	4	9	2012	Brent E. Hendrixson	AUMNH
APH_1494	Aphonopelma	chalcodes	M	33.582531	-111.221891	2325	feet	1	along Apache Trail	Maricopa	AZ	USA	4	9	2012	Brent E. Hendrixson	AUMNH
APH_1495	Aphonopelma	chalcodes	juv	33.53057	-111.305518	2178	feet	1	along Apache Trail	Maricopa	AZ	USA	4	9	2012	Brent E. Hendrixson	AUMNH
APH_1496	Aphonopelma	chalcodes	M	33.53655	-111.308869	2664	feet	1	along Apache Trail	Maricopa	AZ	USA	4	9	2012	Brent E. Hendrixson	AUMNH
APH_1497	Aphonopelma	chalcodes	juv	33.480479	-111.624831	1989	feet	1	~1.35 mi N McDowell Rd on Usery Pass Rd	Maricopa	AZ	USA	5	9	2012	Brent E. Hendrixson	AUMNH
APH_1502	Aphonopelma	chalcodes	F	33.518499	-111.453668	2317	feet	2	along Apache Trail	Maricopa	AZ	USA	6	9	2012	Brent E. Hendrixson	AUMNH
APH_1503	Aphonopelma	chalcodes	F	33.518499	-111.453668	2317	feet	2	along Apache Trail	Maricopa	AZ	USA	6	9	2012	Brent E. Hendrixson	AUMNH
APH_1504	Aphonopelma	chalcodes	M	33.518499	-111.453668	2317	feet	2	along Apache Trail	Maricopa	AZ	USA	6	9	2012	Brent E. Hendrixson	AUMNH
APH_1505	Aphonopelma	chalcodes	M	33.477037	-111.475157	2109	feet	1	along Apache Trail	Maricopa	AZ	USA	6	9	2012	Brent E. Hendrixson	AUMNH
APH_1509	Aphonopelma	chalcodes	M	32.6896	-109.754556	3950	feet	1	3.6 mi SW Hwy-191 along Swift Trail (Hwy-366)	Graham	AZ	USA	7	9	2012	Brent E. Hendrixson	AUMNH
APH_1531	Aphonopelma	chalcodes	F	34.3602	-111.415521	5855	feet	1	along Control Rd, east of Hwy-87	Gila	AZ	USA	4	10	2012	Brent E. Hendrixson	AUMNH
APH_1532	Aphonopelma	chalcodes	J	34.3602	-111.415521	5855	feet	1	along Control Rd, east of Hwy-87	Gila	AZ	USA	4	10	2012	Brent E. Hendrixson	AUMNH
APH_1543	Aphonopelma	chalcodes	juv	34.79569	-111.758817	4233	feet	1	N of Village of Oak Creek, Courthouse Butte/Big Park Trail	Yavapai	AZ	USA	22	10	2012	Brent E. Hendrixson	AUMNH
APH_2057	Aphonopelma	chalcodes	F	31.913703	-109.14145	1454	meters	5	Portal	Cochise	AZ	USA	22	7	1976	Mark Russel	AMNH
APH_2058	Aphonopelma	chalcodes	M	31.913703	-109.14145	1454	meters	5	Portal	Cochise	AZ	USA	1	9	1964	W.J. Gertsch	AMNH
APH_2059	Aphonopelma	chalcodes	F	31.892604	-109.167082	1786	meters	5	Sulphur Canyon, near Portal	Cochise	AZ	USA	26	7	1955	Guy Miller	AMNH
APH_2060	Aphonopelma	chalcodes	M	31.913703	-109.14145	1454	meters	5	Portal	Cochise	AZ	USA		7	1967	W.J. Gertsch	AMNH
APH_2061	Aphonopelma	chalcodes	2M	33.336256	-111.831893	372	meters	5	San Vicente	Pima	AZ	USA	19	8	1957	V. Roth	AMNH
APH_2062	Aphonopelma	chalcodes	M	31.93051	-109.794753	1305	meters	5	10 miles east of Dos Cabezas	Cochise	AZ	USA	4	8	1971	A. Jung	AMNH
APH_2063	Aphonopelma	chalcodes	M	32.221743	-110.926479	753	meters	6	Tuscon	Pima	AZ	USA	23	8	1973	A. Jung	AMNH
APH_2064	Aphonopelma	chalcodes	M	33.527502	-110.694934	1322	meters	5	10 miles NW of Globe	Gila	AZ	USA	10	9	1962	Roth and Roth	AMNH
APH_2065	Aphonopelma	chalcodes	M	33.619952	-110.921017	763	meters	5	Salt River Canyon	Gila	AZ	USA		6	1956	W.D. Allison	AMNH
APH_2066	Aphonopelma	chalcodes	1M/1F	31.913703	-109.14145	1454	meters	5	Portal	Cochise	AZ	USA	27	8	1970	Chamberlin	AMNH
APH_2067	Aphonopelma	chalcodes	M	31.913703	-109.14145	1454	meters	5	Portal	Cochise	AZ	USA	10	7	1968	W.J. Gertsch	AMNH
APH_2068	Aphonopelma	chalcodes	M	31.913703	-109.14145	1454	meters	5	Portal	Cochise	AZ	USA	10	7	1968	W.J. Gertsch	AMNH
APH_2069	Aphonopelma	chalcodes	2M	31.427339	-109.545202	1269	meters	5	5 miles north of Douglas	Cochise	AZ	USA	18	8	1964	W.J. Gertsch	AMNH
APH_2070	Aphonopelma	chalcodes	M	33.498275	-111.387253	894	meters	6	South of Geronimo Head Mountain	Maricopa	AZ	USA	21	12	1963	Chamberlin	AMNH
APH_2071	Aphonopelma	chalcodes	M	32.589263	-109.967945	1309	meters	5	Lower Canyon of Mount Graham	Graham	AZ	USA	15	7	1956	V. Roth and W.J. Gertsch	AMNH
APH_2072	Aphonopelma	chalcodes	F	32.42157	-110.5037	881	meters	5	Redington	Pima	AZ	USA	25	5	1970	Mary Smallhouse	AMNH
APH_2073	Aphonopelma	chalcodes	M	32.44193	-110.860732	1160	meters	6	Santa Catalina Mountains	Pima	AZ	USA	8	7	1916	T.E. Luty	AMNH
APH_2074	Aphonopelma	chalcodes	2M	31.631987	-109.093064	1380	meters	5	5 miles south of Apache	Cochise	AZ	USA	22	7	1964	W.J. Gertsch and J.A. Woods	AMNH
APH_2075	Aphonopelma	chalcodes	F	33.460362	-112.039455	341	meters	6	Phoenix	Maricopa	AZ	USA					AMNH
APH_2076	Aphonopelma	chalcodes	M	34.052118	-112.147482	624	meters	7	Found between Prescott and Phoenix	Yavapai/Maricopa	AZ	USA	31	12	1933	McCanly	AMNH
APH_2078	Aphonopelma	chalcodes	F	31.913703	-109.14145	1454	meters	5	Portal	Cochise	AZ	USA		8	1965	W.J. Gertsch	AMNH
APH_2088	Aphonopelma	chalcodes	1M/1F	32.221743	-110.926479	753	meters	6	Tucson	Pima	AZ	USA	27	7	1936		AMNH
APH_2089	Aphonopelma	chalcodes	F	32.221743	-110.926479	753	meters	6	Tucson	Pima	AZ	USA		7	1935	P. Stichler	AMNH
APH_2090	Aphonopelma	chalcodes	F	31.835372	-109.03117	1259	meters	5	Rodeo	Hidalgo	NM	USA	20	1	1969	V. Roth	AMNH
APH_2205	Aphonopelma	chalcodes	M	32.221743	-110.926479	758	meters	6	Tuscon	Pima	AZ	USA		9	1935	W.J. Baerg	AMNH
APH_2456	Aphonopelma	chalcodes	M	33.532562	-110.92045	1131	meters	6	Apache Trail	Gila	AZ	USA	25	3	1936	Edith M. Patel	AMNH
APH_2474	Aphonopelma	chalcodes	M	32.315852	-110.81935	848	meters	5	Sabino Canyon, Tuscon	Pima	AZ	USA	11	9	1935	W. J. Baerg	AMNH
APH_2483	Aphonopelma	chalcodes	M	34.884026	-111.702887	1771	meters	5	Schnebly Hill Road northest of Sedona	Coconino	AZ	USA	6	8	1977	Barbara and M. W. Sanderson	AMNH
APH_2485	Aphonopelma	chalcodes	M	34.838954	-111.721245	1954	meters	5	near Deer Pass Crossing on Oak Creek about 8 miles southeast Sedona	Yavapai	AZ	USA	15	6	1977	M. W. Sanderson	AMNH
APH_2486	Aphonopelma	chalcodes	M	34.385392	-112.368863	1963	meters	6	Bradshaw Mountains near Prescott in pine forest	Groom	AZ	USA	15	9	1964	Lowe, Soule, & Wright	AMNH
APH_2487	Aphonopelma	chalcodes	M	31.400702	-111.090398	1180	meters	5	Ruby Road near Pena Lake	Santa Cruz	AZ	USA	19	7	1962		AMNH
APH_2492	Aphonopelma	chalcodes	3M	31.333796	-111.023962	1363	meters	5	Oro Blanco Mountains-12 miles from Nogales	Santa Cruz	AZ	USA		7	1937	Steckler	AMNH
APH_2493	Aphonopelma	chalcodes	2M	33.06165	-109.44632	1195	meters	5	14 miles west of Clifton	Greenlee	AZ	USA	28	7	1962	G. Bradt	AMNH
APH_2497	Aphonopelma	chalcodes	M	34.887682	-111.703022	1771	meters	5	Schnebly Hill Road northeast of Sedona	Coconino	AZ	USA	6	8	1977	Barbara and M. W. Sanderson	AMNH
APH_2498	Aphonopelma	chalcodes	M	32.016369	-112.858922	606	meters	5	Organ Pipe National Monument	Pima	AZ	USA			1968	Vogt	AMNH
APH_2501	Aphonopelma	chalcodes	M	33.35257	-112.072563	406	meters	6	South Mountain Park	Maricopa	AZ	USA	21	11	1965	S. C. Williams	AMNH
APH_2504	Aphonopelma	chalcodes	M	34.53923	-112.468695	1642	meters	5	Prescott	Yavapai	AZ	USA	28	7	1948	C. and P. Vaurie	AMNH
APH_2505	Aphonopelma	chalcodes	M	31.402097	-111.027724	1178	meters	5	Ruby Road-10 miles northwest of Nogales	Santa Cruz	AZ	USA		8	1962	W. J. Gerstch	AMNH
APH_2526	Aphonopelma	chalcodes	M	31.426474	-111.008278	1117	meters	5	5 miles west on St.289 from Jef.289 and US 89- north of Nogales	Pima	AZ	USA	20	7	1966	E. Brown and J. Cole	AMNH
APH_2529	Aphonopelma	chalcodes	2M	32.531565	-110.773332	1426	meters	5	7 miles south of Oracle-Santa Catalina Mountains	Pinal	AZ	USA	25	7	1949		AMNH
APH_2579	Aphonopelma	chalcodes	M	31.967008	-110.29502	1094	meters	5	Benson	Cochise	AZ	USA		8	1954	George Bredt	AMNH
APH_2583	Aphonopelma	chalcodes	M	32.63201	-109.858382	2458	meters	5	Lower Canyon, Mountain Graham	Graham	AZ	USA	15	7	1956	W. Gertsch and V. Roth	AMNH
APH_2585	Aphonopelma	chalcodes	F	32.232313	-113.608052	284	meters	5	NFWL Campsite, Cabeza Prieta Game Refuge	Pima	AZ	USA		7	1976	B. Woodward and R. Jones Coll	AMNH
APH_2586	Aphonopelma	chalcodes	M	35.200524	-111.639452	2112	meters	6	Flagstaff	Coconino	AZ	USA					AMNH
APH_2587	Aphonopelma	chalcodes	M	34.221331	-112.747488	1465	meters	5	Yarnell	Yavapai	AZ	USA	4	9	1961	Roth and Roth	AMNH
APH_2588	Aphonopelma	chalcodes	M	32.314311	-110.811353	825	meters	5	Sabino Canyon, Tuscon	Pima	AZ	USA		9	1935		AMNH
APH_2591	Aphonopelma	chalcodes	M	33.414255	-111.831101	372	meters	5	Mesa	Maricopa	AZ	USA				Michael Soleglad	AMNH
APH_2593	Aphonopelma	chalcodes	M	32.610602	-110.771115	1383	meters	5	Oracle	Pinal	AZ	USA	11	7	1940	Gertsch and Hook	AMNH
APH_2595	Aphonopelma	chalcodes	M	33.414255	-111.833697	372	meters	5	Mesa	Maricopa	AZ	USA				Michael Soleglad	AMNH
APH_3127	Aphonopelma	chalcodes	M	34.203644	-110.980578	5297	feet	1	Payson, .41 miles E of Nf-200	Gila	AZ	USA	9	8	2013	Tyler P. McKee	AUMNH
APH_3128	Aphonopelma	chalcodes	F	33.922158	-112.903511	2700	feet	1	Wickenburg, about 2.84 miles south of Interstate 60	Maricopa	AZ	USA	1	9	2013	Tyler P. McKee	AUMNH
APH_3167	Aphonopelma	chalcodes	M	32.8572	-112.08641	1517	feet	1	W of Chuck's Corner off S. Amarillo Valley Rd, off Hwy 84, N of I-8	Pinal	AZ	USA	11	11	2013	Chris Hamilton, Brent Hendrixson	AUMNH
APH_3169	Aphonopelma	chalcodes	juv	32.855317	-112.086125	1556	feet	1	W of Chuck's Corner off S. Amarillo Valley Rd, off Hwy 84, N of I-8	Pinal	AZ	USA	11	11	2013	Brent Hendrixson, Chris Hamilton	AUMNH
APH_3173	Aphonopelma	chalcodes	juv	32.424545	-111.03393	2731	feet	1	Tucson area, near Catalina State Park, N side of Tangerine Rd and E of Tangerine Crossing, E of Marana	Pima	AZ	USA	12	11	2013	Brent Hendrixson, Chris Hamilton	AUMNH
APH_3174	Aphonopelma	chalcodes	M	32.171204	-110.730429	3061	feet	1	Saguaro National Park, eastern portion of park, off Cactus Forest Loop Dr at Cactus Forest south hiking trail	Pima	AZ	USA	12	11	2013	Chris Hamilton, Brent Hendrixson	AUMNH
APH_3175	Aphonopelma	chalcodes	juv	32.170668	-110.7293	3072	feet	1	Saguaro National Park, eastern portion of park, off Cactus Forest Loop Dr at Cactus Forest south hiking trail	Pima	AZ	USA	12	11	2013	Brent Hendrixson, Chris Hamilton	AUMNH
APH_3192	Aphonopelma	chalcodes	juv	32.82084	-111.20621	2333	feet	1	off Hwy 79 around 1/2 way between 77 split and Florence at Tom Mix Rest Area	Pinal	AZ	USA	15	11	2013	Chris Hamilton, Brent Hendrixson	AUMNH
APH_3193	Aphonopelma	chalcodes	juv	32.820504	-111.20632	2370	feet	1	off Hwy 79 around 1/2 way between 77 split and Florence at Tom Mix Rest Area	Pinal	AZ	USA	15	11	2013	Brent Hendrixson, Chris Hamilton	AUMNH
APH_3196	Aphonopelma	chalcodes	juv	32.99965	-111.26476	1970	feet	1	off Florence-Kelvin Hwy, BLM land E of Florence	Pinal	AZ	USA	15	11	2013	Chris Hamilton, Brent Hendrixson	AUMNH
APH_3199	Aphonopelma	chalcodes	juv	33.4701	-111.47296	2082	feet	1	in the Tonto National Forest, off Road 78 that splits from Apache Trail (88), E of Apache Junction	Maricopa	AZ	USA	15	11	2013	Chris Hamilton, Brent Hendrixson	AUMNH
AUMS_2319	Aphonopelma	chalcodes	M	33.997859	-110.953748	6170	feet	5	8 miles S of Young-dirt road Hwy 288	Gila	AZ	USA	6	8	1992	Thomas R. Prentice	AUMNH
AUMS_2320	Aphonopelma	chalcodes	M	34.281569	-112.175702	3560	feet	5	Bumblebee Ranch Road, elevation 3560 ft.	Yavapai	AZ	USA	11	8	1990	Thomas R. Prentice	AUMNH
AUMS_2323	Aphonopelma	chalcodes	F	32.861687	-113.21082	683	feet	5	Palomas Plain, Sentinel	Maricopa	AZ	USA	18	7	1989	Thomas R. Prentice	AUMNH
AUMS_2324	Aphonopelma	chalcodes	M	32.002043	-110.981937	2702	feet	5	near Sahuarita off I19 (hwy 89 - Tom)	Pima	AZ	USA	15	10	1992	Barney Tomberlin	AUMNH
AUMS_2325	Aphonopelma	chalcodes	M	34.152931	-112.156127	2640	feet	5	Bumble Bee Ranch Rd. (Bumble Bee, AZ Ghost Town off Co. Rd. 59)	Yavapai	AZ	USA	10	8	1990	Thomas R. Prentice	AUMNH
AUMS_2338	Aphonopelma	chalcodes	M	34.282143	-112.175702	3560	feet	5	Bumblebee Ranch Road, elevation 3560 ft.	Yavapai	AZ	USA	12	8	1990	Thomas R. Prentice	AUMNH
AUMS_2339	Aphonopelma	chalcodes	F	34.674376	-111.713738	3875	feet	5	(Wet Beaver) Beaver Creek Trail at trailhead; 40.4 miles S of jct I-40 and I-17 on 17	Yavapai	AZ	USA	31	3	1990	Thomas R. Prentice	AUMNH
AUMS_2362	Aphonopelma	chalcodes	M	32.679615	-114.015636	358	feet	5	Rd. 36 E off I-8, S side of I-8, E field	Yuma	AZ	USA	12	8	1990	Thomas R. Prentice	AUMNH
AUMS_2363	Aphonopelma	chalcodes	F	32.645663	-114.02637	449	feet	5	Rd. 36 E, south, W side of rd.	Yuma	AZ	USA	16	11	1986	Thomas R. Prentice	AUMNH
AUMS_2366	Aphonopelma	chalcodes	M	34.064896	-112.585608	3446	feet	5	Constellation	Yavapai	AZ	USA		8	1991	Tom Prentice	AUMNH
AUMS_2379	Aphonopelma	chalcodes	M	34.212479	-112.147969	2650	feet	5	Bumblee Ranch Rd.	Yavapai	AZ	USA	16	8	1994	Enza Prentice	AUMNH
AUMS_2382	Aphonopelma	chalcodes	M	32.176101	-112.232872	2418	feet	4	Papago Indian Reservation, Hwy 86, 7.2 miles W of Indian Rte 15, near covered wells	Pima	AZ	USA	18	11	1989	Thomas R. Prentice	AUMNH
AUMS_2383	Aphonopelma	chalcodes	M	34.227934	-112.154007	2800	feet	5	Bumblebee Ranch Rd.	Yavapai	AZ	USA	30	8	1990	Thomas R. Prentice	AUMNH
AUMS_2384	Aphonopelma	chalcodes	F	32.35653	-112.826776	1711	feet	5	Ajo, SE on Hwy 85 - mile marker 46?	Pima	AZ	USA	27	8	1989	Thomas R. Prentice	AUMNH
AUMS_2390	Aphonopelma	chalcodes	M	34.395374	-112.237457	4488	feet	5	Mayer, just S of Prescott	Coconino	AZ	USA			1997	Tom Roberts	AUMNH
AUMS_2396	Aphonopelma	chalcodes	M	31.463612	-110.291459	5095	feet	5	S. of Sierra Vista at mouth of Ramsey Canyon	Cochise	AZ	USA	14	7	1993	V. Roth	AUMNH
AUMS_2477	Aphonopelma	chalcodes	M	34.070957	-110.193557	5609	feet	5	Hwy 60 (77), N of Carrizo, mile marker 324	Navajo	AZ	USA	31	8	1986	Thomas R. Prentice	AUMNH
AUMS_2604	Aphonopelma	chalcodes	F	32.886722	-113.238144	667	feet	5	Palomas Plain, 2.5 miles N of Sentinel	Marciopa	AZ	USA	11	8	1990	Thomas R. Prentice	AUMNH
AUMS_2605	Aphonopelma	chalcodes	F	32.357132	-112.826569	1710	feet	5	SE of Ajo, mile marker 46	Pima	AZ	USA	27	8	1989	Thomas R. Prentice	AUMNH
AUMS_2620	Aphonopelma	chalcodes	F	32.879995	-113.223031	663	feet	5	Sentinel, 1.5 miles N of I-8	Marciopa	AZ	USA		7	1992		AUMNH
AUMS_2631	Aphonopelma	chalcodes	M	33.921335	-112.101997	2184	feet	5	E/NE of Pyramid Peak, E of New River Rd.	Marciopa	AZ	USA	18	11	2003	C. Shipley	AUMNH
AUMS_2647	Aphonopelma	chalcodes	M	32.90163	-113.212893	662	feet	5	Palomas Plain, 3 miles N of Sentinel	Marciopa	AZ	USA	22	11	1992		AUMNH
AUMS_2673	Aphonopelma	chalcodes	F	33.727441	-111.670456	1586	feet	4	Rio Verde, 1 mile S of Forest Rd and Rio Verde Dr jct, off Forest Rd	Marciopa	AZ	USA	13	5	1991	Chris Baptista	AUMNH
AUMS_2676	Aphonopelma	chalcodes	F	31.913718	-109.130089	4700	feet	4	0.6 miles E of Portal	Cochise	AZ	USA	28	3	1990	Tom Prentice	AUMNH
AUMS_2687	Aphonopelma	chalcodes	M	33.915059	-112.136776	2022	feet	5	New River	Marciopa	AZ	USA		8	1998	Tom Roberts	AUMNH
AUMS_2692	Aphonopelma	chalcodes	F	34.217448	-112.307279	5477	feet	5	Bumblebee Ranch Rd (Crown King Rd), 1.5 miles E of Crown King	Yavapai	CA	USA	30	8	1990	Thomas R. Prentice	AUMNH
AUMS_3264	Aphonopelma	chalcodes	M	34.671522	-111.724763	3920	feet	5	Beaver Creek, E of I-17, E of interstate, N of Hwy 260	Yavapai	AZ	USA	31	3	1990	Thomas R. Prentice	AUMNH
AUMS_3272	Aphonopelma	chalcodes	M	34.208749	-112.147641	2621	feet	5	Bumblebee Ranch Road, elevation 2620 ft	Yavapai	AZ	USA	16	8	1994	Tom Prentice	AUMNH
AUMS_3282	Aphonopelma	chalcodes	F	32.337262	-110.6959	4501	feet	5	Santa Catalina Mountains, Catalina Hwy, elevation 4500 ft.	Pima	AZ	USA	26	8	1989	Thomas R. Prentice	AUMNH
AUMS_3324	Aphonopelma	chalcodes	M	34.263368	-112.181837	3090	feet	5	Bumblebee Ranch Road	Yavapai	AZ	USA	11	8	1990	Thomas R. Prentice	AUMNH
AUMS_3329	Aphonopelma	chalcodes	M	32.226852	-112.890815	1545	feet	5	Bates Well Rd., 2 miles N of OPCN monument (Organ Pipe Cactus National Monument)	Pima	AZ	USA	10	9	1990	W.R. Icenogle & G. Lowe	AUMNH
AUMS_3339	Aphonopelma	chalcodes	M	34.212362	-112.147923	2660	feet	5	Bumblebee Ranch Road	Yavapai	AZ	USA	10	8	1990	Thomas R. Prentice	AUMNH
AUMS_3342	Aphonopelma	chalcodes	M	34.307807	-112.103491	3701	feet	5	Cordes Lake Development, Cordes jct, Se of Mayer	Yavapai	AZ	USA	21	8	1998	Stephen Roy	AUMNH
APH_2096	Aphonopelma	chiricahua	M	31.91446	-109.237726	1830	meters	5	5 miles west of Portal	Cochise	AZ	USA	15	10	1963	F. Times	AMNH
APH_2097	Aphonopelma	chiricahua	F	31.884056	-109.208261	1657	meters	5	SWRS (5 miles W of Portal)	Cochise	AZ	USA	30	11	1965	Jon Jenson	AMNH
APH_2101	Aphonopelma	chiricahua	M	31.885338	-109.175462	1556	meters	5	Cave Creek Canyon	Cochise	AZ	USA	30	11	1963	V. Roth	AMNH
APH_2102	Aphonopelma	chiricahua	M	31.900796	-109.229328	1828	meters	5	Upper Cave Creek Canyon	Cochise	AZ	USA			1966	Marlene Posedly	AMNH
APH_2105	Aphonopelma	chiricahua	M	31.883356	-109.207107	1647	meters	5	South West Research Station	Cochise	AZ	USA	31	10	1956	E. Ordway	AMNH
APH_2480-A	Aphonopelma	chiricahua	M	31.884963	-109.175964	1557	meters	4	Sunny Flat	Cochise	AZ	USA	30	10	1971	V. Roth	AMNH
APH_2480-B	Aphonopelma	chiricahua	M	31.883372	-109.205727	1641	meters	5	South West Research Station-Portal	Cochise	AZ	USA	20	11	1971	V. Roth	AMNH
APH_2548	Aphonopelma	chiricahua	M	31.903946	-109.279016	2570	meters	6	Chiricahua Mountains	Cochise	AZ	USA	4	11	1970	Rustler and Long Park (Dark?); Joan Harper	AMNH
APH_2567	Aphonopelma	chiricahua	M	31.884162	-109.210033	1680	meters	5	5 miles west of Portal (SWRS)	Cochise	AZ	USA	6	11	1969	V. Roth	AMNH
APH_3191	Aphonopelma	chiricahua	M	31.886417	-109.173356	5083	feet	1	Cave Creek Canyon, on Portal Rd/42A (road to SWRS), ~1 mile up the road from the lookout trail	Cochise	AZ	USA	14	11	2013	Helen Snyder	AUMNH
APH_0144	Aphonopelma	eutylenum	juv	32.86146	-116.99485	780	feet	4	Santee, in hills N of where Carlton Hills Blvd ends	San Diego	CA	USA		5	2007	Gilbert Quintana	AUMNH
APH_0152	Aphonopelma	eutylenum	juv	32.7636	-114.966431	248	feet	2	1.5 mi N Gordons Well off of I-8	Imperial	CA	USA				Tom Prentice	AUMNH
APH_0189	Aphonopelma	eutylenum	M	34.242532	-117.419506	2690	feet	2	620 Greenwood Avenue, Devore	San Bernardino	CA	USA	25	9	2007	Joshua Gutierrez	AUMNH
APH_0305	Aphonopelma	eutylenum	juv	32.608062	-116.939954	491	feet	2	0.5 W of most SW shore of Otay Lake	San Diego	CA	USA	27	10	2007	Dorian LaPaglia	AUMNH
APH_0895	Aphonopelma	eutylenum	M	34.2175	-117.8553	1697	feet	1	San Gabriel Mountains (N of Azusa)	Los Angeles	CA	USA		6	2007	Chris Hamilton	AUMNH
APH_0981	Aphonopelma	eutylenum	F	33.5572	-117.556783	709	feet	1	Caspers Wilderness Park (San Juan Capistrano)	Orange	CA	USA		9	2009	Kyle Dickerson	AUMNH
APH_0982	Aphonopelma	eutylenum	F	33.039933	-116.402333	2584	feet	1	Anza-Borrego State Park	San Diego	CA	USA		9	2009	Kyle Dickerson	AUMNH
APH_0983	Aphonopelma	eutylenum	F	33.039933	-116.402333	2584	feet	1	Anza-Borrego State Park	San Diego	CA	USA		9	2009	Kyle Dickerson	AUMNH
APH_0984	Aphonopelma	eutylenum	M	33.039933	-116.402333	2584	feet	1	Anza-Borrego State Park	San Diego	CA	USA		9	2009	Kyle Dickerson	AUMNH
APH_1009	Aphonopelma	eutylenum	F	32.84467	-117.0437	324	feet	1	San Diego, Mission Trails Regional Park, Oak Canyon Trail & Grassland Trail intersect	San Diego	CA	USA	11	5	2010	Chris Hamilton, Xavier Atkinson, Kyle Dickerson	AUMNH
APH_1010	Aphonopelma	eutylenum	F	32.84512	-117.04389	334	feet	1	San Diego, Mission Trails Regional Park, Oak Canyon Trail & Grassland Trail intersect	San Diego	CA	USA	11	5	2010	Chris Hamilton, Xavier Atkinson, Kyle Dickerson	AUMNH
APH_1014	Aphonopelma	eutylenum	F	33.23073	-116.76336	2929	feet	1	Lake Henshaw, on Hwy 76 at Lake Henshaw campground	San Diego	CA	USA	15	5	2010	Chris Hamilton, Xavier Atkinson	AUMNH
APH_1015	Aphonopelma	eutylenum	F	33.23075	-116.76339	2934	feet	1	Lake Henshaw, on Hwy 76 at Lake Henshaw campground	San Diego	CA	USA	15	5	2010	Chris Hamilton, Xavier Atkinson	AUMNH
APH_1016	Aphonopelma	eutylenum	F	33.22337	-116.75292	2801	feet	1	Lake Henshaw, on Hwy 76	San Diego	CA	USA	15	5	2010	Chris Hamilton, Xavier Atkinson	AUMNH
APH_1017	Aphonopelma	eutylenum	M	33.22343	-116.75298	2803	feet	1	Lake Henshaw, on Hwy 76	San Diego	CA	USA	15	5	2010	Chris Hamilton, Xavier Atkinson	AUMNH
APH_1018	Aphonopelma	eutylenum	F	33.12607	-116.67841	2938	feet	1	Santa Ysabel, on Hwy 79, next to Santa Ysabel Open Space Preserve	San Diego	CA	USA	15	5	2010	Chris Hamilton, Xavier Atkinson	AUMNH
APH_1019	Aphonopelma	eutylenum	F	33.12607	-116.67839	2933	feet	1	Santa Ysabel, on Hwy 79, next to Santa Ysabel Open Space Preserve	San Diego	CA	USA	15	5	2010	Chris Hamilton, Xavier Atkinson	AUMNH
APH_1020	Aphonopelma	eutylenum	F	33.29765	-116.92304	2468	feet	1	off S6/Hwy 76, E of Rincon, W of S6 turnoff for Palomar Mtn	San Diego	CA	USA	15	5	2010	Chris Hamilton, Xavier Atkinson	AUMNH
APH_1021	Aphonopelma	eutylenum	F	33.29769	-116.92308	2468	feet	1	off S6/Hwy 76, E of Rincon, W of S6 turnoff for Palomar Mtn	San Diego	CA	USA	15	5	2010	Chris Hamilton, Xavier Atkinson	AUMNH
APH_1025	Aphonopelma	eutylenum	F	32.5519	-116.99642	351	feet	1	Wruck Canyon, San Ysidro, off Cactus Rd	San Diego	CA	USA	16	5	2010	Chris Hamilton, Xavier Atkinson, Jordan Satler	AUMNH
APH_1028	Aphonopelma	eutylenum	M	32.67371	-116.10147	2238	feet	1	off I-8 split, W of Devils Canyon, W of Ocotillo	Imperial	CA	USA	18	5	2010	Chris Hamilton, Xavier Atkinson	AUMNH
APH_1029	Aphonopelma	eutylenum	F	32.67362	-116.10145	2213	feet	1	off I-8 split, W of Devils Canyon, W of Ocotillo	Imperial	CA	USA	18	5	2010	Chris Hamilton, Xavier Atkinson	AUMNH
APH_1031	Aphonopelma	eutylenum	F	32.8402	-117.04561	349	feet	1	San Diego, Mission Trails Regional Park	San Diego	CA	USA	20	5	2010	Chris Hamilton	AUMNH
APH_1035	Aphonopelma	eutylenum	F	33.455	-117.57523	388	feet	1	San Clemente, E of Avenida Pico, off The Christianitos Trail	Orange	CA	USA	22	5	2010	Chris Hamilton, Xavier Atkinson	AUMNH
APH_1037	Aphonopelma	eutylenum	F	33.42858	-117.32127	384	feet	1	De Luz, off De Luz Rd, NW of Fallbrook	San Diego	CA	USA	24	5	2010	Chris Hamilton, Xavier Atkinson	AUMNH
APH_1038	Aphonopelma	eutylenum	F	33.64276	-116.992	2307	feet	1	S of Hemet, NE of Lake Skinner, off De Portola Rd & Crown Valley Rd	Riverside	CA	USA	27	5	2010	Chris Hamilton, Tom Prentice	AUMNH
APH_1040	Aphonopelma	eutylenum	F	33.6424	-116.99182	2326	feet	1	S of Hemet, NE of Lake Skinner, off De Portola Rd & Crown Valley Rd	Riverside	CA	USA	27	5	2010	Chris Hamilton, Tom Prentice	AUMNH
APH_1041	Aphonopelma	eutylenum	F	33.85507	-117.00342	1911	feet	1	Lamb Canyon (S of Beaumont), off Hywy 79	Riverside	CA	USA	27	5	2010	Chris Hamilton, Tom Prentice	AUMNH
APH_1042	Aphonopelma	eutylenum	F	33.85427	-117.00461	1827	feet	1	Lamb Canyon (S of Beaumont), off Hywy 79	Riverside	CA	USA	27	5	2010	Chris Hamilton, Tom Prentice	AUMNH
APH_1045	Aphonopelma	eutylenum	F	34.174	-117.252	2299	feet	1	San Bernardino (San Bernardino National Forest), in hills N of city, off Quail Canyon Rd & Del Rosa	San Bernardino	CA	USA	1	6	2010	Chris Hamilton	AUMNH
APH_1085	Aphonopelma	eutylenum	M	34.16862	-117.58182	2565	feet	1	N of Rancho Cucamonga, off Hermosa	San Bernardino	CA	USA	8	10	2010	Chris Hamilton	AUMNH
APH_1086	Aphonopelma	eutylenum	M	34.16742	-117.58117	2477	feet	1	N of Rancho Cucamonga, off Hermosa	San Bernardino	CA	USA	8	10	2010	Chris Hamilton	AUMNH
APH_1087	Aphonopelma	eutylenum	M	34.13823	-117.7072	1660	feet	1	Claremont, Mt. Baldy Rd & Mills Ave	Los Angeles	CA	USA	8	10	2010	Chris Hamilton	AUMNH
APH_1088	Aphonopelma	eutylenum	M	34.13716	-117.71389	1582	feet	1	Claremont, Thompson Creek Trail	Los Angeles	CA	USA	8	10	2010	Chris Hamilton, Dylan Burke	AUMNH
APH_1089	Aphonopelma	eutylenum	M	34.13691	-117.71438	1577	feet	1	Claremont, Thompson Creek Trail	Los Angeles	CA	USA	8	10	2010	Chris Hamilton, Warren Burke	AUMNH
APH_1090	Aphonopelma	eutylenum	M	34.13599	-117.71555	1541	feet	1	Claremont, Thompson Creek Trail	Los Angeles	CA	USA	8	10	2010	Chris Hamilton	AUMNH
APH_2023	Aphonopelma	eutylenum	M	34.13716	-117.71389	1600	feet	1	Claremont, Thompson Creek Trail	Los Angeles	CA	USA	8	10	2010	Chris Hamilton	AUMNH
APH_2024	Aphonopelma	eutylenum	M	34.13716	-117.71389	1600	feet	1	Claremont, Thompson Creek Trail	Los Angeles	CA	USA	8	10	2010	Chris Hamilton	AUMNH
APH_2025	Aphonopelma	eutylenum	M	34.13716	-117.71389	1600	feet	1	Claremont, Thompson Creek Trail	Los Angeles	CA	USA	8	10	2010	Chris Hamilton	AUMNH
APH_2026	Aphonopelma	eutylenum	M	34.13716	-117.71389	1600	feet	1	Claremont, Thompson Creek Trail	Los Angeles	CA	USA	8	10	2010	Chris Hamilton	AUMNH
APH_2027	Aphonopelma	eutylenum	M	34.13716	-117.71389	1600	feet	1	Claremont, Thompson Creek Trail	Los Angeles	CA	USA	8	10	2010	Chris Hamilton	AUMNH
APH_2035	Aphonopelma	eutylenum	F	34.1553	-117.672217	2102	feet	1	1255 Colony Dr Upland CA 91784 (base of Mt. Baldy)	San Bernardino	CA	USA	7	17	2011	Jolene Stewart	AUMNH
APH_2145	Aphonopelma	eutylenum	M	33.154632	-117.207187	173	meters	5	Las Flores	San Diego	CA	USA	30	8	1936		AMNH
APH_2146	Aphonopelma	eutylenum	M	32.711739	-117.061755	70	meters	5	Encanto	San Diego	CA	USA	18	8	1928		AMNH
APH_2147	Aphonopelma	eutylenum	F	32.794773	-116.962527	132	meters	5	El Cajon	San Diego	CA	USA	4	5	1926		AMNH
APH_2148	Aphonopelma	eutylenum	M	32.71533	-117.157253	19	meters	6	San Diego	San Diego	CA	USA			1935		AMNH
APH_2149	Aphonopelma	eutylenum	M	32.71533	-117.157253	19	meters	6	San Diego	San Diego	CA	USA		7	1962	Chris Parrish	AMNH
APH_2152	Aphonopelma	eutylenum	M	32.767829	-117.023084	165	meters	5	La Mesa	San Diego	CA	USA	1	8	1938	H. Stredwick	AMNH
APH_2153	Aphonopelma	eutylenum	2F	33.745573	-117.867931	34	meters	5	Santa Ana	Orange	CA	USA	17	7	1931	R.V. Chamberlin	AMNH
APH_2154	Aphonopelma	eutylenum	1M/1F	33.008844	-115.321813	-2	meters	5	15 miles west of Glamis	Imperial	CA	USA	4	10	1961	Findlay E. Russell	AMNH
APH_2155	Aphonopelma	eutylenum	F	33.542248	-117.783109	5	meters	5	Laguna Beach	Orange	CA	USA	26	7	1931	R.V. Chamberlin	AMNH
APH_2156	Aphonopelma	eutylenum	M	32.742552	-117.031417	138	meters	5	Lemon Grove	San Diego	CA	USA	10	10	1930		AMNH
APH_2157	Aphonopelma	eutylenum	F	32.742552	-117.031417	138	meters	5	Lemon Grove	San Diego	CA	USA	5	8	1926		AMNH
APH_2158	Aphonopelma	eutylenum	M	33.542248	-117.783109	5	meters	5	Laguna Beach	San Diego	CA	USA	20	7	1930	Edward Lawrance	AMNH
APH_2159	Aphonopelma	eutylenum	1M/1F	32.71533	-117.157253	19	meters	6	San Diego	San Diego	CA	USA					AMNH
APH_2160	Aphonopelma	eutylenum	M	32.71533	-117.157253	19	meters	6	San Diego	San Diego	CA	USA					AMNH
APH_2161	Aphonopelma	eutylenum	M	32.71533	-117.157253	19	meters	6	San Diego	San Diego	CA	USA	20	8	1925		AMNH
APH_2162	Aphonopelma	eutylenum	M	32.767829	-117.023084	165	meters	5	La Mesa	San Diego	CA	USA	20	7	1925		AMNH
APH_2163	Aphonopelma	eutylenum	F	32.767829	-117.023084	165	meters	5	La Mesa	San Diego	CA	USA	4	8	1925		AMNH
APH_2164	Aphonopelma	eutylenum	F	32.767829	-117.023084	165	meters	5	La Mesa	San Diego	CA	USA	25	4	1927		AMNH
APH_2165	Aphonopelma	eutylenum	M	32.908056	-116.491047	1559	meters	6	Anza-Borrego Desert State Park, Borrego Springs	San Diego	CA	USA	31	10	1961	Dalton E. Merkel	AMNH
APH_2167	Aphonopelma	eutylenum	M	33.706966	-117.084473	453	meters	5	Winchester	Riverside	CA	USA	18	11	1967	W. Icenogle	AMNH
APH_2168	Aphonopelma	eutylenum	M	33.706966	-117.084473	453	meters	5	Winchester	Riverside	CA	USA	1	10	1967	W. Icenogle	AMNH
APH_2169	Aphonopelma	eutylenum	M	32.799285	-116.999051	218	meters	5	Growmont	San Diego	CA	USA	17	8	1931		AMNH
APH_2170	Aphonopelma	eutylenum	M	32.711739	-117.061755	70	meters	5	Encanto	San Diego	CA	USA	12	11	1931		AMNH
APH_2171	Aphonopelma	eutylenum	M	33.72247	-117.081149	475	meters	4	1 mile north of Winchester	Riverside	CA	USA	13	10	1968	W. Icenogle	AMNH
APH_2472	Aphonopelma	eutylenum	juv	33.542248	-117.78311	5	meters	5	Laguna Beach	Orange	CA	USA	26	5	1931	Wilton Ivie	AMNH
APH_2473	Aphonopelma	eutylenum	2F	32.602142	-116.879255	410	meters	5	Sweetwater Reserve near San Diego	San Diego	CA	USA	21	9	1935	W. J. Baerg	AMNH
APH_2476	Aphonopelma	eutylenum	M	32.556071	-117.075033	9	meters	5	12 miles south of San Diego	San Diego	CA	USA	15	10	1935	W. J. Baerg	AMNH
APH_2686	Aphonopelma	eutylenum	M	33.493639	-117.148365	319	meters	5	Temecula	Riverside	CA	USA	8	6	1965	Helen Wheeler	AMNH
APH_2687	Aphonopelma	eutylenum	M	34.136118	-117.865337	236	meters	5	Glendore	Los Angeles	CA	USA	18	10	1963	R. Ayre	AMNH
APH_2690	Aphonopelma	eutylenum	M	32.708139	-115.715525	4	meters	5	Pinto Wash	Imperial	CA	USA	5	3	1961	Laurie Breese	AMNH
APH_2692	Aphonopelma	eutylenum	M	33.829201	-117.462018	417	meters	4	Cajalco Canyon, 8.6 miles southeast of Corona at Lake Mathews	Riverside	CA	USA	3	11	1963	W. A. Powder	AMNH
APH_2697	Aphonopelma	eutylenum	M	33.257568	-116.406544	252	meters	6	Anza Borrego State Park	San Diego	CA	USA		12	1962	Merkel	AMNH
APH_2704	Aphonopelma	eutylenum	M	33.257577	-116.406554	252	meters	6	Anza Borrego State Park	San Diego	CA	USA		12	1962	Merkel	AMNH
APH_2705	Aphonopelma	eutylenum	2M	33.257577	-116.406554	252	meters	6	Anza Borrego State Park	San Diego	CA	USA		12	1962	Merkel	AMNH
APH_2707	Aphonopelma	eutylenum	2M	33.853135	-117.755736	188	meters	2	21263 Mohler Drive, Anaheim	Orange	CA	USA			1963	F. W. Handsfield, Jr.	AMNH
APH_2708	Aphonopelma	eutylenum	M	33.592518	-117.877554	0	meters	5	Lookout Point, Corona del Mar	Orange	CA	USA	16	10	1962	Jerry Parrish	AMNH
APH_2711	Aphonopelma	eutylenum	M	34.192644	-117.865749	368	meters	5	Morris Lake	Los Angeles	CA	USA		8	1956	Gay J. Kay	AMNH
APH_2716	Aphonopelma	eutylenum	2M	33.257576	-116.406554	252	meters	6	Anza Borrego State Park	San Diego	CA	USA		11	1962	Merkel	AMNH
APH_2719	Aphonopelma	eutylenum	M	33.257576	-116.406554	252	meters	6	Anza Borrego State Park	San Diego	CA	USA		10	1962	Merkel	AMNH
APH_2720	Aphonopelma	eutylenum	M	34.734973	-117.765229	923	meters	5	east of Hi Vista, Avenue G	Los Angeles	CA	USA	10	11	1963	Geo. R. Wilson	AMNH
APH_3106	Aphonopelma	eutylenum	M	33.5802	-116.45131	4047	feet	1	just S of the Garner Valley, outside Nightingale, off Pinon Flats Transfer Station Rd - off hywy 74, Sawmill Trailhead	Riverside	CA	USA	21	7	2012	Chris Hamilton	AUMNH
APH_3107	Aphonopelma	eutylenum	M	33.58096	-116.45089	4048	feet	1	just S of the Garner Valley, outside Nightingale, off Pinon Flats Transfer Station Rd - off hywy 74, Sawmill Trailhead	Riverside	CA	USA	21	7	2012	Chris Hamilton	AUMNH
APH_3108	Aphonopelma	eutylenum	F	33.5811	-116.45074	4042	feet	1	just S of the Garner Valley, outside Nightingale, off Pinon Flats Transfer Station Rd - off hywy 74, Sawmill Trailhead	Riverside	CA	USA	21	7	2012	Chris Hamilton	AUMNH
APH_3109	Aphonopelma	eutylenum	F	33.58107	-116.45058	4050	feet	1	just S of the Garner Valley, outside Nightingale, off Pinon Flats Transfer Station Rd - off hywy 74, Sawmill Trailhead	Riverside	CA	USA	21	7	2012	Chris Hamilton	AUMNH
APH_3110	Aphonopelma	eutylenum	F	33.58095	-116.45077	4038	feet	1	just S of the Garner Valley, outside Nightingale, off Pinon Flats Transfer Station Rd - off hywy 74, Sawmill Trailhead	Riverside	CA	USA	21	7	2012	Chris Hamilton	AUMNH
APH_3111	Aphonopelma	eutylenum	M	33.63184	-116.63173	4501	feet	1	Garner Valley, off Fobes Ranch Rd - off hywy 74, S of Lake Hemet	Riverside	CA	USA	22	7	2012	Chris Hamilton	AUMNH
APH_3112	Aphonopelma	eutylenum	F	33.63181	-116.63131	4514	feet	1	Garner Valley, off Fobes Ranch Rd - off hywy 74, S of Lake Hemet	Riverside	CA	USA	22	7	2012	Chris Hamilton	AUMNH
APH_3113	Aphonopelma	eutylenum	M	33.6318	-116.63129	4508	feet	1	Garner Valley, off Fobes Ranch Rd - off hywy 74, S of Lake Hemet	Riverside	CA	USA	22	7	2012	Chris Hamilton	AUMNH
APH_3114	Aphonopelma	eutylenum	juv	33.72003	-116.7916	2625	feet	1	~7 miles E of Hemet - off hywy 74 in San Jacinto Mtns	Riverside	CA	USA	22	7	2012	Chris Hamilton	AUMNH
APH_3116	Aphonopelma	eutylenum	F	32.969167	-115.259444	3	feet	5	E of Brawley, off of hwy 78	Imperial	CA	USA		10	1992	Tom Prentice	AUMNH
APH_3137	Aphonopelma	eutylenum	M	33.838433	-116.6132	2532	feet	1	Chino Canyon, Palm Springs Aerial Tramway (Valley Station), San Jacinto Mtns	Riverside	CA	USA	22	9	2013	Wendell R. Icenogle	AUMNH
APH_3138	Aphonopelma	eutylenum	M	33.8447	-116.60125	1971	feet	1	Chino Canyon, on road to Palm Springs Aerial Tramway (Valley Station), 3 miles W of junction with Hwy 111 San Jacinto Mtns	Riverside	CA	USA	10	9	2013	Wendell R. Icenogle	AUMNH
APH_3139	Aphonopelma	eutylenum	M	33.837283	-116.614167	2597	feet	1	Chino Canyon, Palm Springs Aerial Tramway (Valley Station), San Jacinto Mtns	Riverside	CA	USA	4	9	2013	Wendell R. Icenogle	AUMNH
APH_3140	Aphonopelma	eutylenum	M	33.83765	-116.613883	2579	feet	1	Chino Canyon, Palm Springs Aerial Tramway (Valley Station), San Jacinto Mtns	Riverside	CA	USA	5	9	2013	Wendell R. Icenogle	AUMNH
APH_3141	Aphonopelma	eutylenum	M	33.583867	-116.455383	4036	feet	1	Pinyon Pines, Pinon Rd just N of junction with Hwy 74, Santa Rosa Mtns	Riverside	CA	USA	16	8	2013	Wendell R. Icenogle	AUMNH
APH_3142	Aphonopelma	eutylenum	M	33.609067	-116.471767	4054	feet	1	Pinyon Pines area, Palm Canyon Dr, 2 mils N of junction with Hwy 74, Santa Rosa Mtns	Riverside	CA	USA	16	8	2013	Wendell R. Icenogle	AUMNH
APH_3143	Aphonopelma	eutylenum	F	33.228106	-116.410867	1523	feet	1	Anza Borrego desert, W outside Borrego Springs off of Hwy S22	San Diego	CA	USA	9	11	2013	Chris Hamilton, Brent Hendrixson, Molly Taylor	AUMNH
APH_3144	Aphonopelma	eutylenum	M	33.30525	-116.208333	957	feet	1	Anza Borrego desert, on S22 (Borrego Salton Seaway) W of Salton City	San Diego	CA	USA	9	11	2013	Chris Hamilton, Brent Hendrixson, Molly Taylor	AUMNH
APH_3206	Aphonopelma	eutylenum	M	33.5947	-116.422467	3733	feet	1	Santa Rosa Mtns, W side of Deep Canyon, Hwy 74, 1 mile S of jct with Carrizo Road	Riverside	CA	USA	17	10	2013	Wendell R. Icenogle	AUMNH
APH_3207	Aphonopelma	eutylenum	M	33.714	-117.085	1492	feet	1	at base of Double Butte, Washington Ave, 1/2 mile N of Winchester town center	Riverside	CA	USA	28	10	2013	Patrick Parker	AUMNH
APH_3208	Aphonopelma	eutylenum	M	33.7145	-117.087517	1498	feet	1	at base of Double Butte, Washington Ave, 1/2 mile N of Winchester town center	Riverside	CA	USA	6	11	2013	Kim Johnson	AUMNH
APH_3209	Aphonopelma	eutylenum	M	33.170767	-116.337967	1207	feet	1	2/10 mile W of Yaqui Pass road (S3), at the Anza-Borrego State Park sign, 3 miles S of jct with Borrego Springs Rd	San Diego	CA	USA	8	11	2013	Wendell R. Icenogle	AUMNH
APH_3210	Aphonopelma	eutylenum	M	33.204	-116.318417	543	feet	1	Borrego Valley, Borrego Springs Road, 8/10 mile SE of jct with Jaqui Pass road (S3)	San Diego	CA	USA	8	11	2013	Wendell R. Icenogle	AUMNH
APH_3211	Aphonopelma	eutylenum	M	32.968133	-115.290717	37	feet	1	East Mesa, 1/2 mile E of Highline Canal and 3/10 mile S of Hwy 78	Imperial	CA	USA	15	11	2013	Wendell R. Icenogle	AUMNH
AUMS_14767	Aphonopelma	eutylenum	juv	34.298028	-117.576299	5339	feet	5	Lytle Creek Canyon	San Bernardino	CA	USA	11	3	1972	David E. Bixler	AUMNH
AUMS_14768	Aphonopelma	eutylenum	M	34.122232	-117.598109	1385	feet	5	Alta Loma	San Bernardino	CA	USA	1	10	1972	David E. Bixler	AUMNH
AUMS_14769	Aphonopelma	eutylenum	M	34.122232	-117.598109	1385	feet	5	Alta Loma	San Bernardino	CA	USA	4	10	1971	David E. Bixler	AUMNH
AUMS_14770	Aphonopelma	eutylenum	F	34.122232	-117.598109	1385	feet	5	Alta Loma	San Bernardino	CA	USA	1	10	1973	David E. Bixler	AUMNH
AUMS_14771	Aphonopelma	eutylenum	M	34.146998	-117.570915	1728	feet	5	Alta Loma; Chaffey College	San Bernardino	CA	USA	1	11	1972	David E. Bixler	AUMNH
AUMS_14772	Aphonopelma	eutylenum	M	34.122232	-117.598109	1385	feet	5	Alta Loma	San Bernardino	CA	USA	10	12	1969	David E. Bixler	AUMNH
AUMS_14773	Aphonopelma	eutylenum	M	34.122232	-117.598109	1385	feet	5	Alta Loma	San Bernardino	CA	USA	1	11	1969	David E. Bixler	AUMNH
AUMS_14774	Aphonopelma	eutylenum	3M	34.122232	-117.598109	1385	feet	5	Alta Loma	San Bernardino	CA	USA	2	10	1972	David E. Bixler	AUMNH
AUMS_14775	Aphonopelma	eutylenum	M	34.259145	-117.500052	3418	feet	5	Lytle Creek	San Bernardino	CA	USA	3	8	1971	David E. Bixler	AUMNH
AUMS_14776	Aphonopelma	eutylenum	M	34.185159	-117.437722	2150	feet	5	mouth of Lytle Creek Canyon, near Fontana	San Bernardino	CA	USA	10	10	1969	David E. Bixler	AUMNH
AUMS_14777	Aphonopelma	eutylenum	F	34.211366	-117.370312	1987	feet	5	Meyer's Canyon (Lower Lytle Creek)	San Bernardino	CA	USA	1	5	1970	David E. Bixler	AUMNH
AUMS_14778	Aphonopelma	eutylenum	M	34.033625	-117.043086	2630	feet	5	Yucaipa, lookout point	San Bernardino	CA	USA	22	9	1968	David E. Bixler	AUMNH
AUMS_2251	Aphonopelma	eutylenum	M	33.313998	-117.314552	392	feet	5	Camp Pendleton, San Onofree Cr.	San Diego	CA	USA	29	9	1999	Dun Holland	AUMNH
AUMS_2255	Aphonopelma	eutylenum	F	33.580808	-117.088785	1353	feet	5	Lake Skinner, between road and B9	Riverside	CA	USA	16	8	1998	Tom Prentice	AUMNH
AUMS_2258	Aphonopelma	eutylenum	M	33.313897	-117.314504	356	feet	6	Camp Pendleton, San Onofree Circle	San Diego	CA	USA		9	1999	Dan Holland	AUMNH
AUMS_2314	Aphonopelma	eutylenum	M	33.545816	-117.270534	1779	feet	5	Santa Rosa Plateau	Riverside	CA	USA	25	10	1998	Connell Dunning	AUMNH
AUMS_2315	Aphonopelma	eutylenum	M	33.314081	-117.314544	353	feet	6	Camp Pendleton, Sun Onofre Cr.	San Diego	CA	USA		9	1999	Dun Holland	AUMNH
AUMS_2317	Aphonopelma	eutylenum	M	33.434796	-117.523894	321	feet	6	Camp Pendleton, San Mateo Creek	San Diego	CA	USA			1990		AUMNH
AUMS_2322	Aphonopelma	eutylenum	M	35.351915	-117.610693	3704	feet	6	Red Mountain	San Bernardino	CA	USA	16	10	1992	T. R. Prentice	AUMNH
AUMS_2334	Aphonopelma	eutylenum	M	33.677492	-116.370089	615	feet	4	P.L. Boyd Deep Canyon Reserve, 0.6 miles below reserve gate	Riverside	CA	USA	27	9	1995	T. R. Prentice	AUMNH
AUMS_2335	Aphonopelma	eutylenum	M	33.672099	-116.372355	670	feet	4	P.L. Boyd Deep Canyon Reserve, 0.1 miles below reserve gate	Riverside	CA	USA	27	9	1995	T. R. Prentice	AUMNH
AUMS_2336	Aphonopelma	eutylenum	M	33.655658	-116.373614	883	feet	4	P.L. Boyd Deep Canyon Reserve, 0.55 miles N of reserve station	Riverside	CA	USA	22	9	1995	T. R. Prentice	AUMNH
AUMS_2337	Aphonopelma	eutylenum	M	33.66925	-116.372791	701	feet	4	P.L. Boyd Deep Canyon Reserve, 0.1 miles above reserve gate	Riverside	CA	USA	21	9	1995	T. R. Prentice	AUMNH
AUMS_2356	Aphonopelma	eutylenum	M	32.970575	-115.28374	30	feet	4	Hwy 78, ~1.0 mi east of Highline Canal	Imperial	CA	USA	3	11	1998	Greg Ballmer	AUMNH
AUMS_2357	Aphonopelma	eutylenum	M	32.97046	-115.282725	29	feet	4	Hwy 78, ~1.0 mi east of Highline Canal	Imperial	CA	USA	3	11	1998	Greg Ballmer	AUMNH
AUMS_2358	Aphonopelma	eutylenum	M	32.73013	-114.955351	158	feet	4	East Mesa Exit of I8, 2.1 miles N of I-8	Imperial	CA	USA	26	10	1993	Greg Ballmer	AUMNH
AUMS_2368	Aphonopelma	eutylenum	M	33.677781	-116.3664	603	feet	4	P.L. Boyd Deep Canyon Reserve, 0.6 miles below reserve gate	Riverside	CA	USA	21	9	1995	T. R. Prentice	AUMNH
AUMS_2397	Aphonopelma	eutylenum	M	33.388949	-117.545652	94	feet	6	Camp Pendleton, San Onofree Cr.	San Diego	CA	USA		9	1999	Dun Holland	AUMNH
AUMS_2399	Aphonopelma	eutylenum	M	33.632326	-117.555835	999	feet	5	Starr Ranch, between Caspers and Clev Nat Forest	Orange	CA	USA	13	8	1997		AUMNH
AUMS_2400	Aphonopelma	eutylenum	M	33.782519	-117.228648	1468	feet	5	Perris	Riverside	CA	USA	20	7	1994	Tom Prentice	AUMNH
AUMS_2401	Aphonopelma	eutylenum	F	33.858779	-117.016279	1627	feet	5	Lamb Canyon - N of jct 79 and Gilman Springs Rd.	Riverside	CA	USA	14	10	1989	Thomas R. Prentice	AUMNH
AUMS_2402	Aphonopelma	eutylenum	M	33.706966	-117.084473	1475	feet	5	Winchester	Riverside	CA	USA				W. Icenogle	AUMNH
AUMS_2403	Aphonopelma	eutylenum	M	33.766645	-117.21044	1416	feet	5	Perris, E of Perris Valley Airport, W of I-215	Riverside	CA	USA	20	7	1993	Thomas R. Prentice	AUMNH
AUMS_2404	Aphonopelma	eutylenum	M	33.626176	-117.556666	919	feet	5	Starr Ranch, N Perusker & Bell Canyon Rd	Orange	CA	USA	4	8	1997		AUMNH
AUMS_2405	Aphonopelma	eutylenum	M	33.775744	-117.239759	1529	feet	5	Perris, Rd 11 to I-215 between 74E exit and Perris exit; W of I-215	Riverside	CA	USA	20	9	1993	Wendell Icenogle	AUMNH
AUMS_2407	Aphonopelma	eutylenum	M	33.853149	-117.007918	1660	feet	5	Lamb Canyon, Hwy 79	Riverside	CA	USA	27	6	1987	Thomas R. Prentice	AUMNH
AUMS_2409	Aphonopelma	eutylenum	F	33.782519	-117.228648	1456	feet	5	Perris	Riverside	CA	USA	20	7	1994	Tom Prentice	AUMNH
AUMS_2478	Aphonopelma	eutylenum	M	33.706966	-117.084473	1475	feet	5	Winchester	Riverside	CA	USA	11	9	1990	Wendell Icenogle	AUMNH
AUMS_2480	Aphonopelma	eutylenum	F	33.664336	-116.398965	1240	feet	5	San Jacinto mountains, Palms to Pines Hwy 74, above Palm Desert	Riverside	CA	USA	2	4	1988	Thomas R. Prentice	AUMNH
AUMS_2481	Aphonopelma	eutylenum	M	33.599722	-117.699444	372	feet	5	Laguna Hills	Orange	CA	USA	28	10	1967	Tom Simms	AUMNH
AUMS_2483	Aphonopelma	eutylenum	M	33.775643	-117.239199	1519	feet	5	Perris, Rd 11 to I-215 between 74E exit and Perris exit; W of I-215	Riverside	CA	USA	23	9	1993	Thomas R. Prentice	AUMNH
AUMS_2484	Aphonopelma	eutylenum	M	34.099825	-116.98744	3926	feet	4	Hwy 38, 1.8 miles W jct of Forest Falls	San Bernardino	CA	USA	24	8	1990	Wendell Icenogle	AUMNH
AUMS_2486	Aphonopelma	eutylenum	F	33.770547	-117.208584	1417	feet	5	Perris, between I-215 and Perris Valley Airport, just N of Hwy 74 exit	Riverside	CA	USA	19	7	1994	Tom Prentice	AUMNH
AUMS_2487	Aphonopelma	eutylenum	M	33.916706	-117.899988	362	feet	5	Brea	Orange	CA	USA	15	10	1975	Jim Lawrence	AUMNH
AUMS_2488	Aphonopelma	eutylenum	M	33.522526	-117.707553	407	feet	5	Laguna Niguel	Orange	CA	USA					AUMNH
AUMS_2490	Aphonopelma	eutylenum	F	34.228259	-117.670819	4532	feet	5	San Gabriel Mtns., near jct. Mt. Baldy Rd. and Glendora Ridge Rd., ~0.8 miles up Glendora Ridge Rd. to dirt road winding around mtn.	Los Angeles	CA	USA	24	6	1989	Thomas R. Prentice	AUMNH
AUMS_2491	Aphonopelma	eutylenum	M	33.734766	-117.076361	1556	feet	5	2 miles N of Winchester	Riverside	CA	USA	30	10	1995	Ken Harbridge	AUMNH
AUMS_2493	Aphonopelma	eutylenum	M	33.717019	-117.216043	1623	feet	5	Sun Mtns., Sun City	Riverside	CA	USA				Tom Prentice	AUMNH
AUMS_2496	Aphonopelma	eutylenum	M	33.768911	-118.373032	1132	feet	5	Palos Verde	Los Angeles	CA	USA				C. Grover	AUMNH
AUMS_2497	Aphonopelma	eutylenum	M	33.988098	-117.295535	2078	feet	5	Mt. Vernon, 2163, base of Sugarloaf; (Mt Vernon Park, base of Sugarloaf mtn)	Riverside	CA	USA	30	9	1992	James Adams	AUMNH
AUMS_2498	Aphonopelma	eutylenum	M	34.028759	-117.772093	862	feet	5	Phillips Ranch Rd., N of Freeway (hills?)	Los Angeles	CA	USA		10	1992	Dianna Hansen	AUMNH
AUMS_2499	Aphonopelma	eutylenum	M	33.590905	-117.07877	1408	feet	5	Lake Skinner, at entrance gate	Riverside	CA	USA	26	11	1997	Tom Ash	AUMNH
AUMS_2501	Aphonopelma	eutylenum	M	33.575862	-117.066618	1539	feet	5	Lake Skinner, by 90 deg. turn in dirt rd., S. of U7?, S side of lake	Riverside	CA	USA	3	9	1987	Tom Prentice	AUMNH
AUMS_2502	Aphonopelma	eutylenum	M	32.640023	-117.084004	67	feet	5	Chula Vista	San Diego	CA	USA	10	8	1997		AUMNH
AUMS_2503	Aphonopelma	eutylenum	M	33.668144	-117.327394	1293	feet	5	Lake Elsinore, near J Bethlee home	Riverside	CA	USA		9	1998	J Bethlee (?)	AUMNH
AUMS_2504	Aphonopelma	eutylenum	M	33.574388	-117.054156	1533	feet	5	S side of Lake Skinner, herp trap array 4	Riverside	CA	USA	11	9	1997	Adam Bucklin (?)	AUMNH
AUMS_2505	Aphonopelma	eutylenum	M	33.573703	-117.066585	1519	feet	4	Lake Skinner, Rowson (?) Canyon, 1.5 miles N of middle gate, 0.8 miles S of Loop Rd.	Riverside	CA	USA	28	9	1997	Tom Prentice	AUMNH
AUMS_2506	Aphonopelma	eutylenum	M	33.569155	-117.064281	1534	feet	5	Lake Skinner, S of B5, N of ?, close to lake	Riverside	CA	USA	28	9	1997	Tom Prentice	AUMNH
AUMS_2507	Aphonopelma	eutylenum	M	33.609043	-117.037303	1661	feet	5	Lake Skinner, below U5, above lake	Riverside	CA	USA	28	9	1997	Tom Prentice	AUMNH
AUMS_2509	Aphonopelma	eutylenum	M	33.52847	-117.273132	1800	feet	5	Santa Rosa Plateau (reserve), jct of Clinton Keith and Tenaja Rd. (bend)	Riverside	CA	USA	29	9	1998	Connell Dunning	AUMNH
AUMS_2517	Aphonopelma	eutylenum	M	33.827762	-117.451927	1397	feet	4	Lake Mathews, heading N on Cajalco Rd.; 0.5 mile E of junction La Sierra Ave.	Riverside	CA	USA	12	11	1998	Tom Prentice	AUMNH
AUMS_2518	Aphonopelma	eutylenum	M	33.578777	-117.057225	1535	feet	5	Lake Skinner, S side	Riverside	CA	USA	11	9	1997	Adam Bucklin	AUMNH
AUMS_2519	Aphonopelma	eutylenum	M	33.971765	-117.325971	1091	feet	5	UC Riverside- backside between Ent Annex I and Boden Lab	Riverside	CA	USA	13	12	1998	Tom Prentice	AUMNH
AUMS_2581	Aphonopelma	eutylenum	M	33.588117	-117.028523	1517	feet	5	Lake Skinner, found on N side of lake E of Borel rd	Riverside	CA	USA	18	8	1999	Tom Prentice	AUMNH
AUMS_2582	Aphonopelma	eutylenum	M	33.234926	-117.389044	146	feet	6	Camp Pendleton, San Onofre Cr.	San Diego	CA	USA	29	9	1999	Dan Holland	AUMNH
AUMS_2585	Aphonopelma	eutylenum	F	33.972945	-117.29587	2351	feet	6	Box Spring Mountains	Riverside	CA	USA		7	1991	Thomas R. Prentice	AUMNH
AUMS_2587	Aphonopelma	eutylenum	M	33.855805	-117.015244	1590	feet	5	Lamb Canyon	Riverside	CA	USA	23	7	1988	Thomas R. Prentice	AUMNH
AUMS_2588	Aphonopelma	eutylenum	M	33.673927	-117.72924	340	feet	5	El Toro (Marine Corps Air Station MCAS) (B. OPNS ?)	Orange	CA	USA	26	9	1966	1st Lt Jim Hardy	AUMNH
AUMS_2590	Aphonopelma	eutylenum	M	33.71869	-117.096162	1745	feet	5	1 mile NW of Winchester	Riverside	CA	USA	3	9	1990	Gary Larson	AUMNH
AUMS_2610	Aphonopelma	eutylenum	M	33.313998	-117.314552	353	feet	6	Camp Pandleton, range 313A - HOLF	San Diego	CA	USA	20	8			AUMNH
AUMS_2611	Aphonopelma	eutylenum	M	33.469175	-117.475198	415	feet	6	Camp Pendleton, HOLF, San Mateo Creek	San Diego	CA	USA	20	8	1999		AUMNH
AUMS_2612	Aphonopelma	eutylenum	M	33.004274	-116.460837	2246	feet	5	Oriflamme Canyon, 2 miles W of S2, W of Anza-Borrego state park boundary	San Diego	CA	USA		5	1990	Thomas R. Prentice	AUMNH
AUMS_2628	Aphonopelma	eutylenum	F	33.760961	-117.202485	1417	feet	5	E of Perris Valley Airport, Perris, elevation 1440 ft.	Riverside	CA	USA	19	7	1994		AUMNH
AUMS_2629	Aphonopelma	eutylenum	M	33.664423	-116.372819	764	feet	5	Deep Canyon	Riverside	CA	USA					AUMNH
AUMS_2644	Aphonopelma	eutylenum	M	33.469897	-117.474394	398	feet	6	Camp Pendleton, HOLF, San Mateo Creek	San Diego	CA	USA			1999	Dan Holland	AUMNH
AUMS_2655	Aphonopelma	eutylenum	M	33.553914	-117.213923	1103	feet	5	Murrieta	Riverside	CA	USA	13	10	2001	Bill	AUMNH
AUMS_2674	Aphonopelma	eutylenum	F	32.972797	-115.242665	90	feet	4	Hwy 78, 3.35 miles E of East Highline Canal, N of 78 ~0.4 miles	Imperial	CA	USA				Tom Prentice	AUMNH
AUMS_2675	Aphonopelma	eutylenum	M	33.313998	-117.314552	353	feet	6	Camp Pendleton, plot C30	San Diego	CA	USA	30	5	1996	T. R. Prentice	AUMNH
AUMS_2679	Aphonopelma	eutylenum	M	33.522687	-117.271312	1949	feet	4	Santa Rosa Plateau Ecological Reserve, Lomas Trail ~1.2 miles E of Clinton Keith Rd	Riverside	CA	USA	29	9	1998	C. Dunning	AUMNH
AUMS_2680	Aphonopelma	eutylenum	F	33.151285	-116.346386	1800	feet	5	Anza-Borrego, Yaqui Pass	San Diego	CA	USA	10	5	1987	Thomas R. Prentice	AUMNH
AUMS_2681	Aphonopelma	eutylenum	M	33.604263	-117.038208	1567	feet	5	Lake Skinner, below U3 on rd. above oaks	Riverside	CA	USA	29	10	1992	T. R. Prentice	AUMNH
AUMS_2685	Aphonopelma	eutylenum	M	33.796868	-117.531405	1732	feet	5	S of Corona, off I-15 west side, Weirick Rd exit (Temescal Canyon), 1.5 miles W	Riverside	CA	USA	4	9	1995	John Hermesman	AUMNH
AUMS_2686	Aphonopelma	eutylenum	M	34.221163	-117.739386	3666	feet	6	Glendora Ridge Rd., Angeles National Forest	Los Angeles	CA	USA	17	11	1991	John Adams	AUMNH
AUMS_3265	Aphonopelma	eutylenum	M	34.348808	-119.041056	288	feet	5	Santa Paula area	Ventura	CA	USA	24	9	1994	Steve Kutcher	AUMNH
AUMS_3284	Aphonopelma	eutylenum	F	33.828903	-117.437512	1401	feet	5	Lake Mathews	Riverside	CA	USA	14	4	1968	M. Cline	AUMNH
AUMS_3285	Aphonopelma	eutylenum	M	33.702126	-117.171559	1849	feet	5	East of Sun City off I-215, Sun Mountains east, elevation 1850 ft.	Riverside	CA	USA	5	2	1989	Thomas R. Prentice	AUMNH
AUMS_3293	Aphonopelma	eutylenum	M	33.571489	-116.248672	540	feet	4	P. L. Boyd-Deep Canyon Reserve, 1.1 miles below reserve gate, elev. 540 ft.	Riverside	CA	USA	21	9	1995	Thomas R. Prentice	AUMNH
AUMS_3297	Aphonopelma	eutylenum	M	33.553914	-117.213923	1100	feet	5	Murrieta	Riverside	CA	USA	8	9	1996	C. Webster	AUMNH
AUMS_3301	Aphonopelma	eutylenum	M	33.734476	-117.074678	1562	feet	5	2 mi NE of Winchester, CA	Riverside	CA	USA	13	10	1995	Wendell Icenogle	AUMNH
AUMS_3303	Aphonopelma	eutylenum	F	32.788365	-115.207479	50	feet	4	East Mesa; 5.4 mi E of Hwy 115 E of Wander Linder Exit of I-8	Imperial	CA	USA	30	5	1995		AUMNH
AUMS_3308	Aphonopelma	eutylenum	M	34.10018	-117.710527	1225	feet	4	Claremont College - Frary Dining Hall on steps	Los Angeles	CA	USA	11	11	1991	Dr. Martin Rameriz (student)	AUMNH
AUMS_3309	Aphonopelma	eutylenum	M	33.529839	-117.685743	525	feet	5	Hidden Hills area, (Laguna Nigel) near San Juan Capistrano	Orange	CA	USA	20	11	1991	Scott Elgnam (?)	AUMNH
AUMS_3311	Aphonopelma	eutylenum	M	33.765075	-117.201682	1415	feet	5	Perris, field between Perris Valley airport and 74G exit (north of exit), off I-215	Riverside	CA	USA	24	10	1994	Thomas R. Prentice	AUMNH
AUMS_3316	Aphonopelma	eutylenum	M	33.607836	-117.75685	397	feet	5	San Jauquin Hills, S of Lagunas Reservoir, off Hwy 133	Orange	CA	USA	7	5	1989	Thomas R. Prentice	AUMNH
AUMS_3321	Aphonopelma	eutylenum	M	33.807554	-117.513595	1008	feet	5	Temescal Canyon (Valley), N of Weirick Rd, exit off I-15, Bedford Motorway	Riverside	CA	USA	24	9	1995	John Hermesman	AUMNH
AUMS_3322	Aphonopelma	eutylenum	2M	35.593637	-118.445971	2933	feet	5	Erskine Creek (Canyon), Erskine Creek road	Kern	CA	USA		10	1970	J. Anderson	AUMNH
AUMS_3325	Aphonopelma	eutylenum	M	33.573965	-117.025814	1605	feet	5	Lake Skinner, SE of H2O	Riverside	CA	USA	3	9	1997	Adam Backlin	AUMNH
AUMS_3327	Aphonopelma	eutylenum	M	33.501693	-117.662551	127	feet	5	San Juan Capistrano	Orange	CA	USA	23	8	1964	J.H. Menees	AUMNH
AUMS_3328	Aphonopelma	eutylenum	M	33.470097	-117.477444	454	feet	6	Camp Pendleton, San Mateo Creek area	San Diego	CA	USA				Dan Holland	AUMNH
AUMS_3332	Aphonopelma	eutylenum	F	33.058096	-115.324147	46	feet	5	East Mesa	Imperial	CA	USA	30	5	1995		AUMNH
AUMS_3336	Aphonopelma	eutylenum	M	33.983069	-118.096735	163	feet	5	Pico Rivera	Los Angeles	CA	USA	4	10	1963		AUMNH
AUMS_3341	Aphonopelma	eutylenum	M	32.790359	-115.240569	63	feet	4	East Mesa; 5.4 mi E of Hwy 115 E of Wander Linder Exit, 2.1 miles N	Imperial	CA	USA	30	5	1995	Tom Prentice	AUMNH
AUMS_3348	Aphonopelma	eutylenum	M	33.313998	-117.314552	392	feet	6	Camp Pendleton, San Onofree Cr.	San Diego	CA	USA	12	9	1999	Dan Holland	AUMNH
AUMS_4196	Aphonopelma	eutylenum	F	33.774681	-117.210995	1419	feet	5	Perris, E of Perris Valley Airport	Riverside	CA	USA	20	7	1994	Tom Prentice	AUMNH
APH_0002	Aphonopelma	gabeli	M	32.431202	-106.54921	5306	feet	5	Just outside Las Cruces, on Aguirre Spring Road	Dona Ana	NM	USA		8	2003	Roy Thibodeau	AUMNH
APH_0018	Aphonopelma	gabeli	M	31.83806	-103.88556	2780	feet	1	outside Carlsbad	Reeves	TX	USA	20	6	2002	ATS Conference	AUMNH
APH_0019	Aphonopelma	gabeli	M	31.90278	-103.96361	2876	feet	1	outside Carlsbad	Reeves	TX	USA	21	6	2002	ATS Conference	AUMNH
APH_0020	Aphonopelma	gabeli	M	31.95194	-103.98111	2907	feet	1	outside Carlsbad	Reeves	TX	USA	21	6	2002	ATS Conference	AUMNH
APH_0021	Aphonopelma	gabeli	M	31.88778	-103.94639	2820	feet	1	outside Carlsbad	Reeves	TX	USA	21	6	2002	ATS Conference	AUMNH
APH_0029	Aphonopelma	gabeli	M	30.53666	-103.39322	3831	feet	1	14.3 mi NE jct US-90 on US-67	Brewster	TX	USA	18	6	2001	Jeff Owens	AUMNH
APH_0034	Aphonopelma	gabeli	F	34.05833	-106.89083	4607	feet	5	Escondida	Socorro	NM	USA	7	8	2006	Kristin Greene	AUMNH
APH_0044	Aphonopelma	gabeli	F	33.09694	-104.44167	3559	feet	2	rest area nr. Hagerman, nr. NM-249	Chaves	NM	USA	20	6	2002	Shasta Michaels, JJ East	AUMNH
APH_0061	Aphonopelma	gabeli	F	32.29345	-104.31993	3434	feet	1	2.3 mi W US-62/180 on CR 408	Eddy	NM	USA	14	6	2001	Brent E. Hendrixson	AUMNH
APH_0194	Aphonopelma	gabeli	F	32.15817	-107.58858	4480	feet	4	Little Florida Mountains, 1 mi SE on Bonita Rd from turnoff on Gap Rd	Luna	NM	USA	3	9	2007	Lorenzo Prendini, Jeremy Huff	AUMNH
APH_0316	Aphonopelma	gabeli	F	33.50677	-104.52311	3626	feet	5	N of Roswell	Chaves	NM	USA	10	7	2007	Rick C. West	AUMNH
APH_0364	Aphonopelma	gabeli	M	32.28969	-104.30144	3350	feet	1	1.2 mi W US-62/180 on CR 408 (Dark Canyon Rd)	Eddy	NM	USA	21	6	2008	Shasta Michaels	AUMNH
APH_0365	Aphonopelma	gabeli	M	32.28969	-104.30144	3350	feet	1	1.2 mi W US-62/180 on CR 408 (Dark Canyon Rd)	Eddy	NM	USA	21	6	2008	Shasta Michaels	AUMNH
APH_0366	Aphonopelma	gabeli	M	32.28746	-104.28966	3330	feet	1	0.5 mi W US-62/180 on CR 408 (Dark Canyon Rd)	Eddy	NM	USA	22	6	2008	Shasta Michaels	AUMNH
APH_0367	Aphonopelma	gabeli	M	32.28746	-104.28966	3330	feet	1	0.5 mi W US-62/180 on CR 408 (Dark Canyon Rd)	Eddy	NM	USA	22	6	2008	Shasta Michaels	AUMNH
APH_0368	Aphonopelma	gabeli	M	32.28746	-104.28966	3330	feet	1	0.5 mi W US-62/180 on CR 408 (Dark Canyon Rd)	Eddy	NM	USA	22	6	2008	Shasta Michaels	AUMNH
APH_0385	Aphonopelma	gabeli	M	31.89302489	-109.0856873	4349	feet	1	2.6 mi NW AZ/NM stateline on Portal Rd	Cochise	AZ	USA	31	7	2008	Alice Abela	AUMNH
APH_0390	Aphonopelma	gabeli	M	31.884644	-109.071997	4250	feet	5	Portal Rd	Cochise	AZ	USA				Alice Abela	AUMNH
APH_0393	Aphonopelma	gabeli	M	32.375306	-109.447667	3640	feet	1	Fan Road, ~5.5 mi NE Bowie	Cochise	AZ	USA	24	7	2008	Kari and Hunter McWest	AUMNH
APH_0395	Aphonopelma	gabeli	M	32.453472	-107.614333	4710	feet	1	Cookes Canyon Rd, A019; 3.4 mi NW NM-26	Luna	NM	USA	28	7	2008	Kari and Hunter McWest	AUMNH
APH_0537	Aphonopelma	gabeli	F	31.503951	-106.116307	3779	feet	1	Rest Area, 1.4 mi SE FM-793 (SE Fabens, TX)	El Paso	TX	USA	5	6	2009	Brent E. Hendrixson, Courtney Dugas, Sloan Click	AUMNH
APH_0538	Aphonopelma	gabeli	F	32.130859	-106.626039	4030	feet	1	0.9 mi NE I-10 on CR-B19 (I-10 Exit 155)	Dona Ana	NM	USA	5	6	2009	Brent E. Hendrixson, Courtney Dugas, Sloan Click	AUMNH
APH_0541	Aphonopelma	gabeli	F	32.830265	-104.797078	4228	feet	1	nr. jct. CR-1 and US-82	Eddy	NM	USA	6	6	2009	Brent E. Hendrixson, Courtney Dugas, Sloan Click	AUMNH
APH_0542	Aphonopelma	gabeli	juv	32.293874	-104.309514	3392	feet	1	1.7 mi W US-62/180 on CR-408	Eddy	NM	USA	6	6	2009	Brent E. Hendrixson, Courtney Dugas, Sloan Click	AUMNH
APH_0543	Aphonopelma	gabeli	juv	32.293874	-104.309514	3392	feet	1	1.7 mi W US-62/180 on CR-408	Eddy	NM	USA	6	6	2009	Brent E. Hendrixson, Courtney Dugas, Sloan Click	AUMNH
APH_0545	Aphonopelma	gabeli	F	32.729362	-102.661669	3329	feet	1	Seminole, 0.4 mi NW 11th St on Hwy-214	Gaines	TX	USA	7	6	2009	Brent E. Hendrixson, Courtney Dugas, Sloan Click	AUMNH
APH_0627	Aphonopelma	gabeli	juv	32.604126	-109.681695	3887	feet	1	Tanque Rd, nr. Hwy-191	Graham	AZ	USA	11	7	2009	Brent E. Hendrixson, Nate Davis	AUMNH
APH_0628	Aphonopelma	gabeli	M	32.608377	-109.678411	3868	feet	1	Tanque Rd, nr. Hwy-191	Graham	AZ	USA	11	7	2009	Brent E. Hendrixson, Nate Davis	AUMNH
APH_0629	Aphonopelma	gabeli	M	32.608377	-109.678411	3868	feet	1	Tanque Rd, nr. Hwy-191	Graham	AZ	USA	11	7	2009	Brent E. Hendrixson, Nate Davis	AUMNH
APH_0630	Aphonopelma	gabeli	M	32.614642	-109.672493	3816	feet	1	Tanque Rd, nr. Hwy-191	Graham	AZ	USA	11	7	2009	Brent E. Hendrixson, Nate Davis	AUMNH
APH_0631	Aphonopelma	gabeli	M	32.614642	-109.672493	3816	feet	1	Tanque Rd, nr. Hwy-191	Graham	AZ	USA	11	7	2009	Brent E. Hendrixson, Nate Davis	AUMNH
APH_0632	Aphonopelma	gabeli	M	32.6145	-109.662419	3776	feet	1	Tanque Rd, nr. Hwy-191	Graham	AZ	USA	11	7	2009	Brent E. Hendrixson, Nate Davis	AUMNH
APH_0635	Aphonopelma	gabeli	F	32.6145	-109.662419	3776	feet	1	Tanque Rd, nr. Hwy-191	Graham	AZ	USA	11	7	2009	Brent E. Hendrixson, Nate Davis	AUMNH
APH_0637	Aphonopelma	gabeli	M	32.726066	-109.71822	3266	feet	1	Hwy-366, nr. Hwy-191	Graham	AZ	USA	11	7	2009	Brent E. Hendrixson, Nate Davis	AUMNH
APH_0638	Aphonopelma	gabeli	M	32.710045	-109.734117	3453	feet	1	Hwy-366, nr. Hwy-191	Graham	AZ	USA	11	7	2009	Brent E. Hendrixson, Nate Davis	AUMNH
APH_0641	Aphonopelma	gabeli	F	32.744869	-109.344099	4088	feet	1	dirt road S of US-70	Graham	AZ	USA	12	7	2009	Brent E. Hendrixson, Nate Davis	AUMNH
APH_0642	Aphonopelma	gabeli	F	32.744869	-109.344099	4088	feet	1	dirt road S of US-70	Graham	AZ	USA	12	7	2009	Brent E. Hendrixson, Nate Davis	AUMNH
APH_0643	Aphonopelma	gabeli	juv	32.612037	-108.984613	4151	feet	1	along US-70, SE of Hwy-92	Hidalgo	NM	USA	12	7	2009	Brent E. Hendrixson, Nate Davis	AUMNH
APH_0644	Aphonopelma	gabeli	F	32.612037	-108.984613	4151	feet	1	along US-70, SE of Hwy-92	Hidalgo	NM	USA	12	7	2009	Brent E. Hendrixson, Nate Davis	AUMNH
APH_0646	Aphonopelma	gabeli	juv	32.469585	-108.60797	5005	feet	1	along Hwy-90, NE of Lordsburg	Hidalgo	NM	USA	12	7	2009	Brent E. Hendrixson, Nate Davis	AUMNH
APH_0647	Aphonopelma	gabeli	juv	32.431967	-107.90736	4691	feet	1	along Hwy-180	Luna	NM	USA	13	7	2009	Brent E. Hendrixson, Nate Davis	AUMNH
APH_0648	Aphonopelma	gabeli	juv	32.431967	-107.90736	4691	feet	1	along Hwy-180	Luna	NM	USA	13	7	2009	Brent E. Hendrixson, Nate Davis	AUMNH
APH_0649	Aphonopelma	gabeli	juv	32.431967	-107.90736	4691	feet	1	along Hwy-180	Luna	NM	USA	13	7	2009	Brent E. Hendrixson, Nate Davis	AUMNH
APH_0650	Aphonopelma	gabeli	juv	31.935144	-107.670986	4220	feet	1	along Hwy-11, N of Columbus	Luna	NM	USA	13	7	2009	Brent E. Hendrixson, Nate Davis	AUMNH
APH_0651	Aphonopelma	gabeli	juv	31.935144	-107.670986	4220	feet	1	along Hwy-11, N of Columbus	Luna	NM	USA	13	7	2009	Brent E. Hendrixson, Nate Davis	AUMNH
APH_0652	Aphonopelma	gabeli	juv	31.828861	-107.320841	4141	feet	1	along Hwy-9	Luna	NM	USA	13	7	2009	Brent E. Hendrixson, Nate Davis	AUMNH
APH_0653	Aphonopelma	gabeli	juv	31.79866	-106.907625	4113	feet	1	along Hwy-9	Dona Ana	NM	USA	13	7	2009	Brent E. Hendrixson, Nate Davis	AUMNH
APH_0655	Aphonopelma	gabeli	juv	32.43067	-106.547785	5258	feet	1	Aguirre Springs Rd	Dona Ana	NM	USA	13	7	2009	Brent E. Hendrixson, Nate Davis	AUMNH
APH_0662	Aphonopelma	gabeli	juv	32.399191	-106.548438	4905	feet	1	Aguirre Springs Rd	Dona Ana	NM	USA	14	7	2009	Brent E. Hendrixson, Nate Davis	AUMNH
APH_0663	Aphonopelma	gabeli	juv	32.399191	-106.548438	4905	feet	1	Aguirre Springs Rd	Dona Ana	NM	USA	14	7	2009	Brent E. Hendrixson, Nate Davis	AUMNH
APH_0664	Aphonopelma	gabeli	juv	32.399191	-106.548438	4905	feet	1	Aguirre Springs Rd	Dona Ana	NM	USA	14	7	2009	Brent E. Hendrixson, Nate Davis	AUMNH
APH_0665	Aphonopelma	gabeli	juv	31.868935	-108.182075	4605	feet	1	along Hwy-9, 2.3 mi SE Grant County Line	Luna	NM	USA	14	7	2009	Brent E. Hendrixson, Nate Davis	AUMNH
APH_0676	Aphonopelma	gabeli	juv	32.101572	-108.957714	4408	feet	1	along Hwy-80 at CR-C078	Hidalgo	NM	USA	15	7	2009	Brent E. Hendrixson, Nate Davis	AUMNH
APH_0677	Aphonopelma	gabeli	M	31.935932	-108.940821	4355	feet	1	along Hwy-9, just west of Gas Line Rd	Hidalgo	NM	USA	15	7	2009	Brent E. Hendrixson, Nate Davis	AUMNH
APH_0678	Aphonopelma	gabeli	F	31.936704	-108.970448	4187	feet	1	4.1 mi E Hwy-80 on Hwy-9	Hidalgo	NM	USA	16	7	2009	Brent E. Hendrixson, Nate Davis	AUMNH
APH_0680	Aphonopelma	gabeli	F	31.963316	-108.673824	4489	feet	1	along Hwy-9, just E of Continental Divide	Hidalgo	NM	USA	16	7	2009	Brent E. Hendrixson, Nate Davis	AUMNH
APH_0698	Aphonopelma	gabeli	juv	32.914146	-109.975734	3110	feet	1	Klondyke Rd, SW of Hwy-70	Graham	AZ	USA	18	7	2009	Brent E. Hendrixson, Nate Davis	AUMNH
APH_0699	Aphonopelma	gabeli	juv	32.914146	-109.975734	3110	feet	1	Klondyke Rd, SW of Hwy-70	Graham	AZ	USA	18	7	2009	Brent E. Hendrixson, Nate Davis	AUMNH
APH_0701	Aphonopelma	gabeli	F	32.931461	-109.954319	2951	feet	1	Klondyke Rd, SW of Hwy-70	Graham	AZ	USA	18	7	2009	Brent E. Hendrixson, Nate Davis	AUMNH
APH_0702	Aphonopelma	gabeli	F	32.931461	-109.954319	2951	feet	1	Klondyke Rd, SW of Hwy-70	Graham	AZ	USA	18	7	2009	Brent E. Hendrixson, Nate Davis	AUMNH
APH_0703	Aphonopelma	gabeli	M	32.918685	-109.970845	3095	feet	1	Klondyke Rd, SW of Hwy-70	Graham	AZ	USA	18	7	2009	Brent E. Hendrixson, Nate Davis	AUMNH
APH_0704	Aphonopelma	gabeli	M	32.918685	-109.970845	3095	feet	1	Klondyke Rd, SW of Hwy-70	Graham	AZ	USA	18	7	2009	Brent E. Hendrixson, Nate Davis	AUMNH
APH_0705	Aphonopelma	gabeli	M	32.908048	-109.981227	3164	feet	1	Klondyke Rd, SW of Hwy-70	Graham	AZ	USA	18	7	2009	Brent E. Hendrixson, Nate Davis	AUMNH
APH_0706	Aphonopelma	gabeli	M	32.890998	-110.008026	3329	feet	1	Klondyke Rd, SW of Hwy-70	Graham	AZ	USA	18	7	2009	Brent E. Hendrixson, Nate Davis	AUMNH
APH_0707	Aphonopelma	gabeli	M	32.86472	-110.048189	3663	feet	1	Klondyke Rd, SW of Hwy-70	Graham	AZ	USA	18	7	2009	Brent E. Hendrixson, Nate Davis	AUMNH
APH_0708	Aphonopelma	gabeli	F	32.859156	-110.073171	3940	feet	1	Klondyke Rd, SW of Hwy-70	Graham	AZ	USA	18	7	2009	Brent E. Hendrixson, Nate Davis	AUMNH
APH_0711	Aphonopelma	gabeli	juv	32.213729	-109.176179	3645	feet	1	S of I-10 on Noland Rd	Cochise	AZ	USA	20	7	2009	Brent E. Hendrixson, Nate Davis	AUMNH
APH_0712	Aphonopelma	gabeli	juv	32.267466	-109.464574	3854	feet	1	Apache Pass Rd, S of I-10	Cochise	AZ	USA	20	7	2009	Brent E. Hendrixson, Nate Davis	AUMNH
APH_0850	Aphonopelma	gabeli	F	32.72695	-102.660533	3327	feet	1	Seminole	Gaines	TX	USA		9	2008	Chris Hamilton	AUMNH
APH_0851	Aphonopelma	gabeli	F	32.72795	-102.661683	3324	feet	1	Seminole	Gaines	TX	USA		9	2008	Chris Hamilton	AUMNH
APH_0852	Aphonopelma	gabeli	F	32.72815	-102.661333	3324	feet	1	Seminole	Gaines	TX	USA		9	2008	Chris Hamilton	AUMNH
APH_0853	Aphonopelma	gabeli	F	32.728217	-102.6619	3329	feet	1	Seminole	Gaines	TX	USA		9	2008	Chris Hamilton	AUMNH
APH_0854	Aphonopelma	gabeli	F	32.728517	-102.661583	3336	feet	1	Seminole	Gaines	TX	USA		9	2008	Chris Hamilton	AUMNH
APH_0888	Aphonopelma	gabeli	F	32.727067	-102.660983	3324	feet	1	Seminole	Gaines	TX	USA		9	2008	Chris Hamilton	AUMNH
APH_0940	Aphonopelma	gabeli	F	32.07805	-102.780783	3316	feet	6	Cowden H Ranch	Ector	TX	USA			2006	Dave Moellendorf	AUMNH
APH_0943	Aphonopelma	gabeli	F	32.084267	-102.751533	3285	feet	1	Cowden H Ranch	Ector	TX	USA		9	2008	Chris Hamilton	AUMNH
APH_0946	Aphonopelma	gabeli	F	32.084283	-102.751517	3293	feet	1	Cowden H Ranch	Ector	TX	USA		9	2008	Chris Hamilton	AUMNH
APH_1050	Aphonopelma	gabeli	M	32.111511	-102.566667	3122	feet	1	SW8000 & SW3001	Andrews	TX	USA	6	7	2010	Skyler Stevens	AUMNH
APH_1051	Aphonopelma	gabeli	M	32.111511	-102.566667	3122	feet	1	SW8000 & SW3001	Andrews	TX	USA	6	7	2010	Skyler Stevens	AUMNH
APH_1053	Aphonopelma	gabeli	M	32.113981	-102.615814	3139	feet	1	SW4001	Andrews	TX	USA	6	7	2010	Skyler Stevens	AUMNH
APH_1054	Aphonopelma	gabeli	M	32.113981	-102.615814	3137	feet	1	SW4001	Andrews	TX	USA	6	7	2010	Skyler Stevens	AUMNH
APH_1055	Aphonopelma	gabeli	M	32.110219	-102.710939	3233	feet	1	SW7000 & SW6601	Andrews	TX	USA	6	7	2010	Skyler Stevens	AUMNH
APH_1060	Aphonopelma	gabeli	M	32.010556	-102.2275	2888	feet	1	CR60	Midland	TX	USA	2	7	2010	Skyler Stevens	AUMNH
APH_1175	Aphonopelma	gabeli	M	31.444196	-103.371451	2583	feet	1	E of Pecos on I-20	Ward	TX	USA	22	7	2010	Brent E. Hendrixson, Brendon Barnes, Nate Davis	AUMNH
APH_1177	Aphonopelma	gabeli	M	32.267886	-107.780667	4817	feet	1	Deming, on ramp to I-10	Luna	NM	USA	23	7	2010	Brent E. Hendrixson, Brendon Barnes, Nate Davis	AUMNH
APH_1178	Aphonopelma	gabeli	M	32.208983	-108.221098	4547	feet	1	0.5 mi E Hidalgo Co. Line along I-10	Luna	NM	USA	23	7	2010	Brent E. Hendrixson, Brendon Barnes, Nate Davis	AUMNH
APH_1179	Aphonopelma	gabeli	M	32.662275	-109.701131	3530	feet	1	along Hwy-191	Graham	AZ	USA	25	7	2010	Brent E. Hendrixson, Brendon Barnes, Nate Davis	AUMNH
APH_1180	Aphonopelma	gabeli	M	32.213781	-108.951553	4233	feet	1	1.6 mi S I-10 on Hwy-80	Hidalgo	NM	USA	26	7	2010	Brent E. Hendrixson, Brendon Barnes, Nate Davis	AUMNH
APH_1184	Aphonopelma	gabeli	F	32.606204	-109.681524	3891	feet	1	0.4 mi E Hwy-191 on Tanque Rd	Graham	AZ	USA	25	7	2010	Brent E. Hendrixson, Brendon Barnes, Nate Davis	AUMNH
APH_1192	Aphonopelma	gabeli	M	31.807343	-108.801127	4675	feet	1	along Hwy-338	Hidalgo	NM	USA	26	7	2010	Brent E. Hendrixson, Brendon Barnes, Nate Davis	AUMNH
APH_1193	Aphonopelma	gabeli	M	31.873094	-108.806718	4515	feet	1	along Hwy-338	Hidalgo	NM	USA	26	7	2010	Brent E. Hendrixson, Brendon Barnes, Nate Davis	AUMNH
APH_1194	Aphonopelma	gabeli	M	31.873094	-108.806718	4515	feet	1	along Hwy-338	Hidalgo	NM	USA	26	7	2010	Brent E. Hendrixson, Brendon Barnes, Nate Davis	AUMNH
APH_1231	Aphonopelma	gabeli	M	32.619274	-109.633622	3623	feet	1	3.6 mi E Hwy-191 on Tanque Rd	Graham	AZ	USA	8	8	2010	Brent E. Hendrixson, Ashley Bailey, Andrea Reed	AUMNH
APH_1236	Aphonopelma	gabeli	M	32.621499	-109.596498	3481	feet	1	5.8 mi E Hwy-191 on Tanque Rd	Graham	AZ	USA	8	8	2010	Brent E. Hendrixson, Ashley Bailey, Andrea Reed	AUMNH
APH_1293	Aphonopelma	gabeli	juv	32.770075	-108.280326	5944	feet	4	Silver City, pinyon pine habitat	Grant	NM	USA		7	2011	Ken McNeil	AUMNH
APH_1294	Aphonopelma	gabeli	M	32.31738	-108.81833	4250	feet	4	Lordsburg, vicinity of Fraggle Rock	Hidalgo	NM	USA		7	2011	Ken McNeil	AUMNH
APH_1295	Aphonopelma	gabeli	juv	33.157129	-107.257152	4491	feet	1	nr. Truth or Consequences, 0.2 mi W I-25 off Exit 79	Sierra	NM	USA	24	7	2011	Brent E. Hendrixson, Shasta Michaels	AUMNH
APH_1329	Aphonopelma	gabeli	F	32.605235	-109.682418	3873	feet	1	~0.25 mi E Hwy-191 on Tanque Rd	Graham	AZ	USA	1	8	2011	Brent E. Hendrixson, Brendon Barnes, Nate Davis, Jake Storms	AUMNH
APH_1330	Aphonopelma	gabeli	F	32.605235	-109.682418	3873	feet	1	~0.25 mi E Hwy-191 on Tanque Rd	Graham	AZ	USA	1	8	2011	Brent E. Hendrixson, Brendon Barnes, Nate Davis, Jake Storms	AUMNH
APH_1336	Aphonopelma	gabeli	F	32.145844	-109.173364	3872	feet	1	7.7 mi S I-10 on Noland Rd	Cochise	AZ	USA	2	8	2011	Brent E. Hendrixson, Brendon Barnes, Nate Davis, Jake Storms	AUMNH
APH_1337	Aphonopelma	gabeli	F	32.032719	-109.186732	4478	feet	1	15.5 mi S I-10 on Noland Rd	Cochise	AZ	USA	2	8	2011	Brent E. Hendrixson, Brendon Barnes, Nate Davis, Jake Storms	AUMNH
APH_1338	Aphonopelma	gabeli	F	32.032719	-109.186732	4478	feet	1	15.5 mi S I-10 on Noland Rd	Cochise	AZ	USA	2	8	2011	Brent E. Hendrixson, Brendon Barnes, Nate Davis, Jake Storms	AUMNH
APH_1351	Aphonopelma	gabeli	juv	32.755403	-109.110492	3726	feet	1	0.4 mi N Hwy-75 on Goat Camp Rd	Greenlee	AZ	USA	5	8	2011	Brent E. Hendrixson, Brendon Barnes, Nate Davis, Jake Storms	AUMNH
APH_1372	Aphonopelma	gabeli	M	31.762925	-102.16813	2895	feet	2	FM 1788 S	Midland	TX	USA	27	6	2011	Darryl Burton	AUMNH
APH_1373	Aphonopelma	gabeli	M	31.75230556	-102.1655444	2890	feet	2	FM 1788 S	Midland	TX	USA	27	6	2011	Darryl Burton	AUMNH
APH_1376	Aphonopelma	gabeli	juv	31.42420833	-102.1828	2795	feet	2	oil fields W of Hwy 329	Upton	TX	USA	30	7	2011	Darryl Burton	AUMNH
APH_1378	Aphonopelma	gabeli	juv	31.42758333	-102.1889667	2800	feet	2	just S of Hwy 329, before FM1492 jct	Upton	TX	USA	10	8	2011	Darryl Burton	AUMNH
APH_1380	Aphonopelma	gabeli	juv	31.28048056	-102.0802	2605	feet	2	oil fields W of Hwy 329	Upton	TX	USA	6	9	2011	Darryl Burton	AUMNH
APH_1382	Aphonopelma	gabeli	F	31.35481944	-102.0862667	2715	feet	2	oil fields E of Hwy 329	Upton	TX	USA	10	9	2011	Darryl Burton	AUMNH
APH_1383	Aphonopelma	gabeli	F	31.35481944	-102.0862667	2715	feet	2	oil fields E of Hwy 329	Upton	TX	USA	30	8	2011	Darryl Burton	AUMNH
APH_1386	Aphonopelma	gabeli	juv	31.41690278	-102.3563111	2550	feet	2	off Hwy 385, N or Crane	Crane	TX	USA	29	8	2011	Darryl Burton	AUMNH
APH_1390	Aphonopelma	gabeli	juv	31.42420833	-102.1828	2795	feet	2	oil fields W of Hwy 329	Upton	TX	USA	31	7	2011	Darryl Burton	AUMNH
APH_1461	Aphonopelma	gabeli	M	32.336008	-106.749999	4170	feet	2	2711 Los Misioneros, Las Cruces	Dona Ana	NM	USA	27	6	2012	Jesse Ortiz	AUMNH
APH_1469	Aphonopelma	gabeli	M	29.71843	-103.15894	2759	feet	2	1.85 mi N Ranch Rd 2627 on Hwy-385	Brewster	TX	USA	22	6	2012	Darryl Burton	AUMNH
APH_1471	Aphonopelma	gabeli	M	29.76887	-103.16619	2840	feet	2	5.5 mi N Ranch Rd 2627 on Hwy-385	Brewster	TX	USA	24	6	2012	Darryl Burton	AUMNH
APH_1472	Aphonopelma	gabeli	M	29.86536	-103.24919	3215	feet	2	14 mi N Ranch Rd 2627 on Hwy-385	Brewster	TX	USA	24	6	2012	Darryl Burton	AUMNH
APH_1481	Aphonopelma	gabeli	F	32.605531	-109.681221	3859	feet	1	0.25 mi E Hwy-191 on Tanque Rd	Graham	AZ	USA	1	8	2012	Brent E. Hendrixson, Brendon Barnes, Austin Deskewies	AUMNH
APH_1482	Aphonopelma	gabeli	M	32.605531	-109.681221	3859	feet	1	0.25 mi E Hwy-191 on Tanque Rd	Graham	AZ	USA	1	8	2012	Brent E. Hendrixson, Brendon Barnes, Austin Deskewies	AUMNH
APH_1483	Aphonopelma	gabeli	M	32.086958	-108.977019	4495	feet	1	along Hwy-80 at Granite Gap	Hidalgo	NM	USA	1	8	2012	Brent E. Hendrixson, Brendon Barnes, Austin Deskewies	AUMNH
APH_1489	Aphonopelma	gabeli	F	32.605531	-109.681221	3859	feet	1	0.25 mi E Hwy-191 on Tanque Rd	Graham	AZ	USA	4	9	2012	Brent E. Hendrixson	AUMNH
APH_2355	Aphonopelma	gabeli	M	31.836758	-109.188226	2152	meters	5	Sylphur Canyon, 9 miles west of Rodeo	Cochise	AZ	USA	23	7	1955	Guy Miller	AMNH
APH_2356	Aphonopelma	gabeli	M	31.913699	-109.143184	1457	meters	4	0.1 mi. west of Portal	Cochise	AZ	USA	2	7	1961	J. Cole	AMNH
APH_2357	Aphonopelma	gabeli	2M	31.913699	-109.1414	1454	meters	5	Portal	Cochise	AZ	USA	8	7	1964	D. Rich	AMNH
APH_2358	Aphonopelma	gabeli	M	32.436395	-108.707975	1351	meters	5	6 miles north of Lordsburg	Hidalgo	NM	USA	28	7	1962		AMNH
APH_2359	Aphonopelma	gabeli	M	31.913703	-109.14145	1454	meters	5	Portal	Cochise	AZ	USA	1	8	1965	W. J. Gertsch	AMNH
APH_2360	Aphonopelma	gabeli	M	31.913703	-109.14145	1454	meters	5	Portal	Cochise	AZ	USA	25	6	1962	W. J. Gertsch	AMNH
APH_2361	Aphonopelma	gabeli	M	32.089638	-109.036588	1212	meters	5	18 miles north of Rodeo	Hidalgo	NM	USA	7	7	1956	H. Howden	AMNH
APH_2362	Aphonopelma	gabeli	F	31.913703	-109.14145	1454	meters	5	Portal	Cochise	AZ	USA	10	7	1962	Melinda Stebbins	AMNH
APH_2363	Aphonopelma	gabeli	F	31.903762	-109.152806	1499	meters	5	1 mile southwest of Portal	Cochise	AZ	USA	2	9	1960	R. Zweifel	AMNH
APH_2364	Aphonopelma	gabeli	M	31.914884	-109.149967	1477	meters	4	0.5 miles east of Portal	Cochise	AZ	USA	1	7	1961	J. Cole	AMNH
APH_2365	Aphonopelma	gabeli	M	31.9135	-109.158499	1512	meters	5	1 mile west of Portal	Cochise	AZ	USA	4	7	1963	Steve Aaron	AMNH
APH_2366	Aphonopelma	gabeli	2M	31.950087	-109.031176	1245	meters	5	Rodeo	Hidalgo	NM	USA	17	7	1963	V. Roth	AMNH
APH_2367	Aphonopelma	gabeli	2M	31.929812	-109.382285	1865	meters	6	Chiricahua Mountains	Cochise	AZ	USA		8	1972	J. A. L. Cooke	AMNH
APH_2368	Aphonopelma	gabeli	M	31.913703	-19.14145	1454	meters	5	Portal	Cochise	AZ	USA	4	7	1961	J. Cole	AMNH
APH_2369	Aphonopelma	gabeli	F	31.913703	-19.14145	1454	meters	5	Portal	Cochise	AZ	USA	15	8	1962	C. Parrish & W. J. Gertsch	AMNH
APH_2370	Aphonopelma	gabeli	M	31.952008	-109.030121	1243	meters	5	8 miles north of Rodeo	Hidalgo	NM	USA	14	7	1963	C. Bagwell	AMNH
APH_2371	Aphonopelma	gabeli	M	32.141862	-109.028611	1257	meters	5	21.5 miles north of Rodeo	Hidalgo	NM	USA	11	7	1960	Zweifel	AMNH
APH_2372	Aphonopelma	gabeli	M	31.902146	-109.10097	1365	meters	4	2.5 miles southeast of Portal on Portal Rd.	Cochise	AZ	USA	6	7	1973	R. Zweifel	AMNH
APH_2374	Aphonopelma	gabeli	M	31.443254	-109.827763	1426	meters	5	5 miles north of junction of Animas Rd. and rt. 80	Hidalgo	NM	USA	23	7	1960	R. Zweifel	AMNH
APH_2375	Aphonopelma	gabeli	M	32.049697	-109.030541	1199	meters	5	Cieanega Lake, 15.5 miles north of Rodeo	Hidalgo	NM	USA	14	7	1961	J. Cole	AMNH
APH_2376	Aphonopelma	gabeli	M	32.049697	-109.030541	1199	meters	5	15.5 miles north of Rodeo	Hidalgo	NM	USA	11	7	1960	Zweifel	AMNH
APH_2377	Aphonopelma	gabeli	M	31.930194	-109.12083	1393	meters	4	1.7 miles northeast of Portal on San Simon Rd.	Cochise	AZ	USA	21	7	1961	J. Cole	AMNH
APH_2378	Aphonopelma	gabeli	M	32.114138	-109.920729	1286	meters	5	Dos Cabezas	Cochise	AZ	USA	19	9	1954	G. Bradt; M. Oazier	AMNH
APH_2380	Aphonopelma	gabeli	F	31.934159	-109.117117	1382	meters	5	2 miles northeast of Portal	Cochise	AZ	USA	10	6	1963	Cazier and Mortenson	AMNH
APH_2381	Aphonopelma	gabeli	F	31.913703	-109.14145	1454	meters	5	Portal	Cochise	AZ	USA	14	6	1962	W. J. Gertsch	AMNH
APH_2382	Aphonopelma	gabeli	M	32.252851	-109.83201	1271	meters	5	Willcox	Cochise	AZ	USA	12	7	1954	W. J. Gertsch	AMNH
APH_2383	Aphonopelma	gabeli	M	31.896202	-109163672	1512	meters	4	Cave Creek Canyon, 1.3 miles northeast of Ranger Station on Cave Creek Canyon Rd. near Portal	Cochise	AZ	USA	11	7	1973	A. Bush	AMNH
APH_2384	Aphonopelma	gabeli	M	32.275308	-108.794078	1327	meters	5	5 miles south of Road Forks	Hidalgo	NM	USA	2	7	1962	W. J. Gertsch	AMNH
APH_2385	Aphonopelma	gabeli	M	32.11859	-109.03127	1232	meters	5	19.5 miles north of Rodeo	Hidalgo	NM	USA	11	7	1960	Zweifel	AMNH
APH_2387	Aphonopelma	gabeli	2M	31.920498	-109.070014	1311	meters	4	Rt. 9, 2 miles east of juncure with US 80	Hidalgo	NM	USA	3	7	1958	Robert Chew	AMNH
APH_3126	Aphonopelma	gabeli	M	31.79305	-106.313143	3987	feet	1	3457 Red Sails Drive, El Paso	El Paso	TX	USA	18	7	2013	Jackie Ortegon	AUMNH
APH_3200	Aphonopelma	gabeli?	M	32.419709	-106.54777	5144	feet	5	Aguirre Springs Road	Dona Ana	NM	USA	2	7	2013	L.H. Moore	AUMNH
APH_0003	Aphonopelma	hentzi	F	37.50556	-95.83278	858	feet	5	Town of Fredonia, 2.5 mi SW Hwy 400 and Hwy 47	Wilson	KS	USA	6	7	2003	Jordan B. Johnson	AUMNH
APH_0015	Aphonopelma	hentzi	M	30.34272	-97.86449	673	feet	2	Austin, 1907 Casa Grande	Travis	TX	USA	14	9	2002	Mike Comai	AUMNH
APH_0022	Aphonopelma	hentzi	M	37.93879	-104.81027	5908	feet	5	I-25, approx. 25 mi S Pueblo	Pueblo	CO	USA	7	9	2002	Kristin Young	AUMNH
APH_0023	Aphonopelma	hentzi	M	35.35843	-100.97436	3210	feet	5	Pampa, approx. 12 mi S Pampa on US-70	Gray	TX	USA	24	9	2002	Kyle Harrison	AUMNH
APH_0024	Aphonopelma	hentzi	M	36.21402	-92.86224	912	feet	4	between Pyatt and Eros, nr. Jct Hwy 125 and MC 4054	Marion	AR	USA		9	2002	Lewonna Nelson	AUMNH
APH_0026	Aphonopelma	hentzi	M	36.71598	-95.99562	677	feet	4	~2 mi W Bartlesville, Circle Mountain, forested area	Washington	OK	USA	29	9	2002	Jerry Tolbert	AUMNH
APH_0027	Aphonopelma	hentzi	M	38.74457	-100.50428	2453	feet	4	along Smokey Hill River just W of Hwy 23	Gove	KS	USA		10	2002	Alvis Wade	AUMNH
APH_0028	Aphonopelma	hentzi	M	32.53917	-93.54944	230	feet	4	Haughton; 400 ft N I-20, 1/2 mile W Hwy 614	Bossier (Parish)	LA	USA	20	10	2002	Jimmy Landen	AUMNH
APH_0035	Aphonopelma	hentzi	M	35.09147	-101.75591	3573	feet	4	FM Rd 1151 W jct. Whitaker Rd nr. playa lake	Randall	TX	USA	26	9	2006	Kari McWest	AUMNH
APH_0041	Aphonopelma	hentzi	F	34.9703	-101.92336	3602	feet	2	Canyon, field due west of Canyon Crest Apts	Randall	TX	USA	24	5	2002	Brent E. Hendrixson	AUMNH
APH_0052	Aphonopelma	hentzi	F	35.21208	-97.24742	1085	feet	5	Lake Thunderbird State Park	Cleveland	OK	USA	25	6	2004	Brent E. Hendrixson	AUMNH
APH_0060	Aphonopelma	hentzi	M	30.48063	-92.9884	25	feet	2	Reeves, 2250 Martin Tram Rd	Allen (Parish)	LA	USA	29	10	2006	Gary Bellon	AUMNH
APH_0150	Aphonopelma	hentzi	F	35.21208	-97.24742	1085	feet	5	Lake Thunderbird State Park	Cleveland	OK	USA	25	6	2004	Brent E. Hendrixson	AUMNH
APH_0156	Aphonopelma	hentzi	M	33.9094	-96.462	755	feet	4	Calera Golf Center, 2.5 mi S Calera on Hwy-75	Bryan	OK	USA	22	7	2007	Julianne Smith	AUMNH
APH_0158	Aphonopelma	hentzi	juv	30.2984	-97.80258	784	feet	1	Austin, Red Bud Trail area	Travis	TX	USA		summer	2007	Chris Hamilton	AUMNH
APH_0159	Aphonopelma	hentzi	M	30.34478	-97.85278	623	feet	1	Austin, Cuernevaca Lane area	Travis	TX	USA		summer	2007	Chris Hamilton	AUMNH
APH_0160	Aphonopelma	hentzi	F	30.4779	-97.94605	860	feet	1	Austin, Reed Park area	Travis	TX	USA		summer	2007	Chris Hamilton	AUMNH
APH_0199	Aphonopelma	hentzi	M	37.912189	-90.55567	866	feet	4	Bonne Terre, nr. city lake	St. Francois	MO	USA	30	9	2007	Andrew Rieger	AUMNH
APH_0361	Aphonopelma	hentzi	M	32.6549	-97.47915	800	feet	2	537 Jakmar Rd, Benbrook	Tarrant	TX	USA		6	2008	Laura Gleason	AUMNH
APH_0363	Aphonopelma	hentzi	juv	32.28694	-104.28646	3320	feet	1	0.3 mi W US-62/180 on CR 408 (Dark Canyon Rd)	Eddy	NM	USA	21	6	2008	Shasta Michaels	AUMNH
APH_0401	Aphonopelma	hentzi	M	30.374853	-97.77368	885	feet	2	5203 Rico Cove, Austin	Travis	TX	USA	5	10	2008	Rhone McCall	AUMNH
APH_0402	Aphonopelma	hentzi	M	35.623642	-97.620781	1100	feet	2	Oklahoma City/Edmond at intersection of 150th St and Macarrthur	Oklahoma	OK	USA	21	9	2008	Natalie Ellis	AUMNH
APH_0403	Aphonopelma	hentzi	M	31.47644	-92.99622	288	feet	5	Kisatchie National Forest, Kisatchie District; along Longleaf Vista Trail	Natchitoches (Parish)	LA	USA	4	10	2008	Brent E. Hendrixson	AUMNH
APH_0408	Aphonopelma	hentzi	M	31.926633	-108.363083	4480	feet	5	NM-9 at Little Hatchet Mtns Rd, W of Hachita	Hidalgo	NM	USA	11	10	2008	Kari McWest, Keisha Hendricks	AUMNH
APH_0409	Aphonopelma	hentzi	M	31.926633	-108.363083	4480	feet	1	NM-9 at Little Hatchet Mtns Rd, W of Hachita	Hidalgo	NM	USA	11	10	2008	Kari McWest, Keisha Hendricks	AUMNH
APH_0410	Aphonopelma	hentzi	M	31.926633	-108.363083	4480	feet	1	NM-9 at Little Hatchet Mtns Rd, W of Hachita	Hidalgo	NM	USA	11	10	2008	Kari McWest, Keisha Hendricks	AUMNH
APH_0522	Aphonopelma	hentzi	M	32.20002	-104.67976	5583	feet	1	Lincoln National Forest, just off Queens Hwy	Eddy	NM	USA	31	8	2008	Rick C. West	AUMNH
APH_0536	Aphonopelma	hentzi	F	30.592854	-103.940197	5045	feet	1	Davis Mountains State Park, along hillside nr. campground	Jeff Davis	TX	USA	4	6	2009	Brent E. Hendrixson, Courtney Dugas, Sloan Click	AUMNH
APH_0539	Aphonopelma	hentzi	F	32.370504	-106.561475	5662	feet	1	Aguirre Springs Campground	Dona Ana	NM	USA	5	6	2009	Brent E. Hendrixson, Courtney Dugas, Sloan Click	AUMNH
APH_0540	Aphonopelma	hentzi	F	32.370504	-106.561475	5662	feet	1	Aguirre Springs Campground	Dona Ana	NM	USA	5	6	2009	Brent E. Hendrixson, Courtney Dugas, Sloan Click	AUMNH
APH_0544	Aphonopelma	hentzi	juv	32.293874	-104.309514	3392	feet	1	1.7 mi W US-62/180 on CR-408	Eddy	NM	USA	6	6	2009	Brent E. Hendrixson, Courtney Dugas, Sloan Click	AUMNH
APH_0546	Aphonopelma	hentzi	juv	32.729362	-102.661669	3329	feet	1	Seminole, 0.4 mi NW 11th St on Hwy-214	Gaines	TX	USA	7	6	2009	Brent E. Hendrixson, Courtney Dugas, Sloan Click	AUMNH
APH_0555	Aphonopelma	hentzi	juv	36.900429	-102.520409	3924	feet	1	6.6 mi S Colorado State line on US-287	Cimarron	OK	USA	8	6	2009	Brent E. Hendrixson, Courtney Dugas, Sloan Click	AUMNH
APH_0556	Aphonopelma	hentzi	F	36.900429	-102.520409	3924	feet	1	6.6 mi S Colorado State line on US-287	Cimarron	OK	USA	8	6	2009	Brent E. Hendrixson, Courtney Dugas, Sloan Click	AUMNH
APH_0557	Aphonopelma	hentzi	F	36.900429	-102.520409	3924	feet	1	6.6 mi S Colorado State line on US-287	Cimarron	OK	USA	8	6	2009	Brent E. Hendrixson, Courtney Dugas, Sloan Click	AUMNH
APH_0558	Aphonopelma	hentzi	juv	36.900429	-102.520409	3924	feet	1	6.6 mi S Colorado State line on US-287	Cimarron	OK	USA	8	6	2009	Brent E. Hendrixson, Courtney Dugas, Sloan Click	AUMNH
APH_0559	Aphonopelma	hentzi	juv	36.900429	-102.520409	3924	feet	1	6.6 mi S Colorado State line on US-287	Cimarron	OK	USA	8	6	2009	Brent E. Hendrixson, Courtney Dugas, Sloan Click	AUMNH
APH_0560	Aphonopelma	hentzi	F	37.794004	-103.521272	4425	feet	1	1.5 mi SW Hwy-109 on CR-802, in field and bluffs N of road	Otero	CO	USA	9	6	2009	Brent E. Hendrixson, Courtney Dugas, Sloan Click	AUMNH
APH_0561	Aphonopelma	hentzi	F	37.794004	-103.521272	4425	feet	1	1.5 mi SW Hwy-109 on CR-802, in field and bluffs N of road	Otero	CO	USA	9	6	2009	Brent E. Hendrixson, Courtney Dugas, Sloan Click	AUMNH
APH_0562	Aphonopelma	hentzi	F	37.794004	-103.521272	4425	feet	1	1.5 mi SW Hwy-109 on CR-802, in field and bluffs N of road	Otero	CO	USA	9	6	2009	Brent E. Hendrixson, Courtney Dugas, Sloan Click	AUMNH
APH_0563	Aphonopelma	hentzi	F	37.794004	-103.521272	4425	feet	1	1.5 mi SW Hwy-109 on CR-802, in field and bluffs N of road	Otero	CO	USA	9	6	2009	Brent E. Hendrixson, Courtney Dugas, Sloan Click	AUMNH
APH_0564	Aphonopelma	hentzi	F	37.794004	-103.521272	4425	feet	1	1.5 mi SW Hwy-109 on CR-802, in field and bluffs N of road	Otero	CO	USA	9	6	2009	Brent E. Hendrixson, Courtney Dugas, Sloan Click	AUMNH
APH_0565	Aphonopelma	hentzi	juv	38.246723	-103.711337	4371	feet	1	1.5 mi N Hwy-96 on CR-20, S of Lake Henry (nr. Sugar City)	Crowley	CO	USA	9	6	2009	Brent E. Hendrixson, Courtney Dugas, Sloan Click	AUMNH
APH_0566	Aphonopelma	hentzi	juv	38.302884	-104.553482	4814	feet	1	Pueblo, 0.9 mi N of Hwy-47 on Baculite Mesa Rd	Pueblo	CO	USA	9	6	2009	Brent E. Hendrixson, Courtney Dugas, Sloan Click	AUMNH
APH_0567	Aphonopelma	hentzi	juv	38.302884	-104.553482	4814	feet	1	Pueblo, 0.9 mi N of Hwy-47 on Baculite Mesa Rd	Pueblo	CO	USA	9	6	2009	Brent E. Hendrixson, Courtney Dugas, Sloan Click	AUMNH
APH_0568	Aphonopelma	hentzi	juv	38.302884	-104.553482	4814	feet	1	Pueblo, 0.9 mi N of Hwy-47 on Baculite Mesa Rd	Pueblo	CO	USA	9	6	2009	Brent E. Hendrixson, Courtney Dugas, Sloan Click	AUMNH
APH_0569	Aphonopelma	hentzi	juv	38.302884	-104.553482	4814	feet	1	Pueblo, 0.9 mi N of Hwy-47 on Baculite Mesa Rd	Pueblo	CO	USA	9	6	2009	Brent E. Hendrixson, Courtney Dugas, Sloan Click	AUMNH
APH_0570	Aphonopelma	hentzi	juv	38.07612	-102.957421	3839	feet	1	John Martin Reservoir State Park	Bent	CO	USA	10	6	2009	Brent E. Hendrixson, Courtney Dugas, Sloan Click	AUMNH
APH_0571	Aphonopelma	hentzi	F	34.841533	-98.727542	1771	feet	1	N side of Wichita Mountains	Comanche	OK	USA	11	6	2009	Brent E. Hendrixson, Courtney Dugas, Sloan Click	AUMNH
APH_0572	Aphonopelma	hentzi	juv	34.841533	-98.727542	1771	feet	1	N side of Wichita Mountains	Comanche	OK	USA	11	6	2009	Brent E. Hendrixson, Courtney Dugas, Sloan Click	AUMNH
APH_0573	Aphonopelma	hentzi	juv	34.841533	-98.727542	1771	feet	1	N side of Wichita Mountains	Comanche	OK	USA	11	6	2009	Brent E. Hendrixson, Courtney Dugas, Sloan Click	AUMNH
APH_0574	Aphonopelma	hentzi	juv	34.841533	-98.727542	1771	feet	1	N side of Wichita Mountains	Comanche	OK	USA	11	6	2009	Brent E. Hendrixson, Courtney Dugas, Sloan Click	AUMNH
APH_0575	Aphonopelma	hentzi	juv	34.367655	-98.329618	1029	feet	1	in cemetery NWt of Walters, OK; approx. 0.4 mi N Hwy-5 on CR-N2610	Cotton	OK	USA	11	6	2009	Brent E. Hendrixson, Courtney Dugas, Sloan Click	AUMNH
APH_0576	Aphonopelma	hentzi	juv	32.924625	-96.744856	593	feet	1	Dallas, Restland cemetery	Dallas	TX	USA	12	6	2009	Brent E. Hendrixson, Courtney Dugas, Sloan Click	AUMNH
APH_0585	Aphonopelma	hentzi	juv	34.950086	-95.054512	571	feet	1	Along US-270, E of Red Oak	Latimer	OK	USA	24	6	2009	Brent E. Hendrixson	AUMNH
APH_0586	Aphonopelma	hentzi	juv	36.6627	-93.293056	1165	feet	1	nr. Branson, Ruth and Paul Henning Conservation Area	Taney	MO	USA	24	6	2009	Brent E. Hendrixson	AUMNH
APH_0587	Aphonopelma	hentzi	juv	36.6627	-93.293056	1165	feet	1	nr. Branson, Ruth and Paul Henning Conservation Area	Taney	MO	USA	24	6	2009	Brent E. Hendrixson	AUMNH
APH_0588	Aphonopelma	hentzi	juv	36.6627	-93.293056	1165	feet	1	nr. Branson, Ruth and Paul Henning Conservation Area	Taney	MO	USA	24	6	2009	Brent E. Hendrixson	AUMNH
APH_0589	Aphonopelma	hentzi	juv	36.6627	-93.293056	1165	feet	1	nr. Branson, Ruth and Paul Henning Conservation Area	Taney	MO	USA	24	6	2009	Brent E. Hendrixson	AUMNH
APH_0590	Aphonopelma	hentzi	juv	36.6627	-93.293056	1165	feet	1	nr. Branson, Ruth and Paul Henning Conservation Area	Taney	MO	USA	24	6	2009	Brent E. Hendrixson	AUMNH
APH_0591	Aphonopelma	hentzi	F	36.696831	-92.45143	1193	feet	1	Caney Mountain Conservation Area, along Long Bald trail	Ozark	MO	USA	25	6	2009	Brent E. Hendrixson	AUMNH
APH_0645	Aphonopelma	hentzi	juv	32.612037	-108.984613	4151	feet	1	along US-70, SE of Hwy-92	Hidalgo	NM	USA	12	7	2009	Brent E. Hendrixson, Nate Davis	AUMNH
APH_0654	Aphonopelma	hentzi	juv	32.67635	-107.012973	4348	feet	1	CR-72, just off I-25	Dona Ana	NM	USA	13	7	2009	Brent E. Hendrixson, Nate Davis	AUMNH
APH_0726	Aphonopelma	hentzi	M	31.94337666	-108.8874883	4407	feet	2	along Hwy-9, W of Animas	Hidalgo	NM	USA	18	8	2009	Alice Abela	AUMNH
APH_0728	Aphonopelma	hentzi	M	31.94331765	-108.8509352	4403	feet	2	~2.64 mi W Hwy-338 on Hwy-9	Hidalgo	NM	USA	18	8	2009	Alice Abela	AUMNH
APH_0729	Aphonopelma	hentzi	M	31.94440126	-108.8428296	4392	feet	2	along Hwy-9, W of Animas	Hidalgo	NM	USA	18	8	2009	Alice Abela	AUMNH
APH_0743	Aphonopelma	hentzi	juv	35.82407	-102.95766	4122	feet	1	unknown rd N of FM-3296	Hartley	TX	USA	26	6	2009	Zach Valois	AUMNH
APH_0744	Aphonopelma	hentzi	juv	36.41505	-102.82264	4369	feet	1	just NE jct Thompson Grove Ln and Tex-Top Rd	Dallam	TX	USA	25	6	2009	Zach Valois	AUMNH
APH_0745	Aphonopelma	hentzi	juv	35.67812	-102.72925	3813	feet	1	Smith Ranch, N side of FM-767	Hartley	TX	USA	27	6	2009	Zach Valois	AUMNH
APH_0746	Aphonopelma	hentzi	juv	33.35231	-103.01736	3857	feet	1	unknown rd N of Hwy-380	Yoakum	TX	USA	17	6	2009	Zach Valois	AUMNH
APH_0748	Aphonopelma	hentzi	M	30.307721	-97.818971	774	feet	2	Austin area; along Wild Basin Ledge	Travis	TX	USA	5	9	2009	Claudia Cobianchi	AUMNH
APH_0749	Aphonopelma	hentzi	M	38.243146	-104.233761	4448	feet	2	~1.5 mi E Boone on Hwy-96	Pueblo	CO	USA	16	9	2009	Jerry Smith, Mario Juvera	AUMNH
APH_0795	Aphonopelma	hentzi	M	32.13267	-108.87908	4210	feet	2	~10 mi S I-10 on Hwy-338	Hidalgo	NM	USA	22	10	2009	Clyde Mahan	AUMNH
APH_0812	Aphonopelma	hentzi	F	30.354083	-97.832567	843	feet	1	Austin - City Park Rd & Pence Ln	Travis	TX	USA		6	2008	Chris Hamilton	AUMNH
APH_0813	Aphonopelma	hentzi	F	30.299733	-97.800283	773	feet	1	Austin - Red Bud trail in West Lake Hills	Travis	TX	USA		6	2008	Chris Hamilton	AUMNH
APH_0814	Aphonopelma	hentzi	F	30.300117	-97.800417	724	feet	1	Austin - Red Bud trail in West Lake Hills	Travis	TX	USA		6	2008	Chris Hamilton	AUMNH
APH_0815	Aphonopelma	hentzi	F	30.2876	-97.805633	778	feet	1	Austin - Red Bud trail in West Lake Hills	Travis	TX	USA		6	2008	Chris Hamilton	AUMNH
APH_0816	Aphonopelma	hentzi	F	30.3396	-97.857117	586	feet	1	Austin - Cuernavaca area in West Lake Hills	Travis	TX	USA		6	2008	Chris Hamilton	AUMNH
APH_0817	Aphonopelma	hentzi	F	30.339783	-97.85735	589	feet	1	Austin - Cuernavaca area in West Lake Hills	Travis	TX	USA		6	2008	Chris Hamilton	AUMNH
APH_0818	Aphonopelma	hentzi	F	30.339783	-97.85805	574	feet	1	Austin - Cuernavaca area in West Lake Hills	Travis	TX	USA		6	2008	Chris Hamilton	AUMNH
APH_0819	Aphonopelma	hentzi	F	30.344217	-97.853833	579	feet	1	Austin - Cuernavaca area in West Lake Hills	Travis	TX	USA		6	2008	Chris Hamilton	AUMNH
APH_0820	Aphonopelma	hentzi	F	30.478883	-97.924667	824	feet	1	Jonestown - Reed Park	Travis	TX	USA		6	2008	Chris Hamilton	AUMNH
APH_0821	Aphonopelma	hentzi	F	30.4721	-97.945983	1024	feet	1	Jonestown - Reed Park	Travis	TX	USA		6	2008	Chris Hamilton	AUMNH
APH_0822	Aphonopelma	hentzi	F	31.095817	-98.501567	1185	feet	1	Colorado Bend State Park	San Saba	TX	USA		6	2008	Chris Hamilton	AUMNH
APH_0823	Aphonopelma	hentzi	F	31.062733	-98.504117	1299	feet	1	Colorado Bend State Park	San Saba	TX	USA		6	2008	Chris Hamilton	AUMNH
APH_0824	Aphonopelma	hentzi	F	31.062917	-98.504467	1295	feet	1	Colorado Bend State Park	San Saba	TX	USA		6	2008	Chris Hamilton	AUMNH
APH_0825	Aphonopelma	hentzi	F	31.122483	-98.429117	1201	feet	1	Colorado Bend State Park	San Saba	TX	USA		9	2008	Chris Hamilton	AUMNH
APH_0826	Aphonopelma	hentzi	F	31.12335	-98.429767	1201	feet	1	Colorado Bend State Park	San Saba	TX	USA		9	2008	Chris Hamilton	AUMNH
APH_0827	Aphonopelma	hentzi	juv	31.1235	-99.384517	1759	feet	1	Brady, Brady Lake	McCulloch	TX	USA		7	2008	Chris Hamilton	AUMNH
APH_0828	Aphonopelma	hentzi	F	31.123517	-99.384583	1751	feet	1	Brady, Brady Lake	McCulloch	TX	USA		7	2008	Chris Hamilton	AUMNH
APH_0829	Aphonopelma	hentzi	F	31.1238	-99.383867	1774	feet	1	Brady, Brady Lake	McCulloch	TX	USA		7	2008	Chris Hamilton	AUMNH
APH_0830	Aphonopelma	hentzi	F	31.123883	-99.38335	1767	feet	1	Brady, Brady Lake	McCulloch	TX	USA		7	2008	Chris Hamilton	AUMNH
APH_0831	Aphonopelma	hentzi	F	31.123967	-99.38325	1766	feet	1	Brady, Brady Lake	McCulloch	TX	USA		7	2008	Chris Hamilton	AUMNH
APH_0832	Aphonopelma	hentzi	F	31.60165	-99.5915	1684	feet	1	O.H. Ivie reservoir	Coleman	TX	USA		9	2008	Chris Hamilton	AUMNH
APH_0833	Aphonopelma	hentzi	F	29.685683	-101.17145	1580	feet	1	Comstock	Val Verde	TX	USA		7	2008	Chris Hamilton	AUMNH
APH_0834	Aphonopelma	hentzi	F	35.99622	-96.33341	787	feet	1	SW of Tulsa, NE OK off route 33	Creek	OK	USA	25	4	2008	Christian Cox, John Morse	AUMNH
APH_0835	Aphonopelma	hentzi	F	29.995	-97.893867	801	feet	5	Kyle	Hays	TX	USA		7	2006	Dave Moellendorf	AUMNH
APH_0836	Aphonopelma	hentzi	F	32.728783	-96.990383	477	feet	1	Grand Prairie	Dallas	TX	USA		3	2008	Stephanie Rudy	AUMNH
APH_0837	Aphonopelma	hentzi	F	32.92535	-96.745133	591	feet	1	Dallas, Restland cemetery	Dallas	TX	USA		7	2008	Chris Hamilton	AUMNH
APH_0838	Aphonopelma	hentzi	F	32.925783	-96.745817	581	feet	1	Dallas, Restland cemetery	Dallas	TX	USA		7	2008	Chris Hamilton	AUMNH
APH_0839	Aphonopelma	hentzi	M	32.73665	-96.815917	484	feet	1	Dallas, Dallas Zoo	Dallas	TX	USA		5	2008	Julie Post	AUMNH
APH_0862	Aphonopelma	hentzi	F	31.560017	-108.499913	4430	feet	6	E side of Animas Mountains	Hidalgo	NM	USA			2006	Dave Moellendorf	AUMNH
APH_0863	Aphonopelma	hentzi	F	29.323867	-103.617117	3020	feet	6	Terlingua	Presidio	TX	USA			2006	Dave Moellendorf	AUMNH
APH_0867	Aphonopelma	hentzi	F	29.814633	-101.563317	1372	feet	1	Langtry, Hywy 90	Val Verde	TX	USA		5	2008	Corey Roelke	AUMNH
APH_0868	Aphonopelma	hentzi	F	29.467633	-102.837333	1833	feet	6	Black Gap WMA	Brewster	TX	USA			2006	Dave Moellendorf	AUMNH
APH_0870	Aphonopelma	hentzi	F	29.948067	-104.100133	4310	feet	7		Presidio	TX	USA			2006	Dave Moellendorf	AUMNH
APH_0872	Aphonopelma	hentzi	F	29.992033	-97.89085	785	feet	6	Kyle	Hays	TX	USA			2006	Dave Moellendorf	AUMNH
APH_0873	Aphonopelma	hentzi	juv	34.780183	-98.598183	1520	feet	1	Wichita Mtns NWR - Comanche Rd.	Comanche	OK	USA		5	2008	Christian Cox	AUMNH
APH_0874	Aphonopelma	hentzi	juv	36.560976	-91.117925	786	feet	1	between Calm & Gatewood on Hywy 142	Ripley	MO	USA		6	2008	Matt Ingrasci	AUMNH
APH_0875	Aphonopelma	hentzi	F	30.303983	-97.839883	991	feet	6	Austin	Travis	TX	USA		7	2008	Dave Moellendorf	AUMNH
APH_0876	Aphonopelma	hentzi	F	30.2425	-97.874367	941	feet	6	Austin, near 290 & 71 split	Travis	TX	USA		7	2008	Dave Moellendorf	AUMNH
APH_0896	Aphonopelma	hentzi	M	30.57295	-97.850467	972	feet	6	Leander	Williamson	TX	USA			2006	Dave Moellendorf	AUMNH
APH_0897	Aphonopelma	hentzi	M	30.583533	-97.854883	971	feet	6	Leander	Williamson	TX	USA			2006	Dave Moellendorf	AUMNH
APH_0904	Aphonopelma	hentzi	M	30.35365	-97.831483	858	feet	1	Austin - City Park Rd & Pence Ln	Travis	TX	USA		6	2008	Chris Hamilton	AUMNH
APH_0905	Aphonopelma	hentzi	M	30.5015	-97.847917	1018	feet	5	Cedar Park	Williamson	TX	USA			2006	Dave Moellendorf	AUMNH
APH_0906	Aphonopelma	hentzi	M	30.298533	-97.793633	780	feet	1	Austin - Red Bud trail in West Lake Hills	Travis	TX	USA		6	2008	Chris Hamilton	AUMNH
APH_0907	Aphonopelma	hentzi	M	30.298067	-97.80215	783	feet	1	Austin - Red Bud trail in West Lake Hills	Travis	TX	USA		6	2008	Chris Hamilton	AUMNH
APH_0908	Aphonopelma	hentzi	M	30.471833	-97.945883	1014	feet	1	Jonestown - Reed Park	Travis	TX	USA		6	2008	Chris Hamilton	AUMNH
APH_0909	Aphonopelma	hentzi	F	31.09805	-98.50155	1131	feet	1	Colorado Bend State Park	San Saba	TX	USA		6	2008	Chris Hamilton	AUMNH
APH_0910	Aphonopelma	hentzi	M	30.03265	-97.89275	848	feet	4	Buda, Buda High School	Hays	TX	USA		7	2008	Dave Moellendorf	AUMNH
APH_0911	Aphonopelma	hentzi	M	30.417283	-97.750033	882	feet	6	Austin, Duvall & Jolleyville Rd	Travis	TX	USA			2006	Dave Moellendorf	AUMNH
APH_0912	Aphonopelma	hentzi	M	30.517917	-97.719917	806	feet	4	Round Rock, Fern Bluff Elementary	Williamson	TX	USA		6	2008	Dave Moellendorf	AUMNH
APH_0913	Aphonopelma	hentzi	M	30.560167	-97.413333	518	feet	6	Taylor	Williamson	TX	USA		6	2008	Dave Moellendorf	AUMNH
APH_0914	Aphonopelma	hentzi	M	31.553483	-97.203633	559	feet	5	Waco, near Lake Waco	McLennan	TX	USA			2006	Dave Moellendorf	AUMNH
APH_0915	Aphonopelma	hentzi	M	32.92735	-96.739	657	feet	1	Dallas, Restland cemetery	Dallas	TX	USA		7	2008	Chris Hamilton	AUMNH
APH_0916	Aphonopelma	hentzi	M	32.925483	-96.744017	592	feet	1	Dallas, Restland cemetery	Dallas	TX	USA		10	2008	Chris Hamilton	AUMNH
APH_0917	Aphonopelma	hentzi	M	37.859983	-103.719267	4440	feet	6	Commanche Grasslands, La Junta	Otero	CO	USA		10	2009	Ken Suzuki	AUMNH
APH_0918	Aphonopelma	hentzi	M	35.99622	-96.33341	787	feet	1	SW of Tulsa	Creek	OK	USA	25	4	2008	Christian Cox, John Morse	AUMNH
APH_0919	Aphonopelma	hentzi	M	34.7489	-94.8037	2185	feet	1	Ouachita Mountains, Winding Stair Mountain	Le Flore	OK	USA		10	2008	Brian Fontenot	AUMNH
APH_0920	Aphonopelma	hentzi	M	34.600767	-94.6987	1701	feet	1	Ouachita Mountains, S on Hwy 259 from Winding Stair Mountain	Le Flore	OK	USA		10	2008	Mike Logan	AUMNH
APH_0921	Aphonopelma	hentzi	M	34.418983	-94.676	736	feet	1	Ouachita Mountains, S of Smithville on US 259	Le Flore	OK	USA		10	2008	Chris Hamilton	AUMNH
APH_0926	Aphonopelma	hentzi	M	29.828883	-101.59095	1425	feet	6	N of Langtry on Pandale Dirt Rd	Val Verde	TX	USA			2006	Dave Moellendorf	AUMNH
APH_0927	Aphonopelma	hentzi	F	29.496167	-101.04455	1147	feet	5	Del Rio - Lake Amistad	Val Verde	TX	USA			2006	Dave Moellendorf	AUMNH
APH_0931	Aphonopelma	hentzi	M	29.4867	-102.862733	2009	feet	1	Black Gap WMA, on FM2627	Brewster	TX	USA		5	2008	Corey Roelke	AUMNH
APH_0932	Aphonopelma	hentzi	M	29.5058	-102.884817	2205	feet	1	Black Gap WMA	Brewster	TX	USA		5	2008	Corey Roelke	AUMNH
APH_0933	Aphonopelma	hentzi	M	29.330733	-103.536367	2592	feet	6	Big Bend	Brewster	TX	USA		5	2008	Corey Roelke	AUMNH
APH_0934	Aphonopelma	hentzi	F	30.6638	-104.0317	6154	feet	1	Davis Mountains, Hywy 118 between McDonald observatory and Davis Mtns State Park	Jeff Davis	TX	USA	31	9	2008	Christian Cox	AUMNH
APH_0935	Aphonopelma	hentzi	M	30.7049	-104.1118	5905	feet	1	Davis Mountains, Hywy 118 between McDonald observatory and Hywy 166	Jeff Davis	TX	USA	31	9	2008	Christian Cox	AUMNH
APH_0936	Aphonopelma	hentzi	M	30.8044	-103.8923	4087	feet	1	Davis Mountains	Jeff Davis	TX	USA	31	9	2008	Christian Cox	AUMNH
APH_0937	Aphonopelma	hentzi	M	30.63155	-104.278117	5393	feet	1	Davis Mountains, Hywy 166 at the foothills of the Davis Mtns	Jeff Davis	TX	USA	31	9	2008	Corey Roelke	AUMNH
APH_0939	Aphonopelma	hentzi	F	34.841783	-98.728283	1712	feet	1	Wichita Mtns NWR - Taylor Ranch Rd.	Comanche	OK	USA		5	2008	Christian Cox	AUMNH
APH_0949	Aphonopelma	hentzi	F	30.471967	-97.94595	1011	feet	1	Jonestown - Reed Park	Travis	TX	USA		6	2008	Chris Hamilton	AUMNH
APH_0951	Aphonopelma	hentzi	M	32.9245	-96.74475	611	feet	1	Dallas, Restland cemetery	Dallas	TX	USA		7	2008	Chris Hamilton	AUMNH
APH_0957	Aphonopelma	hentzi	M	29.460165	-100.948547	1139	feet	5	Del Rio, on spur 454	Val Verde	TX	USA		6	2006	Dave Moellendorf	AUMNH
APH_0958	Aphonopelma	hentzi	M	29.808558	-101.559682	1299	feet	6	Langtry	Val Verde	TX	USA		6	2006	Dave Moellendorf	AUMNH
APH_0960	Aphonopelma	hentzi	M	30.140783	-97.5673	555	feet	5	Wolf Lane & Pearce Rd	Bastrop	TX	USA	22	5	2006	Dave Moellendorf	AUMNH
APH_0961	Aphonopelma	hentzi	M	30.140783	-97.5673	555	feet	5	Wolf Lane & Pearce Rd	Bastrop	TX	USA	22	5	2006	Dave Moellendorf	AUMNH
APH_0962	Aphonopelma	hentzi	M	30.140783	-97.5673	555	feet	5	Wolf Lane & Pearce Rd	Bastrop	TX	USA	22	5	2006	Dave Moellendorf	AUMNH
APH_0963	Aphonopelma	hentzi	M	30.140783	-97.5673	555	feet	5	Wolf Lane & Pearce Rd	Bastrop	TX	USA	22	5	2006	Dave Moellendorf	AUMNH
APH_0964	Aphonopelma	hentzi	M	30.140783	-97.5673	555	feet	5	Wolf Lane & Pearce Rd	Bastrop	TX	USA	22	5	2006	Dave Moellendorf	AUMNH
APH_0971	Aphonopelma	hentzi	M	29.370886	-100.895867	995	feet	6	Del Rio	Val Verde	TX	USA			2006	Dave Moellendorf	AUMNH
APH_0972	Aphonopelma	hentzi	M	29.799477	-103.118048	3004	feet	6	Black Gap WMA	Brewster	TX	USA		6	2006	Dave Moellendorf	AUMNH
APH_0973	Aphonopelma	hentzi	M	29.6713	-103.125867	2584	feet	6	Black Gap WMA	Brewster	TX	USA			2006	Dave Moellendorf	AUMNH
APH_0974	Aphonopelma	hentzi	M	29.65922	-103.110427	2499	feet	6	Black Gap WMA	Brewster	TX	USA			2006	Dave Moellendorf	AUMNH
APH_0975	Aphonopelma	hentzi	M	29.6382	-103.07545	2580	feet	6	Black Gap WMA	Brewster	TX	USA			2006	Dave Moellendorf	AUMNH
APH_0976	Aphonopelma	hentzi	juv	31.1254	-98.433083	1159	feet	1	Colorado Bend State Park	San Saba	TX	USA		6	2008	Chris Hamilton	AUMNH
APH_1063	Aphonopelma	hentzi	F	29.809722	-101.5525	1272	feet	1	Langtry	Val Verde	TX	USA	18	6	2010	Travis Fisher	AUMNH
APH_1066	Aphonopelma	hentzi	F	30.470278	-99.756389	1743	feet	1	CR182, Junction	Kimble	TX	USA	15	6	2010	Skyler Stevens	AUMNH
APH_1070	Aphonopelma	hentzi	M	30.130017	-101.575733	1607	feet	1	Pandale	Val Verde	TX	USA	2	6	2010	Lynn McCutchen	AUMNH
APH_1071	Aphonopelma	hentzi	M	30.131467	-101.57275	1570	feet	1	Pandale	Val Verde	TX	USA	26	6	2010	Roxana Leija	AUMNH
APH_1171	Aphonopelma	hentzi	juv	30.59583	-92.91361	57	feet	2	nr. town of Harmony, off Hwy-1147	Allen (Parish)	LA	USA	24	4	2010	Roland H. Delaune	AUMNH
APH_1248	Aphonopelma	hentzi	M	36.084375	-106.12193	5715	feet	2	along CR 55	Rio Arriba	NM	USA	1	11	2010	Chis Tough	AUMNH
APH_1288	Aphonopelma	hentzi	M	30.15626	-103.23608	4070	feet	1	3.5 mi S US-90 on US-395	Brewster	TX	USA	14	5	2011	Brent E. Hendrixson, Kate Hall, Austin Deskewies, Alexis Guice	AUMNH
APH_1289	Aphonopelma	hentzi	M	29.67449	-103.17149	2910	feet	1	BBNP, 0.55 mi S park boundary on US-385	Brewster	TX	USA	15	5	2011	Brent E. Hendrixson, Kate Hall, Austin Deskewies, Alexis Guice	AUMNH
APH_1352	Aphonopelma	hentzi	F	32.755403	-109.110492	3726	feet	1	0.4 mi N Hwy-75 on Goat Camp Rd	Greenlee	AZ	USA	5	8	2011	Brent E. Hendrixson, Brendon Barnes, Nate Davis, Jake Storms	AUMNH
APH_1353	Aphonopelma	hentzi	F	32.755403	-109.110492	3726	feet	1	0.4 mi N Hwy-75 on Goat Camp Rd	Greenlee	AZ	USA	5	8	2011	Brent E. Hendrixson, Brendon Barnes, Nate Davis, Jake Storms	AUMNH
APH_1437	Aphonopelma	hentzi	M	35.079247	-106.484022	5948	feet	1	Albuquerque, base of Sandia Mountains at Copper Trail	Bernalillo	NM	USA	12	11	2011	Jessica Ashley	AUMNH
APH_1510	Aphonopelma	hentzi	M	32.226309	-108.879093	4078	feet	1	along Hwy-338	Hidalgo	NM	USA	8	9	2012	Brent E. Hendrixson	AUMNH
APH_1511	Aphonopelma	hentzi	M	32.051635	-108.866283	4274	feet	1	along Hwy-338	Hidalgo	NM	USA	8	9	2012	Brent E. Hendrixson	AUMNH
APH_1513	Aphonopelma	hentzi	M	31.922624	-108.806389	4440	feet	1	along Hwy-338	Hidalgo	NM	USA	8	9	2012	Brent E. Hendrixson	AUMNH
APH_1514	Aphonopelma	hentzi	M	31.703129	-108.832086	4868	feet	1	along Hwy-338	Hidalgo	NM	USA	8	9	2012	Brent E. Hendrixson	AUMNH
APH_1515	Aphonopelma	hentzi	M	31.79782	-108.803188	4684	feet	1	along Hwy-338	Hidalgo	NM	USA	8	9	2012	Brent E. Hendrixson	AUMNH
APH_1572	Aphonopelma	hentzi	M	32.430777	-107.566477	4584	feet	1	15.5 mi NE Hwy-180 on Hwy-26	Luna	NM	USA	29	10	2012	Brent E. Hendrixson	AUMNH
APH_2172	Aphonopelma	hentzi	F	36.044074	-94.169349	369	meters	5	Fayetteville	Washington	AR	USA				A.J. Baerg	AMNH
APH_2173	Aphonopelma	hentzi	2M	36.044074	-94.169349	369	meters	5	Fayetteville	Washington	AR	USA				W.J. Baerg	AMNH
APH_2174	Aphonopelma	hentzi	F	33.628997	-91.790964	89	meters	5	Monticello	Drew	AR	USA			1936		AMNH
APH_2175	Aphonopelma	hentzi	4M	37.948543	-91.771535	333	meters	5	Rolla	Phelps	MO	USA	1	10	1954	L. Bade and Walker	AMNH
APH_2176	Aphonopelma	hentzi	2M	37.683896	-97.363593	397	meters	5	Wichita National Forest	Sedgwic	OK	USA					AMNH
APH_2177	Aphonopelma	hentzi	M	37.948543	-91.771535	333	meters	5	Rolla	Phelps	MO	USA		10	1960	Lee Malone	AMNH
APH_2179	Aphonopelma	hentzi	F	34.025734	-99.145057	357	meters	5	12 miles west of Electra	Wilbarger	TX	USA	3	9	1998	ME Janowski-Bell	AMNH
APH_2181	Aphonopelma	hentzi	F	36.115607	-97.058368	267	meters	5	Stillwater	Logan	OK	USA	15	9	1969	N.V. Horner	AMNH
APH_2182	Aphonopelma	hentzi	4M	34.835035	-95.31025	253	meters	7		Latimer	OK	USA			1931		AMNH
APH_2183	Aphonopelma	hentzi	M	37.208957	-93.292299	390	meters	5	Springfield	Greene	MO	USA			1931	Truman Smith	AMNH
APH_2184	Aphonopelma	hentzi	M	34.670063	-102.72741	1228	meters	4	2 miles north of Friona	Parmer	TX	USA	5	10	1961	W.J. Gertsch	AMNH
APH_2185	Aphonopelma	hentzi	M	32.22622	-97.156988	201	meters	5	5 miles north of Itasca	Hill	TX	USA	16	7	1958	P. Carne Jr.	AMNH
APH_2186	Aphonopelma	hentzi	F	30.267153	-97.743061	140	meters	6	Austin Baseball Field	Travis	TX	USA	29	5	1958	W.H. McAlister	AMNH
APH_2187	Aphonopelma	hentzi	M	30.267153	-97.743061	140	meters	6	Austin Baseball Field	Travis	TX	USA	21	7	1958	W.H. McAlister	AMNH
APH_2190	Aphonopelma	hentzi	2M	37.208957	-93.292299	390	meters	5	Springfield	Greene	MO	USA		10	1931	Truman Smith	AMNH
APH_2191	Aphonopelma	hentzi	4M	37.031191	-94.52842	277	meters	5	Joplin	Newton	MO	USA	11	10	1942	A.B. Gurney	AMNH
APH_2192	Aphonopelma	hentzi	M	34.025734	-99.145057	357	meters	4	12 miles west of Electra	Wilbarger	TX	USA	3	9	1998	ME Janowski-Bell	AMNH
APH_2193	Aphonopelma	hentzi	2M/1F/1juv	34.835035	-95.31025	253	meters	7		Latimer	OK	USA		6	1931		AMNH
APH_2194	Aphonopelma	hentzi	M	35.20105	-91.831833	88	meters	8			AR	USA				W.J. Baerg	AMNH
APH_2195	Aphonopelma	hentzi	M	35.20105	-91.831833	88	meters	8			AR	USA				W.J. Baerg	AMNH
APH_2196	Aphonopelma	hentzi	5M	36.202568	-91.174573	94	meters	5	Imboden	Lawrence	AR	USA			1931	R.V. Chamberlin	AMNH
APH_2197	Aphonopelma	hentzi	M	35.20105	-91.831833	88	meters	8			AR	USA				W.J. Baerg	AMNH
APH_2198	Aphonopelma	hentzi	2M	35.269619	-106.605786	1538	meters	4	Rt 44 (Rt 448); 3.7 miles west of Placitas	Sandoval	NM	USA	16	11	1963	William A. Shean	AMNH
APH_2199	Aphonopelma	hentzi	F	33.930965	-98.748117	307	meters	7		Wichita	TX	USA	23	4	1975	M. Nipper	AMNH
APH_2200	Aphonopelma	hentzi	F	32.802955	-96.769923	157	meters	6	Dallas	Dallas	TX	USA		5	1938	Ottys Sanders	AMNH
APH_2201	Aphonopelma	hentzi	2M/1F	34.333306	-95.024261	356	meters	4	1 mile east of Signal Mountain, Fort Hill	McCurtain	OK	USA	3	10	1952	T. Cohn	AMNH
APH_2202	Aphonopelma	hentzi	F	31.029236	-93.176675	88	meters	6	Near Fort Polk	Vernon	LA	USA			1957	F.E. Potter	AMNH
APH_2203	Aphonopelma	hentzi	1F/1M	36.202568	-91.174573	94	meters	5	Imboden	Lawrence	AR	USA			1935		AMNH
APH_2204	Aphonopelma	hentzi	F	34.798239	-98.511099	430	meters	5	In the Wichita Mountains, 3 miles north of Medicine Park	Comanche	OK	USA	19	5	1977	J.C. Colkendolpher	AMNH
APH_2455	Aphonopelma	hentzi	M	34.709358	-98.623307	450	meters	6	Wichita Mountains Wildlife Refuge	Comanche	OK	USA	6	9	1975	F. Fryce	AMNH
APH_2466	Aphonopelma	hentzi	2M	30.588211	-103.894625	1492	meters	5	Fort Davis	Jeff Davis	TX	USA		5	1938		AMNH
APH_2467	Aphonopelma	hentzi	1M/2F	36.06258	-94.157426	376	meters	5	Fayetteville	Washington	AR	USA			1921	W. J. Baerg	AMNH
APH_2555	Aphonopelma	hentzi	F	30.607738	-97.687453	240	meters	5	Core Hole Cave- 1 mile south Georgetown	Williamson	TX	USA	3	11	1963	J. Reddell, D. McKenzie, & John Porter	AMNH
APH_2600	Aphonopelma	hentzi	M	36.404273	-93.735646	366	meters	5	near Eureka Springs	Carroll	AR	USA				H. A. Clay	AMNH
APH_2601	Aphonopelma	hentzi	F	34.767625	-98.724761	596	meters	6	Wichita Mountains near Mount Scott	Comanche	OK	USA	16	9	1971	R. Forbes	AMNH
APH_2602	Aphonopelma	hentzi	F	35.569318	-91.998288	257	meters	5	6 miles south, southwest of Drasco	Cleburne	AR	USA		9	1979	D. Pearson	AMNH
APH_2603	Aphonopelma	hentzi	M	37.532925	-95.826937	281	meters	5	Fredonia	Wilson	KS	USA	16	8	1964	A. R. Moldenke	AMNH
APH_2605	Aphonopelma	hentzi	M	36.698679	-99.147057	531	meters	5	Alabaster Cavern- 9 miles south of Freedom	Woodward	OK	USA	12	10	1952		AMNH
APH_2606	Aphonopelma	hentzi	1M/1F	36.740071	-96.299699	252	meters	5	between Pahuska and Bartlesville (10 miles west of Bartlesville)	Osage	OK	USA	6	9	1940	A. Clay	AMNH
APH_2607	Aphonopelma	hentzi	M	34.773126	-96.678772	307	meters	5	Ada	Pontotoc	OK	USA		10	1981		AMNH
APH_2608	Aphonopelma	hentzi	M	36.7754	-92.920951	248	meters	5	Bradleyville- edge of floodplains of Breaver Creek	Taney	MO	USA	25	9	1955	N. and J. Crenshaw	AMNH
APH_2609	Aphonopelma	hentzi	M	37.969377	-93.427109	302	meters	5	4 miles northwest of Wheatland	Hickory	MO	USA	2	10	1967	W. Ivie	AMNH
APH_2610	Aphonopelma	hentzi	M	30.457702	-91.14032	15	meters	6	Baton Rouge	East Baton Rouge	LA	USA			1958	Leon Rody	AMNH
APH_2611	Aphonopelma	hentzi	M	38.435258	-93.934662	232	meters	5	Hartwell	Henry	MO	USA			1937	J. K. Connolly	AMNH
APH_2612	Aphonopelma	hentzi	M	31.819261	-92.329862	37	meters	5	Tullos	La Salle (Parish)	LA	USA	1	10	1950	W. J. Gertsch	AMNH
APH_2628	Aphonopelma	hentzi	M	31.942746	-108.853622	1341	meters	5	4 miles west of Animas	Hidalgo	NM	USA	26	8	1960		AMNH
APH_2645	Aphonopelma	hentzi	M	36.399192	-101.803752	1070	meters	5	10 miles south of Texhoma	Sherman	TX	USA		9	1967	W. Ivie	AMNH
APH_2657	Aphonopelma	hentzi	2M	33.654334	-99.263208	404	meters	5	7 miles north of Maybelle	Baylor	TX	USA	8	11	1964	Karl W. Haller	AMNH
APH_2662	Aphonopelma	hentzi	M	36.284667	-102.049499	1114	meters	5	6 miles south of Stratford	Sherman	TX	USA		9	1967	W. Ivie	AMNH
APH_2664	Aphonopelma	hentzi	M	33.71582	-96.73669	203	meters	5	6 miles southwest of Pottsboro	Grayson	TX	USA	1	11	1965	Karl W. Haller	AMNH
APH_2665	Aphonopelma	hentzi	M	34.067561	-98.541374	303	meters	5	4 miles southeast of Burkburnett	Wichita	TX	USA	4	7	1975	J. Cokendolpher	AMNH
APH_3035	Aphonopelma	hentzi	M	33.781417	-97.221633	777	feet	6	Moss Lake, Sherman	Cooke	TX	USA				Russ Gurley	BMNH
APH_3124	Aphonopelma	hentzi	M	34.664112	-99.296041	1372	feet	1	498 honeysuckle ave, Altus, Altus Air Force Base	Jackson	OK	USA	15	6	2013	David Welch	AUMNH
APH_3125	Aphonopelma	hentzi	M	32.62016	-96.925792	731	feet	1	1455 N. Joe Wilson Road, Cedar Hill	Dallas	TX	USA	18	6	2013	Nikki Miller	AUMNH
AUMS_14782	Aphonopelma	hentzi	M	34.782663	-98.579359	1470	feet	4	Meers, Wichita Mtns.	Comache	OK	USA	26	6	1973	Mifford Borron	AUMNH
AUMS_14783	Aphonopelma	hentzi	F	32.883738	-105.092886	5169	feet	7	21.4 miles E of Elk on US Hwy 82	Chaves	NM	USA	21	6	1973	Folkerts, McCullers	AUMNH
AUMS_2321	Aphonopelma	hentzi	F	37.377606	-96.108334	935	feet	4	1.5 miles W of Longton	Elk	KS	USA	28	4	1994	B. Cutler	AUMNH
AUMS_2327	Aphonopelma	hentzi	M	33.344388	-96.552215	659	feet	5	Anna, 2 miles E of junction of FM455 & hwy 75; 41 miles N of Dallas	Collin	TX	USA		7	1988	SCJ	AUMNH
AUMS_2328	Aphonopelma	hentzi	M	35.302672	-101.561938	3534	feet	5	Pantex Plant	Carson	TX	USA	7	10	1997	Felix Chavez	AUMNH
AUMS_2329	Aphonopelma	hentzi	F	38.433689	-104.610331	5030	feet	4	Pi̱on Truck Stop, I25 N of Pueblo	Pueblo	CO	USA	28	6	1986	Thomas R. Prentice	AUMNH
AUMS_2330	Aphonopelma	hentzi	F	33.344388	-96.552215	659	feet	5	Anna, 2 miles E of junction of FM455 & hwy 75; 41 miles N of Dallas	Collin	TX	USA		7	1988	SCJ	AUMNH
AUMS_2449	Aphonopelma	hentzi	F	32.525152	-93.750179	159	feet	6	Shreveport	Caddo	LA	USA	16	5	1996	R. Moore	AUMNH
AUMS_2455	Aphonopelma	hentzi	F	38.013237	-102.613274	3804	feet	6	S of Lamar, Deahl Ranch	Prowers	CO	USA	4	7	1986	Tom Prentice	AUMNH
AUMS_2469	Aphonopelma	hentzi	M	37.892338	-102.60625	3914	feet	6	Prowers Co. Rd., S. of Lamar, on Deahl Ranch	Prowers	CO	USA	4	7	1986	Thomas R. Prentice	AUMNH
AUMS_2472	Aphonopelma	hentzi	F	36.945676	-102.521756	3933	feet	6	Oklahoma panhandle, Cimarron River, just N off Hwy 287-385, N of Boise City	Cimarron	OK	USA	1	6	1986	Tom Prentice	AUMNH
AUMS_2474	Aphonopelma	hentzi	M	35.500017	-102.25236	3222	feet	5	Boys Ranch area, Hwy 385, S of Canadian River	Oldham	TX	USA	25	10	1986	Thomas R. Prentice	AUMNH
AUMS_2476	Aphonopelma	hentzi	M	36.650692	-105.636765	7832	feet	7	70 miles N of Santa Fe	Taos	NM	USA					AUMNH
AUMS_2616	Aphonopelma	hentzi	F	31.470143	-97.977296	1041	feet	5	Hwy 84, 14 miles W of Gatesville	Coryell	TX	USA	27	6	1999	M. Buffington (?)	AUMNH
AUMS_3291	Aphonopelma	hentzi	F	36.059477	-102.51325	3986	feet	5	Dalhart	Dallam	TX	USA					AUMNH
AUMS_3334	Aphonopelma	hentzi	F	38.496596	-105.106624	5800	feet	5	Canon City, Hwy 64, 5 mi N of Junction with Hwy 50	Fremont	CO	USA	17	8	1987		AUMNH
AUMS_3338	Aphonopelma	hentzi	M	38.497302	-105.291414	6248	feet	5	Canon City, N toward Cripple Creek, 5 miles N off Hwy 50	Fremont	CO	USA	17	8	1986	Thomas R. Prentice	AUMNH
APH_0756	Aphonopelma	icenoglei	juv	34.468812	-117.860377	3532	feet	1	~0.66 mi N Ft Tejon Rd on Valyermo Rd	Los Angeles	CA	USA	4	10	2009	Brent E. Hendrixson, Thomas Martin	AUMNH
APH_0757	Aphonopelma	icenoglei	juv	34.468812	-117.860377	3532	feet	1	~0.66 mi N Ft Tejon Rd on Valyermo Rd	Los Angeles	CA	USA	4	10	2009	Brent E. Hendrixson, Thomas Martin	AUMNH
APH_0760	Aphonopelma	icenoglei	juv	34.614513	-116.968992	3239	feet	1	~1.1 mi NE Lucerne Valley Cutoff along Hwy-247 (Barstow Rd)	San Bernardino	CA	USA	5	10	2009	Brent E. Hendrixson, Thomas Martin	AUMNH
APH_0761	Aphonopelma	icenoglei	juv	34.319594	-116.48102	3406	feet	1	~0.5 mi SE Mikiska Blvd along Hwy-247 (NW of Landers)	San Bernardino	CA	USA	5	10	2009	Brent E. Hendrixson, Thomas Martin	AUMNH
APH_0762	Aphonopelma	icenoglei	juv	34.319594	-116.48102	3406	feet	1	~0.5 mi SE Mikiska Blvd along Hwy-247 (NW of Landers)	San Bernardino	CA	USA	5	10	2009	Brent E. Hendrixson, Thomas Martin	AUMNH
APH_0885	Aphonopelma	icenoglei	F	33.82491	-115.720588	2423	feet	6	Joshua Tree National Park	Riverside	CA	USA			2007	Josh Richards	AUMNH
APH_1201	Aphonopelma	icenoglei	juv	34.40636	-117.033581	3551	feet	1	E of Apple Valley, High Rd and Castle Rock Rd	San Bernardino	CA	USA	30	7	2010	Brent E. Hendrixson, Brendon Barnes, Nate Davis	AUMNH
APH_1202	Aphonopelma	icenoglei	F	34.48904	-117.661058	3461	feet	1	0.67 mi S Hwy-18 on 263rd St	Los Angeles	CA	USA	30	7	2010	Brent E. Hendrixson, Brendon Barnes, Nate Davis	AUMNH
APH_1320	Aphonopelma	icenoglei	F	34.998665	-116.945203	2658	feet	1	1 mi W Ft. Irwin Rd on Irwin Rd	San Bernardino	CA	USA	30	7	2011	Brent E. Hendrixson, Brendon Barnes, Nate Davis, Jake Storms	AUMNH
APH_1321	Aphonopelma	icenoglei	F	34.999749	-117.528159	2443	feet	1	Kramer Junction (near jct. Hwy-58 and Hwy-395)	San Bernardino	CA	USA	30	7	2011	Brent E. Hendrixson, Brendon Barnes, Nate Davis, Jake Storms	AUMNH
APH_1322	Aphonopelma	icenoglei	juv	34.999749	-117.528159	2443	feet	1	Kramer Junction (near jct. Hwy-58 and Hwy-395)	San Bernardino	CA	USA	30	7	2011	Brent E. Hendrixson, Brendon Barnes, Nate Davis, Jake Storms	AUMNH
APH_1562	Aphonopelma	icenoglei	F	34.126565	-116.368852	3170	feet	1	0.6 mi S Hwy-62 on La Contenta Rd	San Bernardino	CA	USA	25	10	2012	Brent E. Hendrixson	AUMNH
APH_1577	Aphonopelma	icenoglei	juv	34.389404	-117.454546	3904	feet	1	2.6 mi S Phelan Rd on Baldy Mesa Rd	San Bernardino	CA	USA	6	11	2012	Brent E. Hendrixson	AUMNH
APH_1578	Aphonopelma	icenoglei	F	34.389315	-117.454646	3929	feet	1	2.6 mi S Phelan Rd on Baldy Mesa Rd	San Bernardino	CA	USA	6	11	2012	Brent E. Hendrixson	AUMNH
APH_1584	Aphonopelma	icenoglei	F	34.090719	-115.424593	1767	feet	1	along Hwy-62, west of Coxcomb Mountains	San Bernardino	CA	USA	7	11	2012	Brent E. Hendrixson	AUMNH
APH_1585	Aphonopelma	icenoglei	F	34.090281	-115.425234	1807	feet	1	along Hwy-62, west of Coxcomb Mountains	San Bernardino	CA	USA	7	11	2012	Brent E. Hendrixson	AUMNH
APH_2389	Aphonopelma	icenoglei	M	34.03779	-115.238314	380	meters	5	Cadiz Valley	San Bernardino	CA	USA	24	11	1989	Thomas R. Prentice	AMNH
APH_2391	Aphonopelma	icenoglei	F	34.046346	-115.432997	672	meters	4	12.2 miles west of junction of 177 and highway 62	San Bernardino	CA	USA	12	11	1989	Thomas R. Prentice	AMNH
APH_2392	Aphonopelma	icenoglei	F	34.244106	-116.456685	1122	meters	5	Hondo Rd. between Pipes canyon Rd. and New Dixie Mine Rd., 1 mile west of highway 247	San Bernardino	CA	USA	14	4	1990	Thomas R. Prentice	AMNH
APH_2393	Aphonopelma	icenoglei	F	34.53717	-117.103251	957	meters	4	Apple Valley, 2 miles south of Highway 18, Milpas Dr.	San Bernardino	CA	USA	5	5	1992	Thomas R. Prentice	AMNH
APH_2394	Aphonopelma	icenoglei	M	34.598835	-116.966024	954	meters	5	North Lucerne Valley; Highwway 247, 20 miles south of Barstow	San Bernardino	CA	USA	16	10	1990	S. Kutcher	AMNH
APH_2395	Aphonopelma	icenoglei	F	34.243922	-116.440137	1062	meters	4	3.7 miles north of Pipes Canyon Rd. Highway 247 Access Rd.	San Bernardino	CA	USA	18	4	1991	Thomas R. Prentice	AMNH
APH_2396	Aphonopelma	icenoglei	M	34.303363	-116.440492	955	meters	5	7.5 miles north of Pipes Canyon Rd.	San Bernardino	CA	USA	14	4	1991	Thomas R. Prentice	AMNH
APH_2397	Aphonopelma	icenoglei	F	34.026317	-115.431625	836	meters	5	Coxcomb Mountains, Highway 177 and Highway 62 - 12.2 miled west of junction	San Bernardino	CA	USA	31	1	1991	Thomas R. Prentice	AMNH
APH_2398	Aphonopelma	icenoglei	M	34.046346	-115.432997	672	meters	5	12.2 miles west of junction of 177 and highway 62	San Bernardino	CA	USA	24	11	1989	Thomas R. Prentice	AMNH
APH_2399	Aphonopelma	icenoglei	F	34.244106	-116.456685	1122	meters	5	North of pipes Canyon Rd., Hondo Rd.	San Bernardino	CA	USA	14	4	1991	Thomas R. Prentice	AMNH
APH_2400	Aphonopelma	icenoglei	M	34.446108	-117.852286	1342	meters	5	Valyermo	Los Angeles	CA	USA	28	10	1989	Thomas R. Prentice	AMNH
APH_2401	Aphonopelma	icenoglei	F	34.026111	-115.404444	896	meters	5	Joshua Tree National Park, northeast corner west of Coxcomb Mountains; off Highway 62	San Bernardino	CA	USA	2	11	1991	Thomas R. Prentice	AMNH
APH_2402	Aphonopelma	icenoglei	M	34.046346	-115.432997	672	meters	5	12.2 miles west of junction of 177 and highway 62, Joshua Tree National Park	San Bernardino	CA	USA	24	11	1989	Thomas R. Prentice	AMNH
APH_2415	Aphonopelma	icenoglei	F	34.11243	-116.370359	1061	meters	5	Yucca Valley - La Contenda - west side	San Bernardino	CA	USA	2	11	1991	Thomas R. Prentice	AMNH
APH_2416	Aphonopelma	icenoglei	F	34.367051	-116.652323	961	meters	5	Rattlesnake Spring Rd.; off highway 247 toward Rattlesnale Rd and Two Hole Spring	San Bernardino	CA	USA	1	11	1989	Thomas R. Prentice	AMNH
APH_2417	Aphonopelma	icenoglei	M	34.598835	-116.966024	954	meters	5	North Lucerne Valley; Highwway 247, 20 miles south of Barstow	San Bernardino	CA	USA	16	10	1990	S. Kutcher	AMNH
APH_2418	Aphonopelma	icenoglei	F	34.338472	-117.065683	1756	meters	5	South of Apple Valley, up Coxey Rd. into San Bernardino Mountains	San Bernardino	CA	USA	4	11	1989	Thomas R. Prentice	AMNH
APH_2419	Aphonopelma	icenoglei	M	34.573636	-116.970782	938	meters	5	North Lucerne Valley; Highwway 247	San Bernardino	CA	USA	26	10	1991	Thomas R. Prentice	AMNH
APH_2710	Aphonopelma	icenoglei	M	34.120528	-116.404976	1006	meters	5	Yucca Trail (Road), 3 miles east of Yucca Valley	San Bernardino	CA	USA	2	8	1973	W. Icenogle	AMNH
APH_3117	Aphonopelma	icenoglei	juv	34.5345	-116.943833	2864	feet	1	N of Lucerne Valley, off hywy 247 (Barstow Rd.)	San Bernardino	CA	USA	3	12	2012	Chris Hamilton, Jason Bond	AUMNH
APH_3118	Aphonopelma	icenoglei	F	34.534957	-116.942781	2874	feet	1	N of Lucerne Valley, off hywy 247 (Barstow Rd.)	San Bernardino	CA	USA	3	12	2012	Chris Hamilton, Jason Bond	AUMNH
APH_3146	Aphonopelma	icenoglei	F	34.53234	-116.93977	2848	feet	1	off Hwy 247, N of Lucerne Valley	San Bernardino	CA	USA	10	11	2013	Chris Hamilton, Brent Hendrixson, Molly Taylor	AUMNH
APH_3147	Aphonopelma	icenoglei	F	34.536957	-116.943802	2864	feet	1	off Hwy 247, N of Lucerne Valley	San Bernardino	CA	USA	10	11	2013	Chris Hamilton, Brent Hendrixson, Molly Taylor	AUMNH
APH_3148	Aphonopelma	icenoglei	F	34.532151	-116.936783	2859	feet	1	off Hwy 247, N of Lucerne Valley	San Bernardino	CA	USA	10	11	2013	Chris Hamilton, Brent Hendrixson, Molly Taylor	AUMNH
APH_3149	Aphonopelma	icenoglei	juv	34.532151	-116.936783	2859	feet	1	off Hwy 247, N of Lucerne Valley	San Bernardino	CA	USA	10	11	2013	Chris Hamilton, Brent Hendrixson, Molly Taylor	AUMNH
APH_3150	Aphonopelma	icenoglei	F	34.532151	-116.936783	2859	feet	1	off Hwy 247, N of Lucerne Valley	San Bernardino	CA	USA	10	11	2013	Chris Hamilton, Brent Hendrixson, Molly Taylor	AUMNH
APH_3151	Aphonopelma	icenoglei	juv	34.20272	-116.44434	3585	feet	1	off Hwy 247, west side of road, S of La Brisa Dr & N of Pipes Canyon Rd	San Bernardino	CA	USA	10	11	2013	Chris Hamilton, Brent Hendrixson, Molly Taylor	AUMNH
APH_3152	Aphonopelma	icenoglei	F	34.203342	-116.444501	3569	feet	1	off Hwy 247, west side of road, S of La Brisa Dr & N of Pipes Canyon Rd	San Bernardino	CA	USA	10	11	2013	Chris Hamilton, Brent Hendrixson, Molly Taylor	AUMNH
APH_3153	Aphonopelma	icenoglei	juv	34.203342	-116.444501	3569	feet	1	off Hwy 247, west side of road, S of La Brisa Dr & N of Pipes Canyon Rd	San Bernardino	CA	USA	10	11	2013	Chris Hamilton, Brent Hendrixson, Molly Taylor	AUMNH
APH_3154	Aphonopelma	icenoglei	F	34.126055	-116.368585	3297	feet	1	W side of La Contenta Rd, off Hwy 62, E of Yucca Valley	San Bernardino	CA	USA	10	11	2013	Chris Hamilton, Brent Hendrixson, Molly Taylor	AUMNH
APH_3155	Aphonopelma	icenoglei	F	34.127451	-116.366785	3216	feet	1	W side of La Contenta Rd, off Hwy 62, E of Yucca Valley	San Bernardino	CA	USA	10	11	2013	Chris Hamilton, Brent Hendrixson, Molly Taylor	AUMNH
APH_3156	Aphonopelma	icenoglei	juv	34.127451	-116.366785	3216	feet	1	W side of La Contenta Rd, off Hwy 62, E of Yucca Valley	San Bernardino	CA	USA	10	11	2013	Chris Hamilton, Brent Hendrixson, Molly Taylor	AUMNH
AUMS_2464	Aphonopelma	icenoglei	M	33.733266	-115.784522	3485	feet	5	Eagle Mountain area, 2 miles E of Cottonwood Springs	Riverside	CA	USA	4	4	1989	Thomas R. Prentice	AUMNH
AUMS_2511	Aphonopelma	icenoglei	F	34.448937	-117.82921	3920	feet	4	1.15 miles N of Valyermo, Bobs Gap Rd	Los Angeles	CA	USA	4	10	1992	Tom Prentice	AUMNH
AUMS_2515	Aphonopelma	icenoglei	M	34.448134	-117.668735	4002	feet	5	Pinon Hills off Hwy 138, elevation 4000 ft.	Los Angeles	CA	USA			1993		AUMNH
AUMS_2541	Aphonopelma	icenoglei	F	34.105603	-115.45904	2100	feet	5	Hwy 177 & 62 Jct, 12.2 miles west	San Bernardino	CA	USA	31	1	1991	Thomas R. Prentice	AUMNH
AUMS_2643	Aphonopelma	icenoglei	2M	33.828312	-115.756448	2476	feet	5	near junction of Main Rd. and past Cottonwood Road by Eagle Mt. mine	Riverside	CA	USA		12	1999		AUMNH
APH_0004	Aphonopelma	iodius	M	40.48621	-111.91835	4466	feet	4	City of Bluffdale, approx. 3 mi W I-15 on 14600 S	Salt Lake	UT	USA	10	10	2004	Tiffany Blanchard	AUMNH
APH_0005	Aphonopelma	iodius	M	39.60724	-119.75495	4773	feet	4	Sun Valley, NV; housing development off of Highland Ranch	Washoe	NV	USA	26	9	2004	Ken Shelton	AUMNH
APH_0006	Aphonopelma	iodius	M	41.63333	-112.04894	5516	feet	4	City of Honeyville, approx. 2 mi E I-15 at foothills of mtns	Box Elder	UT	USA	29	8	2004	Andrea Strange	AUMNH
APH_0016	Aphonopelma	iodius	M	35.47548	-120.85584	297	feet	4	City of Cayucos, approx. 4 mi E on Old Creek Road	San Luis Obispo	CA	USA	15	8	2002	Kelly C. Carroll	AUMNH
APH_0036	Aphonopelma	iodius	M	34.72249	-119.96665	4043	feet	4	Figueroa Mountain Road	Santa Barbara	CA	USA	4	9	2006	Alice Abela	AUMNH
APH_0038	Aphonopelma	iodius	M	34.08542	-113.5515	1982	feet	4	Alano Road	La Paz	AZ	USA	12	8	2006	Alice Abela	AUMNH
APH_0039	Aphonopelma	iodius	juv	34.72141	-119.96267	4098	feet	4	Figueroa Mountain Road	Santa Barbara	CA	USA	4	9	2006	Alice Abela	AUMNH
APH_0040	Aphonopelma	iodius	juv	34.72021	-119.95585	4210	feet	4	Figueroa Mountain Road	Santa Barbara	CA	USA	4	9	2006	Alice Abela	AUMNH
APH_0045	Aphonopelma	iodius	juv	35.34526	-119.80899	3258	feet	4	12 mi WNW McKittrick, Temblor Range	Kern	CA	USA	16	4	2000	James Pitts	AUMNH
APH_0048	Aphonopelma	iodius	F	35.16973	-114.53414	1003	feet	4	Bullhead City, ~2 mi S Hwy-68	Mohave	AZ	USA	22	8	2001	Tom and Tracy Vezie	AUMNH
APH_0050	Aphonopelma	iodius	F	40.62078	-111.77369	5200	feet	1	Big Cottonwood Canyon, 0.9 mi E Wasatch Blvd on UT-190	Salt Lake	UT	USA	14	7	2006	Brent E. Hendrixson	AUMNH
APH_0051	Aphonopelma	iodius	juv	37.37888	-121.81057	526	feet	4	Mount Hamilton Area	Santa Clara	CA	USA	24	8	2001	Katrina Couch, Jerami Myers	AUMNH
APH_0077	Aphonopelma	iodius	juv	35.31598	-120.65632	701	feet	4	Poly Canyon, California Polytechnic Univ, San Luis Obispo	San Luis Obispo	CA	USA	22	10	2006	Alice Abela	AUMNH
APH_0078	Aphonopelma	iodius	juv	35.17554	-120.01147	2383	feet	4	Chimineas Ranch	San Luis Obispo	CA	USA	25	3	2007	Alice Abela	AUMNH
APH_0079	Aphonopelma	iodius	juv	35.09988	-119.91085	2264	feet	4	Chimineas Ranch	San Luis Obispo	CA	USA	25	3	2007	Alice Abela	AUMNH
APH_0080	Aphonopelma	iodius	F	35.09101	-119.90326	2290	feet	4	Chimineas Ranch	San Luis Obispo	CA	USA	25	3	2007	Alice Abela	AUMNH
APH_0081	Aphonopelma	iodius	juv	35.09988	-119.91085	2264	feet	4	Chimineas Ranch	San Luis Obispo	CA	USA	1	4	2007	Alice Abela	AUMNH
APH_0082	Aphonopelma	iodius	M	35.11193	-119.94116	2700	feet	4	Chimineas Ranch	San Luis Obispo	CA	USA	1	4	2007	Alice Abela	AUMNH
APH_0083	Aphonopelma	iodius	F	35.12873	-119.97287	3354	feet	4	Chimineas Ranch	San Luis Obispo	CA	USA	1	4	2007	Alice Abela	AUMNH
APH_0102	Aphonopelma	iodius	F	37.868743	-121.923839	2640	feet	2	Mt. Diablo State Park, ~ 1.35 mi E Mt Diablo Scenic Blvd on Summit Rd	Contra Costa	CA	USA	15	4	2007	Mike "troll" Dame	AUMNH
APH_0103	Aphonopelma	iodius	F	37.868743	-121.923839	2640	feet	2	Mt. Diablo State Park, ~ 1.35 mi E Mt Diablo Scenic Blvd on Summit Rd	Contra Costa	CA	USA	15	4	2007	Mike "troll" Dame	AUMNH
APH_0104	Aphonopelma	iodius	F	37.604004	-121.686283	1396	feet	4	open area just SW jct Del Valle Rd & Mendenhall Rd (on trail along side of hill)	Alameda	CA	USA	6	5	2007	Mike "troll" Dame	AUMNH
APH_0105	Aphonopelma	iodius	F	37.604004	-121.686283	1396	feet	4	open area just SW jct Del Valle Rd & Mendenhall Rd (on trail along side of hill)	Alameda	CA	USA	6	5	2007	Mike "troll" Dame	AUMNH
APH_0106	Aphonopelma	iodius	F	37.604004	-121.686283	1396	feet	4	open area just SW jct Del Valle Rd & Mendenhall Rd (on trail along side of hill)	Alameda	CA	USA	6	5	2007	Mike "troll" Dame	AUMNH
APH_0151	Aphonopelma	iodius	juv	36.49367	-121.06376	1842	feet	2	just E of Hwy-25, vicinity of Pinnacles National Monument	San Benito	CA	USA				Tom Prentice	AUMNH
APH_0153	Aphonopelma	iodius	M	37.2465941	-113.7766128	3664	feet	5	nr. Gunlock	Washington	UT	USA	13	7	2007	Brian Nielsen	AUMNH
APH_0154	Aphonopelma	iodius	M	37.0764081	-113.8702196	4026	feet	5	Beaver Dam Mountains	Washington	UT	USA	13	7	2007	Brian Nielsen	AUMNH
APH_0155	Aphonopelma	iodius	M	40.5097653	-112.5324224	5797	feet	5	Stansbury Mountains	Tooele	UT	USA	13	7	2007	Brian Nielsen	AUMNH
APH_0157	Aphonopelma	iodius	F	37.0184842	-113.8854744	3086	feet	5	Beaver Dam Mountains, nr. Bulldog Knolls	Washington	UT	USA	13	7	2007	Brian Nielsen	AUMNH
APH_0161	Aphonopelma	iodius	M	40.5093342	-112.5349121	5679	feet	5	South Willow Canyon	Tooele	UT	USA	2	8	2007	Brian Nielsen	AUMNH
APH_0162	Aphonopelma	iodius	M	40.5096982	-112.5403593	5749	feet	5	South Willow Canyon	Tooele	UT	USA	9	8	2007	Brian Nielsen	AUMNH
APH_0163	Aphonopelma	iodius	M	40.4651111	-112.4826666	5406	feet	5	South Mountain	Tooele	UT	USA	19	8	2007	Brian Nielsen	AUMNH
APH_0180	Aphonopelma	iodius	F	37.62253	-121.7028	784	feet	4	~5 mi SE of Livermore at jct. of Mines Rd. and Del Valle Rd.	Alameda	CA	USA	5	9	2007	Gilbert Quintana	AUMNH
APH_0181	Aphonopelma	iodius	M	37.62253	-121.7028	784	feet	4	~5 mi SE of Livermore at jct. of Mines Rd. and Del Valle Rd.	Alameda	CA	USA	5	9	2007	Gilbert Quintana	AUMNH
APH_0182	Aphonopelma	iodius	M	37.62253	-121.7028	784	feet	4	~5 mi SE of Livermore at jct. of Mines Rd. and Del Valle Rd.	Alameda	CA	USA	5	9	2007	Gilbert Quintana	AUMNH
APH_0183	Aphonopelma	iodius	M	36.51153	-115.570812	3454	feet	4	Indian Springs, 1.5 mi WSW US-95 on Cold Creek Rd (nr. Southern Desert Correction Center)	Clark	NV	USA	12	9	2007	Tim Filson	AUMNH
APH_0184	Aphonopelma	iodius	F	36.51153	-115.570812	3454	feet	4	Indian Springs, 1.5 mi WSW US-95 on Cold Creek Rd (nr. Southern Desert Correction Center)	Clark	NV	USA	8	8	2007	Tim Filson	AUMNH
APH_0303	Aphonopelma	iodius	juv	36.72439	-111.7556	4211	feet	1	off US-89A, Soap Creek Rd	Coconino	AZ	USA	8	10	2007	Zach Valois	AUMNH
APH_0307	Aphonopelma	iodius	F	36.09221	-120.42766	904	feet	5	Coalinga	Fresno	CA	USA	11	9	2007	Gilbert Quintana	AUMNH
APH_0308	Aphonopelma	iodius	F	36.09221	-120.42766	904	feet	5	Coalinga	Fresno	CA	USA	11	9	2007	Gilbert Quintana	AUMNH
APH_0310	Aphonopelma	iodius	M	35.07184	-114.43861	2191	feet	1	NW of Oatman on Rt. 10	Mohave	AZ	USA	11	10	2007	Rick C. West	AUMNH
APH_0311	Aphonopelma	iodius	M	35.07184	-114.43861	2191	feet	1	NW of Oatman on Rt. 10	Mohave	AZ	USA	11	10	2007	Rick C. West	AUMNH
APH_0312	Aphonopelma	iodius	M	35.07184	-114.43861	2191	feet	1	NW of Oatman on Rt. 10	Mohave	AZ	USA	11	10	2007	Rick C. West	AUMNH
APH_0313	Aphonopelma	iodius	F	35.26086	-114.73926	3887	feet	1	W of Laughlin, Christmas Mountains	Clark	NV	USA	12	10	2007	Rick C. West	AUMNH
APH_0315	Aphonopelma	iodius	M	38.37339	-118.10594	4655	feet	1	S of Mina, US-95	Mineral	NV	USA	13	10	2007	Rick C. West	AUMNH
APH_0318	Aphonopelma	iodius	juv	35.45746	-115.3346	2665	feet	1	3.6 mi W of Nipton on Nipton Rd.	San Bernardino	CA	USA	6	5	2008	Brent E. Hendrixson, Zach Valois, Stephen Rash	AUMNH
APH_0332	Aphonopelma	iodius	juv	34.07156	-116.23954	4040	feet	4	Joshua Tree Nat'l Park, first roadside pullout stop from west entrance along Quail Springs Rd, along trail	Riverside	CA	USA	8	5	2008	Brent E. Hendrixson, Zach Valois	AUMNH
APH_0333	Aphonopelma	iodius	juv	34.07124	-116.23927	4018	feet	4	Joshua Tree Nat'l Park, first roadside pullout stop from west entrance along Quail Springs Rd, along trail	Riverside	CA	USA	8	5	2008	Brent E. Hendrixson, Zach Valois	AUMNH
APH_0334	Aphonopelma	iodius	juv	34.07302	-116.24014	4056	feet	4	Joshua Tree Nat'l Park, first roadside pullout stop from west entrance along Quail Springs Rd, along trail	Riverside	CA	USA	8	5	2008	Brent E. Hendrixson, Zach Valois	AUMNH
APH_0340	Aphonopelma	iodius	F	33.92479	-113.54419	2285	feet	1	6.9 mi N US-60 on Alamo Rd (nr. Base of Harcuvar Mtns N of Wenden)	La Paz	AZ	USA	9	5	2008	Brent E. Hendrixson, Zach Valois	AUMNH
APH_0341	Aphonopelma	iodius	juv	33.92479	-113.54419	2285	feet	1	6.9 mi N US-60 on Alamo Rd (nr. Base of Harcuvar Mtns N of Wenden)	La Paz	AZ	USA	9	5	2008	Brent E. Hendrixson, Zach Valois	AUMNH
APH_0358	Aphonopelma	iodius	juv	35.81268	-115.38099	3370	feet	1	0.3 mi N Hwy-161 along dirt road, between Jean and Goodsprings	Clark	NV	USA	12	5	2008	Brent E. Hendrixson, Zach Valois	AUMNH
APH_0359	Aphonopelma	iodius	juv	35.81268	-115.38099	3370	feet	1	0.3 mi N Hwy-161 along dirt road, between Jean and Goodsprings	Clark	NV	USA	12	5	2008	Brent E. Hendrixson, Zach Valois	AUMNH
APH_0404	Aphonopelma	iodius	M	37.5896	-121.6233	1860	feet	4	Mines Rd, SE of Livermore	Alameda	CA	USA		10	2008	Mike "troll" Dame	AUMNH
APH_0405	Aphonopelma	iodius	M	37.4085	-121.4102	1340	feet	2	0.06 mi W jct Adobe Canyon Rd on Del Puerto Canyon Rd	Stanislaus	CA	USA		10	2008	Mike "troll" Dame	AUMNH
APH_0406	Aphonopelma	iodius	M	37.4	-121.4438	2050	feet	4	Del Puerto Canyon Rd	Stanislaus	CA	USA		10	2008	Mike "troll" Dame	AUMNH
APH_0407	Aphonopelma	iodius	F	37.4005	-121.4918	2240	feet	2	0.37 mi SW jct Mines Rd on San Antonio Valley Rd	Santa Clara	CA	USA		10	2008	Mike "troll" Dame	AUMNH
APH_0418	Aphonopelma	iodius	M	34.727447	-120.098169	1160	feet	4	Sycamore Canyon area, along Figueroa Mountain Rd	Santa Barbara	CA	USA	20	9	2008	Anette Pillau	AUMNH
APH_0450	Aphonopelma	iodius	F	33.86255	-114.02868	1130	feet	1	S of Hwy-72 on Bouse_Quartzsite Rd	La Paz	AZ	USA	17	11	2008	June Olberding	AUMNH
APH_0451	Aphonopelma	iodius	M	33.86253	-114.02785	1130	feet	1	S of Hwy-72 on Bouse_Quartzsite Rd	La Paz	AZ	USA	30	11	2008	June Olberding	AUMNH
APH_0453	Aphonopelma	iodius	M	37.05399	-113.894229	3445	feet	5	Beaver Dam Mountains, Old Highway-91	Washington	UT	USA	11	10	2006	Brian Nielsen	AUMNH
APH_0476	Aphonopelma	iodius	juv	36.435992	-115.351558	2968	feet	2	Desert National Wildlife Refuge, open desert N of Mormon Well Rd, approx. 3 mi W Alamo Rd	Clark	NV	USA	13	5	2009	Brent E. Hendrixson, Bernadette DeRussy, Sloan Click, Jason Bond	AUMNH
APH_0477	Aphonopelma	iodius	juv	37.073519	-116.783474	3994	feet	1	~22 mi SW jct. Hwy-267 on US-95	Nye	NV	USA	13	5	2009	Brent E. Hendrixson, Bernadette DeRussy, Sloan Click, Jason Bond	AUMNH
APH_0481	Aphonopelma	iodius	juv	37.551762	-117.197071	4960	feet	1	7.7 mi NW Nye County line on US-95	Esmeralda	NV	USA	13	5	2009	Brent E. Hendrixson, Bernadette DeRussy, Sloan Click, Jason Bond	AUMNH
APH_0491	Aphonopelma	iodius	juv	34.027454	-116.30194	4656	feet	1	Joshua Tree Nat'l Park, picnic area, Covington Flats area	Riverside	CA	USA	16	5	2009	Brent E. Hendrixson, Bernadette DeRussy, Sloan Click, Jason Bond	AUMNH
APH_0515	Aphonopelma	iodius	F	35.407038	-115.795374	4079	feet	1	Halloran Summit Road, 0.3 mi N I-15	San Bernardino	CA	USA	21	5	2009	Brent E. Hendrixson, Bernadette DeRussy, Sloan Click	AUMNH
APH_0517	Aphonopelma	iodius	F	35.26086	-114.73926	3886	feet	1	Christmas Tree Pass	Clark	NV	USA	24	5	2009	Brent E. Hendrixson, Rick C. West, Bernadette DeRussy	AUMNH
APH_0592	Aphonopelma	iodius	juv	34.44549	-118.37372	1862	feet	5	Lang	Los Angeles	CA	USA	13	6	2009	Anette Pillau	AUMNH
APH_0747	Aphonopelma	iodius	M	39.726476	-119.571669	4784	feet	2	Greater Reno area; Quaking Aspen Rd, ~0.5 mi SE Wilcox Ranch Rd	Washoe	NV	USA	14	9	2009	Peter N. Schmalzer	AUMNH
APH_0751	Aphonopelma	iodius	M	35.50444	-115.04914	4057	feet	1	~7.7 mi W Searchlight on Hwy-164	Clark	NV	USA	3	10	2009	Brent E. Hendrixson, Thomas Martin	AUMNH
APH_0758	Aphonopelma	iodius	juv	34.614513	-116.968992	3239	feet	1	~1.1 mi NE Lucerne Valley Cutoff along Hwy-247 (Barstow Rd)	San Bernardino	CA	USA	5	10	2009	Brent E. Hendrixson, Thomas Martin	AUMNH
APH_0759	Aphonopelma	iodius	juv	34.614513	-116.968992	3239	feet	1	~1.1 mi NE Lucerne Valley Cutoff along Hwy-247 (Barstow Rd)	San Bernardino	CA	USA	5	10	2009	Brent E. Hendrixson, Thomas Martin	AUMNH
APH_0779	Aphonopelma	iodius	juv	37.088438	-113.871915	4297	feet	1	Beaver Dam Mountains, Summit Spring, nr. Old Hwy-91	Washington	UT	USA	8	10	2009	Brent E. Hendrixson, Thomas Martin	AUMNH
APH_0782	Aphonopelma	iodius	juv	37.224912	-115.082582	3160	feet	1	~8.3 mi S Alamo Canyon Rd on Hwy-93	Lincoln	NV	USA	9	10	2009	Brent E. Hendrixson, Thomas Martin	AUMNH
APH_0788	Aphonopelma	iodius	M	40.763	-111.82	5210	feet	2	Salt Lake City, Bonnerville Shoreline Trail	Salt Lake	UT	USA	28	8	2009	Will Black	AUMNH
APH_0789	Aphonopelma	iodius	M	40.763	-111.82	5210	feet	2	Salt Lake City, Bonnerville Shoreline Trail	Salt Lake	UT	USA	28	8	2009	Will Black	AUMNH
APH_0790	Aphonopelma	iodius	M	40.68329	-112.88853	4920	feet	2	S of Delle, off I-80	Tooele	UT	USA	17	10	2009	DeAnn Neal	AUMNH
APH_0792	Aphonopelma	iodius	M	39.726476	-119.571669	4784	feet	2	Greater Reno area; Quaking Aspen Rd, ~0.5 mi SE Wilcox Ranch Rd	Washoe	NV	USA		10	2009	Jody Christopherson	AUMNH
APH_0985	Aphonopelma	iodius	F	37.920733	-121.941483	589	feet	1	Mt. Diablo State Park	Contra Costa	CA	USA		9	2009	Kyle Dickerson	AUMNH
APH_0986	Aphonopelma	iodius	M	37.920733	-121.941483	589	feet	1	Mt. Diablo State Park	Contra Costa	CA	USA		9	2009	Kyle Dickerson	AUMNH
APH_0988	Aphonopelma	iodius	F	37.917183	-121.923717	616	feet	1	Mt. Diablo State Park	Contra Costa	CA	USA		10	2009	Cody Will	AUMNH
APH_0989	Aphonopelma	iodius	M	37.916617	-121.923583	659	feet	1	Mt. Diablo State Park	Contra Costa	CA	USA		10	2009	Cody Will	AUMNH
APH_0990	Aphonopelma	iodius	M	37.653867	-121.627067	1553	feet	1	Tracy - Carnegie SVRA	San Joaquin	CA	USA		10	2009	Cody Will	AUMNH
APH_0996	Aphonopelma	iodius	F	35.26096	-114.73937	3894	feet	1	Lake Mead NRA (Christmas Mtn)	Clark	NV	USA	6	5	2010	Chris Hamilton, Rick West	AUMNH
APH_0997	Aphonopelma	iodius	F	35.26178	-114.7393	3977	feet	1	Lake Mead NRA (Christmas Mtn)	Clark	NV	USA	6	5	2010	Chris Hamilton, Rick West	AUMNH
APH_0998	Aphonopelma	iodius	F	35.26087	-114.73929	3902	feet	1	Lake Mead NRA (Christmas Mtn)	Clark	NV	USA	6	5	2010	Chris Hamilton, Rick West	AUMNH
APH_0999	Aphonopelma	iodius	F	35.02957	-114.31629	2772	feet	1	Cool Spring on Oatman Rd, off Rt. 66 (Black Mtns)	Mohave	AZ	USA	6	5	2010	Chris Hamilton, Rick West	AUMNH
APH_1000	Aphonopelma	iodius	F	35.02976	-114.31663	2762	feet	1	Cool Spring on Oatman Rd, off Rt. 66 (Black Mtns)	Mohave	AZ	USA	6	5	2010	Chris Hamilton, Rick West	AUMNH
APH_1001	Aphonopelma	iodius	F	35.02983	-114.31602	2747	feet	1	Cool Spring on Oatman Rd, off Rt. 66 (Black Mtns)	Mohave	AZ	USA	6	5	2010	Chris Hamilton, Rick West	AUMNH
APH_1002	Aphonopelma	iodius	F	35.03484	-114.39156	2772	feet	1	Oatman, N of town off Rt. 66 (Black Mtns)	Mohave	AZ	USA	7	5	2010	Chris Hamilton	AUMNH
APH_1003	Aphonopelma	iodius	F	34.29172	-114.08915	560	feet	1	Bill Williams River NWA, E of Parker Dam (Buckskin Mtns)	Lapaz	AZ	USA	8	5	2010	Chris Hamilton	AUMNH
APH_1004	Aphonopelma	iodius	F	34.2131	-114.42914	987	feet	1	off Hwy 62, W of Parker (Whipple Mtns)	San Bernardino	CA	USA	9	5	2010	Chris Hamilton	AUMNH
APH_1005	Aphonopelma	iodius	F	34.02212	-116.01233	3624	feet	1	Joshua Tree National Park, on service rd to maintenance are,, off El Dorado Mine Rd	Riverside	CA	USA	10	5	2010	Chris Hamilton	AUMNH
APH_1006	Aphonopelma	iodius	F	34.02401	-116.01143	3627	feet	1	Joshua Tree National Park, on service rd to maintenance are,, off El Dorado Mine Rd	Riverside	CA	USA	10	5	2010	Chris Hamilton	AUMNH
APH_1008	Aphonopelma	iodius	F	33.84946	-115.78205	2386	feet	1	Joshua Tree National Park, off El Dorado Mine Rd/Cottonwood Springs Rd, ~1/2 mile N of Porcupine Wash	Riverside	CA	USA	10	5	2010	Chris Hamilton	AUMNH
APH_1075	Aphonopelma	iodius	M	36.12301	-115.82007	3441	feet	1	SE of Pahrump, Trout Canyon Rd	Clark	NV	USA	2	10	2010	Chris Hamilton	AUMNH
APH_1076	Aphonopelma	iodius	F	36.1323	-115.76744	4048	feet	1	SE of Pahrump, Trout Canyon Rd	Clark	NV	USA	3	10	2010	Chris Hamilton	AUMNH
APH_1077	Aphonopelma	iodius	F	36.13202	-115.76682	4002	feet	1	SE of Pahrump, Trout Canyon Rd	Clark	NV	USA	3	10	2010	Chris Hamilton	AUMNH
APH_1078	Aphonopelma	iodius	M	36.42383	-117.19048	4064	feet	1	Death Valley National Park, Emigrant Canyon Rd, Panamint Mtns	Inyo	CA	USA	3	10	2010	Chris Hamilton	AUMNH
APH_1079	Aphonopelma	iodius	M	36.48614	-117.22244	2389	feet	1	Death Valley National Park, Emigrant Canyon Rd, Panamint Mtns	Inyo	CA	USA	3	10	2010	Chris Hamilton	AUMNH
APH_1080	Aphonopelma	iodius	M	36.75975	-116.9308	3660	feet	1	Death Valley National Park, Daylight Pass Rd, near mile 11 marker, Amargosa Mtns	Inyo	CA	USA	3	10	2010	Chris Hamilton	AUMNH
APH_1081	Aphonopelma	iodius	F	36.42302	-117.19076	4092	feet	1	Death Valley National Park, Emigrant Canyon Rd, Panamint Mtns	Inyo	CA	USA	4	10	2010	Chris Hamilton	AUMNH
APH_1082	Aphonopelma	iodius	F	36.42305	-117.18888	4095	feet	1	Death Valley National Park, Emigrant Canyon Rd, Panamint Mtns	Inyo	CA	USA	4	10	2010	Chris Hamilton	AUMNH
APH_1083	Aphonopelma	iodius	F	36.7596	-116.93034	3633	feet	1	Death Valley National Park, Daylight Pass Rd, near mile 11 marker, Amargosa Mtns	Inyo	CA	USA	4	10	2010	Chris Hamilton	AUMNH
APH_1084	Aphonopelma	iodius	M	36.97597	-117.36693	1930	feet	1	Death Valley National Park, Mesquite Spring Campground Rd, Amargosa Mtns	Inyo	CA	USA	4	10	2010	Chris Hamilton	AUMNH
APH_1091	Aphonopelma	iodius	F	34.68066	-120.15461	785	feet	1	NE of Buellton, E on 154 at Hwy 101 split	Santa Barbara	CA	USA	9	10	2010	Chris Hamilton	AUMNH
APH_1092	Aphonopelma	iodius	M	35.01671	-120.33505	722	feet	1	E of Santa Maria, Hwy 166	San Luis Obispo	CA	USA	9	10	2010	Chris Hamilton	AUMNH
APH_1093	Aphonopelma	iodius	M	35.02293	-120.2826	776	feet	1	E of Santa Maria, Hwy 166	San Luis Obispo	CA	USA	9	10	2010	Chris Hamilton	AUMNH
APH_1094	Aphonopelma	iodius	F	35.02744	-120.25407	714	feet	1	E of Santa Maria, Hwy 166	San Luis Obispo	CA	USA	9	10	2010	Chris Hamilton	AUMNH
APH_1095	Aphonopelma	iodius	M	37.18823	-121.54585	2749	feet	1	Henry W Coe State Park	Stanislaus	CA	USA	10	10	2010	Chris Hamilton, RJ Adams	AUMNH
APH_1096	Aphonopelma	iodius	F	37.18843	-121.54578	2747	feet	1	Henry W Coe State Park	Stanislaus	CA	USA	10	10	2010	Chris Hamilton, RJ Adams	AUMNH
APH_1097	Aphonopelma	iodius	M	37.18976	-121.54587	2893	feet	1	Henry W Coe State Park	Stanislaus	CA	USA	10	10	2010	Chris Hamilton, RJ Adams	AUMNH
APH_1098	Aphonopelma	iodius	F	37.18978	-121.54586	2901	feet	1	Henry W Coe State Park	Stanislaus	CA	USA	10	10	2010	Chris Hamilton, RJ Adams	AUMNH
APH_1099	Aphonopelma	iodius	M	37.1874	-121.54677	2685	feet	1	Henry W Coe State Park	Stanislaus	CA	USA	10	10	2010	Chris Hamilton, RJ Adams	AUMNH
APH_1198	Aphonopelma	iodius	M	34.027396	-116.302009	4653	feet	1	Joshua Tree Nat'l Park, picnic area, Covington Flats area	Riverside	CA	USA	29	7	2010	Brent E. Hendrixson, Brendon Barnes, Nate Davis	AUMNH
APH_1208	Aphonopelma	iodius	juv	36.122811	-115.817589	3463	feet	1	1.9 mi E Hwy-160 on Trout Canyon Rd	Clark	NV	USA	31	7	2010	Brent E. Hendrixson, Brendon Barnes, Nate Davis	AUMNH
APH_1209	Aphonopelma	iodius	juv	36.122811	-115.817589	3463	feet	1	1.9 mi E Hwy-160 on Trout Canyon Rd	Clark	NV	USA	31	7	2010	Brent E. Hendrixson, Brendon Barnes, Nate Davis	AUMNH
APH_1210	Aphonopelma	iodius	juv	36.122811	-115.817589	3463	feet	1	1.9 mi E Hwy-160 on Trout Canyon Rd	Clark	NV	USA	31	7	2010	Brent E. Hendrixson, Brendon Barnes, Nate Davis	AUMNH
APH_1215	Aphonopelma	iodius	F	36.56321	-115.881585	3701	feet	1	along dirt road S of Hwy-95	Clark	NV	USA	1	8	2010	Brent E. Hendrixson, Brendon Barnes, Nate Davis	AUMNH
APH_1220	Aphonopelma	iodius	F	35.488073	-114.996602	3690	feet	1	4.6 mi W US-95 (Searchlight) on Hwy-164	Clark	NV	USA	2	8	2010	Brent E. Hendrixson, Brendon Barnes, Nate Davis	AUMNH
APH_1221	Aphonopelma	iodius	juv	35.14879	-113.689479	3646	feet	1	0.9 mi S I-40 on Hwy-93	Mohave	AZ	USA	2	8	2010	Brent E. Hendrixson, Brendon Barnes, Nate Davis	AUMNH
APH_1222	Aphonopelma	iodius	juv	35.14879	-113.689479	3646	feet	1	0.9 mi S I-40 on Hwy-93	Mohave	AZ	USA	2	8	2010	Brent E. Hendrixson, Brendon Barnes, Nate Davis	AUMNH
APH_1242	Aphonopelma	iodius	M	37.14549	-118.13074	6034	feet	2	along Waucoba Rd	Inyo	CA	USA	15	10	2010	Anette Pillau	AUMNH
APH_1243	Aphonopelma	iodius	M	37.16985	-118.1889	4767	feet	2	along Waucoba Rd	Inyo	CA	USA	15	10	2010	Anette Pillau	AUMNH
APH_1305	Aphonopelma	iodius	M	35.161716	-113.564676	3927	feet	1	just N I-40 on Silver Springs Rd	Mohave	AZ	USA	28	7	2011	Brent E. Hendrixson, Brendon Barnes, Nate Davis, Jake Storms	AUMNH
APH_1309	Aphonopelma	iodius	juv	35.60418	-114.253563	3638	feet	1	7.4 mi NE Hwy-93 on CR-25 in Dolan Springs	Mohave	AZ	USA	28	7	2011	Brent E. Hendrixson, Brendon Barnes, Nate Davis, Jake Storms	AUMNH
APH_1326	Aphonopelma	iodius	juv	34.389771	-117.453406	3692	feet	1	Hesperia, 2.5 mi S Phelan Rd on Baldy Mesa Rd	San Bernardino	CA	USA	31	7	2011	Brent E. Hendrixson, Brendon Barnes, Nate Davis, Jake Storms	AUMNH
APH_1327	Aphonopelma	iodius	F	33.740358	-115.812362	3046	feet	1	Joshua Tree National Park, nr. Cottonwood Campground	Riverside	CA	USA	31	7	2011	Brent E. Hendrixson, Brendon Barnes, Nate Davis, Jake Storms	AUMNH
APH_1371	Aphonopelma	iodius	M	37.488576	-122.274238	254	feet	2	1000 block of Porto Marino Dr, San Carlos, CA	San Mateo	CA	USA		9	2011	Julie Pitre	AUMNH
APH_1500	Aphonopelma	iodius	M	33.74139	-115.811471	3112	feet	1	Joshua Tree National Park, Cottonwood Springs area	Riverside	CA	USA	5	9	2012	Brent E. Hendrixson	AUMNH
APH_1501	Aphonopelma	iodius	M	33.740872	-115.811032	3003	feet	1	Joshua Tree National Park, Cottonwood Springs area	Riverside	CA	USA	5	9	2012	Brent E. Hendrixson	AUMNH
APH_1547	Aphonopelma	iodius	juv	36.582225	-115.944177	3728	feet	1	~0.8 mi S Hwy-95 along Rd-552	Nye	NV	USA	23	10	2012	Brent E. Hendrixson	AUMNH
APH_1550	Aphonopelma	iodius	juv	36.832042	-116.87808	3324	feet	1	just NE Death Valley National Park boundary along Hwy-374	Nye	NV	USA	24	10	2012	Brent E. Hendrixson	AUMNH
APH_1551	Aphonopelma	iodius	juv	36.832058	-116.878247	3509	feet	1	just NE Death Valley National Park boundary along Hwy-374	Nye	NV	USA	24	10	2012	Brent E. Hendrixson	AUMNH
APH_1553	Aphonopelma	iodius	M	36.902254	-116.776373	3450	feet	1	~1 mi WSW Hwy-95 on Hwy-374 (nr. Beatty)	Nye	NV	USA	24	10	2012	Brent E. Hendrixson	AUMNH
APH_1575	Aphonopelma	iodius	juv	34.389973	-117.454903	3974	feet	1	2.6 mi S Phelan Rd on Baldy Mesa Rd	San Bernardino	CA	USA	6	11	2012	Brent E. Hendrixson	AUMNH
APH_1576	Aphonopelma	iodius	juv	34.389418	-117.454803	3937	feet	1	2.6 mi S Phelan Rd on Baldy Mesa Rd	San Bernardino	CA	USA	6	11	2012	Brent E. Hendrixson	AUMNH
APH_1582	Aphonopelma	iodius	M	34.113767	-115.496503	2252	feet	1	along Hwy-62, west of Coxcomb Mountains	San Bernardino	CA	USA	7	11	2012	Brent E. Hendrixson	AUMNH
APH_1583	Aphonopelma	iodius	juv	34.111651	-115.478872	2299	feet	1	along Hwy-62, west of Coxcomb Mountains	San Bernardino	CA	USA	7	11	2012	Brent E. Hendrixson	AUMNH
APH_1634	Aphonopelma	iodius	juv	36.36485	-114.70364	2851	feet	2	Muddy Mountains	Clark	NV	USA	10	11	2012	Matt Graham	AUMNH
APH_1642	Aphonopelma	iodius	juv	35.71268	-115.79702	3601	feet	2	Kingston Range, Excelsior Mine Rd	San Bernardino	CA	USA	26	11	2012	Matt Graham	AUMNH
APH_2000	Aphonopelma	iodius	M	37.1892	-121.55009	2699	feet	1	Henry W Coe State Park	Stanislaus	CA	USA	10	10	2010	Chris Hamilton, RJ Adams	AUMNH
APH_2001	Aphonopelma	iodius	M	36.80288	-121.30323	805	feet	1	E of Hollister, off Quien Sabe Rd, E of Tres Pinos	San Benito	CA	USA	10	10	2010	Chris Hamilton, RJ Adams	AUMNH
APH_2002	Aphonopelma	iodius	M	36.80252	-121.26051	874	feet	1	E of Hollister, off Quien Sabe Rd, E of Tres Pinos	San Benito	CA	USA	10	10	2010	Chris Hamilton, RJ Adams	AUMNH
APH_2003	Aphonopelma	iodius	M	36.80498	-121.2607	890	feet	1	E of Hollister, off Quien Sabe Rd, E of Tres Pinos	San Benito	CA	USA	10	10	2010	Chris Hamilton, RJ Adams	AUMNH
APH_2010	Aphonopelma	iodius	F	39.25937	-118.02386	4921	feet	1	S of Middlegate, S of Hwy 50 on 361	Churchill	NV	USA	13	10	2010	Chris Hamilton	AUMNH
APH_2011	Aphonopelma	iodius	M	39.25921	-118.02395	4905	feet	1	S of Middlegate, S of Hwy 50 on 361	Churchill	NV	USA	13	10	2010	Chris Hamilton	AUMNH
APH_2012	Aphonopelma	iodius	F	39.25927	-118.02501	4923	feet	1	S of Middlegate, S of Hwy 50 on 361	Churchill	NV	USA	13	10	2010	Chris Hamilton	AUMNH
APH_2013	Aphonopelma	iodius	M	39.25927	-118.02501	4923	feet	1	S of Middlegate, S of Hwy 50 on 361	Churchill	NV	USA	13	10	2010	Chris Hamilton	AUMNH
APH_2014	Aphonopelma	iodius	M	39.25974	-118.02316	4872	feet	1	S of Middlegate, S of Hwy 50 on 361	Churchill	NV	USA	13	10	2010	Chris Hamilton	AUMNH
APH_2015	Aphonopelma	iodius	M	39.05897	-113.24963	4784	feet	1	W of Delta on Hwy 6/50, E of House Range Mtns around Antelope Springs Rd & Steamboat Springs Rd	Millard	UT	USA	23	9	2010	Kelly Parr	AUMNH
APH_2016	Aphonopelma	iodius	F	39.06069	-113.25032	4789	feet	1	W of Delta on Hwy 6/50, E of House Range Mtns around Antelope Springs Rd & Steamboat Springs Rd	Millard	UT	USA	14	10	2010	Chris Hamilton	AUMNH
APH_2017	Aphonopelma	iodius	M	37.20841	-112.98188	4010	feet	1	Zion National Park, near administrative buildings	Washington	UT	USA	18	10	2010	Chris Hamilton	AUMNH
APH_2018	Aphonopelma	iodius	F	37.285417	-112.94755	3865	feet	1	Zion National Park, at Temple Sinawava site/trail	Washington	UT	USA	18	10	2010	Chris Hamilton	AUMNH
APH_2019	Aphonopelma	iodius	F	37.20527	-112.97655	4004	feet	1	Zion National Park, field next to Watchman employee housing neighborhood	Washington	UT	USA	18	10	2010	Chris Hamilton	AUMNH
APH_2020	Aphonopelma	iodius	F	37.20529	-112.97785	3982	feet	1	Zion National Park, field next to Watchman employee housing neighborhood	Washington	UT	USA	18	10	2010	Chris Hamilton	AUMNH
APH_2021	Aphonopelma	iodius	M	37.2099	-112.98579	4031	feet	1	Zion National Park, road to maintenance bldg & Oak Creek employee housing neighborhood	Washington	UT	USA	18	10	2010	Chris Hamilton	AUMNH
APH_2022	Aphonopelma	iodius	M	37.20988	-112.98555	3974	feet	1	Zion National Park, road to maintenance bldg & Oak Creek employee housing neighborhood	Washington	UT	USA	19	10	2010	Chris Hamilton	AUMNH
APH_2028	Aphonopelma	iodius	M	33.08765	-114.85645	1564	feet	1	E of 78/N of Picacho State Recreation Area, on Black Mountain Rd	Imperial	CA	USA	9	10	2010	Peter Scott	AUMNH
APH_2029	Aphonopelma	iodius	M	33.06294	-114.83999	1849	feet	1	E of 78/N of Picacho State Recreation Area, on Black Mountain Rd, S of 1128	Imperial	CA	USA	9	10	2010	Peter Scott	AUMNH
APH_2030	Aphonopelma	iodius	F	37.419831	-121.370933	1200	feet	1	Frank Raines Park	Stanislaus	CA	USA		10	2010	Mike Dame	AUMNH
APH_2031	Aphonopelma	iodius	M	37.865167	-121.668233	114	feet	1	S of Antioch/Brentwood, Camino Diablo Rd and Vasco Rd	Contra Costa	CA	USA		10	2010	Mike Marciano	AUMNH
APH_2036	Aphonopelma	iodius	M	33.965967	-116.651917	1896	feet	1	Whitewater Canyon Rd area NW of Palm Springs	Riverside	CA	USA	7	27	2011	Warren Burke	AUMNH
APH_2037	Aphonopelma	iodius	F	33.965967	-116.651917	1896	feet	1	Whitewater Canyon Rd area NW of Palm Springs	Riverside	CA	USA	7	27	2011	Warren Burke	AUMNH
APH_2041	Aphonopelma	iodius	juv	35.69067	-120.79972	1007	feet	1	Lake Nacimiento, along Nacimiento Lake Dr (Co. Hywy G14), west of Camp Roberts, W of San Miguel	Monterrey	CA	USA	7	12	2011	Chris Hamilton, Jason Bond	AUMNH
APH_2042	Aphonopelma	iodius	F	35.79395	-120.8727	646	feet	1	Lake Nacimiento, on Vista Rd at junction with Nacimiento Lake Dr (Co. Road 19), west of Camp Roberts, W of San Miguel	Monterrey	CA	USA	7	12	2011	Chris Hamilton, Jason Bond	AUMNH
APH_2150	Aphonopelma	iodius	3F	37.895196	-121.924904	670	meters	5	Mount Diablo	Contra Costa	CA	USA		10	1966	Pat Warner	AMNH
APH_2151	Aphonopelma	iodius	M	37.867997	-121.924066	688	meters	5	Mount Diablo	Contra Costa	CA	USA		10	1967	Pat Warner	AMNH
APH_2207	Aphonopelma	iodius	2M	40.727231	-112.039815	1294	meters	6	Salt Lake City	Salt Lake	UT	USA					AMNH
APH_2214	Aphonopelma	iodius	M	37.168672	-113.964461	1479	meters	6	Near Beaver Dam Mountains	Washington	Ut	USA		10	1931	A.M. Woodbary	AMNH
APH_2215	Aphonopelma	iodius	M	37.090134	-113.945487	1169	meters	5	Welcome Spring Rd, Beaver Dam Mountains	Washington	UT	USA	23	11	1989	Thomas R. Prentice	AMNH
APH_2216	Aphonopelma	iodius	M	36.99566	-113.917793	772	meters	4	Road to Summit Springs, .25 miles from the Utah/Arizona border	Mohave	AZ	USA	19	10	1993	Thomas R. Prentice	AMNH
APH_2217	Aphonopelma	iodius	M	37.028247	-113.90558	926	meters	5	Beaver Dam Mountains, Rd to Summit Springs, Old Hw 91	Washington	UT	USA	6	10	1993	Thomas R. Prentice	AMNH
APH_2218	Aphonopelma	iodius	M	36.985176	-113.920017	731	meters	5	Beaver Dam Mountains, Rd to Summit Springs, Old Hw 91	Mohave	AZ	USA	20	10	1993	Thomas R. Prentice	AMNH
APH_2219	Aphonopelma	iodius	M	37.095278	-113.578056	804	meters	6	St. George	Washington	UT	USA	25	10	1939		AMNH
APH_2220	Aphonopelma	iodius	F	33.830162	-115.983601	1162	meters	6	Hexie Mountains	Riverside	CA	USA	16	4	1989	Thomas R. Prentice	AMNH
APH_2221	Aphonopelma	iodius	F	35.352194	-117.606607	1159	meters	4	Red Mountain, 1.5 miles west of Powerline rd.	San Bernadino	CA	USA	13	10	1991	Thomas R. Prentice	AMNH
APH_2222	Aphonopelma	iodius	M	35.22291	-115.457469	1350	meters	6	East Mojave Desert, Mid Hills near Providence Mountain	San Bernadino	CA	USA	13	5	1989	Thomas R. Prentice	AMNH
APH_2223	Aphonopelma	iodius	M	35.161453	-117.863179	774	meters	4	7.6 miles east of California City on 20 Mule Team Parkway	Kern	CA	USA	20	10	1991	Thomas R. Prentice	AMNH
APH_2224	Aphonopelma	iodius	M	36.029949	-115.702158	1087	meters	5	17-19 miles southeast of Pahrump on Hwy 160	Clark	NV	USA	11	10	1974	Wendell R. Icenogle	AMNH
APH_2225	Aphonopelma	iodius	M	37.027142	-113.907262	919	meters	5	Beaver Dam Mountains, Rd to Summit Springs, Old Hw 91	Washington	UT	USA	19	10	1993	Thomas R. Prentice	AMNH
APH_2226	Aphonopelma	iodius	F	37.066904	-113.895177	1150	meters	5	Summit Spring, Old Hw 91	Washington	UT	USA	5	10	1993	Thomas R. Prentice	AMNH
APH_2227	Aphonopelma	iodius	F	34.048671	-115.335004	492	meters	5	NE slope of Coxcomb Mountains, 8 miles west of Hwy 62	San Bernadino	CA	USA	4	2	1990	Thomas R. Prentice	AMNH
APH_2228	Aphonopelma	iodius	F	34.010251	-116.173413	1269	meters	5	Joshua Tree National Monument, west of Hidden Valley picnic area	Riverside	CA	USA	5	8	1987	Thomas R. Prentice	AMNH
APH_2229	Aphonopelma	iodius	M	34.04764	-116.316153	1408	meters	4	0.4 miles north of Covington Flats entrance	San Diego	CA	USA	10	8	1989	Thomas R. Prentice	AMNH
APH_2230	Aphonopelma	iodius	F	33.990731	-115.430123	1037	meters	5	Coxcomb Mountains, 8 miles west of hwy 62	San Bernadino	CA	USA	4	2	1990	Thomas R. Prentice	AMNH
APH_2231	Aphonopelma	iodius	F	35.36059	-117.615889	1117	meters	6	Red Mountain, off Hwy 395	San Bernadino	CA	USA	14	10	1991	Thomas R. Prentice	AMNH
APH_2232	Aphonopelma	iodius	M	37.030356	-113.904284	937	meters	4	Road to Summit Spring, Old Hwy 91, 2 miles north of Arizona/Utah line	Washington	UT	USA	6	10	1993	Thomas R. Prentice	AMNH
APH_2233	Aphonopelma	iodius	M	35.357912	-117.623138	1117	meters	5	Red Mountain, 1 mile west of Powerline Rd.	San Bernadino	CA	USA	26	10	1991	Thomas R. Prentice	AMNH
APH_2234	Aphonopelma	iodius	M	35.357912	-117.623138	1117	meters	5	Red Mountain, 1 mile west of Powerline Rd.	San Bernadino	CA	USA	13	10	1992	Thomas R. Prentice	AMNH
APH_2235	Aphonopelma	iodius	M	33.748533	-115.824028	941	meters	6	Cottonwood Springs	Riverside	CA	USA	25	2	2985	Thomas R. Prentice	AMNH
APH_2236	Aphonopelma	iodius	M	35.135929	-115.530791	1031	meters	4	Kelso-Cina Rd, 11.5 miles north of Kelso	San Bernadino	CA	USA	1	11	1992	Thomas R. Prentice	AMNH
APH_2237	Aphonopelma	iodius	M	35.358458	-117.640062	1200	meters	4	Red Mountain, 1.5 miles west of Hwy 395	San Bernadino	CA	USA	20	10	1991	Thomas R. Prentice	AMNH
APH_2238	Aphonopelma	iodius	F	35.353665	-117.617923	1094	meters	5	Red Mountain, 19 miles north of Kramer Junction, off Hwy 395	San Bernadino	CA	USA	14	10	1991	Thomas R. Prentice	AMNH
APH_2239	Aphonopelma	iodius	F	35.353665	-117.617923	1094	meters	5	Red Mountain, 19 miles north of Kramer Junction, off Hwy 396	San Bernadino	CA	USA	12	10	1991	Thomas R. Prentice	AMNH
APH_2240	Aphonopelma	iodius	F	33.737346	-115.79834	1011	meters	6	Cottonwood Springs, In the Joshua Tree National Park	Riverside	CA	USA	4	4	1989	Thomas R. Prentice	AMNH
APH_2241	Aphonopelma	iodius	M	35.353665	-117.617923	1094	meters	5	Red Mountain, 19 miles north of Kramer Junction, off Hwy 395	Riverside	CA	USA	26	10	1991	Thomas R. Prentice	AMNH
APH_2242	Aphonopelma	iodius	M	34.265929	-116.304316	832	meters	4	Reche Rd, 4.5 miles east of Landers	San Bernadino	CA	USA	18	10	1981	Wendell R. Icenogle	AMNH
APH_2243	Aphonopelma	iodius	M	35.361066	-117.615155	1098	meters	5	Red Mountain, 20 miles north of Kramer Jct, on Power Rd	San Bernadino	CA	USA	26	10	1991	Thomas R. Prentice	AMNH
APH_2244	Aphonopelma	iodius	M	37.018438	-113.908722	879	meters	5	Beaver Dam Mountains, Rd to Summit Springs, Old Hw 91, 1.7 miles north of Arizona/Utah line.	Washington	UT	USA	19	10	1993	Thomas R. Prentice	AMNH
APH_2245	Aphonopelma	iodius	M	35.418906	-114.907457	968	meters	5	Searchlight, 3 miles south on Hwy 95	Clark	NV	USA	2	10	1981	Wendell R. Icenogle	AMNH
APH_2246	Aphonopelma	iodius	M	35.353665	-117.617923	1094	meters	5	Red Mountain, 19 miles north of Kramer Junction, off Hwy 396	San Bernadino	CA	USA	20	10	1991	Thomas R. Prentice	AMNH
APH_2247	Aphonopelma	iodius	M	34.068483	-116.235733	1212	meters	4	Quail Springs Rd (National Park Drive), 3 miles nw of picnic area, 2.7 miles se of monument entrace, Joshua Tree National Park	Riverside	CA	USA	3	8	1989	Thomas R. Prentice	AMNH
APH_2248	Aphonopelma	iodius	F	35.496212	-115.213376	1422	meters	4	8.2 miles west of Searchlight, 2 miles north of Hwy 164	Clark	NV	USA	7	10	1989	Thomas R. Prentice	AMNH
APH_2249	Aphonopelma	iodius	M	37.003736	-113.914265	803	meters	5	Beaver Dam Mountains, Rd to Summit Springs, Old Hw 91, .2 miles north of Arizona/Utah line.	Washington	UT	USA	19	10	1993	Thomas R. Prentice	AMNH
APH_2250	Aphonopelma	iodius	M	34.983798	-117.484214	736	meters	4	3.1 miles east of Kramer Jct on Hwy 56	San Bernadino	CA	USA	8	11	1992	Thomas R. Prentice	AMNH
APH_2251	Aphonopelma	iodius	M	35.083174	-115.567666	892	meters	4	Kelso-Cina Rd, 6.3 miles north of Kelso	San Bernadino	CA	USA	1	11	1992	Thomas R. Prentice	AMNH
APH_2252	Aphonopelma	iodius	M	34.754995	-117.007841	877	meters	5	10 miles south of Barstow on Hwy 247	San Bernadino	CA	USA	7	11	1991	Thomas R. Prentice	AMNH
APH_2253	Aphonopelma	iodius	M	35.508562	-115.066862	1295	meters	4	8.2 miles west of Searchlight, on Hwy 164	Clark	NV	USA	7	10	1989	Thomas R. Prentice	AMNH
APH_2254	Aphonopelma	iodius	M	37.066177	-113.885856	1178	meters	5	Beaver Dam Mountains, Summit Springs	Washington	UT	USA	4	7	1989	Thomas R. Prentice	AMNH
APH_2255	Aphonopelma	iodius	F	35.361421	-117.621001	1126	meters	5	Red Mountain, 19 miles north of Kramer Junction, 1.5 miles west of Hwy 395	San Bernadino	CA	USA	13	10	1992	Thomas R. Prentice	AMNH
APH_2256	Aphonopelma	iodius	F	35.363666	-117.623444	1126	meters	5	Red Mountain, 20 miles north of Kramer Jct, 1.5 miles west of Hwy 395	San Bernadino	CA	USA	22	1	1994	Thomas R. Prentice	AMNH
APH_2257	Aphonopelma	iodius	M	37.036118	-113.902906	966	meters	5	Beaver Dam Mountains, Rd to Summit Springs, Old Hw 91, 2.6 miles north of Arizona/Utah line.	Washington	UT	USA	19	10	1993	Thomas R. Prentice	AMNH
APH_2258	Aphonopelma	iodius	M	36.996269	-113.918282	768	meters	5	Beaver Dam Mountains, Rd to Summit Springs, Old Hw 91, .2 miles south of Arizona/Utah line.	Mohave	AZ	USA	6	10	1993	Thomas R. Prentice	AMNH
APH_2259	Aphonopelma	iodius	M	37.017035	-113.909593	768	meters	5	Beaver Dam Mountains, Rd to Summit Springs, Old Hw 91, 2.5 miles north of Arizona/Utah line.	Washington	UT	USA	12	10	1993	Thomas R. Prentice	AMNH
APH_2260	Aphonopelma	iodius	M	37.066177	-113.885856	1178	meters	5	Beaver Dam Mountains, Summit Springs	Washington	UT	USA	16	9	1989	Thomas R. Prentice	AMNH
APH_2261	Aphonopelma	iodius	F	35.49844	-115.056633	1252	meters	4	Searchlight, 8.2 miles west on Hwy 164 in the foothills of highlands	Clark	NV	USA	7	10	1989	Thomas R. Prentice	AMNH
APH_2262	Aphonopelma	iodius	3M	40.644188	-111.952249	1344	meters	7		Salt Lake	UT	USA			1934		AMNH
APH_2263	Aphonopelma	iodius	2M	40.86167	-111.892803	1494	meters	6	North Salt Lake City	Salt Lake	UT	USA		10	1928		AMNH
APH_2264	Aphonopelma	iodius	2M	40.452722	-112.360782	1561	meters	6	Stockton	Tooele	UT	USA			1918		AMNH
APH_2265	Aphonopelma	iodius	4M	40.760779	-111.891047	1300	meters	6	Salt Lake City	Salt Lake	UT	USA	22	9	1941	Chamberlin and Ivie	AMNH
APH_2266	Aphonopelma	iodius	2M	40.760779	-111.891047	1300	meters	6	Salt Lake City	Salt Lake	UT	USA		8	1939		AMNH
APH_2267	Aphonopelma	iodius	M	40.671407	-111.782393	1722	meters	6	East of Holladay	Salt Lake	UT	USA	25	8	1941	Chamberlin and Ivie	AMNH
APH_2268	Aphonopelma	iodius	M	40.690695	-111.773522	1600	meters	5	Mill Creek Canyon, Wasatch Mountains	Salt Lake	UT	USA	5	8	1942	Chamberlin and Ivie	AMNH
APH_2269	Aphonopelma	iodius	M	40.918	-111.87216	1339	meters	5	Centerville	Davis	UT	USA	3	10	1936		AMNH
APH_2270	Aphonopelma	iodius	M	38.503218	-113.472862	1595	meters	5	Wah Wah Springs	Beaver	UT	USA		7	1940		AMNH
APH_2271	Aphonopelma	iodius	M	38.378831	-113.706023	1732	meters	5	White Valley	Millard	UT	USA	12	8	1940	Chamberlin and Ivie	AMNH
APH_2272	Aphonopelma	iodius	M	38.326633	-113.28705	1894	meters	7		Beaver	UT	USA	25	8	1946	Chamberlin and Ivie	AMNH
APH_2273	Aphonopelma	iodius	M	40.760779	-111.891047	1300	meters	6	Salt Lake City	Salt Lake	UT	USA		10	1933		AMNH
APH_2274	Aphonopelma	iodius	M	36.178731	-114.873725	441	meters	5	10 miles east of Las Vegas	Clark	NV	USA		7	1955	W.J. Gertsch	AMNH
APH_2275	Aphonopelma	iodius	4M	37.208573	-112.982125	1216	meters	5	Lion National Park (Zion National Park)	Washington	UT	USA				A.M. Woodbury	AMNH
APH_2276	Aphonopelma	iodius	M	37.759317	-117.590389	1305	meters	6	Fish Lake Valley	Esmaralda	NV	USA		10	1962	Chamberlin	AMNH
APH_2277	Aphonopelma	iodius	M	40.691641	-111.761303	1675	meters	5	Mill Creek Canyon, Wasatch Mountains	Salt Lake	UT	USA	12	9	1945	Willis M. Creer	AMNH
APH_2278	Aphonopelma	iodius	M	37.200215	-112.990135	1221	meters	5	Entrance to Zion National Park	Washington	UT	USA	16	8	1925	A.M. Woodbury	AMNH
APH_2279	Aphonopelma	iodius	M	37.450725	-113.63881	1765	meters	5	10 miles south of Enterprise	Washington	UT	USA	14	10	1939		AMNH
APH_2280	Aphonopelma	iodius	M	40.202984	-110.413946	1719	meters	5	Lower part of City Creek Canal	Duchesne	UT	USA	21	9	1942	Witlon Irvie	AMNH
APH_2281	Aphonopelma	iodius	M	37.208573	-112.982125	1216	meters	5	Zion National Park	Washington	UT	USA			1927	A.M. Woodbury	AMNH
APH_2282	Aphonopelma	iodius	M	37.230736	-113.271966	989	meters	4	1 mile north of La Verkin	Washington	UT	USA	12	10	1939		AMNH
APH_2283	Aphonopelma	iodius	2M	41.510213	-112.015502	1353	meters	6	Brigham City	Box Elder	UT	USA			1927		AMNH
APH_2284	Aphonopelma	iodius	M	37.573587	-113.719133	1622	meters	5	Enterprise	Washington	UT	USA	20	9	1939	Ronn Hardy	AMNH
APH_2458	Aphonopelma	iodius	5M	36.020585	-114.80798	480	meters	5	Boulder City and Hemenway Wash	Clark	NV	USA		10	1939	B. E. Rees	AMNH
APH_2459	Aphonopelma	iodius	M	37.871593	-122.272747	50	meters	5	Berkeley	Alameda	CA	USA	24	9	1935		AMNH
APH_2460	Aphonopelma	iodius	F	37.871593	-122.272747	50	meters	5	Berkeley	Alameda	CA	USA	15	4	1936	W. J. Baerg	AMNH
APH_2471	Aphonopelma	iodius	M	36.471026	-121.702876	259	meters	5	dry valley 14 miles southeast of Monterey	Monterey	CA	USA				E. Ricketts	AMNH
APH_2477	Aphonopelma	iodius	4M/1F/1 juv	37.40524	-122.2421	127	meters	5	Jasper Ridge	San Mateo	CA	USA	13	11	1921	C. D. Duncan	AMNH
APH_2619	Aphonopelma	iodius	M	39.247265	-114.88863	1962	meters	5	Ely	White Pine	NV	USA	24	8	1952		AMNH
APH_2671	Aphonopelma	iodius	M	35.774731	-120.181254	516	meters	5	7 miles northeast of Cholame	San Luis Obispo	CA	USA	31	8	1958	V. Roth	AMNH
APH_2672	Aphonopelma	iodius	F	37.424106	-122.166076	28	meters	5	Stanford	Santa Clara	CA	USA			1905		AMNH
APH_2676	Aphonopelma	iodius	M	37.819199	-118.474701	1649	meters	5	Benton	Mono	CA	USA	27	9	1941	L. A. Hart	AMNH
APH_2677	Aphonopelma	iodius	M	37.42119	-121.374632	362	meters	5	Del Puerto Canyon, 25 miles west of Patterson	Stanislaus	CA	USA	23	9	1967	W. J. Turner	AMNH
APH_2679	Aphonopelma	iodius	M	37.819198	-118.474706	1649	meters	5	Benton	Mono	CA	USA	7	10	1943	W. M. Pearce	AMNH
APH_2682	Aphonopelma	iodius	M	34.560664	-120.190635	172	meters	5	5 miles south of Buelton	Santa Barbara	CA	USA	23	9	1965	Jean and Wilton Ivie	AMNH
APH_2695	Aphonopelma	iodius	M	37.441872	-122.143006	9	meters	5	Palo Alto	Santa Clara	CA	USA		Spring	1922	R. W. Doane	AMNH
APH_2696	Aphonopelma	iodius	M	36.518052	-121.756652	234	meters	5	Los Laureles Grade Road, southeast of Monterey	Monterey	CA	USA	8	10	1966	P. Warner	AMNH
APH_2698	Aphonopelma	iodius	M	36.367998	-121.563616	470	meters	5	Hastings Natural History Reservation, Robles del Rio	Monterey	CA	USA				Linsdale	AMNH
APH_2701	Aphonopelma	iodius	M	34.677234	-120.157748	227	meters	5	11 miles north of Buelton	San Bernardino	CA	USA	23	9	1965	Jean and Wilton Ivie	AMNH
APH_2709	Aphonopelma	iodius	M	34.722266	-120.035831	395	meters	5	12 miles northeast of Los Olivos near Zaca Park	Santa Barbara	CA	USA	29	7	1961	Roth and Roth	AMNH
APH_2713	Aphonopelma	iodius	M	36.479925	-121.7328	125	meters	5	Carmel Valley	Monterey	CA	USA		11	1944	Fred E. Samson	AMNH
APH_2714	Aphonopelma	iodius	M	36.372692	-121.561664	539	meters	5	Hastings Natural History Reservation, Robles del Rio	Monterey	CA	USA				Linsdale	AMNH
APH_2718	Aphonopelma	iodius	M	36.479925	-121.732802	125	meters	5	Carmel Valley	Monterey	CA	USA	6	10	1953		AMNH
APH_2721	Aphonopelma	iodius	M	36.372528	-121.560863	539	meters	5	Hastings Natural History Reservation, Robles del Rio	Monterey	CA	USA				Linsdale	AMNH
APH_2724	Aphonopelma	iodius	M	36.66051	-115.994475	1157	meters	5	Mercury	Nye	NV	USA			1962	Gertsch	AMNH
APH_2726	Aphonopelma	iodius	M	36.66051	-115.994475	1157	meters	5	Mercury	Nye	NV	USA	16	10	1961		AMNH
APH_2728	Aphonopelma	iodius	M	37.929818	-114.451689	1848	meters	5	Pioche	Lincoln	NV	USA		10	1941	Mrs. Dibble	AMNH
APH_2729	Aphonopelma	iodius	M	36.66051	-115.994475	1157	meters	5	Mercury	Nye	NV	USA	10	11	1960	Gertsch	AMNH
APH_2731	Aphonopelma	iodius	M	35.832479	-115.434165	1130	meters	5	Goodsprings	Clark	NV	USA	22	12	1946	J. C. Madsen	AMNH
APH_2732	Aphonopelma	iodius	M	36.66051	-115.994475	1157	meters	5	Mercury	Nye	NV	USA	9	10	1961		AMNH
APH_2733	Aphonopelma	iodius	M	40.737095	-114.03751	1309	meters	5	Wendover	Tooele	UT	USA	15	9	1942	Don Nieleson	AMNH
APH_2734	Aphonopelma	iodius	M	41.581309	-111.932847	1522	meters	5	Sardine Canyon	Cache	UT	USA		9	1947		AMNH
APH_2735	Aphonopelma	iodius	M	38.526922	-111.85269	2133	meters	5	Oak Creek Canyon	Sevier	UT	USA	24	8	1968	G. F. Knowetn	AMNH
APH_2736	Aphonopelma	iodius	M	38.44942	-112.2302	1796	meters	5	Marysvale	Piute	UT	USA	8	8	1948	Edw. Cormolly	AMNH
APH_2737	Aphonopelma	iodius	F	37.147965	-109.866298	1254	meters	5	San Juan Bulge, 1/2 mile below Mexican Hat	San Juan	UT	USA	18	7	1947	Harold Higgins	AMNH
APH_2738	Aphonopelma	iodius	M	40.69001	-111.777132	1597	meters	5	Mill Creek Canyon	Salt Lake	UT	USA		8	1928	R. V. Chamberlin	AMNH
APH_2739	Aphonopelma	iodius	2M	40.473006	-111.750208	1691	meters	5	Box Elder Canyon	Utah	UT	USA	2	10	1947	S. H. Jenaera	AMNH
APH_2815	Aphonopelma	iodius	M	36.555239	-121.923288	71	meters	5	Carmel	Monterey	CA	USA	6	1	1954		AMNH
APH_3103	Aphonopelma	iodius	M	34.88133	-118.23144	2637	feet	1	outside Rosamond, in hills N or Tropico; off Mojave-Tropico Rd	Kern	CA	USA	19	7	2012	Chris Hamilton	AUMNH
APH_3135	Aphonopelma	iodius	M	33.96385	-116.65105	1878	feet	1	Whitwater Canyon Rd, 3 miles N of junction with I-10, San Bernardino Mtns	Riverside	CA	USA	8	9	2013	Wendell R. Icenogle	AUMNH
APH_3136	Aphonopelma	iodius	M	33.938417	-116.697217	1621	feet	1	West Palm Springs Village, Cottonwood Rd, 1.4 miles N of I-10, San Bernardino Mtns	Riverside	CA	USA	20	9	2013	Wendell R. Icenogle	AUMNH
APH_3145	Aphonopelma	iodius	F	34.53291	-116.9397	2850	feet	1	off Hwy 247, N of Lucerne Valley	San Bernardino	CA	USA	10	11	2013	Chris Hamilton, Brent Hendrixson, Molly Taylor	AUMNH
APH_3157	Aphonopelma	iodius	M	34.11838	-115.89557	1660	feet	1	E of Twentynine Palms, off Hwy 62 - N side of road, near Joshua Tree N.P.	San Bernardino	CA	USA	10	11	2013	Chris Hamilton, Brent Hendrixson, Molly Taylor	AUMNH
APH_3158	Aphonopelma	iodius	M	34.11606	-115.89466	1688	feet	1	E of Twentynine Palms, off Hwy 62 - N side of road, near Joshua Tree N.P.	San Bernardino	CA	USA	10	11	2013	Chris Hamilton, Brent Hendrixson, Molly Taylor	AUMNH
APH_3159	Aphonopelma	iodius	juv	34.11684	-115.89444	1697	feet	1	E of Twentynine Palms, off Hwy 62 - N side of road, near Joshua Tree N.P.	San Bernardino	CA	USA	10	11	2013	Chris Hamilton, Brent Hendrixson, Molly Taylor	AUMNH
APH_3160	Aphonopelma	iodius	juv	34.11684	-115.89444	1697	feet	1	E of Twentynine Palms, off Hwy 62 - N side of road, near Joshua Tree N.P.	San Bernardino	CA	USA	10	11	2013	Chris Hamilton, Brent Hendrixson, Molly Taylor	AUMNH
APH_3201	Aphonopelma	iodius	F	34.532801	-114.624968	1670	feet	1	100 yards N Havasu Lake Road, 2 miles SE of jct with Hwy 95	San Bernardino	CA	USA	11	11	2013	Wendell R. Icenogle	AUMNH
APH_3202	Aphonopelma	iodius	M	34.672525	-114.625747	1578	feet	1	Hwy 95, ~8 miles N of jct with Havasu lake Road, S of Lobecks Pass	San Bernardino	CA	USA	16	11	2013	Wendell R. Icenogle	AUMNH
APH_3212	Aphonopelma	iodius	M	33.088327	-114.907025	1025	feet	1	Hwy 78, 2/10 mile E of jct with Ogilby Road (S34)	Imperial	CA	USA	15	11	2013	Wendell R. Icenogle	AUMNH
AUMS_2201	Aphonopelma	iodius	juv	37.290556	-113.113463	5225	feet	4	on Smith Mesa Rd., 1.2 miles W of junction with Kolob Reservoir Rd.	Washington	UT	USA	23	9	1989	Thomas R. Prentice	AUMNH
AUMS_2332	Aphonopelma	iodius	juv	37.241343	-113.202808	5002	feet	5	Smith Mesa campground, just outside Zion National Park boundary	Washington	UT	USA	22	8	1991	Tom Prentice	AUMNH
AUMS_2341	Aphonopelma	iodius	M	35.329506	-117.611623	3364	feet	5	Red Mountain, power line rd., mining mounds	San Bernardino	CA	USA	20	10	1991	Thomas R. Prentice	AUMNH
AUMS_2342	Aphonopelma	iodius	M	35.25059	-117.620344	3008	feet	4	Red Mountain, 3.6 miles W of power line road, on 20 Mule Team Rd.	San Bernardino	CA	USA	10	10	1992	Thomas R. Prentice	AUMNH
AUMS_2343	Aphonopelma	iodius	M	35.266359	-117.612937	3081	feet	5	Red Mountain, 19 miles N of Kramer Junction off Hwy 395, power line rd.	San Bernardino	CA	USA	17	10	1992	Thomas R. Prentice	AUMNH
AUMS_2346	Aphonopelma	iodius	M	35.296474	-117.6267	3230	feet	5	Red Mountain, 1 mile W of power line rd.	San Bernardino	CA	USA	26	10	1991	Thomas R. Prentice	AUMNH
AUMS_2347	Aphonopelma	iodius	M	37.016981	-113.909332	2960	feet	4	Beaver Dam Mountains, Old Hwy 91, 1.2 miles N of Utah/AZ line	Washington	UT	USA	12	10	1993	Thomas R. Prentice	AUMNH
AUMS_2349	Aphonopelma	iodius	M	34.794722	-114.608835	725	feet	5	near Needles, on River Road, 2.5 miles S of I-40	San Bernardino	CA	USA	22	10	1976	Wendell Icenogle	AUMNH
AUMS_2351	Aphonopelma	iodius	M	37.331895	-118.037264	5110	feet	5	Deep Springs Valley +/- 5000ft. on Hwy +/- 2 miles, E of summit of Westgard Pass	Inyo	CA	USA	16	10	1976	Frank Hovore	AUMNH
AUMS_2353	Aphonopelma	iodius	F	35.316678	-117.591078	3164	feet	6	Red Mountain	San Bernardino	CA	USA	14	10	1991	Tom Prentice	AUMNH
AUMS_2365	Aphonopelma	iodius	M	35.265871	-117.613745	3081	feet	5	Red Mountain, 19 miles N of Kramer Junction with 20 Mule Team Rd	San Bernardino	CA	USA	19	10	1994	Thomas R. Prentice	AUMNH
AUMS_2367	Aphonopelma	iodius	M	37.080788	-113.871741	4140	feet	6	Summit Springs, Beaver Dam Mtns	Washington	UT	USA	3	7	1989	Thomas R. Prentice	AUMNH
AUMS_2369	Aphonopelma	iodius	M	33.621745	-115.463815	2068	feet	6	near Red Cloud Mine	Riverside	CA	USA	25	10	1963		AUMNH
AUMS_2370	Aphonopelma	iodius	M	35.051693	-119.410088	1000	feet	5	1 mile S of Maricopa	Kern	CA	USA	7	12	1969	E.K. Slope (?)	AUMNH
AUMS_2371	Aphonopelma	iodius	M	33.925009	-115.700823	1538	feet	5	Joshua Tree National Monument, Pinto Basin	Riverside	CA	USA		10	1962	Van Hoose (?) & Rainey	AUMNH
AUMS_2372	Aphonopelma	iodius	M	34.937755	-115.413054	3180	feet	4	East Mojave, Black Canyon Rd., 2 miles N of Essex Rd. jct.	San Bernardino	CA	USA	25	10	1992	Thomas R. Prentice	AUMNH
AUMS_2373	Aphonopelma	iodius	F	35.271452	-117.630077	3220	feet	5	Red Mountain, ~19 miles N of Kramer Junction	San Bernardino	CA	USA	3	10	1992	Thomas R. Prentice	AUMNH
AUMS_2374	Aphonopelma	iodius	M	35.262031	-117.612309	3059	feet	5	Red Mountain, ~19 miles N of Kramer Junction - Hwy 395, power line rd.	San Bernardino	CA	USA	3	10	1992	Thomas R. Prentice	AUMNH
AUMS_2375	Aphonopelma	iodius	M	35.26393	-117.613438	3073	feet	5	Red Mountain, ~19 miles N of Kramer Junction	San Bernardino	CA	USA	13	10	1991	Thomas R. Prentice	AUMNH
AUMS_2376	Aphonopelma	iodius	M	33.72995	-116.24115	9	feet	4	Arabian Gardens Mobile Estates, Indio	Riverside	CA	USA		9	1988	Thomas R. Prentice	AUMNH
AUMS_2377	Aphonopelma	iodius	M	35.251471	-117.617676	3011	feet	4	Red Mountain, 0.6 miles 20 Mule Team Rd.	San Bernardino	CA	USA	20	10	1991	Thomas R. Prentice	AUMNH
AUMS_2378	Aphonopelma	iodius	M	35.250499	-117.616993	3000	feet	5	Red Mountain, ~19 miles N of Kramer Junction, 0.4 W of powerline	San Bernardino	CA	USA	20	10	1991	Thomas R. Prentice	AUMNH
AUMS_2380	Aphonopelma	iodius	M	35.194924	-117.774276	2867	feet	5	Red Mountain, 20 Mule Team Rd., 9.5 miles E of Cal City ?	Kern	CA	USA	20	10	1994		AUMNH
AUMS_2381	Aphonopelma	iodius	F	34.423672	-116.918691	3077	feet	5	Lucerne Valley, Hwy 18 - 3 miles SE Hwy 247, High Desert	San Bernardino	CA	USA	1	11	1989	Thomas R. Prentice	AUMNH
AUMS_2386	Aphonopelma	iodius	F	36.733954	-112.058792	5605	feet	5	House Rock, off 89A	Coconino	AZ	USA	2	7	1989	Thomas R. Prentice	AUMNH
AUMS_2450	Aphonopelma	iodius	M	37.204734	-118.242688	4318	feet	4	Westgard Pass Road, 2.3 miles E of Big Pine; elevation 4320 ft.	Inyo	CA	USA	20	10	1993	Thomas R. Prentice	AUMNH
AUMS_2467	Aphonopelma	iodius	M	33.97058	-116.299793	3977	feet	5	Joshua Tree National Monument, W of small picnic area; Quail Mtn. area	San Bernardino	CA	USA	10	8	1989	Thomas R. Prentice	AUMNH
AUMS_2468	Aphonopelma	iodius	M	37.077649	-113.872749	4135	feet	6	BD Mtns (Beaver Dam Mountains), 0.5 miles W	Washington	UT	USA			1993	Tom Prentice	AUMNH
AUMS_2489	Aphonopelma	iodius	M	36.238772	-121.480529	977	feet	5	Arroyo Seco, foothills of Santa Lucia Range	Monterey	CA	USA	6	11	1987	Thomas R. Prentice	AUMNH
AUMS_2494	Aphonopelma	iodius	F	36.535699	-121.148194	1310	feet	5	Pinnacles, old Horace Bacon Ranch, 1.5 miles NE of Pinnacles	San Benito	CA	USA	8	11	1987	Thomas R. Prentice	AUMNH
AUMS_2495	Aphonopelma	iodius	F	36.535996	-121.148339	1309	feet	5	Hwy 25, 1.5 miles N of Pinnacles turn off, old Horace Bacon Ranch	San Benito	CA	USA	8	11	1987	Thomas R. Prentice	AUMNH
AUMS_2500	Aphonopelma	iodius	M	36.517091	-121.13235	1197	feet	4	Pinnacles N. Mon., .25 miles S of Hwy 25	San Benito	CA	USA	7	11	1987	Thomas R. Prentice	AUMNH
AUMS_2508	Aphonopelma	iodius	M	36.48708	-121.21392	1458	feet	4	Pinnacles N. Mon., ~8 miles N of turnoff from Hwy 25	San Benito	CA	USA	7	11	1987	Thomas R. Prentice	AUMNH
AUMS_2521	Aphonopelma	iodius	F	34.525984	-116.984374	3028	feet	5	3-4 miles E of Milpas Dr. Hwy, 18 miles S of Hwy by power lines	San Bernardino	CA	USA	28	10	1989	Thomas R. Prentice	AUMNH
AUMS_2524	Aphonopelma	iodius	F	34.111948	-116.461021	3403	feet	6	Honda Road, elevation 3870	San Bernardino	CA	USA	14	4	1991	Thomas R. Prentice	AUMNH
AUMS_2537	Aphonopelma	iodius	F	34.002853	-115.426675	1892	feet	4	Coxcomb Mountains, 0.3 miles N of JTNM Boundary, elevation 1890 ft.	San Bernardino	CA	USA	24	11	1989	Thomas R. Prentice	AUMNH
AUMS_2540	Aphonopelma	iodius	F	34.124371	-115.408958	1548	feet	5	36 miles E of Joshua Tree National Momunent headquarters	San Bernardino	CA	USA	12	11	1989	Thomas R. Prentice	AUMNH
AUMS_2579	Aphonopelma	iodius	M	35.690839	-120.801114	1108	feet	5	7 mi NW of Paso Robles - Lake Nacimiento	San Luis Obispo	CA	USA		10	1996	Andrew Walters	AUMNH
AUMS_2580	Aphonopelma	iodius	M	37.204674	-112.993735	3899	feet	5	Smith Mesa ~ .5 mi w of Zion N.P. boundary	Washington	UT	USA	22	9	1989	Thomas R. Prentice	AUMNH
AUMS_2608	Aphonopelma	iodius	M	36.04757	-115.726851	3375	feet	5	Pahrump Rd, 17 to 19 miles SE of Pahrump	Clark	NV	USA	11	10	1974	Wendell Icenogle	AUMNH
AUMS_2672	Aphonopelma	iodius	M	40.425413	-120.279483	4539	feet	4	0.5 miles S of Hwy 395, N of Honey Lake, where Smoke Creek Ranch Rd. joins Hwy 395	Lassen	CA	USA	9	9	2000	Stephan Wiley	AUMNH
AUMS_2682	Aphonopelma	iodius	M	35.009671	-114.389097	2420	feet	6	Oatman Rd., Black Mountains	Mohave	AZ	USA	27	3	1988	T. R. Prentice	AUMNH
AUMS_2683	Aphonopelma	iodius	juv	33.914434	-116.052056	3292	feet	5	Pleasant Valley, Joshua Tree National Park	Riverside	CA	USA	27	8	1966		AUMNH
AUMS_2684	Aphonopelma	iodius	M	33.66753	-115.726563	1750	feet	4	Joshua Tree National Park, S border, 3.4 miles E of Cottonwood Springs Rd	Riverside	CA	USA	23	8	1993	Thomas R. Prentice	AUMNH
AUMS_2696	Aphonopelma	iodius	M	37.290592	-113.112587	5230	feet	5	just outside Zion National Park, Smith Mesa Road	Washington	UT	USA	22	8	1991	Thomas R. Prentice	AUMNH
AUMS_2698	Aphonopelma	iodius	M	37.289355	-113.114065	5230	feet	5	just outside Zion National Park, Smith Mesa Road	Washington	UT	USA	23	8	1991	Thomas R. Prentice	AUMNH
AUMS_3286	Aphonopelma	iodius	M	36.991946	-113.93678	2450	feet	4	Beaver Dam Mountains, 0.3 miles S of Utah/AZ border, elevation 2450 ft.	Mohave	AZ	USA	6	10	1993	Tom Prentice	AUMNH
AUMS_3288	Aphonopelma	iodius	F	33.613298	-115.853258	2108	feet	5	Orocopia Mtns. Joshua Tree National Monument exit, elevation 2110 ft.	Riverside	CA	USA	16	12	1989	Thomas R. Prentice	AUMNH
AUMS_3299	Aphonopelma	iodius	F	36.729414	-112.037386	5337	feet	5	House Rock - off 89A	Coconino	AZ	USA	3	7	1989	Thomas R. Prentice	AUMNH
AUMS_3300	Aphonopelma	iodius	F	37.200022	-112.986316	3925	feet	6	Zion National Park campsite	Washington	UT	USA				Tom Prentice	AUMNH
AUMS_3306	Aphonopelma	iodius	F	36.231711	-121.485187	944	feet	5	Santa Lucia Range - Los Padres NF, Arroyo Seco (Campground)	Monterey	CA	USA	6	11	1987	Thomas R. Prentice	AUMNH
AUMS_3310	Aphonopelma	iodius	F	34.346101	-114.205737	588	feet	5	Eastern slope of Whipple Mountains, Black Landing road across from Gene Wash reservoir	San Bernardino	CA	USA	4	2	1990	Thomas R. Prentice	AUMNH
AUMS_3312	Aphonopelma	iodius	M	34.500666	-117.172078	2943	feet	5	Apple Valley	San Bernardino	CA	USA		7	1973	R. Estrada	AUMNH
AUMS_3320	Aphonopelma	iodius	M	37.083457	-113.870613	421	feet	6	Beaver Dam Mountains, Summit Springs	Washington	UT	USA	5	10	1995	Tom Prentice	AUMNH
AUMS_3326	Aphonopelma	iodius	M	33.705262	-115.451685	1110	feet	5	3 miles W of I-10 off Hwy 177	Riverside	CA	USA	8	10	1989	Thomas R. Prentice	AUMNH
AUMS_4194	Aphonopelma	iodius	F	37.290185	-113.113675	5230	feet	5	Zion National Park, Smith-Mesa Rd	Washington	UT	USA	17	9	1989	Thomas R. Prentice	AUMNH
APH_3205	Aphonopelma	iodius	M	34.902867	-115.087917	2521	feet	1	Goffs road, 2 miles S Goffs road at railroad crossing	San Bernardino	CA	USA	16	11	2013	Wendell R. Icenogle	AUMNH
APH_0032	Aphonopelma	johnnycashi	M	36.917882	-119.276034	1710	feet	8	western foothills of the Sierra Nevada mountains	Fresno	CA	USA			2005	Amy Stockman	AUMNH
APH_0192	Aphonopelma	johnnycashi	M	36.29664	-119.10703	485	feet	1	Rocky Hill Rd, E of intersection with Rd 210; crossing road	Tulare	CA	USA	14	9	2007	Lorenzo Prendini, Jeremy Huff	AUMNH
APH_0197	Aphonopelma	johnnycashi	M	37.211624	-119.680988	2240	feet	2	31901 Cherokee Rd, Coarsegold	Madera	CA	USA	2	10	2007	Lowell Christie	AUMNH
APH_2004	Aphonopelma	johnnycashi	juv	38.44191	-120.92164	678	feet	1	N of Ione/SW of Plymouth, on Muller Rd, off Carbondale Rd and Hwy 6	Amador	CA	USA	12	10	2010	Chris Hamilton	AUMNH
APH_2005	Aphonopelma	johnnycashi	juv	38.44238	-120.92171	668	feet	1	N of Ione/SW of Plymouth, on Muller Rd, off Carbondale Rd and Hwy 6	Amador	CA	USA	12	10	2010	Chris Hamilton	AUMNH
APH_2006	Aphonopelma	johnnycashi	F	38.44229	-120.92175	659	feet	1	N of Ione/SW of Plymouth, on Muller Rd, off Carbondale Rd and Hwy 6	Amador	CA	USA	12	10	2010	Chris Hamilton	AUMNH
APH_2007	Aphonopelma	johnnycashi	M	38.37543	-120.90288	570	feet	1	NE of Ione, on Sutter Creek/Ione Rd	Amador	CA	USA	12	10	2010	Chris Hamilton	AUMNH
APH_2008	Aphonopelma	johnnycashi	M	38.4	-120.84328	1239	feet	1	NE of Ione, on Sutter Creek/Ione Rd	Amador	CA	USA	12	10	2010	Chris Hamilton	AUMNH
APH_2009	Aphonopelma	johnnycashi	M	38.39277	-120.84804	1082	feet	1	NE of Ione, on Sutter Creek/Ione Rd	Amador	CA	USA	12	10	2010	Chris Hamilton	AUMNH
APH_2032	Aphonopelma	johnnycashi	M	38.363017	-120.92695	430	feet	1	Ione	Amador	CA	USA		10	2010	Mike Dame	AUMNH
APH_2033	Aphonopelma	johnnycashi	M	38.3589	-120.9307	370	feet	1	Ione	Amador	CA	USA		10	2010	Mike Dame	AUMNH
APH_2034	Aphonopelma	johnnycashi	F	38.36335	-120.928	405	feet	1	Ione	Amador	CA	USA		10	2010	Mike Dame	AUMNH
APH_2038	Aphonopelma	johnnycashi	M	38.47597	-120.82309	1302	feet	1	on Burke Dr, off Fiddletown Rd, E of Plymouth	Amador	CA	USA	9	16	2011	Molly Taylor	AUMNH
APH_3060	Aphonopelma	johnnycashi	F	36.8702	-119.2854	1177	feet	1	Edison Point trailhead; near Pine Flat Resevoir; Trimmer Springs Rd.	Fresno	CA	USA	5	5	2012	Marshal Hedin, Jim Starrett, Dean Leavitt	AUMNH
APH_3061	Aphonopelma	johnnycashi	juv	36.8702	-119.2854	1177	feet	1	Edison Point trailhead; near Pine Flat Resevoir; Trimmer Springs Rd.	Fresno	CA	USA	5	5	2012	Marshal Hedin, Jim Starrett, Dean Leavitt	AUMNH
APH_3062	Aphonopelma	johnnycashi	M	38.04767	-120.64017	1517	feet	1	inbetween Angel's Camp & Copperopolis; off hywy 4	Calaveras	CA	USA	7	7	2012	Chris Hamilton	AUMNH
APH_3063	Aphonopelma	johnnycashi	M	38.04768	-120.64019	1495	feet	1	inbetween Angel's Camp & Copperopolis; off hywy 4	Calaveras	CA	USA	7	7	2012	Chris Hamilton	AUMNH
APH_3064	Aphonopelma	johnnycashi	F	38.04753	-120.63998	1540	feet	1	inbetween Angel's Camp & Copperopolis; off hywy 4	Calaveras	CA	USA	7	7	2012	Chris Hamilton	AUMNH
APH_3065	Aphonopelma	johnnycashi	F	37.94251	-120.71042	1150	feet	1	off hywy 4; SW of Copperopolis	Calaveras	CA	USA	7	7	2012	Chris Hamilton	AUMNH
APH_3066	Aphonopelma	johnnycashi	M	37.942	-120.70939	1158	feet	1	off hywy 4; SW of Copperopolis	Calaveras	CA	USA	7	7	2012	Chris Hamilton	AUMNH
APH_3067	Aphonopelma	johnnycashi	M	37.7259	-120.20672	1842	feet	1	off hywy 49; N of Coulterville; near Don Pedro Reservoir	Mariposa	CA	USA	8	7	2012	Chris Hamilton	AUMNH
APH_3068	Aphonopelma	johnnycashi	F	37.72536	-120.20613	1852	feet	1	off hywy 49; N of Coulterville; near Don Pedro Reservoir	Mariposa	CA	USA	8	7	2012	Chris Hamilton	AUMNH
APH_3069	Aphonopelma	johnnycashi	M	37.72536	-120.20613	1852	feet	1	off hywy 49; N of Coulterville; near Don Pedro Reservoir	Mariposa	CA	USA	8	7	2012	Chris Hamilton	AUMNH
APH_3070	Aphonopelma	johnnycashi	F	37.62829	-120.30836	1298	feet	1	5 miles S on Merced Falls Rd., on hywy 132 - W of hywy 49, intersection with Coronado Dr.	Mariposa	CA	USA	8	7	2012	Chris Hamilton	AUMNH
APH_3071	Aphonopelma	johnnycashi	F	37.62973	-120.30948	1361	feet	1	5 miles S on Merced Falls Rd., on hywy 132 - W of hywy 49, intersection with Coronado Dr.	Mariposa	CA	USA	8	7	2012	Chris Hamilton	AUMNH
APH_3072	Aphonopelma	johnnycashi	F	37.62978	-120.30944	1344	feet	1	5 miles S on Merced Falls Rd., on hywy 132 - W of hywy 49, intersection with Coronado Dr.	Mariposa	CA	USA	8	7	2012	Chris Hamilton	AUMNH
APH_3073	Aphonopelma	johnnycashi	F	37.73476	-120.18259	2196	feet	1	off J132; NE of Coulterville ~2 1/2 miles	Mariposa	CA	USA	8	7	2012	Chris Hamilton	AUMNH
APH_3074	Aphonopelma	johnnycashi	F	37.51229	-120.04727	2163	feet	1	off hywy 49; N side of Mt. Bullion	Mariposa	CA	USA	9	7	2012	Chris Hamilton	AUMNH
APH_3075	Aphonopelma	johnnycashi	F	37.43761	-120.08519	1420	feet	1	off hywy 140; Catheys Valley; Mariposa County Catheys Valley Park	Mariposa	CA	USA	9	7	2012	Chris Hamilton	AUMNH
APH_3076	Aphonopelma	johnnycashi	M	37.44179	-120.10249	1350	feet	1	off Hornitos Rd from hywy 140; Catheys Valley	Mariposa	CA	USA	9	7	2012	Chris Hamilton	AUMNH
APH_3077	Aphonopelma	johnnycashi	F	37.44041	-120.10211	1352	feet	1	off Hornitos Rd from hywy 140; Catheys Valley	Mariposa	CA	USA	9	7	2012	Chris Hamilton	AUMNH
APH_3078	Aphonopelma	johnnycashi	F	37.1971	-120.00248	441	feet	1	near entrance to Eastman Lake and Day Fee station; off Rd 29	Madera	CA	USA	10	7	2012	Chris Hamilton	AUMNH
APH_3079	Aphonopelma	johnnycashi	M	37.19705	-120.00275	443	feet	1	near entrance to Eastman Lake and Day Fee station; off Rd 29	Madera	CA	USA	10	7	2012	Chris Hamilton	AUMNH
APH_3080	Aphonopelma	johnnycashi	F	37.2507	-119.70392	2226	feet	1	Coarsegold, off hywy 41, behind CAL Fire firestation	Madera	CA	USA	10	7	2012	Chris Hamilton	AUMNH
APH_3081	Aphonopelma	johnnycashi	F	36.90073	-119.52076	598	feet	1	off hywy 168 (Tollhouse Rd.), near Tollhouse Rd & Sample Rd intersection, NE of Clovis & Fresno	Fresno	CA	USA	11	7	2012	Chris Hamilton	AUMNH
APH_3082	Aphonopelma	johnnycashi	F	36.89862	-119.52205	591	feet	1	off hywy 168 (Tollhouse Rd.), near Tollhouse Rd & Sample Rd intersection, NE of Clovis & Fresno	Fresno	CA	USA	11	7	2012	Chris Hamilton	AUMNH
APH_3083	Aphonopelma	johnnycashi	M	36.90509	-119.5187	622	feet	1	off hywy 168 (Tollhouse Rd.), near Tollhouse Rd & Sample Rd intersection, NE of Clovis & Fresno	Fresno	CA	USA	11	7	2012	Chris Hamilton	AUMNH
APH_3084	Aphonopelma	johnnycashi	F	36.9055	-119.518813	625	feet	1	off hywy 168 (Tollhouse Rd.), near Tollhouse Rd & Sample Rd intersection, NE of Clovis & Fresno	Fresno	CA	USA	11	7	2012	Chris Hamilton	AUMNH
APH_3085	Aphonopelma	johnnycashi	juv	36.71181	-119.09888	2333	feet	1	off Dunlap Rd. from hywy 180; E of Squaw Valley	Fresno	CA	USA	11	7	2012	Chris Hamilton	AUMNH
APH_3086	Aphonopelma	johnnycashi	juv	36.71137	-119.09931	2356	feet	1	off Dunlap Rd. from hywy 180; E of Squaw Valley	Fresno	CA	USA	11	7	2012	Chris Hamilton	AUMNH
APH_3087	Aphonopelma	johnnycashi	F	36.47036	-118.85903	1201	feet	1	N of Three Rivers; off hywy 198; near southern entrance to Sequoia N.P.	Tulare	CA	USA	12	7	2012	Chris Hamilton	AUMNH
APH_3088	Aphonopelma	johnnycashi	F	36.47039	-118.85902	1202	feet	1	N of Three Rivers; off hywy 198; near southern entrance to Sequoia N.P.	Tulare	CA	USA	12	7	2012	Chris Hamilton	AUMNH
APH_3089	Aphonopelma	johnnycashi	F	36.4704	-118.85901	1184	feet	1	N of Three Rivers; off hywy 198; near southern entrance to Sequoia N.P.	Tulare	CA	USA	12	7	2012	Chris Hamilton	AUMNH
APH_3090	Aphonopelma	johnnycashi	F	36.29807	-119.09829	732	feet	1	off Rocky Hill Dr., E of Exeter - off 65, "Rocky Hill"	Tulare	CA	USA	12	7	2012	Chris Hamilton	AUMNH
APH_3091	Aphonopelma	johnnycashi	M	36.29843	-119.0983	738	feet	1	off Rocky Hill Dr., E of Exeter - off 65, "Rocky Hill"	Tulare	CA	USA	12	7	2012	Chris Hamilton	AUMNH
APH_3092	Aphonopelma	johnnycashi	F	36.29973	-119.09808	758	feet	1	off Rocky Hill Dr., E of Exeter - off 65, "Rocky Hill"	Tulare	CA	USA	12	7	2012	Chris Hamilton	AUMNH
APH_3093	Aphonopelma	johnnycashi	M	35.63867	-118.80021	2858	feet	1	NE of Bakersfield ~20 miles; off Granite Rd	Kern	CA	USA	13	7	2012	Chris Hamilton	AUMNH
APH_3094	Aphonopelma	johnnycashi	F	35.63899	-118.80004	2894	feet	1	NE of Bakersfield ~20 miles; off Granite Rd	Kern	CA	USA	13	7	2012	Chris Hamilton	AUMNH
APH_3095	Aphonopelma	johnnycashi	M	35.63845	-118.80033	2853	feet	1	NE of Bakersfield ~20 miles; off Granite Rd	Kern	CA	USA	13	7	2012	Chris Hamilton	AUMNH
APH_3119	Aphonopelma	johnnycashi	F	37.701605	-120.243205	948	feet	1	Horseshoe Bend Campground; just S of hywy 132	Mariposa	CA	USA	1	4	2013	Marshal Hedin, Jim Starrett	AUMNH
APH_3120	Aphonopelma	johnnycashi	juv	35.785199	-118.783135	2410	feet	1	off Whiteriver Rd/Old Stage Coach Rd; very close to Kern/Tulare county line	Kern	CA	USA	5	4	2013	Marshal Hedin, Jim Starrett	AUMNH
APH_0329	Aphonopelma	joshua	juv	34.0085	-116.30694	4800	feet	1	Joshua Tree Nat'l Park, Upper Covington Flats Area, nr. back country hiking trail parking area	Riverside	CA	USA	8	5	2008	Brent E. Hendrixson, Zach Valois	AUMNH
APH_0330	Aphonopelma	joshua	juv	34.0085	-116.30694	4800	feet	1	Joshua Tree Nat'l Park, Upper Covington Flats Area, nr. back country hiking trail parking area	Riverside	CA	USA	8	5	2008	Brent E. Hendrixson, Zach Valois	AUMNH
APH_0331	Aphonopelma	joshua	juv	34.0085	-116.30694	4800	feet	1	Joshua Tree Nat'l Park, Upper Covington Flats Area, nr. back country hiking trail parking area	Riverside	CA	USA	8	5	2008	Brent E. Hendrixson, Zach Valois	AUMNH
APH_0335	Aphonopelma	joshua	juv	34.01651	-116.16179	4200	feet	1	Joshua Tree Nat'l Park, Hidden Valley Campground	Riverside	CA	USA	8	5	2008	Brent E. Hendrixson, Zach Valois	AUMNH
APH_0336	Aphonopelma	joshua	juv	34.01651	-116.16179	4200	feet	1	Joshua Tree Nat'l Park, Hidden Valley Campground	Riverside	CA	USA	8	5	2008	Brent E. Hendrixson, Zach Valois	AUMNH
APH_0337	Aphonopelma	joshua	juv	34.01651	-116.16179	4200	feet	1	Joshua Tree Nat'l Park, Hidden Valley Campground	Riverside	CA	USA	8	5	2008	Brent E. Hendrixson, Zach Valois	AUMNH
APH_0492	Aphonopelma	joshua	juv	34.027454	-116.30194	4656	feet	1	Joshua Tree Nat'l Park, picnic area, Covington Flats area	Riverside	CA	USA	16	5	2009	Brent E. Hendrixson, Bernadette DeRussy, Sloan Click, Jason Bond	AUMNH
APH_0493	Aphonopelma	joshua	juv	34.027454	-116.30194	4656	feet	1	Joshua Tree Nat'l Park, picnic area, Covington Flats area	Riverside	CA	USA	16	5	2009	Brent E. Hendrixson, Bernadette DeRussy, Sloan Click, Jason Bond	AUMNH
APH_0494	Aphonopelma	joshua	juv	34.027454	-116.30194	4656	feet	1	Joshua Tree Nat'l Park, picnic area, Covington Flats area	Riverside	CA	USA	16	5	2009	Brent E. Hendrixson, Bernadette DeRussy, Sloan Click, Jason Bond	AUMNH
APH_0883	Aphonopelma	joshua	F	34.028757	-116.315665	4880	feet	5	Joshua Tree National Park	Riverside	CA	USA			2007	Josh Richards	AUMNH
APH_1007	Aphonopelma	joshua	F	33.99305	-116.0213	3872	feet	1	Joshua Tree National Park, off El Dorado Mine Rd, Belle Campground,	Riverside	CA	USA	10	5	2010	Chris Hamilton	AUMNH
APH_1199	Aphonopelma	joshua	juv	34.027396	-116.302009	4653	feet	1	Joshua Tree Nat'l Park, picnic area, Covington Flats area	Riverside	CA	USA	29	7	2010	Brent E. Hendrixson, Brendon Barnes, Nate Davis	AUMNH
APH_1200	Aphonopelma	joshua	M	34.015003	-116.161015	4178	feet	1	Joshua Tree Nat'l Park, Hidden Valley Campground area	Riverside	CA	USA	29	7	2010	Brent E. Hendrixson, Brendon Barnes, Nate Davis	AUMNH
APH_1475	Aphonopelma	joshua	juv	34.00862	-116.304733	4831	feet	1	Joshua Tree National Park, Covington Flats area	Riverside	CA	USA	29	7	2012	Brent E. Hendrixson, Brendon Barnes, Austin Deskewies	AUMNH
APH_1476	Aphonopelma	joshua	M	34.008024	-116.294323	4852	feet	1	Joshua Tree National Park, Covington Flats area	Riverside	CA	USA	29	7	2012	Brent E. Hendrixson, Brendon Barnes, Austin Deskewies	AUMNH
APH_1477	Aphonopelma	joshua	F	34.007221	-116.298969	4866	feet	1	Joshua Tree National Park, Covington Flats area	Riverside	CA	USA	29	7	2012	Brent E. Hendrixson, Brendon Barnes, Austin Deskewies	AUMNH
APH_1498	Aphonopelma	joshua	M	33.743197	-115.811558	3116	feet	1	Joshua Tree National Park, Cottonwood Springs area	Riverside	CA	USA	5	9	2012	Brent E. Hendrixson	AUMNH
APH_1499	Aphonopelma	joshua	juv	33.7449	-115.810752	3107	feet	1	Joshua Tree National Park, Cottonwood Springs area	Riverside	CA	USA	5	9	2012	Brent E. Hendrixson	AUMNH
APH_2285	Aphonopelma	joshua	F	34.093965	-116.512293	853	meters	4	Upper Morongo Valley, 5.1 miles north of the Post Office off Hw 62.	San Bernadino	CA	USA	6	9	1993	Thomas R. Prentice	AMNH
APH_2286	Aphonopelma	joshua	M	34.05728	-116.224505	1182	meters	4	Joshua Tree National Monument, 4.5 miles SE of entrance on Quail Springs Road.	San Bernadino	CA	USA	28	3	1989	Thomas R. Prentice	AMNH
APH_2287	Aphonopelma	joshua	M	33.968748	-116.184906	1362	meters	4	Joshua Tree National Monument, Lost Horse Valley, 1.1 miles south of Quail Springs Rd on Keys View Rd, then 1 mile west.	San Bernadino	CA	USA	3	5	1989	Thomas R. Prentice	AMNH
APH_2288	Aphonopelma	joshua	F	34.264951	-116.5958	1625	meters	4	New Dixie Mine Rd, 6.3 miles west of Hwy 247, then .5 miles south	San Bernadino	CA	USA	11	11	1992	Thomas R. Prentice	AMNH
APH_2289	Aphonopelma	joshua	F	34.227029	-116.668521	1858	meters	4	Burns Canyon, 8.3 miles west of Pipes Canyon Rd.	San Bernadino	CA	USA	2	11	1989	Thomas R. Prentice	AMNH
APH_2290	Aphonopelma	joshua	F	34.206942	-116.596597	1646	meters	4	Burns Canyon, 8.3 miles west of Hwy 247	San Bernadino	CA	USA	2	11	1991	Thomas R. Prentice	AMNH
APH_2291	Aphonopelma	joshua	F	33.903782	-116.043557	1274	meters	5	Pleasant Valley, Joshua Tree National Park	Riverside	CA	USA	27	4	1965	E.L. Sleeper and S.L. Jenkins	AMNH
APH_2292	Aphonopelma	joshua	M	33.737216	-115.810367	952	meters	5	Cottonwood Springs, In the Joshua Tree National Park	Riverside	CA	USA	23	8	1989	Thomas R. Prentice	AMNH
APH_2293	Aphonopelma	joshua	M	34.028108	-116.303944	1441	meters	5	Covington Flats, In the Joshua Tree National Park	Riverside	CA	USA	27	7	1992	Thomas R. Prentice	AMNH
APH_2294	Aphonopelma	joshua	M	34.199004	-116.492984	1239	meters	5	Pipes Canyon Road	San Bernadino	CA	USA	4	11	1989	Thomas R. Prentice	AMNH
APH_2295	Aphonopelma	joshua	F	34.206942	-116.596597	1646	meters	4	Burns Canyon, 8.3 miles west of Hwy 247	San Bernadino	CA	USA	2	11	1991	Thomas R. Prentice	AMNH
APH_2296	Aphonopelma	joshua	M	33.796978	-115.787031	857	meters	5	Smoke Tree Wash, In Joshua Tree National Park	Riverside	CA	USA	31	8	1989	Thomas R. Prentice	AMNH
APH_2297	Aphonopelma	joshua	M	34.246525	-116.493804	1232	meters	4	Pipes Canyon, 4.3 miles north of Hwy 247	San Bernadino	CA	USA	1	8	1992	Thomas R. Prentice	AMNH
APH_2298	Aphonopelma	joshua	M	34.194486	-116.479814	1334	meters	4	Pipes Canyon, 2.5 miles west of Hwy 247 towards Burns Canyon	San Bernadino	CA	USA	18	4	1990	Thomas R. Prentice	AMNH
APH_2299	Aphonopelma	joshua	F	34.190832	-116.536894	1307	meters	4	Pipes Canyon, 5.9 miles west of Hwy 247	San Bernadino	CA	USA	13	11	1992	Thomas R. Prentice	AMNH
APH_2300	Aphonopelma	joshua	M	33.737216	-115.810367	952	meters	5	Cottonwood Springs, In the Joshua Tree National Park	Riverside	CA	USA	23	8	1993	Thomas R. Prentice	AMNH
APH_2301	Aphonopelma	joshua	M	34.028108	-116.303944	1441	meters	5	Covington Flats, In the Joshua Tree National Park	Riverside	CA	USA	2	8	1962	Jim Ortez	AMNH
APH_2302	Aphonopelma	joshua	M	34.077473	-116.357061	1398	meters	5	Covington Flats	San Bernadino	CA	USA	10	8	1989	Thomas R. Prentice	AMNH
APH_2303	Aphonopelma	joshua	M	34.077473	-116.357061	1398	meters	5	Covington Flats, area before the entrance	San Bernadino	CA	USA	28	7	1992	Thomas R. Prentice	AMNH
APH_2304	Aphonopelma	joshua	M	34.051039	-116.342447	1395	meters	5	Covington Flats, below the entrance to the park	San Bernadino	CA	USA	28	7	1992	Thomas R. Prentice	AMNH
APH_2305	Aphonopelma	joshua	M	34.077473	-116.357061	1398	meters	5	Covington Flats	San Bernadino	CA	USA	10	8	1989	Thomas R. Prentice	AMNH
APH_2306	Aphonopelma	joshua	F	33.87529	-116.038777	1094	meters	5	Joshua Tree National Monument, 1 mile off Keys View Road	Riverside	CA	USA	3	5	1989	Thomas R. Prentice	AMNH
APH_2307	Aphonopelma	joshua	F	34.051039	-116.342447	1395	meters	5	Covington Flats, below Joshua Tree National Park entrance	San Bernadino	CA	USA	30	7	1992	Thomas R. Prentice	AMNH
APH_2308	Aphonopelma	joshua	M	34.077473	-116.357061	1398	meters	5	Covington Flats	San Bernadino	CA	USA	27	7	1990	Thomas R. Prentice	AMNH
APH_2309	Aphonopelma	joshua	M	34.081762	-116.254111	1218	meters	5	Joshua Tree National Monument, below the entrance	San Bernadino	CA	USA	27	7	1992	Thomas R. Prentice	AMNH
APH_2310	Aphonopelma	joshua	M	34.071626	-116.367566	1282	meters	5	Covington Flats, in Joshua Tree National Monument, .5 miles north of split in the road	San Bernadino	CA	USA	12	8	1992	Thomas R. Prentice	AMNH
APH_2311	Aphonopelma	joshua	M	34.077473	-116.357061	1398	meters	5	Covington Flats	San Bernadino	CA	USA	27	12	1990	Thomas R. Prentice	AMNH
APH_2312	Aphonopelma	joshua	M	34.051039	-116.342447	1395	meters	5	Covington Flats, below Joshua Tree National Park entrance	San Bernadino	CA	USA	27	7	1992	Thomas R. Prentice	AMNH
APH_2313	Aphonopelma	joshua	M	34.077473	-116.357061	1398	meters	5	Covington Flats	San Bernadino	CA	USA	24	7	1989	Thomas R. Prentice	AMNH
APH_2314	Aphonopelma	joshua	M	34.077473	-116.357061	1398	meters	5	Covington Flats	San Bernadino	CA	USA	3	8	1989	Thomas R. Prentice	AMNH
APH_2315	Aphonopelma	joshua	M	33.737216	-115.810367	952	meters	5	Cottonwood Springs, In the Joshua Tree National Park	Riverside	CA	USA	23	8	1989	Thomas R. Prentice	AMNH
APH_2316	Aphonopelma	joshua	M	33.903782	-116.043557	1274	meters	5	Pleasant Valley, Joshua Tree National Park	Riverside	CA	USA	23	9	1967	E.L. Sleeper and S.L. Jenkins	AMNH
APH_2317	Aphonopelma	joshua	M	34.087561	-116.153877	1049	meters	5	Squaw Tank, Joshua Tree National Park	Riverside	CA	USA	9	9	1966	E.L. Sleeper and S.L. Jenkins	AMNH
AUMS_2479	Aphonopelma	joshua	M	34.012025	-116.312013	4881	feet	5	Covington Flats area, Joshua Tree National Park	San Bernardino	CA	USA	26	7	1990	T. R. Prentice	AUMNH
AUMS_2567	Aphonopelma	joshua	M	34.017523	-116.320845	5043	feet	5	Joshua Tree National Park, Covington Flat	Riverside	CA	USA	2	8	1962		AUMNH
AUMS_2636	Aphonopelma	joshua	M	34.004968	-116.307553	4861	feet	5	Lower Covington Flats, Joshua Tree National Monument	Riverside	CA	USA	31	7	1972	Marqua	AUMNH
AUMS_2639	Aphonopelma	joshua	M	34.001625	-116.302619	4940	feet	5	Lower Covington Flats, Joshua Tree National Monument	Riverside	CA	USA	31	7	1972	D. G. Marqua	AUMNH
AUMS_3323	Aphonopelma	joshua	M	34.198916	-116.486393	4000	feet	5	San Bernardino Mtns., Pipes Canyon road, 3.2 miles W of jct with Hwy 247	San Bernardino	CA	USA	6	9	1978	W. Icenogle	AUMNH
APH_0136	Aphonopelma	madera	F	31.43263	-111.18977	4050	feet	6	Pajarito Mountains	Santa Cruz	AZ	USA				David Kandeyeli	AUMNH
APH_0618	Aphonopelma	madera	juv	31.726945	-110.8804	4758	feet	1	Madera Canyon, Madera Trailhead Picnic Area	Pima	AZ	USA	10	7	2009	Brent E. Hendrixson, Jon Davenport, Nate Davis	AUMNH
APH_0881	Aphonopelma	madera	juv	31.363172	-110.29979	6082	feet	5	Copper Canyon, Huachuca Mountains	Cochise	AZ	USA			2007	Josh Richards	AUMNH
APH_0980	Aphonopelma	madera	F	31.362898	-110.299714	6060	feet	5	Copper Canyon, Huachuca Mountains	Cochise	AZ	USA			2007	Josh Richards	AUMNH
APH_1197	Aphonopelma	madera	juv	31.676321	-110.883409	6904	feet	1	Santa Rita Mountains, along Mt. Hopkins Rd	Santa Cruz	AZ	USA	28	7	2010	Brent E. Hendrixson, Brendon Barnes, Nate Davis	AUMNH
APH_1223	Aphonopelma	madera	F	31.71273	-110.874936	5401	feet	1	Madera Canyon, Mt. Wrightson picnic area	Santa Cruz	AZ	USA	5	8	2010	Brent E. Hendrixson, Ashley Bailey, Andrea Reed	AUMNH
APH_1249	Aphonopelma	madera	M	31.38339	-110.24486	5290	feet	2	Huachuca Mtns, Ash Canyon	Cochise	AZ	USA		11	2010	Jim Murray	AUMNH
APH_1250	Aphonopelma	madera	M	31.47306	-110.35111	5360	feet	2	Huachuca Mtns, Garden Canyon Rd	Cochise	AZ	USA	4	12	2010	Jillian Cowles	AUMNH
APH_1251	Aphonopelma	madera	M	31.47306	-110.35111	5360	feet	2	Huachuca Mtns, Garden Canyon Rd	Cochise	AZ	USA	4	12	2010	Jillian Cowles	AUMNH
APH_1342	Aphonopelma	madera	juv	31.712488	-110.876839	5467	feet	1	Upper Madera Canyon picnic area	Santa Cruz	AZ	USA	4	8	2011	Brent E. Hendrixson, Brendon Barnes, Nate Davis, Jake Storms	AUMNH
APH_1343	Aphonopelma	madera	juv	31.712488	-110.876839	5467	feet	1	Upper Madera Canyon picnic area	Santa Cruz	AZ	USA	4	8	2011	Brent E. Hendrixson, Brendon Barnes, Nate Davis, Jake Storms	AUMNH
APH_1393	Aphonopelma	madera	F	31.712344	-110.875047	5462	feet	1	Madera Canyon, Mt. Wrightson picnic area	Santa Cruz	AZ	USA	5	10	2011	Brent E. Hendrixson, Thomas Martin	AUMNH
APH_1434	Aphonopelma	madera	M	31.73588	-110.88232	4601	feet	2	0.67 mi N Santa Cruz County line on Madera Canyon Rd	Pima	AZ	USA	8	11	2011	June Olberding	AUMNH
APH_1435	Aphonopelma	madera	M	31.73588	-110.88232	4601	feet	2	0.67 mi N Santa Cruz County line on Madera Canyon Rd	Pima	AZ	USA	11	11	2011	June Olberding	AUMNH
APH_1436	Aphonopelma	madera	M	31.72633	-110.87473	5088	feet	2	Madera Canyon, Bog Springs Campground	Santa Cruz	AZ	USA	11	11	2011	June Olberding	AUMNH
APH_1442	Aphonopelma	madera	M	31.54024	-110.758528	4046	feet	2	Patagonia, Pennsylvania Avenue	Santa Cruz	AZ	USA	18	12	2011	Brent E. Hendrixson, Thomas Martin	AUMNH
APH_1523	Aphonopelma	madera	juv	31.72662	-110.879835	4886	feet	2	Madera Canyon, picnic area	Santa Cruz	AZ	USA	10	9	2012	Brent E. Hendrixson	AUMNH
APH_1571	Aphonopelma	madera	F	31.72733	-110.875018	5051	feet	1	Madera Canyon, Bog Springs Campground	Pima	AZ	USA	27	10	2012	Brent E. Hendrixson	AUMNH
APH_1594	Aphonopelma	madera	M	31.72527	-110.880051	4851	feet	1	Madera Canyon, on road across from Santa Rita Gift Shop	Santa Cruz	AZ	USA	8	11	2012	Brent E. Hendrixson	AUMNH
APH_1595	Aphonopelma	madera	M	31.449658	-110.282028	5257	feet	1	Carr Canyon Rd	Cochise	AZ	USA	8	11	2012	Brent E. Hendrixson	AUMNH
APH_1624	Aphonopelma	madera	F	31.728908	-110.880462	4803	feet	1	Madera Canyon Rd	Pima	AZ	USA	15	11	2012	Brent E. Hendrixson	AUMNH
APH_1625	Aphonopelma	madera	F	31.72722	-110.880812	4809	feet	1	Madera Canyon, Madera Picnic Area	Pima	AZ	USA	15	11	2012	Brent E. Hendrixson	AUMNH
APH_1626	Aphonopelma	madera	M	31.732444	-110.88139	4668	feet	1	Madera Canyon Rd	Pima	AZ	USA	15	11	2012	Brent E. Hendrixson	AUMNH
APH_1627	Aphonopelma	madera	M	31.727746	-110.880773	4811	feet	1	Madera Canyon, Madera Picnic Area	Pima	AZ	USA	15	11	2012	Brent E. Hendrixson	AUMNH
APH_1628	Aphonopelma	madera	M	31.727185	-110.880031	4822	feet	1	Madera Canyon, Bog Springs Campground Rd	Pima	AZ	USA	15	11	2012	Brent E. Hendrixson	AUMNH
APH_1629	Aphonopelma	madera	M	31.727734	-110.880803	4792	feet	1	Madera Canyon, Madera Picnic Area	Pima	AZ	USA	15	11	2012	Brent E. Hendrixson	AUMNH
APH_1630	Aphonopelma	madera	M	31.727363	-110.87942	4836	feet	1	Madera Canyon, Bog Springs Campground Rd	Pima	AZ	USA	15	11	2012	Brent E. Hendrixson	AUMNH
APH_1631	Aphonopelma	madera	M	31.733397	-110.88249	4640	feet	1	Madera Canyon, Whitehouse Picnic Area	Pima	AZ	USA	15	11	2012	Brent E. Hendrixson	AUMNH
APH_3177	Aphonopelma	madera	M	31.72812	-110.878818	4809	feet	1	Madera Canyon, Coronado National Forest, on road to Bog Springs Campground	Pima	AZ	USA	12	11	2013	Chris Hamilton, Brent Hendrixson	AUMNH
APH_3218	Aphonopelma	madera	juv	31.42476	-110.26082	5238	feet	2	Huachuca Mountains, Miller Canyon, primitive campsite	Cochise	AZ	USA	20	5	2014	Brent E. Hendrixson, Dustin Garig, Harrison Olinger	AUMNH
APH_0138	Aphonopelma	mareki	juv	33.72099	-111.33759	5769	feet	1	Four Peaks Area	Maricopa	AZ	USA	15	6	2007	Mike "troll" Dame, Zach Volois	AUMNH
APH_0190	Aphonopelma	mareki	M	33.91131	-111.40861	6735	feet	1	Mazatzal Mountains, Tonto National Forest, Mount Ord	Maricopa	AZ	USA	6	9	2007	Lorenzo Prendini, Jeremy Huff	AUMNH
APH_0297	Aphonopelma	mareki	F	33.72156	-111.33753	5780	feet	1	Mazatzal Mountains, Four Peaks, Pigeon Spring Rd. junction	Gila	AZ	USA	6	10	2007	Zach Valois	AUMNH
APH_0299	Aphonopelma	mareki	F	34.2189	-111.33695	5000	feet	1	Payson, Payson rodeo grounds at southern edge of town	Gila	AZ	USA	6	10	2007	Zach Valois	AUMNH
APH_0343	Aphonopelma	mareki	juv	33.84746	-111.79369	2700	feet	1	2.5 mi E North Cave Creek Rd on Bartlett Dam Rd	Maricopa	AZ	USA	9	5	2008	Brent E. Hendrixson, Zach Valois, Josh Richards	AUMNH
APH_0345	Aphonopelma	mareki	juv	34.09815	-111.36165	3200	feet	1	1.1 mi NW AZ-87 on Barnhardt Trail Rd (FR 419)	Gila	AZ	USA	10	5	2008	Brent E. Hendrixson, Zach Valois, Josh Richards	AUMNH
APH_0347	Aphonopelma	mareki	juv	34.35949	-111.40302	5430	feet	1	1.4 mi E US-87 on Conrol Rd	Gila	AZ	USA	10	5	2008	Brent E. Hendrixson, Zach Valois, Josh Richards	AUMNH
APH_0433	Aphonopelma	mareki	F	33.847372	-111.793467	2667	feet	1	2.5 mi E North Cave Creek Rd on Bartlett Dam Rd	Maricopa	AZ	USA	16	11	2008	Brent E. Hendrixson	AUMNH
APH_0434	Aphonopelma	mareki	F	33.847372	-111.793467	2667	feet	1	2.5 mi E North Cave Creek Rd on Bartlett Dam Rd	Maricopa	AZ	USA	16	11	2008	Brent E. Hendrixson	AUMNH
APH_0435	Aphonopelma	mareki	juv	33.847372	-111.793467	2667	feet	1	2.5 mi E North Cave Creek Rd on Bartlett Dam Rd	Maricopa	AZ	USA	16	11	2008	Brent E. Hendrixson	AUMNH
APH_0436	Aphonopelma	mareki	juv	33.847372	-111.793467	2667	feet	1	2.5 mi E North Cave Creek Rd on Bartlett Dam Rd	Maricopa	AZ	USA	16	11	2008	Brent E. Hendrixson	AUMNH
APH_0437	Aphonopelma	mareki	F	33.847096	-111.793516	2695	feet	1	2.5 mi E North Cave Creek Rd on Bartlett Dam Rd	Maricopa	AZ	USA	16	11	2008	Brent E. Hendrixson	AUMNH
APH_0438	Aphonopelma	mareki	F	33.84746	-111.79369	2700	feet	1	2.5 mi E North Cave Creek Rd on Bartlett Dam Rd	Maricopa	AZ	USA	16	11	2008	Brent E. Hendrixson	AUMNH
APH_0439	Aphonopelma	mareki	F	33.84746	-111.79369	2700	feet	1	2.5 mi E North Cave Creek Rd on Bartlett Dam Rd	Maricopa	AZ	USA	16	11	2008	Brent E. Hendrixson	AUMNH
APH_0440	Aphonopelma	mareki	F	33.84746	-111.79369	2700	feet	1	2.5 mi E North Cave Creek Rd on Bartlett Dam Rd	Maricopa	AZ	USA	16	11	2008	Brent E. Hendrixson	AUMNH
APH_0884	Aphonopelma	mareki	F	33.809017	-111.65097	1637	feet	5	Bartlett Dam, Bartlett Dam road	Maricopa	AZ	USA			2007	Josh Richards	AUMNH
APH_0941	Aphonopelma	mareki	F	34.194017	-111.330517	6000	feet	5	S side of Payson	Gila	AZ	USA			2007	Josh Richards	AUMNH
APH_1441	Aphonopelma	mareki	M	34.53555	-111.67659	3600	feet	1	West Clear Creek Wilderness	Yavapai	AZ	USA	27	10	2011	Paul E. Marek, Charity Hall	AUMNH
APH_1568	Aphonopelma	mareki	M	34.647138	-112.434386	5042	feet	2	Prescott, Antelope Villa Circle	Yavapai	AZ	USA	12	10	2012	Timothy Tilney	AUMNH
APH_1569	Aphonopelma	mareki	M	34.653811	-111.757497	3596	feet	1	just outside N boundary of Montezuma Well National Monument, along Beaver Creek Rd	Yavapai	AZ	USA	27	10	2012	Brent E. Hendrixson	AUMNH
APH_1570	Aphonopelma	mareki	F	33.847258	-111.793291	2793	feet	1	Bartlett Dam Rd	Maricopa	AZ	USA	27	10	2012	Brent E. Hendrixson	AUMNH
APH_1588	Aphonopelma	mareki	F	33.847258	-111.793291	2793	feet	1	Bartlett Dam Rd	Maricopa	AZ	USA	7	11	2012	Brent E. Hendrixson	AUMNH
APH_1589	Aphonopelma	mareki	F	33.847258	-111.793291	2793	feet	1	Bartlett Dam Rd	Maricopa	AZ	USA	7	11	2012	Brent E. Hendrixson	AUMNH
APH_1590	Aphonopelma	mareki	F	33.847258	-111.793291	2793	feet	1	Bartlett Dam Rd	Maricopa	AZ	USA	7	11	2012	Brent E. Hendrixson	AUMNH
APH_1591	Aphonopelma	mareki	F	33.847258	-111.793291	2793	feet	1	Bartlett Dam Rd	Maricopa	AZ	USA	7	11	2012	Brent E. Hendrixson	AUMNH
APH_1592	Aphonopelma	mareki	F	33.847258	-111.793291	2793	feet	1	Bartlett Dam Rd	Maricopa	AZ	USA	7	11	2012	Brent E. Hendrixson	AUMNH
APH_1593	Aphonopelma	mareki	F	33.847258	-111.793291	2793	feet	1	Bartlett Dam Rd	Maricopa	AZ	USA	7	11	2012	Brent E. Hendrixson	AUMNH
APH_1615	Aphonopelma	mareki	M	34.18203	-112.818862	2852	feet	1	0.4 mi E Hwy-89 on Stanton Rd	Yavapai	AZ	USA	12	11	2012	Brent E. Hendrixson	AUMNH
APH_1616	Aphonopelma	mareki	F	34.18203	-112.818862	2852	feet	1	0.4 mi E Hwy-89 on Stanton Rd	Yavapai	AZ	USA	12	11	2012	Brent E. Hendrixson	AUMNH
APH_1617	Aphonopelma	mareki	F	34.182967	-112.817475	3171	feet	1	0.4 mi E Hwy-89 on Stanton Rd	Yavapai	AZ	USA	12	11	2012	Brent E. Hendrixson	AUMNH
APH_1618	Aphonopelma	mareki	M	34.615964	-112.448841	5170	feet	2	Prescott, on rock next to Hazy Library at Embry-Riddle Aeronautical University	Yavapai	AZ	USA	9	11	2012	Greg Rice	AUMNH
APH_2554	Aphonopelma	mareki	M	33.980107	-112.71139	677	meters	5	Constellation Road near Rodeo Grounds northeast of Wickenberg	Maricopa/Yavapai	AZ	USA	14	2	1982	John Rowley	AMNH
APH_3161	Aphonopelma	mareki	F	33.84689	-111.79397	2703	feet	1	Bartlett Dam Rd past Cave Creek ranger station, N of Carefree, Tonto National Forest	Maricopa	AZ	USA	11	11	2013	Chris Hamilton, Brent Hendrixson, Molly Taylor	AUMNH
APH_3162	Aphonopelma	mareki	F	33.847587	-111.793531	2630	feet	1	Bartlett Dam Rd past Cave Creek ranger station, N of Carefree, Tonto National Forest	Maricopa	AZ	USA	11	11	2013	Chris Hamilton, Brent Hendrixson, Molly Taylor	AUMNH
APH_3163	Aphonopelma	mareki	F	33.8476	-111.7936	2630	feet	1	Bartlett Dam Rd past Cave Creek ranger station, N of Carefree, Tonto National Forest	Maricopa	AZ	USA	11	11	2013	Chris Hamilton, Brent Hendrixson, Molly Taylor	AUMNH
APH_3164	Aphonopelma	mareki	M	33.8476	-111.7936	2630	feet	1	Bartlett Dam Rd past Cave Creek ranger station, N of Carefree, Tonto National Forest	Maricopa	AZ	USA	11	11	2013	Chris Hamilton, Brent Hendrixson, Molly Taylor	AUMNH
APH_3165	Aphonopelma	mareki	F	33.8476	-111.7936	2630	feet	1	Bartlett Dam Rd past Cave Creek ranger station, N of Carefree, Tonto National Forest	Maricopa	AZ	USA	11	11	2013	Chris Hamilton, Brent Hendrixson, Molly Taylor	AUMNH
AUMS_2248	Aphonopelma	mareki	M	34.610024	-112.315721	5005	feet	5	Prescott Valley	Yavapai	AZ	USA		11	1998	Denis Watson	AUMNH
AUMS_2272	Aphonopelma	mareki	F	34.86533	-111.753003	4328	feet	5	Schnebly Hill Road, Sedona	Coconino	AZ	USA	15	5	1992		AUMNH
AUMS_2525	Aphonopelma	mareki	M	34.540024	-112.468502	5394	feet	5	Prescott	Yavapai	AZ	USA			1999	Lee Trout	AUMNH
AUMS_2534	Aphonopelma	mareki	M	34.753621	-111.761997	3895	feet	5	8 miles S of Sedona	Yavapai	AZ	USA	29	10	1983	B and M. W. Sanderson	AUMNH
AUMS_2551	Aphonopelma	mareki	F	34.065443	-112.584563	3420	feet	5	Constellation Az	Yavapai	AZ	USA	18	3	1995	Tom Prentice	AUMNH
AUMS_2565	Aphonopelma	mareki	F	34.199956	-113.094405	2700	feet	5	Joshua Forest Parkway, ~31 miles N of Wickenburg	Yavapai	AZ	USA	19	1	1992	Thomas R. Prentice	AUMNH
AUMS_2570	Aphonopelma	mareki	F	34.0145	-112.645736	2950	feet	4	Constellation Rd., 5.4 miles NE of Wickenburg	Yavapai	AZ	USA	1	4	1990	Thomas R. Prentice	AUMNH
AUMS_2572	Aphonopelma	mareki	F	34.008657	-112.646455	2900	feet	4	5.4 miles NE Hwy 93, 0.6 miles S of cattle guard in Hieroglyphic Mtns., Constellation	Yavapai	AZ	USA	1	4	1990	Thomas R. Prentice	AUMNH
AUMS_2573	Aphonopelma	mareki	F	34.065643	-112.581652	3404	feet	5	Constellation	Yavapai	AZ	USA	24	11	1991	Tom Prentice	AUMNH
AUMS_2574	Aphonopelma	mareki	F	34.011387	-112.643599	2950	feet	5	Constellation	Yavapai	AZ	USA	10	11	1990	Thomas R. Prentice	AUMNH
AUMS_2575	Aphonopelma	mareki	F	34.06648	-112.584888	3440	feet	5	Constellation	Yavapai	AZ	USA	17	11		Tom Prentice	AUMNH
AUMS_2577	Aphonopelma	mareki	F	34.017615	-112.635409	3060	feet	4	5.4 miles NE Hwy 93, Hieroglyphic Mtns., Constellation	Yavapai	AZ	USA	1	4	1990	T. R. Prentice	AUMNH
AUMS_2578	Aphonopelma	mareki	F	34.015637	-112.643084	2980	feet	4	Constellation Rd., 5.4 miles NE of Wickenburg	Yavapai	AZ	USA	10	11	1990	Thomas R. Prentice	AUMNH
APH_0008	Aphonopelma	marxi	M	38.26991	-108.54767	5816	feet	5	Nucla, 5 mi N CO-97	Montrose	CO	USA	9	10	2004	Peggy Case	AUMNH
APH_0009	Aphonopelma	marxi	M	37.15957	-107.16641	6953	feet	5	6 mi S Hwy 160 on Cat Creek Rd	Archuleta	CO	USA	8	10	2004	Rich Fuller	AUMNH
APH_0030	Aphonopelma	marxi	M	34.55229	-112.26907	4738	feet	2	Prescott, 1005 N Zuni Ln	Yavapai	AZ	USA	23	10	2005	Shane Yoder	AUMNH
APH_0137	Aphonopelma	marxi	juv	33.91722	-111.40972	6338	feet	5	Mount Ord	Maricopa	AZ	USA				David Kandeyeli	AUMNH
APH_0171	Aphonopelma	marxi	juv	34.29877	-110.86005	7574	feet	5	Mogollon Rim, along Hwy-260, E of Payson	Coconino	AZ	USA				Brandon Anderson	AUMNH
APH_0172	Aphonopelma	marxi	juv	34.29877	-110.86005	7574	feet	5	Mogollon Rim, along Hwy-260, E of Payson	Coconino	AZ	USA				Brandon Anderson	AUMNH
APH_0296	Aphonopelma	marxi	juv	33.72156	-111.33753	5780	feet	1	Mazatzal Mountains, Four Peaks, Pigeon Spring Rd. junction	Gila	AZ	USA	6	10	2007	Zach Valois	AUMNH
APH_0302	Aphonopelma	marxi	F	34.48289	-111.45219	7043	feet	1	off SR-260, unmarked forest road	Coconino	AZ	USA	7	10	2007	Zach Valois	AUMNH
APH_0452	Aphonopelma	marxi	F	36.45784722	-109.0942889	9304	feet	1	Navajo Indian Reservation, Chuska Mountains, Roof Butte, 2.8 mi on IR-68/road to Roof Butte lookout tower from IR-13	Apache	AZ	USA	30	8	2008	Zach Valois	AUMNH
APH_0509	Aphonopelma	marxi	juv	34.940291	-111.493418	7213	feet	1	Lakeview Trail at Double Springs Campground	Coconino	AZ	USA	20	5	2009	Brent E. Hendrixson, Bernadette DeRussy, Sloan Click	AUMNH
APH_0510	Aphonopelma	marxi	juv	34.940291	-111.493418	7213	feet	1	Lakeview Trail at Double Springs Campground	Coconino	AZ	USA	20	5	2009	Brent E. Hendrixson, Bernadette DeRussy, Sloan Click	AUMNH
APH_0750	Aphonopelma	marxi	M	34.982005	-111.27115	6382	feet	2	along FS-126	Coconino	AZ	USA	20	9	2009	Tyler McKee	AUMNH
APH_0763	Aphonopelma	marxi	M	34.939587	-111.629052	6639	feet	1	Munds Park, along Pinewood Blvd between Maverick Circle & Stallion Circle	Coconino	AZ	USA	6	10	2009	Brent E. Hendrixson, Thomas Martin	AUMNH
APH_0764	Aphonopelma	marxi	M	34.946366	-111.490839	7175	feet	1	~0.1 mi NW Mormon Lake Rd on FS Rd 240	Coconino	AZ	USA	6	10	2009	Brent E. Hendrixson, Thomas Martin	AUMNH
APH_0765	Aphonopelma	marxi	M	34.983545	-111.474974	7251	feet	1	~1.66 mi W Lake Mary Rd on Mormon Lake Rd	Coconino	AZ	USA	6	10	2009	Brent E. Hendrixson, Thomas Martin	AUMNH
APH_0766	Aphonopelma	marxi	M	35.014623	-111.451737	6910	feet	1	~2.33 mi N Mormon Lake Rd on Lake Mary Rd	Coconino	AZ	USA	6	10	2009	Brent E. Hendrixson, Thomas Martin	AUMNH
APH_0767	Aphonopelma	marxi	F	35.014623	-111.451737	6910	feet	1	~2.33 mi N Mormon Lake Rd on Lake Mary Rd	Coconino	AZ	USA	6	10	2009	Brent E. Hendrixson, Thomas Martin	AUMNH
APH_0768	Aphonopelma	marxi	M	35.056801	-111.462549	6913	feet	1	~5.4 mi N Mormon Lake Rd on Lake Mary Rd	Coconino	AZ	USA	6	10	2009	Brent E. Hendrixson, Thomas Martin	AUMNH
APH_0769	Aphonopelma	marxi	M	35.804115	-112.115103	6185	feet	1	~0.9 mi E Hwy-64/180 on FS Rd 320	Coconino	AZ	USA	7	10	2009	Brent E. Hendrixson, Thomas Martin	AUMNH
APH_0770	Aphonopelma	marxi	M	35.787285	-112.129924	6095	feet	1	~1.1 mi S FS Rd 320 on Hwy-64/180	Coconino	AZ	USA	7	10	2009	Brent E. Hendrixson, Thomas Martin	AUMNH
APH_0771	Aphonopelma	marxi	M	35.787285	-112.129924	6095	feet	1	~1.1 mi S FS Rd 320 on Hwy-64/180	Coconino	AZ	USA	7	10	2009	Brent E. Hendrixson, Thomas Martin	AUMNH
APH_0772	Aphonopelma	marxi	M	35.604503	-112.040946	6126	feet	1	~0.54 mi E Spruce St on Hwy-180	Coconino	AZ	USA	7	10	2009	Brent E. Hendrixson, Thomas Martin	AUMNH
APH_0773	Aphonopelma	marxi	M	35.609818	-112.060954	6095	feet	1	~0.63 mi W Spruce St on Hwy-180	Coconino	AZ	USA	7	10	2009	Brent E. Hendrixson, Thomas Martin	AUMNH
APH_0787	Aphonopelma	marxi	M	37.69978	-108.76347	7028	feet	4	~10 mi SE Dove Creek, 0.5 mi E CR 15 on Rd N	Dolores	CO	USA	8	10	2009	Robert De Groff	AUMNH
APH_0878	Aphonopelma	marxi	juv	34.444717	-111.453017	7079	feet	6	Strawberry	Gila	AZ	USA			2007	Josh Richards	AUMNH
APH_0879	Aphonopelma	marxi	juv	34.444717	-111.453017	7079	feet	6	Strawberry	Gila	AZ	USA			2007	Josh Richards	AUMNH
APH_0882	Aphonopelma	marxi	F	34.444717	-111.453017	7079	feet	6	Strawberry	Gila	AZ	USA			2007	Josh Richards	AUMNH
APH_1237	Aphonopelma	marxi	M	37.31811	-108.62973	5930	feet	2	Town of Cortez, 0.4 mi N CR-G on Creek 22.6	Montezuma	CO	USA	3	10	2010	Bob De Groff	AUMNH
APH_1238	Aphonopelma	marxi	M	37.70015	-108.76392	7005	feet	2	0.6 mi E CR-15 on Rd N	Dolores	CO	USA	17	10	2010	Bob De Groff	AUMNH
APH_1239	Aphonopelma	marxi	M	34.19	-110.7925	6600	feet	2	along FR-512	Gila	AZ	USA	24	10	2010	Tyler McKee	AUMNH
APH_1240	Aphonopelma	marxi	M	34.19	-110.7925	6600	feet	2	along FR-512	Gila	AZ	USA	24	10	2010	Tyler McKee	AUMNH
APH_1241	Aphonopelma	marxi	M	34.19	-110.7925	6600	feet	2	along FR-512	Gila	AZ	USA	24	10	2010	Tyler McKee	AUMNH
APH_1246	Aphonopelma	marxi	F	34.19583	-110.78883	6600	feet	2	along FR-512	Gila	AZ	USA	24	10	2010	Tyler McKee	AUMNH
APH_1247	Aphonopelma	marxi	M	34.19583	-110.78883	6600	feet	2	along FR-512	Gila	AZ	USA	24	10	2010	Tyler McKee	AUMNH
APH_1396	Aphonopelma	marxi	M	33.694408	-108.855012	6344	feet	1	0.4 mi E Hwy-180 on Hwy-12	Catron	NM	USA	6	10	2011	Brent E. Hendrixson, Thomas Martin	AUMNH
APH_1397	Aphonopelma	marxi	M	33.69624	-108.849978	6312	feet	1	0.7 mi E Hwy-180 on Hwy-12	Catron	NM	USA	6	10	2011	Brent E. Hendrixson, Thomas Martin	AUMNH
APH_1398	Aphonopelma	marxi	juv	33.717351	-108.803131	6086	feet	1	3.8 mi E Hwy-180 on Hwy-12	Catron	NM	USA	6	10	2011	Brent E. Hendrixson, Thomas Martin	AUMNH
APH_1399	Aphonopelma	marxi	M	33.975757	-108.674004	7560	feet	1	11.4 mi N Hwy-12 on Hwy-32	Catron	NM	USA	6	10	2011	Brent E. Hendrixson, Thomas Martin	AUMNH
APH_1400	Aphonopelma	marxi	M	34.222511	-108.541725	7299	feet	1	9.1 mi S Hwy-60 on Hwy-32	Catron	NM	USA	6	10	2011	Brent E. Hendrixson, Thomas Martin	AUMNH
APH_1401	Aphonopelma	marxi	juv	33.034239	-108.163433	6165	feet	1	3.6 mi E Hwy-15 on Hwy-35 (Ruins Vista Trail)	Grant	NM	USA	7	10	2011	Brent E. Hendrixson, Thomas Martin	AUMNH
APH_1403	Aphonopelma	marxi	M	34.962886	-111.437062	7298	feet	1	1.5 mi S Mormon Lake Rd on Lake Mary Rd	Coconino	AZ	USA	9	10	2011	Brent E. Hendrixson, Thomas Martin	AUMNH
APH_1404	Aphonopelma	marxi	M	34.962886	-111.437062	7298	feet	1	1.5 mi S Mormon Lake Rd on Lake Mary Rd	Coconino	AZ	USA	9	10	2011	Brent E. Hendrixson, Thomas Martin	AUMNH
APH_1405	Aphonopelma	marxi	F	34.695292	-111.372356	6908	feet	1	just east of Lake Mary Rd on unnamed Forest Rd	Coconino	AZ	USA	9	10	2011	Brent E. Hendrixson, Thomas Martin	AUMNH
APH_1406	Aphonopelma	marxi	M	34.673922	-111.380134	6893	feet	1	1.55 mi N FR-234 on Lake Mary Rd	Coconino	AZ	USA	9	10	2011	Brent E. Hendrixson, Thomas Martin	AUMNH
APH_1407	Aphonopelma	marxi	M	34.430555	-110.652986	6827	feet	1	0.55 mi W Hwy-260 on unmarked Forest Rd	Navajo	AZ	USA	9	10	2011	Brent E. Hendrixson, Thomas Martin	AUMNH
APH_1408	Aphonopelma	marxi	M	34.908575	-109.227341	6251	feet	1	0.75 mi NE Hwy-191 on Hwy-61	Apache	AZ	USA	9	10	2011	Brent E. Hendrixson, Thomas Martin	AUMNH
APH_1409	Aphonopelma	marxi	M	35.068318	-108.859058	6272	feet	1	Town of Zuni; 0.44 mi W CR-8 on Hwy-53	McKinley	NM	USA	9	10	2011	Brent E. Hendrixson, Thomas Martin	AUMNH
APH_1410	Aphonopelma	marxi	M	35.043388	-108.343568	7182	feet	1	El Morro National Monument, along Hwy-53	Cibola	NM	USA	9	10	2011	Brent E. Hendrixson, Thomas Martin	AUMNH
APH_1411	Aphonopelma	marxi	M	37.676633	-109.403537	6478	feet	1	along Mustang Rd, nr. Blanding	San Juan	UT	USA	10	10	2011	Brent E. Hendrixson, Thomas Martin	AUMNH
APH_1412	Aphonopelma	marxi	M	37.700308	-108.836649	6673	feet	1	0.25 mi NW CR-N on Hwy-491 (Hwy-666)	Dolores	CO	USA	10	10	2011	Brent E. Hendrixson, Thomas Martin	AUMNH
APH_1413	Aphonopelma	marxi	M	36.632836	-105.927053	7942	feet	1	2.4 mi SE Hwy-285 on Hwy-64	Taos	NM	USA	11	10	2011	Brent E. Hendrixson, Thomas Martin	AUMNH
APH_1414	Aphonopelma	marxi	M	36.615257	-105.881934	7708	feet	1	5.2 mi SE Hwy-285 on Hwy-64	Taos	NM	USA	11	10	2011	Brent E. Hendrixson, Thomas Martin	AUMNH
APH_1415	Aphonopelma	marxi	M	36.594161	-105.827864	7502	feet	1	8.6 mi SE Hwy-285 on Hwy-64	Taos	NM	USA	11	10	2011	Brent E. Hendrixson, Thomas Martin	AUMNH
APH_1416	Aphonopelma	marxi	M	36.594161	-105.827864	7502	feet	1	8.6 mi SE Hwy-285 on Hwy-64	Taos	NM	USA	11	10	2011	Brent E. Hendrixson, Thomas Martin	AUMNH
APH_1417	Aphonopelma	marxi	F	36.582832	-105.798461	7388	feet	1	10.4 mi SE Hwy-285 on Hwy-64	Taos	NM	USA	11	10	2011	Brent E. Hendrixson, Thomas Martin	AUMNH
APH_1418	Aphonopelma	marxi	F	36.480253	-105.747771	7031	feet	1	nr. jct. Sheep Herder Rd & Upper Rim Rd (0.9 mi W Rio Grande Gorge on Hwy-64)	Taos	NM	USA	11	10	2011	Brent E. Hendrixson, Thomas Martin	AUMNH
APH_1419	Aphonopelma	marxi	M	36.480253	-105.747771	7031	feet	1	nr. jct. Sheep Herder Rd & Upper Rim Rd (0.9 mi W Rio Grande Gorge on Hwy-64)	Taos	NM	USA	11	10	2011	Brent E. Hendrixson, Thomas Martin	AUMNH
APH_1420	Aphonopelma	marxi	M	36.480253	-105.747771	7031	feet	1	nr. jct. Sheep Herder Rd & Upper Rim Rd (0.9 mi W Rio Grande Gorge on Hwy-64)	Taos	NM	USA	11	10	2011	Brent E. Hendrixson, Thomas Martin	AUMNH
APH_1421	Aphonopelma	marxi	M	36.465284	-105.66766	7087	feet	1	3.7 mi E Rio Grande Gorge on Hwy-64	Taos	NM	USA	11	10	2011	Brent E. Hendrixson, Thomas Martin	AUMNH
APH_1422	Aphonopelma	marxi	M	35.791144	-106.267812	6614	feet	1	0.45 mi SE Bandelier Nat'l Monument entrance on Hwy-4	Los Alamos	NM	USA	11	10	2011	Brent E. Hendrixson, Thomas Martin	AUMNH
APH_1423	Aphonopelma	marxi	juv	35.030934	-109.254585	6415	feet	1	9.5 mi N Hwy-61 on Hwy-191	Apache	AZ	USA	12	10	2011	Brent E. Hendrixson, Thomas Martin	AUMNH
APH_1424	Aphonopelma	marxi	M	34.212947	-109.869137	7020	feet	1	1.35 mi SW Apache County Line on Elmer's Way	Navajo	AZ	USA	12	10	2011	Brent E. Hendrixson, Thomas Martin	AUMNH
APH_1425	Aphonopelma	marxi	M	36.060569	-112.124309	6987	feet	1	Grand Canyon National Park, South Rim Trail	Coconino	AZ	USA	14	10	2011	Brent E. Hendrixson, Krissy E. Rehm	AUMNH
APH_1426	Aphonopelma	marxi	F	36.060569	-112.124309	6987	feet	1	Grand Canyon National Park, South Rim Trail	Coconino	AZ	USA	14	10	2011	Brent E. Hendrixson, Krissy E. Rehm	AUMNH
APH_1427	Aphonopelma	marxi	M	35.276468	-112.156744	6885	feet	1	along FR-47 near Kaibab Lake	Coconino	AZ	USA	15	10	2011	Brent E. Hendrixson, Krissy E. Rehm	AUMNH
APH_1428	Aphonopelma	marxi	M	35.203242	-112.179256	7307	feet	1	Kaibab Nat'l Forest, along Benham Trail	Coconino	AZ	USA	15	10	2011	Brent E. Hendrixson, Krissy E. Rehm	AUMNH
APH_1429	Aphonopelma	marxi	M	35.313373	-112.86772	5225	feet	1	Seligman, 0.75 mi from I-40 BI on CR-5	Yavapai	AZ	USA	15	10	2011	Brent E. Hendrixson, Krissy E. Rehm	AUMNH
APH_1430	Aphonopelma	marxi	M	36.29967	-107.63205	7236	feet	2	along dirt road just W of Rio Arriba County line	San Juan	NM	USA	1	11	2011	Amber Williams	AUMNH
APH_1431	Aphonopelma	marxi	M	36.28073	-107.8757	6721	feet	2	0.4 mi E CR-7635 along dirt road	San Juan	NM	USA	4	11	2011	Amber Williams	AUMNH
APH_1432	Aphonopelma	marxi	M	36.28073	-107.8757	6721	feet	2	0.4 mi E CR-7635 along dirt road	San Juan	NM	USA	4	11	2011	Amber Williams	AUMNH
APH_1433	Aphonopelma	marxi	M	37.639983	-108.80134	6744	feet	2	11 mi SE Dove Creek	Dolores	CO	USA	4	11	2011	Bob De Groff	AUMNH
APH_1444	Aphonopelma	marxi	M	38.389	-109.372	6706	feet	6	Black Ridge area, south of Moab	San Juan	UT	USA	2	9	2011	Corina Smith	AUMNH
APH_1524	Aphonopelma	marxi	F	35.713267	-106.723601	5827	feet	1	Santa Fe National Forest, River's Bend Rec Area, off Hwy-4	Sandoval	NM	USA	1	10	2012	Brent E. Hendrixson	AUMNH
APH_1525	Aphonopelma	marxi	M	36.75308	-105.982277	8229	feet	1	7.5 mi N Hwy-64 on Hwy-285	Taos	NM	USA	2	10	2012	Brent E. Hendrixson	AUMNH
APH_1526	Aphonopelma	marxi	M	37.17546	-105.849954	7750	feet	1	along Hwy-142	Conejos	CO	USA	2	10	2012	Brent E. Hendrixson	AUMNH
APH_1527	Aphonopelma	marxi	M	37.177546	-105.769425	7664	feet	1	along Hwy-142	Conejos	CO	USA	2	10	2012	Brent E. Hendrixson	AUMNH
APH_1528	Aphonopelma	marxi	F	36.561091	-105.769216	7356	feet	1	along Hwy-64, Taos Plateau Access Road	Taos	NM	USA	2	10	2012	Brent E. Hendrixson	AUMNH
APH_1529	Aphonopelma	marxi	M	35.086973	-111.533713	6773	feet	1	Lake Mary Rd, along Lower Lake Mary	Coconino	AZ	USA	4	10	2012	Brent E. Hendrixson	AUMNH
APH_1530	Aphonopelma	marxi	M	34.976885	-111.446262	7126	feet	1	Lake Mary Rd, nr. Jct with CR-209	Coconino	AZ	USA	4	10	2012	Brent E. Hendrixson	AUMNH
APH_1533	Aphonopelma	marxi	juv	33.908542	-111.406922	6864	feet	1	Mount Ord	Gila	AZ	USA	4	10	2012	Brent E. Hendrixson	AUMNH
APH_1534	Aphonopelma	marxi	M	34.179194	-107.896824	7639	feet	1	Swingle Canyon Rd	Catron	NM	USA	5	10	2012	Brent E. Hendrixson	AUMNH
APH_1535	Aphonopelma	marxi	M	36.304638	-106.183638	6741	feet	1	2.8 mi S El Rito on Hwy-554	Rio Arriba	NM	USA	6	10	2012	Brent E. Hendrixson	AUMNH
APH_1536	Aphonopelma	marxi	M	36.349489	-106.146003	7122	feet	1	2.75 mi E CR-247 on Hwy-111/554	Rio Arriba	NM	USA	6	10	2012	Brent E. Hendrixson	AUMNH
APH_1537	Aphonopelma	marxi	M	36.361557	-105.846664	7057	feet	1	2.87 mi E Hwy-285 on Hwy-567	Taos	NM	USA	6	10	2012	Brent E. Hendrixson	AUMNH
APH_1538	Aphonopelma	marxi	M	36.319072	-105.755713	6388	feet	1	Hwy-570 at the bottom of the Rio Grande Gorge	Taos	NM	USA	6	10	2012	Brent E. Hendrixson	AUMNH
APH_1539	Aphonopelma	marxi	F	36.479505	-105.748914	6906	feet	1	along Hwy-64	Taos	NM	USA	6	10	2012	Brent E. Hendrixson	AUMNH
APH_1540	Aphonopelma	marxi	F	36.583094	-105.798873	7307	feet	1	along Hwy-64	Taos	NM	USA	6	10	2012	Brent E. Hendrixson	AUMNH
APH_1541	Aphonopelma	marxi	F	36.585393	-105.805549	7355	feet	1	along Hwy-64	Taos	NM	USA	6	10	2012	Brent E. Hendrixson	AUMNH
APH_1542	Aphonopelma	marxi	juv	35.713343	-106.722982	5791	feet	1	Santa Fe National Forest, River's Bend Rec Area, off Hwy-4	Sandoval	NM	USA	7	10	2012	Brent E. Hendrixson	AUMNH
APH_1544	Aphonopelma	marxi	M	35.295749	-112.867876	5211	feet	1	Seligman, along CR-5	Yavapai	AZ	USA	23	10	2012	Brent E. Hendrixson	AUMNH
APH_1608	Aphonopelma	marxi	M	34.613078	-112.543108	5624	feet	2	Granite Basin Rd, nr. Prescott	Yavapai	AZ	USA	12	10	2012	Tim Cota	AUMNH
APH_1609	Aphonopelma	marxi	M	34.613078	-112.543108	5624	feet	2	Granite Basin Rd, nr. Prescott	Yavapai	AZ	USA	12	10	2012	Tim Cota	AUMNH
APH_1610	Aphonopelma	marxi	M	34.613078	-112.543108	5624	feet	2	Granite Basin Rd, nr. Prescott	Yavapai	AZ	USA	12	10	2012	Tim Cota	AUMNH
APH_1611	Aphonopelma	marxi	M	34.613078	-112.543108	5624	feet	2	Granite Basin Rd, nr. Prescott	Yavapai	AZ	USA	12	10	2012	Tim Cota	AUMNH
APH_2047	Aphonopelma	marxi	M	36.054444	-112.140111	2097	meters	5	Grand Canyon Village	Coconino	AZ	USA	15	9	1939	W.H. Behle	AMNH
APH_2049	Aphonopelma	marxi	M	35.342816	-111.737946	2594	meters	6	W. side of San Francisco Mountain (near Sugarloaf Mtn)	Coconino	AZ	USA	4	10	1970	R.H. Russell	AMNH
APH_2050	Aphonopelma	marxi	M	36.5850096	-107.2461544	2056	meters	5	Valencia Canyon, Carson National Forest	Rio Arriba	NM	USA	25	10	1963	William A. Shean	AMNH
APH_2051	Aphonopelma	marxi	M	36.585467	-106.725334	2079	meters	5	Chama Canyon Road, 8 miles west of Hwy 84	Rio Arriba	NM	USA	6	10	1963	William A. Shean	AMNH
APH_2052	Aphonopelma	marxi	M	36.5850096	-107.2461544	2056	meters	5	Valencia Canyon, Carson National Forest	Rio Arriba	NM	USA	26	10	1963	William A. Shean	AMNH
APH_2053	Aphonopelma	marxi	M	34.435921	-110.599701	2004	meters	5	Heber	Navajo	AZ	USA	18	10	1950	G.M. Bradt	AMNH
APH_2054	Aphonopelma	marxi	M	35.246593	-111.746956	2344	meters	5	Disc Cave	Coconino	AZ	USA	1	11	1953	R. deSaussure	AMNH
APH_2320	Aphonopelma	marxi	1M/1F	35.768636	-106.692258	1891	meters	5	Jemez Springs	Sandoval	NM	USA				Gertsch	AMNH
APH_2502	Aphonopelma	marxi	M	34.915288	-111.470848	2171	meters	5	West of Mormon Lake on road	Coconino	AZ	USA	9	10	1978	W. S and BBS	AMNH
APH_2512	Aphonopelma	marxi	M	35.108374	-111.722211	2109	meters	5	near entrance to Lindbergh Spring on Highway 89A-a few miles south of Flagstaff	Coconino	AZ	USA	28	9	1977	B. and M. W. Sanderson	AMNH
APH_2514	Aphonopelma	marxi	M	35.237379	-111.465593	1935	meters	5	1 mile north of Cosimo and east of Flagstaff	Coconimo	AZ	USA	1	11	1978	B. and M. W. Sanderson	AMNH
APH_2515	Aphonopelma	marxi	M	35.241395	-111.555125	2080	meters	6	Northeast of Flagstaff in pine-oak forest	Coconimo	AZ	USA	24	9	1977	B. and M.W. Sanderson	AMNH
APH_2516	Aphonopelma	marxi	M	35.132647	-111.612736	2095	meters	5	FH-3 (Lake Mary Road) south of Flagstaff	Coconimo	AZ	USA	4	10	1977	B. and M.W. Sanderson	AMNH
APH_2517	Aphonopelma	marxi	M	35.244791	-111.564394	2106	meters	6	Northeast of Flagstaff in pine-oak forest	Coconimo	AZ	USA	10	10	1977	B. and M.W. Sanderson	AMNH
APH_2518	Aphonopelma	marxi	M	34.997156	-111.453915	2187	meters	5	On road north of Mormon Lake	Coconimo	AZ	USA	9	10	1978	B. and M.W. Sanderson	AMNH
APH_2519	Aphonopelma	marxi	M	35.304918	-111.20856	1667	meters	5	Leupp Road (510) east of Flagstaff toward Doney Peak	Coconimo	AZ	USA	5	10	1977	B. Sanderson	AMNH
APH_2520	Aphonopelma	marxi	M	35.010414	-111.738008	1703	meters	5	5 miles south of Lindbergh Spt. And south of Flagstaff on 89A	Coconimo	AZ	USA	19	10	1977	B. and M.W. Sanderson	AMNH
APH_2522	Aphonopelma	marxi	M	36.091658	-112.131436	1118	meters	7	Grand Canyon-river side	Coconimo	AZ	USA	25	10	1982	V. Roth	AMNH
APH_2523	Aphonopelma	marxi	M	34.914247	-111.640255	1983	meters	5	Schnebly Hill Road northeast of Sedona in pines north Highway 17	Coconimo	AZ	USA	21	10	1976	M.W. Sanderson	AMNH
APH_2530	Aphonopelma	marxi	M	35.238083	-111.42633	1892	meters	5	Northeast of Flagstaff about 1/4 mile east of Highway 89A on Leupp Road	Coconimo	AZ	USA	30	9	1977	F. B. and M.W. Sanderson	AMNH
APH_2536	Aphonopelma	marxi	M	35.06553	-111.506179	2086	meters	5	on FH-3, 5 miles south of Upper Lake Mary dam	Coconino	AZ	USA	9	11	1978	B. and M.W. Sanderson	AMNH
APH_2537	Aphonopelma	marxi	M	35.095012	-111.544621	2092	meters	5	on FH-3, 4 miles north of Upper Lake Mary dam	Coconino	AZ	USA	9	11	1978	B. and M.W Sanderson	AMNH
APH_2538	Aphonopelma	marxi	M	34.867375	-111.746206	1370	meters	5	Schnebly Hill Road	Coconino	AZ	USA	27	11	1978	B. and M.W. Sanderson	AMNH
APH_2541	Aphonopelma	marxi	M	35.254193	-111.566811	2135	meters	6	Northeast of Flagstaff in pine-oak forest	Coconino	AZ	USA	4	11	1977	Mary Lou Olivier	AMNH
APH_2542	Aphonopelma	marxi	M	35.032127	-111.453127	2100	meters	5	on FH-3, near Upper Lake Mary	Coconino	AZ	USA	9	11	1978	B. and M.W. Sanderson	AMNH
APH_2544	Aphonopelma	marxi	M	34.937277	-111.48767	2194	meters	5	on road west of Mormon Lake	Coconino	AZ	USA	9	11	1978	B. and M.W. Sanderson	AMNH
APH_2545	Aphonopelma	marxi	M	35.270113	-111.545071	2052	meters	5	8 miles north of Flagstaff on 89A	Coconino	AZ	USA	5	11	1977	B. and M.W. Sanderson	AMNH
APH_2546	Aphonopelma	marxi	M	34.897979	-111.438392	2228	meters	5	on FH-3, 1/2 mile south of curve to Mormon Lake Village	Coconino	AZ	USA	9	11	1978	B. and M.W. Sanderson	AMNH
APH_2547	Aphonopelma	marxi	M	35.137983	-111.644481	2124	meters	5	south of Flagstaff on FH-3 (Lake Mary Road)	Coconino	AZ	USA	4	11	1977	B. and M.W. Sanderson	AMNH
APH_2556	Aphonopelma	marxi	M	35.286659	-111.537408	2050	meters	5	3.5 miles north of Flagstaff on 89A, then 1 mile northeast on Land Fill road	Coconino	AZ	USA	21	10	1977	M. W. Sanderson	AMNH
APH_2557	Aphonopelma	marxi	M	35.318653	-111.250668	1709	meters	5	northeast of Flagstaff on Leupp road between 89A and Lindsey Road	Coconino	AZ	USA	4	10	1977	B. and M. W. Sanderson	AMNH
APH_2558	Aphonopelma	marxi	M	35.286052	-111.534536	2054	meters	5	6 miles north of Flagstaff-east of Highway 89A	Coconino	AZ	USA	4	10	1977	B. and M.W. Sanderson	AMNH
APH_2559	Aphonopelma	marxi	M	35.291744	-111.487715	2011	meters	6	Ponderosa pine-oak forest northeast of Flagstaff	Coconino	AZ	USA	10	10	1978	B. and M.W. Sanderson	AMNH
APH_2560	Aphonopelma	marxi	M	35.078386	-111.529309	2086	meters	5	on FH-3, 0.5 miles south of Upper Lake Mary dam	Coconino	AZ	USA	9	10	1978	B. and M. W. Sanderson	AMNH
APH_2561	Aphonopelma	marxi	M	35.022747	-111.452029	2106	meters	5	on FH-3, east of Upper Lake Mary, north of Mormon Lake Village	Coconino	AZ	USA	12	11	1977	B. and M. W. Sanderson	AMNH
APH_2562	Aphonopelma	marxi	M	35.23797	-111.426361	1892	meters	5	Leupp Road (510) west of Doney Park	Coconino	AZ	USA	9	10	1977	B. and M. W. Sanderson	AMNH
APH_2563	Aphonopelma	marxi	M	35.048834	-111.456544	2091	meters	5	east side of Upper Lake Mary	Coconino	AZ	USA	9	10	1978	B. and M. W. Sanderson	AMNH
APH_2564	Aphonopelma	marxi	M	36.090969	-112.128235	1120	meters	7	Grand Canyon-Colorado river side	Coconino	AZ	USA	23	10	1982	V. Roth	AMNH
APH_2565	Aphonopelma	marxi	M	34.901168	-111.444089	2205	meters	5	on road to Mormon Lake Village-west of FH-3	Coconino	AZ	USA	9	10	1978	B. and M. W. Sanderson	AMNH
APH_2566	Aphonopelma	marxi	M	34.858355	-111.437038	2253	meters	5	on FH-3, 13.5 miles north of Highway 87	Coconino	AZ	USA	31	10	1978	B. and M. W. Sanderson	AMNH
APH_2568	Aphonopelma	marxi	M	35.21067	-111.633677	2161	meters	5	on road north of Flagstaff near Buffalo Park	Coconino	AZ	USA	4	10	1977	M. W. Sanderson	AMNH
APH_2569	Aphonopelma	marxi	M	35.299775	-111.028763	1453	meters	5	Leupp Road east of Flagstaff, 4 miles west of turnoff to Leupp	Coconino	AZ	USA	8	10	1977	B. and M. W. Sanderson	AMNH
APH_2570	Aphonopelma	marxi	M	35.022753	-111.45209	2107	meters	5	on FH-3, east of Upper Lake Mary, north of Mormon Lake Village	Coconino	AZ	USA	12	11	1977	B. and M. W. Sanderson	AMNH
APH_2571	Aphonopelma	marxi	M	35.237966	-111.42633	1896	meters	5	Leupp Road (510) west of Doney Park	Coconino	AZ	USA	9	10	1977	B. Sanderson	AMNH
APH_2572	Aphonopelma	marxi	M	35.241864	-111.553488	2076	meters	5	Northeast of Flagstaff on Lindsey Road off of Leupp Road	Coconino	AZ	USA	28	9	1977	Palmer Child	AMNH
APH_2573	Aphonopelma	marxi	M	34.994615	-111.737614	1659	meters	5	Oak Creek Canyon- 3 miles south of Pine Flat campground	Coconino	AZ	USA	9	10	1977	B. and M. W. Sanderson	AMNH
APH_2574	Aphonopelma	marxi	M	34.944142	-111.752462	1507	meters	5	Oak Creek Canyon at Slide Rock	Coconino	AZ	USA	7	10	1977	B. and M. W. Sanderson	AMNH
APH_2575	Aphonopelma	marxi	M	33.32663	-108.334031	2378	meters	6	Gila National Forest	Grant	NM	USA	20	8	1975	Riectert	AMNH
APH_2576	Aphonopelma	marxi	M	35.711279	-109.542049	1950	meters	5	Ganada	Apache	AZ	USA	5	10	1962	Charles Supplee	AMNH
APH_2592	Aphonopelma	marxi	M	36.090161	-112.123683	1079	meters	7	Grand Canyon	Coconino	AZ	USA	3	10	1935		AMNH
APH_2604	Aphonopelma	marxi	M	38.24624	-108.545593	1780	meters	5	Nucla on highway	Montrose	CO	USA	8	10	1964	L. Anderson	AMNH
APH_2621	Aphonopelma	marxi	M	33.034779	-108.184903	1807	meters	5	Meadow Creek	Grant	NM	USA	16	10	1978	MHM	AMNH
APH_2634	Aphonopelma	marxi	M	32.959081	-108.178035	2165	meters	5	Meadow Creek	Grant	NM	USA	4	12	1977	M. H. Muma	AMNH
AUMS_2207	Aphonopelma	marxi	F	34.468075	-112.514445	5884	feet	7	Ranger Station, Bradshaw Mountains	Yavapai	AZ	USA	18	9	1992	Tom Prentice	AUMNH
AUMS_2249	Aphonopelma	marxi	F	34.152809	-112.273775	6192	feet	6	Bradshaw Mountains, Coal Camp Spring	Yavapai	AZ	USA	19	9	1992	Tom Prentice	AUMNH
AUMS_2266	Aphonopelma	marxi	F	35.975297	-111.94644	7124	feet	6	S rim of Grand Canyon, BLM road between Grandview and Moran Points	Coconino	AZ	USA	21	9	1989	Thomas R. Prentice	AUMNH
AUMS_2268	Aphonopelma	marxi	F	34.223851	-112.319382	6074	feet	6	Bradshaw Mountains, above Crown King at elevation 6070 ft.	Yavapai	AZ	USA	22	9	1990	Thomas R. Prentice	AUMNH
AUMS_2269	Aphonopelma	marxi	M	35.594031	-112.000933	6280	feet	5	Highway 180, 1.6 miles E of marker 258 at elevation 6280 ft.	Coconino	AZ	USA	17	10	1998	Thomas R. Prentice	AUMNH
AUMS_2270	Aphonopelma	marxi	M	36.006329	-112.03996	7160	feet	5	Grand Canyon, S rim; 5.5 miles E of Hwy 64/180 off Hwy 64, Elev 7160 ft.	Coconino	AZ	USA	7	10	1995	Thomas R. Prentice	AUMNH
AUMS_2271	Aphonopelma	marxi	M	35.59363	-112.000625	6280	feet	4	Highway 180, 0.1 miles E of marker 258 at elevation 6280 ft.	Coconino	AZ	USA	17	10	1998	Tom Prentice	AUMNH
AUMS_2273	Aphonopelma	marxi	M	35.090485	-111.53677	6842	feet	4	Upper Lake Mary, Lake Mary Road- 0.2 miles S of Marshall Lake Road	Coconino	AZ	USA	22	10	1995	Thomas R. Prentice	AUMNH
AUMS_2274	Aphonopelma	marxi	M	34.808426	-111.598321	6463	feet	5	E of junction of I-17 and Rocky Park Road	Coconino	AZ	USA		12	1991	Chuck Kristensen	AUMNH
AUMS_2275	Aphonopelma	marxi	M	35.27411	-112.157105	6933	feet	4	Kaibab Lake, 0.5 miles W of Hwy 64, 0.75 miles N of I-40	Coconino	AZ	USA	22	10	1999	Tom Prentice	AUMNH
AUMS_2276	Aphonopelma	marxi	M	35.05728	-111.471341	6840	feet	4	Upper Lake Mary, Lake Mary Road- 2 miles S of boat landing	Coconino	AZ	USA	8	10	1995	Thomas R. Prentice	AUMNH
AUMS_2277	Aphonopelma	marxi	M	35.089915	-111.535904	6845	feet	4	Upper Lake Mary, Lake Mary Road- 0.25 miles S of Marshall Lake Road	Coconino	AZ	USA	22	10	1995	T. R. Prentice	AUMNH
AUMS_2279	Aphonopelma	marxi	M	35.967188	-112.115484	6701	feet	4	Tusayan, 0.7 miles E of Hwy 64/180 on FR302	Coconino	AZ	USA	21	10	1999	Tom Prentice	AUMNH
AUMS_2280	Aphonopelma	marxi	M	35.094464	-111.542495	6840	feet	4	Lower Lake Mary, Lake Mary Rd., 0.75-1 mile N of dividing dam	Coconino	AZ	USA	8	10	1995	Thomas R. Prentice	AUMNH
AUMS_2281	Aphonopelma	marxi	M	34.210431	-112.336055	5721	feet	6	Crown King by Ranger Station	Yavapai	AZ	USA	25	10	1992	Fred Jenson	AUMNH
AUMS_2282	Aphonopelma	marxi	M	35.08059	-111.5309	6826	feet	6	Lower Lake Mary, Lake Mary Rd., S of dividing dam	Coconino	AZ	USA	22	10	1995	Thomas R. Prentice	AUMNH
AUMS_2283	Aphonopelma	marxi	M	35.954709	-112.091883	6754	feet	4	Tusayan, 2.1 miles E of Hwy 64/180 on FR302	Coconino	AZ	USA	6	10	1996	Tom Prentice	AUMNH
AUMS_2284	Aphonopelma	marxi	F	35.930788	-112.056647	6812	feet	4	Tusayan, campsite ~5 miles E of town	Coconino	AZ	USA	5	10	1996	T. R. Prentice	AUMNH
AUMS_2286	Aphonopelma	marxi	M	35.980154	-112.121266	6660	feet	5	Tusayan, campsite 1/2 mile N	Coconino	AZ	USA	6	10	1996	Tom Prentice	AUMNH
AUMS_2287	Aphonopelma	marxi	M	35.091094	-111.537465	6850	feet	4	Upper Lake Mary, Lake Mary Road- 0.2 miles S of Marshall Lake Road	Coconino	AZ	USA	22	10	1995	Thomas R. Prentice	AUMNH
AUMS_2288	Aphonopelma	marxi	M	36.005413	-112.046599	7258	feet	4	S Rim of Grand Canyon, 4.2 miles E of Hwy 180, ?, and Ring Rd junction	Coconino	AZ	USA	5	10	1996	Tom Prentice	AUMNH
AUMS_2289	Aphonopelma	marxi	M	35.072195	-111.522194	6847	feet	4	Upper Lake Mary, Lake Mary Road- directly across rd. L.M. boat landing	Coconino	AZ	USA	22	10	1995	T. R. Prentice	AUMNH
AUMS_2290	Aphonopelma	marxi	M	35.089864	-111.53613	6837	feet	4	Upper Lake Mary, Lake Mary Road- 0.25 miles S of Marshall Lake Road	Coconino	AZ	USA	22	10	1995	T. R. Prentice	AUMNH
AUMS_2291	Aphonopelma	marxi	M	35.996859	-112.032781	7295	feet	5	Grand Canyon, S. Rim ~5.7 E of Hwy 64/180 jct	Coconino	AZ	USA	6	10	1996	Tom Prentice	AUMNH
AUMS_2292	Aphonopelma	marxi	M	35.963569	-112.106672	6729	feet	4	Tusayan, Hwy 180/64, 1.2 miles E of Tusayan on Rd. 302	Coconino	AZ	USA	7	10	1995	Thomas R. Prentice	AUMNH
AUMS_2389	Aphonopelma	marxi	M	34.156773	-112.316443	6703	feet	6	Bradshaw Mountains, Lane Mtn. area, eastern slope - power line	Yavapai	AZ	USA	21	9	1990	Thomas R. Prentice	AUMNH
AUMS_2392	Aphonopelma	marxi	M	35.926944	-112.048164	6840	feet	5	Tusayan - jct. rd. 302 and rd. to campsite	Coconino	AZ	USA	21	10	1999	Tom Prentice	AUMNH
AUMS_2393	Aphonopelma	marxi	M	35.993894	-112.02127	7370	feet	4	Grand Canyon, S. Rim - 7.7 E of Hwy 64/180 jct off Hwy 64	Coconino	AZ	USA	6	10	1996	Tom Prentice	AUMNH
AUMS_2466	Aphonopelma	marxi	M	35.070238	-111.520417	6843	feet	5	Upper Lake Mary, Lake Mary Road, just S of northern L. M. boat landing	Coconino	AZ	USA	8	10	1995	T. R. Prentice	AUMNH
AUMS_2522	Aphonopelma	marxi	M	34.499381	-112.480383	5801	feet	4	2.1 miles of junction Copper Basin Rd./ 89a S along Hwy 89, elevation 5800 ft.	Yavapai	AZ	USA	17	11	1987	F. C. Baptista	AUMNH
AUMS_2618	Aphonopelma	marxi	F	35.9315	-112.076389	6805	feet	4	Tusayan, ~4.6 miles SE on Rd 302, ~1 mile W off 302 on dirt road by campsite	Coconino	AZ	USA	13	10	2001	T. R. Prentice	AUMNH
AUMS_2623	Aphonopelma	marxi	M	33.319389	-106.457434	4853	feet	8	Wendell		NM	USA			2009		AUMNH
AUMS_2632	Aphonopelma	marxi	M	37.7661	-108.905939	6861	feet	5	Dove Creek	Dolores	CO	USA	8	10	2002	Dessie Watson and La Veta Martin	AUMNH
AUMS_2634	Aphonopelma	marxi	2M	34.20685	-112.341377	5882	feet	5	Crown King, by ranger station	Yavapai	AZ	USA	24	10	1992	Fred Jenson	AUMNH
AUMS_2640	Aphonopelma	marxi	M	37.7661	-108.905939	6854	feet	5	Dove Creek	Dolores	CO	USA	28	10	2001	Emullest	AUMNH
AUMS_2656	Aphonopelma	marxi	M	37.759818	-108.902814	6803	feet	5	Dove Creek, along Dove Creek	Dolores	CO	USA	9	10	2002	Jeff Martinez and Buddy Banks	AUMNH
AUMS_2657	Aphonopelma	marxi	M	37.7661	-108.905939	6854	feet	5	Dove Creek	Dolores	CO	USA	4	10	2002	E & R Summers	AUMNH
AUMS_2658	Aphonopelma	marxi	M	37.7661	-108.905939	6854	feet	5	Dove Creek	Dolores	CO	USA	30	9	2002	E & J Crawford	AUMNH
AUMS_2659	Aphonopelma	marxi	F	35.043271	-111.465698	6860	feet	5	Upper Lake Mary, S end of lake (Tusayan)	Coconino	AZ	USA	17	10	1998	Tom Prentice	AUMNH
AUMS_2661	Aphonopelma	marxi	M	37.7661	-108.905939	6854	feet	5	Dove Creek	Dolores	CO	USA	25	10	2001	Jake Holley (?)	AUMNH
AUMS_2662	Aphonopelma	marxi	M	37.7661	-108.905939	6854	feet	5	Dove Creek	Dolores	CO	USA					AUMNH
AUMS_2663	Aphonopelma	marxi	M	37.7661	-108.905939	6854	feet	5	Dove Creek	Dolores	CO	USA	7	10	2001		AUMNH
AUMS_2665	Aphonopelma	marxi	M	37.7661	-108.905939	6854	feet	5	Dove Creek	Dolores	CO	USA	9	10	2002	J. Fury (?)	AUMNH
AUMS_2666	Aphonopelma	marxi	M	37.7661	-108.905939	6854	feet	5	Dove Creek	Dolores	CO	USA	28	10	2001	Glenda Holley	AUMNH
AUMS_3276	Aphonopelma	marxi	M	34.206888	-112.34151	5885	feet	5	Crown King ranger station, elevation 5884 ft.	Yavapai	AZ	USA	19	10	1992	Fred Jenson	AUMNH
AUMS_3287	Aphonopelma	marxi	F	34.206897	-112.341484	5885	feet	5	Crown King ranger station, elevation 5884 ft.	Yavapai	AZ	USA	18	9	1992		AUMNH
AUMS_3290	Aphonopelma	marxi	M	36.050233	-112.067007	6033	feet	4	Hwy 64, ~1.5 miles S of Hwy 64 and 180 junction, elevation 6035 ft.	Coconino	AZ	USA	18	10	1998	T. R. Prentice	AUMNH
AUMS_3292	Aphonopelma	marxi	M	35.067884	-111.513956	6851	feet	4	Upper Lake Mary, Lake Mary Road, 0.5 miles S of northern boat landing	Coconino	AZ	USA	8	10	1995	T. R. Prentice	AUMNH
AUMS_3294	Aphonopelma	marxi	F	34.41407	-112.403407	7480	feet	6	Bradshaw Mountains	Yavapai	AZ	USA					AUMNH
AUMS_3350	Aphonopelma	marxi	M	35.33044	-111.52799	6801	feet	6	NE Flagstaff in Ponderosa pine-oak forest	Coconino	AZ	USA	5	10	1978	Mary Lou Olivier	AUMNH
APH_0031	Aphonopelma	moderatum	M	26.59031	-99.15428	306	feet	1	Falcon State Park	Zapata	TX	USA	15	3	2005	Brent E. Hendrixson	AUMNH
APH_0054	Aphonopelma	moderatum	F	28.69567	-100.39303	833	feet	1	4.6 mi ESE Eagle Pass (jct US-57) on US-277	Maverick	TX	USA	17	7	2006	Brent E. Hendrixson	AUMNH
APH_0057	Aphonopelma	moderatum	F	28.69567	-100.39303	833	feet	1	4.6 mi ESE Eagle Pass (jct US-57) on US-277	Maverick	TX	USA	17	7	2006	Brent E. Hendrixson	AUMNH
APH_0149	Aphonopelma	moderatum	F	28.69567	-100.39303	833	feet	1	4.6 mi ESE Eagle Pass (jct US-57) on US-277	Maverick	TX	USA	17	7	2006	Brent E. Hendrixson	AUMNH
APH_0464	Aphonopelma	moderatum	juv	26.289361	-98.593355	177	feet	1	3.2 mi E FM-2360 on US-83	Starr	TX	USA	10	4	2009	Brent E. Hendrixson	AUMNH
APH_0465	Aphonopelma	moderatum	juv	26.289361	-98.593355	177	feet	1	3.2 mi E FM-2360 on US-83	Starr	TX	USA	10	4	2009	Brent E. Hendrixson	AUMNH
APH_0466	Aphonopelma	moderatum	juv	27.025086	-99.411585	364	feet	1	2.0 mi SE FM-3169 on US-83	Zapata	TX	USA	10	4	2009	Brent E. Hendrixson	AUMNH
APH_0467	Aphonopelma	moderatum	juv	27.561599	-99.390339	467	feet	1	4.3 mi E Loop-20 on US-59 at Los Tios Creek	Webb	TX	USA	11	4	2009	Brent E. Hendrixson	AUMNH
APH_0468	Aphonopelma	moderatum	juv	27.561599	-99.390339	467	feet	1	4.3 mi E Loop-20 on US-59 at Los Tios Creek	Webb	TX	USA	11	4	2009	Brent E. Hendrixson	AUMNH
APH_0469	Aphonopelma	moderatum	juv	27.561599	-99.390339	467	feet	1	4.3 mi E Loop-20 on US-59 at Los Tios Creek	Webb	TX	USA	11	4	2009	Brent E. Hendrixson	AUMNH
APH_0470	Aphonopelma	moderatum	juv	27.561599	-99.390339	467	feet	1	4.3 mi E Loop-20 on US-59 at Los Tios Creek	Webb	TX	USA	11	4	2009	Brent E. Hendrixson	AUMNH
APH_0471	Aphonopelma	moderatum	juv	28.375443	-99.64811	566	feet	1	Picnic area ~3 mi NW Catarina on US-83	Dimmit	TX	USA	11	4	2009	Brent E. Hendrixson	AUMNH
APH_0472	Aphonopelma	moderatum	juv	28.375443	-99.64811	566	feet	1	Picnic area ~3 mi NW Catarina on US-83	Dimmit	TX	USA	11	4	2009	Brent E. Hendrixson	AUMNH
APH_0474	Aphonopelma	moderatum	juv	29.280556	-100.323946	1074	feet	1	Picnic area, 7.9 mi W FM-1572 on US-90	Kinney	TX	USA	11	4	2009	Brent E. Hendrixson	AUMNH
APH_0475	Aphonopelma	moderatum	juv	29.280556	-100.323946	1074	feet	1	Picnic area, 7.9 mi W FM-1572 on US-90	Kinney	TX	USA	11	4	2009	Brent E. Hendrixson	AUMNH
APH_0532	Aphonopelma	moderatum	F	29.070874	-99.842183	844	feet	1	just S of Rest Area nr. Nueces River	Zavala	TX	USA	3	6	2009	Brent E. Hendrixson, Courtney Dugas, Sloan Click	AUMNH
APH_0533	Aphonopelma	moderatum	M	29.070874	-99.842183	844	feet	1	just S of Rest Area nr. Nueces River	Zavala	TX	USA	3	6	2009	Brent E. Hendrixson, Courtney Dugas, Sloan Click	AUMNH
APH_0534	Aphonopelma	moderatum	juv	29.469723	-100.950532	1127	feet	1	Lake Amistad Rec Area, Spur 454	Val Verde	TX	USA	4	6	2009	Brent E. Hendrixson, Courtney Dugas, Sloan Click	AUMNH
APH_0535	Aphonopelma	moderatum	F	29.685451	-101.170515	1565	feet	2	Comstock Cemetery	Val Verde	TX	USA	4	6	2009	Brent E. Hendrixson, Courtney Dugas, Sloan Click	AUMNH
APH_0877	Aphonopelma	moderatum	F	29.4704	-100.952283	1112	feet	5	Del Rio - Lake Amistad	Val Verde	TX	USA		7	2008	Chris Hamilton	AUMNH
APH_0890	Aphonopelma	moderatum	M	26.574767	-99.128433	370	feet	5	Falcon Resevoir	Starr	TX	USA			2006	Dave Moellendorf	AUMNH
APH_0891	Aphonopelma	moderatum	F	29.685333	-101.170783	1550	feet	1	Comstock	Val Verde	TX	USA	15	7	2008	Chris Hamilton	AUMNH
APH_0892	Aphonopelma	moderatum	F	29.561667	-101.03155	1149	feet	1	Del Rio - Lake Amistad	Val Verde	TX	USA	15	7	2008	Chris Hamilton	AUMNH
APH_0893	Aphonopelma	moderatum	M	29.685067	-101.171283	1580	feet	1	Comstock	Val Verde	TX	USA	15	7	2008	Chris Hamilton	AUMNH
APH_0894	Aphonopelma	moderatum	F	29.685483	-101.171217	1576	feet	1	Comstock	Val Verde	TX	USA	15	7	2008	Chris Hamilton	AUMNH
APH_0929	Aphonopelma	moderatum	M	29.56805	-101.0745	1293	feet	5	Del Rio - Hywy 90 W of Lake Amistad	Val Verde	TX	USA			2006	Dave Moellendorf	AUMNH
APH_0930	Aphonopelma	moderatum	M	29.067017	-99.84935	783	feet	5	Uvalde, near Nueces River	Uvalde	TX	USA			2006	Dave Moellendorf	AUMNH
APH_0956	Aphonopelma	moderatum	M	29.208755	-99.914136	912	feet	6	near Uvalde	Zavala	TX	USA	4	11	2006	Dave Moellendorf	AUMNH
APH_1118	Aphonopelma	moderatum	juv	28.123878	-98.59089	389	feet	1	0.7 mi S FM-624 on TX-16	McMullen	TX	USA	14	3	2010	Brent E. Hendrixson, Gerri Wilson, Thomas Martin	AUMNH
APH_1119	Aphonopelma	moderatum	juv	28.123878	-98.59089	389	feet	1	0.7 mi S FM-624 on TX-16	McMullen	TX	USA	14	3	2010	Brent E. Hendrixson, Gerri Wilson, Thomas Martin	AUMNH
APH_1120	Aphonopelma	moderatum	juv	28.123878	-98.59089	389	feet	1	0.7 mi S FM-624 on TX-16	McMullen	TX	USA	14	3	2010	Brent E. Hendrixson, Gerri Wilson, Thomas Martin	AUMNH
APH_1121	Aphonopelma	moderatum	juv	28.123878	-98.59089	389	feet	1	0.7 mi S FM-624 on TX-16	McMullen	TX	USA	14	3	2010	Brent E. Hendrixson, Gerri Wilson, Thomas Martin	AUMNH
APH_1122	Aphonopelma	moderatum	juv	27.699808	-99.027114	562	feet	1	0.64 mi E FM-2895 on US-59	Webb	TX	USA	14	3	2010	Brent E. Hendrixson, Gerri Wilson, Thomas Martin	AUMNH
APH_1123	Aphonopelma	moderatum	juv	27.699808	-99.027114	562	feet	1	0.64 mi E FM-2895 on US-59	Webb	TX	USA	14	3	2010	Brent E. Hendrixson, Gerri Wilson, Thomas Martin	AUMNH
APH_1124	Aphonopelma	moderatum	juv	27.699808	-99.027114	562	feet	1	0.64 mi E FM-2895 on US-59	Webb	TX	USA	14	3	2010	Brent E. Hendrixson, Gerri Wilson, Thomas Martin	AUMNH
APH_1126	Aphonopelma	moderatum	juv	26.429482	-98.850094	279	feet	1	4.1 mi N US-83 on FM-3167	Starr	TX	USA	15	3	2010	Brent E. Hendrixson, Gerri Wilson, Thomas Martin	AUMNH
APH_1127	Aphonopelma	moderatum	juv	26.429482	-98.850094	279	feet	1	4.1 mi N US-83 on FM-3167	Starr	TX	USA	15	3	2010	Brent E. Hendrixson, Gerri Wilson, Thomas Martin	AUMNH
APH_1128	Aphonopelma	moderatum	juv	26.429482	-98.850094	279	feet	1	4.1 mi N US-83 on FM-3167	Starr	TX	USA	15	3	2010	Brent E. Hendrixson, Gerri Wilson, Thomas Martin	AUMNH
APH_1132	Aphonopelma	moderatum	juv	27.087044	-98.946036	594	feet	1	1.4 mi W FM-649 on TX-16	Jim Hogg	TX	USA	16	3	2010	Brent E. Hendrixson, Gerri Wilson, Thomas Martin	AUMNH
APH_1133	Aphonopelma	moderatum	juv	27.661125	-99.584458	562	feet	1	1.45 mi W FM-3338 on FM-1472	Webb	TX	USA	16	3	2010	Brent E. Hendrixson, Gerri Wilson, Thomas Martin	AUMNH
APH_1134	Aphonopelma	moderatum	juv	27.661125	-99.584458	562	feet	1	1.45 mi W FM-3338 on FM-1472	Webb	TX	USA	16	3	2010	Brent E. Hendrixson, Gerri Wilson, Thomas Martin	AUMNH
APH_1135	Aphonopelma	moderatum	juv	27.838017	-99.832079	531	feet	1	7.35 mi NW Mines Rd on FM-1472	Webb	TX	USA	16	3	2010	Brent E. Hendrixson, Gerri Wilson, Thomas Martin	AUMNH
APH_1136	Aphonopelma	moderatum	juv	27.838017	-99.832079	531	feet	1	7.35 mi NW Mines Rd on FM-1472	Webb	TX	USA	16	3	2010	Brent E. Hendrixson, Gerri Wilson, Thomas Martin	AUMNH
APH_1137	Aphonopelma	moderatum	juv	27.838017	-99.832079	531	feet	1	7.35 mi NW Mines Rd on FM-1472	Webb	TX	USA	16	3	2010	Brent E. Hendrixson, Gerri Wilson, Thomas Martin	AUMNH
APH_1138	Aphonopelma	moderatum	juv	28.100947	-99.993316	615	feet	1	10.15 mi SE Maverick County Line on Eagle Pass Rd	Webb	TX	USA	16	3	2010	Brent E. Hendrixson, Gerri Wilson, Thomas Martin	AUMNH
APH_1139	Aphonopelma	moderatum	juv	28.100947	-99.993316	615	feet	1	10.15 mi SE Maverick County Line on Eagle Pass Rd	Webb	TX	USA	16	3	2010	Brent E. Hendrixson, Gerri Wilson, Thomas Martin	AUMNH
APH_1140	Aphonopelma	moderatum	juv	28.303931	-100.219328	775	feet	1	11.1 mi N Webb County Line on FM-1021	Maverick	TX	USA	16	3	2010	Brent E. Hendrixson, Gerri Wilson, Thomas Martin	AUMNH
APH_1141	Aphonopelma	moderatum	juv	28.303931	-100.219328	775	feet	1	11.1 mi N Webb County Line on FM-1021	Maverick	TX	USA	16	3	2010	Brent E. Hendrixson, Gerri Wilson, Thomas Martin	AUMNH
APH_1142	Aphonopelma	moderatum	juv	28.303931	-100.219328	775	feet	1	11.1 mi N Webb County Line on FM-1021	Maverick	TX	USA	16	3	2010	Brent E. Hendrixson, Gerri Wilson, Thomas Martin	AUMNH
APH_1143	Aphonopelma	moderatum	juv	28.572348	-100.347434	751	feet	1	5.2 mi N FM-2644 on FM-1021	Maverick	TX	USA	16	3	2010	Brent E. Hendrixson, Gerri Wilson, Thomas Martin	AUMNH
APH_1144	Aphonopelma	moderatum	juv	28.572348	-100.347434	751	feet	1	5.2 mi N FM-2644 on FM-1021	Maverick	TX	USA	16	3	2010	Brent E. Hendrixson, Gerri Wilson, Thomas Martin	AUMNH
APH_1145	Aphonopelma	moderatum	juv	28.572348	-100.347434	751	feet	1	5.2 mi N FM-2644 on FM-1021	Maverick	TX	USA	16	3	2010	Brent E. Hendrixson, Gerri Wilson, Thomas Martin	AUMNH
APH_1146	Aphonopelma	moderatum	juv	28.572348	-100.347434	751	feet	1	5.2 mi N FM-2644 on FM-1021	Maverick	TX	USA	16	3	2010	Brent E. Hendrixson, Gerri Wilson, Thomas Martin	AUMNH
APH_1147	Aphonopelma	moderatum	juv	28.928198	-100.262798	787	feet	1	9.0 mi NE US-57 on FM-481	Maverick	TX	USA	17	3	2010	Brent E. Hendrixson, Gerri Wilson, Thomas Martin	AUMNH
APH_1148	Aphonopelma	moderatum	juv	28.928198	-100.262798	787	feet	1	9.0 mi NE US-57 on FM-481	Maverick	TX	USA	17	3	2010	Brent E. Hendrixson, Gerri Wilson, Thomas Martin	AUMNH
APH_1151	Aphonopelma	moderatum	juv	29.054763	-100.087256	809	feet	1	1.5 mi E Maverick County Line on FM-481	Zavala	TX	USA	17	3	2010	Brent E. Hendrixson, Gerri Wilson, Thomas Martin	AUMNH
APH_1152	Aphonopelma	moderatum	juv	29.054763	-100.087256	809	feet	1	1.5 mi E Maverick County Line on FM-481	Zavala	TX	USA	17	3	2010	Brent E. Hendrixson, Gerri Wilson, Thomas Martin	AUMNH
APH_1153	Aphonopelma	moderatum	juv	29.095431	-99.961871	855	feet	1	1.93 mi NE Zavala County Line on FM-481	Uvalde	TX	USA	17	3	2010	Brent E. Hendrixson, Gerri Wilson, Thomas Martin	AUMNH
APH_1154	Aphonopelma	moderatum	juv	29.095431	-99.961871	855	feet	1	1.93 mi NE Zavala County Line on FM-481	Uvalde	TX	USA	17	3	2010	Brent E. Hendrixson, Gerri Wilson, Thomas Martin	AUMNH
APH_1155	Aphonopelma	moderatum	juv	29.095431	-99.961871	855	feet	1	1.93 mi NE Zavala County Line on FM-481	Uvalde	TX	USA	17	3	2010	Brent E. Hendrixson, Gerri Wilson, Thomas Martin	AUMNH
APH_1156	Aphonopelma	moderatum	juv	29.095431	-99.961871	855	feet	1	1.93 mi NE Zavala County Line on FM-481	Uvalde	TX	USA	17	3	2010	Brent E. Hendrixson, Gerri Wilson, Thomas Martin	AUMNH
APH_1157	Aphonopelma	moderatum	juv	29.21789	-100.260058	1002	feet	1	4.6 mi SW US-90 on FM-1572	Kinney	TX	USA	17	3	2010	Brent E. Hendrixson, Gerri Wilson, Thomas Martin	AUMNH
APH_1158	Aphonopelma	moderatum	juv	29.21789	-100.260058	1002	feet	1	4.6 mi SW US-90 on FM-1572	Kinney	TX	USA	17	3	2010	Brent E. Hendrixson, Gerri Wilson, Thomas Martin	AUMNH
APH_1159	Aphonopelma	moderatum	juv	29.21789	-100.260058	1002	feet	1	4.6 mi SW US-90 on FM-1572	Kinney	TX	USA	17	3	2010	Brent E. Hendrixson, Gerri Wilson, Thomas Martin	AUMNH
APH_1160	Aphonopelma	moderatum	juv	29.21789	-100.260058	1002	feet	1	4.6 mi SW US-90 on FM-1572	Kinney	TX	USA	17	3	2010	Brent E. Hendrixson, Gerri Wilson, Thomas Martin	AUMNH
APH_1161	Aphonopelma	moderatum	juv	29.020109	-100.569423	913	feet	1	4.55 mi S Kinney County Line on FM-1908	Maverick	TX	USA	17	3	2010	Brent E. Hendrixson, Gerri Wilson, Thomas Martin	AUMNH
APH_1162	Aphonopelma	moderatum	juv	29.020109	-100.569423	913	feet	1	4.55 mi S Kinney County Line on FM-1908	Maverick	TX	USA	17	3	2010	Brent E. Hendrixson, Gerri Wilson, Thomas Martin	AUMNH
APH_1163	Aphonopelma	moderatum	juv	29.17044	-100.673259	972	feet	1	0.59 mi E US-277 on FM-693	Kinney	TX	USA	17	3	2010	Brent E. Hendrixson, Gerri Wilson, Thomas Martin	AUMNH
APH_1168	Aphonopelma	moderatum	juv	29.511963	-100.907314	1135	feet	1	Amistad National Recreation Area, US-277 North Campground	Val Verde	TX	USA	17	3	2010	Brent E. Hendrixson, Gerri Wilson, Thomas Martin	AUMNH
APH_1169	Aphonopelma	moderatum	juv	29.511963	-100.907314	1135	feet	1	Amistad National Recreation Area, US-277 North Campground	Val Verde	TX	USA	17	3	2010	Brent E. Hendrixson, Gerri Wilson, Thomas Martin	AUMNH
APH_1170	Aphonopelma	moderatum	juv	29.511963	-100.907314	1135	feet	1	Amistad National Recreation Area, US-277 North Campground	Val Verde	TX	USA	17	3	2010	Brent E. Hendrixson, Gerri Wilson, Thomas Martin	AUMNH
APH_1276	Aphonopelma	moderatum	juv	26.52287	-98.69055	482	feet	1	0.4 mi SW Ranch Rd on FM-755	Starr	TX	USA	12	5	2011	Brent E. Hendrixson, Kate Hall, Austin Deskewies, Alexis Guice	AUMNH
APH_1283	Aphonopelma	moderatum	juv	27.80051	-99.46291	760	feet	1	3.6 mi NW I-35 on US-83	Webb	TX	USA	13	5	2011	Brent E. Hendrixson, Kate Hall, Austin Deskewies, Alexis Guice	AUMNH
APH_1284	Aphonopelma	moderatum	juv	27.80051	-99.46291	760	feet	1	3.6 mi NW I-35 on US-83	Webb	TX	USA	13	5	2011	Brent E. Hendrixson, Kate Hall, Austin Deskewies, Alexis Guice	AUMNH
APH_1286	Aphonopelma	moderatum	juv	29.6962	-101.32285	1400	feet	1	Seminole Canyon State Park, N of campground	Val Verde	TX	USA	13	5	2011	Brent E. Hendrixson, Kate Hall, Austin Deskewies, Alexis Guice	AUMNH
APH_1287	Aphonopelma	moderatum	juv	29.6962	-101.32285	1400	feet	1	Seminole Canyon State Park, N of campground	Val Verde	TX	USA	13	5	2011	Brent E. Hendrixson, Kate Hall, Austin Deskewies, Alexis Guice	AUMNH
APH_1290	Aphonopelma	moderatum	juv	29.81062	-101.56441	1325	feet	1	Langtry, along road that leads to dump	Val Verde	TX	USA	15	5	2011	Brent E. Hendrixson, Kate Hall, Austin Deskewies, Alexis Guice	AUMNH
APH_1291	Aphonopelma	moderatum	juv	29.59828	-101.06573	1380	feet	1	Lake Amistad Rec Area, Spur 406	Val Verde	TX	USA	15	5	2011	Brent E. Hendrixson, Kate Hall, Austin Deskewies, Alexis Guice	AUMNH
APH_1292	Aphonopelma	moderatum	M	29.51043	-100.90765	1125	feet	1	Lake Amistad Rec Area, US-277N campground	Val Verde	TX	USA	15	5	2011	Brent E. Hendrixson, Kate Hall, Austin Deskewies, Alexis Guice	AUMNH
APH_1445	Aphonopelma	moderatum	juv	29.4315	-100.908	1104	feet	2	Del Rio, ~0.3 mi N Hwy-90 on Hwy-377	Val Verde	TX	USA	31	1	2012	Stanley A. Schultz	AUMNH
APH_1446	Aphonopelma	moderatum	juv	29.4315	-100.908	1104	feet	2	Del Rio, ~0.3 mi N Hwy-90 on Hwy-377	Val Verde	TX	USA	31	1	2012	Stanley A. Schultz	AUMNH
APH_1447	Aphonopelma	moderatum	juv	29.25733	-100.75319	897	feet	2	~0.25 mi N Kinney County Line on Hwy-277	Val Verde	TX	USA	26	1	2012	Stanley A. Schultz	AUMNH
APH_1448	Aphonopelma	moderatum	juv	29.33578	-100.53469	1075	feet	2	7.8 mi W Hwy-131 on Hwy-90 (W of Brackettville)	Kinney	TX	USA	28	1	2012	Stanley A. Schultz	AUMNH
APH_1449	Aphonopelma	moderatum	juv	27.21819	-99.41825	339	feet	2	12.3 mi N FM-3169 (San Ygnacio) on Hwy-83	Zapata	TX	USA	21	1	2012	Stanley A. Schultz	AUMNH
APH_1450	Aphonopelma	moderatum	juv	27.75556	-99.43975	711	feet	2	nr. Jct. Hwy-83 & I-35	Webb	TX	USA	19	1	2012	Stanley A. Schultz	AUMNH
APH_1451	Aphonopelma	moderatum	juv	27.75556	-99.43975	711	feet	2	nr. Jct. Hwy-83 & I-35	Webb	TX	USA	19	1	2012	Stanley A. Schultz	AUMNH
APH_1452	Aphonopelma	moderatum	juv	28.67713	-100.32325	830	feet	2	off dirt road nr. Hwy-277	Maverick	TX	USA	24	1	2012	Stanley A. Schultz	AUMNH
APH_1453	Aphonopelma	moderatum	juv	28.67713	-100.32325	830	feet	2	off dirt road nr. Hwy-277	Maverick	TX	USA	24	1	2012	Stanley A. Schultz	AUMNH
APH_1454	Aphonopelma	moderatum	juv	27.5684	-99.36855	549	feet	2	roadside park, 5.7 mi E Loop-20 on Hwy-59	Webb	TX	USA	18	1	2012	Stanley A. Schultz	AUMNH
APH_1455	Aphonopelma	moderatum	juv	27.5684	-99.36855	549	feet	2	roadside park, 5.7 mi E Loop-20 on Hwy-59	Webb	TX	USA	18	1	2012	Stanley A. Schultz	AUMNH
APH_1456	Aphonopelma	moderatum	juv	29.25733	-100.75319	897	feet	2	~0.25 mi N Kinney County Line on Hwy-277	Val Verde	TX	USA	26	1	2012	Stanley A. Schultz	AUMNH
APH_1457	Aphonopelma	moderatum	juv	29.25733	-100.75319	897	feet	2	~0.25 mi N Kinney County Line on Hwy-277	Val Verde	TX	USA	26	1	2012	Stanley A. Schultz	AUMNH
APH_2208	Aphonopelma	moderatum	F	26.290053	-98.155073	28	meters	5	Edinberg	Hidalgo	TX	USA		12	1937	S. Mulaik	AMNH
APH_2319	Aphonopelma	moderatum	M	27.530614	-99.480215	138	meters	5	Laredo	Webb	TX	USA	10	3	1936	S. Mulaik	AMNH
APH_2321	Aphonopelma	moderatum	4M/1F	26.379787	-98.820305	49	meters	5	Rio Grande City	Starr	TX	USA	29	9	1939	S. Mulaik	AMNH
APH_2649	Aphonopelma	moderatum	juv	26.377617	-98.789218	46	meters	5	5 miles east of Rio Grande City	Starr	TX	USA	29	4	1939	D. Mulaik	AMNH
APH_0059	Aphonopelma	moderatum?	M	27.05626	-102.22681	3410	feet	1	nr. Cuatro cienegas, Sierra la Madera		Coahuila	MEX	20	7	2006	Kari McWest, Oscar Francke	AUMNH
APH_0925	Aphonopelma	moellendorfi	M	29.488717	-100.907633	1190	feet	5	N of Del Rio on Hwy 277	Val Verde	TX	USA			2006	Dave Moellendorf	AUMNH
APH_0928	Aphonopelma	moellendorfi	M	29.618868	-101.104385	1406	feet	5	Del Rio - Hywy 90 W of Lake Amistad	Val Verde	TX	USA			2006	Dave Moellendorf	AUMNH
APH_0938	Aphonopelma	moellendorfi	M	30.087551	-104.169588	4920	feet	6	Sierra Vieja Mountains, 13 miles west Valentine	Presidio	TX	USA			2006	Dave Moellendorf	AUMNH
APH_0948	Aphonopelma	moellendorfi	M	29.938343	-104.034011	3992	feet	6	Hwy 169	Presidio	TX	USA			2006	Dave Moellendorf	AUMNH
APH_0969	Aphonopelma	moellendorfi	M	30.723313	-104.669391	4127	feet	4	Sierra Vieja Mountains, 13 miles west Valentine	Presidio	TX	USA			2006	Dave Moellendorf	AUMNH
APH_3213	Aphonopelma	moellendorfi?	F	29.467347	-101.001303	1188	feet	1	under rock near stop sign at corner of Bayview Dr. and US90, west of Del Rio, next to Lake Amistad	Val Verde	TX	USA	4	5	2014	David Moellendorf	AUMNH
APH_0326	Aphonopelma	mojave	juv	35.26131	-117.75031	3287	feet	1	9.7 mi W US-395 on Randsburg-Mojave Rd (Osdick Rd becomes Randsburg-Mojave Rd)	Kern	CA	USA	7	5	2008	Brent E. Hendrixson, Zach Valois	AUMNH
APH_0327	Aphonopelma	mojave	juv	35.26131	-117.75031	3287	feet	1	9.7 mi W US-395 on Randsburg-Mojave Rd (Osdick Rd becomes Randsburg-Mojave Rd)	Kern	CA	USA	7	5	2008	Brent E. Hendrixson, Zach Valois	AUMNH
APH_0399	Aphonopelma	mojave	F	35.62323	-117.95274	3985	feet	1	SE of Walker's Pass, NE side of SR-178/Walker's Pass Rd	Kern	CA	USA	4	8	2008	Zach Valois	AUMNH
APH_0754	Aphonopelma	mojave	juv	35.469394	-117.65434	3482	feet	1	~8 mi NW San Bernardino County Line along Hwy-395	Kern	CA	USA	4	10	2009	Brent E. Hendrixson, Thomas Martin	AUMNH
APH_0755	Aphonopelma	mojave	juv	35.469394	-117.65434	3482	feet	1	~8 mi NW San Bernardino County Line along Hwy-395	Kern	CA	USA	4	10	2009	Brent E. Hendrixson, Thomas Martin	AUMNH
APH_1204	Aphonopelma	mojave	juv	35.462553	-117.971773	3199	feet	1	along power line road west of Hwy-14	Kern	CA	USA	31	7	2010	Brent E. Hendrixson, Brendon Barnes, Nate Davis	AUMNH
APH_1205	Aphonopelma	mojave	juv	35.462553	-117.971773	3199	feet	1	along power line road west of Hwy-14	Kern	CA	USA	31	7	2010	Brent E. Hendrixson, Brendon Barnes, Nate Davis	AUMNH
APH_1206	Aphonopelma	mojave	juv	35.462553	-117.971773	3199	feet	1	along power line road west of Hwy-14	Kern	CA	USA	31	7	2010	Brent E. Hendrixson, Brendon Barnes, Nate Davis	AUMNH
APH_1207	Aphonopelma	mojave	juv	35.462553	-117.971773	3199	feet	1	along power line road west of Hwy-14	Kern	CA	USA	31	7	2010	Brent E. Hendrixson, Brendon Barnes, Nate Davis	AUMNH
APH_1323	Aphonopelma	mojave	F	35.016745	-118.035457	2596	feet	1	~8.2 mi E Hwy-14 on Hwy-58	Kern	CA	USA	30	7	2011	Brent E. Hendrixson, Brendon Barnes, Nate Davis, Jake Storms	AUMNH
APH_1324	Aphonopelma	mojave	F	35.016745	-118.035457	2596	feet	1	~8.2 mi E Hwy-14 on Hwy-58	Kern	CA	USA	30	7	2011	Brent E. Hendrixson, Brendon Barnes, Nate Davis, Jake Storms	AUMNH
APH_1325	Aphonopelma	mojave	F	35.016745	-118.035457	2596	feet	1	~8.2 mi E Hwy-14 on Hwy-58	Kern	CA	USA	30	7	2011	Brent E. Hendrixson, Brendon Barnes, Nate Davis, Jake Storms	AUMNH
APH_1355	Aphonopelma	mojave	F	35.32137	-118.11149	2900	feet	5	Jawbone Canyon area	Kern	CA	USA	21	8	2011	Warren Burke	AUMNH
APH_1555	Aphonopelma	mojave	F	35.255317	-117.608121	3016	feet	1	0.25 mi E Hwy-395 on Cuddeback Rd	San Bernardino	CA	USA	25	10	2012	Brent E. Hendrixson	AUMNH
APH_1556	Aphonopelma	mojave	juv	35.255661	-117.608324	3018	feet	1	0.25 mi E Hwy-395 on Cuddeback Rd	San Bernardino	CA	USA	25	10	2012	Brent E. Hendrixson	AUMNH
APH_1558	Aphonopelma	mojave	F	35.253597	-117.615238	3013	feet	1	W of Hwy-395 along Twenty Mule Team Pkwy	San Bernardino	CA	USA	25	10	2012	Brent E. Hendrixson	AUMNH
APH_1559	Aphonopelma	mojave	M	35.252412	-117.618402	3016	feet	1	W of Hwy-395 along Twenty Mule Team Pkwy	San Bernardino	CA	USA	25	10	2012	Brent E. Hendrixson, Anette Pillau, Scott	AUMNH
APH_1560	Aphonopelma	mojave	F	35.253229	-117.621174	3036	feet	1	W of Hwy-395 along Twenty Mule Team Pkwy	San Bernardino	CA	USA	25	10	2012	Brent E. Hendrixson, Anette Pillau, Scott	AUMNH
APH_1561	Aphonopelma	mojave	M	35.255744	-117.616893	3040	feet	1	W of Hwy-395 along Twenty Mule Team Pkwy	San Bernardino	CA	USA	25	10	2012	Brent E. Hendrixson, Anette Pillau, Scott	AUMNH
APH_2388	Aphonopelma	mojave	M	35.268347	-117.540813	892	meters	5	Red Mountain, 19 miles north of Kramer Junction	San Bernardino	CA	USA	28	10	1989	Thomas R. Prentice	AMNH
APH_2390	Aphonopelma	mojave	M	35.480904	-117.67768	1220	meters	4	8.1 miles into Kern county on road 395 (hwy)	Kern	CA	USA	20	10	1991	Thomas R. Prentice	AMNH
APH_2403	Aphonopelma	mojave	F	35.185303	-117.636503	842	meters	5	10 to 17 miles south of Johannesburg	San Bernardino	CA	USA	10	10	1974	W. Icenogle	AMNH
APH_2404	Aphonopelma	mojave	F	35.358297	-117.616726	1098	meters	5	Red Mountain, campsite, 19 miles north	San Bernardino	CA	USA	4	10	1992	Thomas R. Prentice	AMNH
APH_2405	Aphonopelma	mojave	F	35.268347	-117.540813	892	meters	5	Red Mountain, 19 miles north of Kramer Junction	San Bernardino	CA	USA	25	1	1992	Thomas R. Prentice	AMNH
APH_2406	Aphonopelma	mojave	M	35.185303	-117.636503	842	meters	5	10 to 17 miles south of Johannesburg	San Bernardino	CA	USA	10	10	1974	W. Icenogle	AMNH
APH_2407	Aphonopelma	mojave	F	35.268347	-117.540813	892	meters	5	Red Mountain, 19 miles north of Kramer Junction	San Bernardino	CA	USA	13	10	1997	Thomas R. Prentice	AMNH
APH_2408	Aphonopelma	mojave	M	35.268347	-117.540813	892	meters	5	Red Mountain, 19 miles north of Kramer Junction	San Bernardino	CA	USA	26	10	1991	Thomas R. Prentice	AMNH
APH_2409	Aphonopelma	mojave	M	35.25197	-117.611916	914	meters	5	Red Mountain, junction of 20 Mule Team Rd. and PL Rd.	San Bernardino	CA	USA	26	10	1991	Thomas R. Prentice	AMNH
APH_2410	Aphonopelma	mojave	M	35.268347	-117.540813	892	meters	5	Red Mountain, 19 miles north of Kramer Junction	San Bernardino	CA	USA	14	10	1991	Thomas R. Prentice	AMNH
APH_2411	Aphonopelma	mojave	F	35.268347	-117.540813	892	meters	5	Red Mountain, 19 miles north of Kramer Junction	San Bernardino	CA	USA	20	10	1991	Thomas R. Prentice	AMNH
APH_2412	Aphonopelma	mojave	M	35.247194	-117.652967	916	meters	4	Red Mountain, 1.2 miles west of 20 Mule Team Rd.	San Bernardino	CA	USA	26	10	1991	Thomas R. Prentice	AMNH
APH_2413	Aphonopelma	mojave	M	35.128369	-116.794985	601	meters	4	Red Mountain, 1 mile west of Powerline Rd.	San Bernardino	CA	USA	26	10	1991	Thomas R. Prentice	AMNH
APH_2414	Aphonopelma	mojave	M	35.268347	-117.540813	892	meters	5	Red Mountain, 19 miles north of Kramer Junction	San Bernardino	CA	USA	26	10	1991	Thomas R. Prentice	AMNH
APH_2439	Aphonopelma	mojave	M	34.899855	-115.649338	861	meters	4	8.1 miles south of Kelso on Kelbaker Rd.	San Bernardino	CA	USA	1	11	1992	Thomas R. Prentice	AMNH
APH_2669	Aphonopelma	mojave	M	35.4804	-117.654683	1040	meters	5	7 miles north of Johannesburg	Kern	CA	USA	9	10	1968	W. R. Icenogle	AMNH
APH_3101	Aphonopelma	mojave	F	35.1261	-118.18484	3252	feet	1	E of Mojave, near hywy 58, off Cache Creek Rd	Kern	CA	USA	18	7	2012	Chris Hamilton	AUMNH
APH_3102	Aphonopelma	mojave	M	35.11755	-118.15001	2974	feet	1	E of Mojave, near hywy 58, off Randsburg Cutoff Rd	Kern	CA	USA	19	7	2012	Chris Hamilton	AUMNH
AUMS_2364	Aphonopelma	mojave	F	35.331378	-117.612816	3389	feet	5	Red Mountain, campsite W of power line road	San Bernardino	CA	USA	20	10	1991	Thomas R. Prentice	AUMNH
AUMS_2462	Aphonopelma	mojave	M	35.04916	-118.217596	2985	feet	7	west Mojave	Kern	CA	USA			1997	Tom Prentice	AUMNH
AUMS_2510	Aphonopelma	mojave	F	35.301692	-117.614683	3220	feet	5	Red Mountain, ~20 miles N of Kramer Junction	San Bernardino	CA	USA	16	10	1992	Thomas R. Prentice	AUMNH
AUMS_2512	Aphonopelma	mojave	F	35.305756	-117.615541	3256	feet	5	Red Mountain, ~20 miles N of Kramer Junction, Hwy 395, W side	San Bernardino	CA	USA	4	10	1992	Thomas R. Prentice	AUMNH
AUMS_2513	Aphonopelma	mojave	M	35.358297	-117.616726	3609	feet	6	Red Mountain	San Bernardino	CA	USA	14	10	1990	Tom Prentice	AUMNH
AUMS_2514	Aphonopelma	mojave	F	35.254038	-117.553643	3262	feet	5	Red Mountain, ~19 miles N of Kramer Junction, elevation 3260 ft.	San Bernardino	CA	USA	3	10	1992	Thomas R. Prentice	AUMNH
AUMS_2526	Aphonopelma	mojave	F	35.687958	-118.051992	4605	feet	5	Walker Pass, Hwy 178, elevation 4600 ft.	Kern	CA	USA	20	10	1990	Thomas R. Prentice	AUMNH
AUMS_2527	Aphonopelma	mojave	M	35.354385	-117.597158	4175	feet	6	Red Mountain	San Bernardino	CA	USA	20	10	1994	Geogr	AUMNH
AUMS_2530	Aphonopelma	mojave	F	35.641784	-117.874597	2855	feet	5	Randburg-Inyokern Rd., 1 mile W of Hwy 395, elevation 2850 ft.	Kern	CA	USA	20	10	1991	Thomas R. Prentice	AUMNH
AUMS_2531	Aphonopelma	mojave	juv	35.985547	-114.857894	2841	feet	6	Red Mountain, South, Power Line Road, elevaation 2840	Clark	NV	USA	28	10	1989	Thomas R. Prentice	AUMNH
[truncated: 965 more rows]
