# Supplementary material for: Taxonomic revision of the tarantula genus Aphonopelma Pocock, 1901 (Araneae, Mygalomorphae, Theraphosidae) within the United States
Source: Zookeys. 2016 Feb 4;(560):1–340. doi: 10.3897/zookeys.560.6264 (PMC4768370; doi:10.3897/zookeys.560.6264)
Supplement: Supplementary material 1 — Compressed file (.zip) containing two separate locality datasets of Aphonopelma specimens. [file zookeys-560-001-s001.zip › Appendix 1/Aphonopelma_specimens.xls]

## Sheet: sheet1
identifier	genus	species	sex	latitude	longitude	elev	elev_unit	precision	locality	county	state	country	day	month	year	collectors	deposited
APH_0025	Aphonopelma	anax	M	28.3125	-99.4069	570	feet	1	Chaparral Wildlife Management Area, Blocker Pond	Dimmit	TX	USA	12	3	2002	Brent E. Hendrixson, WTAMU Herp Class	AUMNH
APH_0033	Aphonopelma	anax	M	29.5941	-98.4795	934	feet	2	Hollywood Park, 220 Mecca	Bexar	TX	USA	2	6	2006	Connor Shannon, Ryan Tubbesing	AUMNH
APH_0042	Aphonopelma	anax	juv	28.3747	-99.6481	560	feet	1	3 mi NW Catarina on US-83	Dimmitt	TX	USA	12	3	2000	Brent E. Hendrixson	AUMNH
APH_0055	Aphonopelma	anax	M	28.6957	-100.393	833	feet	1	4.6 mi ESE Eagle Pass (jct US-57) on US-277	Maverick	TX	USA	17	7	2006	Brent E. Hendrixson	AUMNH
APH_0056	Aphonopelma	anax	F	25.6148	-100.476	2600	feet	1	Canon de la Huasteca		Nuevo Leon	MEX	24	7	2006	Brent E. Hendrixson	AUMNH
APH_0058	Aphonopelma	anax	F	28.6957	-100.393	833	feet	1	4.6 mi ESE Eagle Pass (jct US-57) on US-277	Maverick	TX	USA	17	7	2006	Brent E. Hendrixson	AUMNH
APH_0084	Aphonopelma	anax	F	28.6957	-100.393	833	feet	1	4.6 mi ESE Eagle Pass (jct US-57) on US-277	Maverick	TX	USA	17	7	2006	Brent E. Hendrixson	AUMNH
APH_0455	Aphonopelma	anax	F	26.1024	-97.291	3	feet	1	Laguna Vista, Roloff Park	Cameron	TX	USA	9	4	2009	Brent E. Hendrixson	AUMNH
APH_0456	Aphonopelma	anax	F	26.1024	-97.291	3	feet	1	Laguna Vista, Roloff Park	Cameron	TX	USA	9	4	2009	Brent E. Hendrixson	AUMNH
APH_0457	Aphonopelma	anax	juv	26.1024	-97.291	3	feet	1	Laguna Vista, Roloff Park	Cameron	TX	USA	9	4	2009	Brent E. Hendrixson	AUMNH
APH_0458	Aphonopelma	anax	juv	26.1024	-97.291	3	feet	1	Laguna Vista, Roloff Park	Cameron	TX	USA	9	4	2009	Brent E. Hendrixson	AUMNH
APH_0459	Aphonopelma	anax	F	25.9481	-97.4809	19	feet	1	Brownsville, field NE Coffeeport Rd	Cameron	TX	USA	9	4	2009	Brent E. Hendrixson	AUMNH
APH_0460	Aphonopelma	anax	juv	25.9481	-97.4809	19	feet	1	Brownsville, field NE Coffeeport Rd	Cameron	TX	USA	9	4	2009	Brent E. Hendrixson	AUMNH
APH_0461	Aphonopelma	anax	juv	25.9481	-97.4809	19	feet	1	Brownsville, field NE Coffeeport Rd	Cameron	TX	USA	9	4	2009	Brent E. Hendrixson	AUMNH
APH_0462	Aphonopelma	anax	juv	25.9481	-97.4809	19	feet	1	Brownsville, field NE Coffeeport Rd	Cameron	TX	USA	9	4	2009	Brent E. Hendrixson	AUMNH
APH_0463	Aphonopelma	anax	juv	26.1803	-97.6793	35	feet	1	Harlingen, McKelvey Park	Cameron	TX	USA	9	4	2009	Brent E. Hendrixson	AUMNH
APH_0473	Aphonopelma	anax	juv	28.6254	-100.004	659	feet	1	6.7 mi E Maverick County Line on US-277	Dimmit	TX	USA	11	4	2009	Brent E. Hendrixson	AUMNH
APH_0523	Aphonopelma	anax	M	25.9583	-97.5005	21	feet	2	2100 W. San Marcelo Blvd #158, Brownsville	Cameron	TX	USA	20	5	2009	Lilia Perez	AUMNH
APH_0524	Aphonopelma	anax	F	27.786	-98.8188	451	feet	1	1.1 mi SW Duval County Line on US-59	Webb	TX	USA	3	6	2009	Brent E. Hendrixson, Courtney Dugas, Sloan Click	AUMNH
APH_0525	Aphonopelma	anax	F	27.786	-98.8188	451	feet	1	1.1 mi SW Duval County Line on US-59	Webb	TX	USA	3	6	2009	Brent E. Hendrixson, Courtney Dugas, Sloan Click	AUMNH
APH_0526	Aphonopelma	anax	F	27.786	-98.8188	451	feet	1	1.1 mi SW Duval County Line on US-59	Webb	TX	USA	3	6	2009	Brent E. Hendrixson, Courtney Dugas, Sloan Click	AUMNH
APH_0527	Aphonopelma	anax	juv	27.786	-98.8188	451	feet	1	1.1 mi SW Duval County Line on US-59	Webb	TX	USA	3	6	2009	Brent E. Hendrixson, Courtney Dugas, Sloan Click	AUMNH
APH_0528	Aphonopelma	anax	juv	27.786	-98.8188	451	feet	1	1.1 mi SW Duval County Line on US-59	Webb	TX	USA	3	6	2009	Brent E. Hendrixson, Courtney Dugas, Sloan Click	AUMNH
APH_0529	Aphonopelma	anax	F	27.9078	-98.7236	497	feet	1	5.3 mi SE Webb County Line on Hwy-44	Duval	TX	USA	3	6	2009	Brent E. Hendrixson, Courtney Dugas, Sloan Click	AUMNH
APH_0530	Aphonopelma	anax	juv	28.0125	-99.1951	454	feet	1	5.1 mi SE La Salle County Line on Hwy-44	Webb	TX	USA	3	6	2009	Brent E. Hendrixson, Courtney Dugas, Sloan Click	AUMNH
APH_0531	Aphonopelma	anax	juv	28.0125	-99.1951	454	feet	1	5.1 mi SE La Salle County Line on Hwy-44	Webb	TX	USA	3	6	2009	Brent E. Hendrixson, Courtney Dugas, Sloan Click	AUMNH
APH_0577	Aphonopelma	anax	juv	27.7474	-97.3798	41	feet	1	Corpus Christi, Meldo Park, approx. 2 blocks SW Santa Fe St on Brawner Parkway	Nueces	TX	USA	13	6	2009	Brent E. Hendrixson, Courtney Dugas, Sloan Click	AUMNH
APH_0578	Aphonopelma	anax	juv	27.7474	-97.3798	41	feet	1	Corpus Christi, Meldo Park, approx. 2 blocks SW Santa Fe St on Brawner Parkway	Nueces	TX	USA	13	6	2009	Brent E. Hendrixson, Courtney Dugas, Sloan Click	AUMNH
APH_0579	Aphonopelma	anax	juv	27.5065	-97.8798	65	feet	1	Kingsville, field at high school, along Caesar Ave across street from cemetery	Kleberg	TX	USA	13	6	2009	Brent E. Hendrixson, Courtney Dugas, Sloan Click	AUMNH
APH_0580	Aphonopelma	anax	juv	27.5065	-97.8798	65	feet	1	Kingsville, field at high school, along Caesar Ave across street from cemetery	Kleberg	TX	USA	13	6	2009	Brent E. Hendrixson, Courtney Dugas, Sloan Click	AUMNH
APH_0581	Aphonopelma	anax	juv	27.5065	-97.8798	65	feet	1	Kingsville, field at high school, along Caesar Ave across street from cemetery	Kleberg	TX	USA	13	6	2009	Brent E. Hendrixson, Courtney Dugas, Sloan Click	AUMNH
APH_0582	Aphonopelma	anax	juv	27.5065	-97.8798	65	feet	1	Kingsville, field at high school, along Caesar Ave across street from cemetery	Kleberg	TX	USA	13	6	2009	Brent E. Hendrixson, Courtney Dugas, Sloan Click	AUMNH
APH_0583	Aphonopelma	anax	juv	27.5065	-97.8798	65	feet	1	Kingsville, field at high school, along Caesar Ave across street from cemetery	Kleberg	TX	USA	13	6	2009	Brent E. Hendrixson, Courtney Dugas, Sloan Click	AUMNH
APH_0584	Aphonopelma	anax	juv	27.7332	-98.2624	339	feet	1	S of San Diego, TX on Hwy-359	Duval	TX	USA	14	6	2009	Brent E. Hendrixson, Courtney Dugas, Sloan Click	AUMNH
APH_0800	Aphonopelma	anax	F	29.1941	-96.2617	90	feet	1	El Campo	Wharton	TX	USA		7	2008	Chris Hamilton	AUMNH
APH_0801	Aphonopelma	anax	F	29.1941	-96.2614	113	feet	1	El Campo	Wharton	TX	USA		7	2008	Chris Hamilton	AUMNH
APH_0802	Aphonopelma	anax	F	29.1941	-96.2614	86	feet	1	El Campo	Wharton	TX	USA		7	2008	Chris Hamilton	AUMNH
APH_0803	Aphonopelma	anax	F	29.1941	-96.2614	95	feet	1	El Campo	Wharton	TX	USA		7	2008	Chris Hamilton	AUMNH
APH_0804	Aphonopelma	anax	F	29.9144	-96.8663	330	feet	1	La Grange	Fayette	TX	USA		5	2008	Chris Hamilton	AUMNH
APH_0805	Aphonopelma	anax	F	29.9144	-96.8663	329	feet	1	La Grange	Fayette	TX	USA		5	2008	Chris Hamilton	AUMNH
APH_0806	Aphonopelma	anax	F	29.9144	-96.8663	332	feet	1	La Grange	Fayette	TX	USA		5	2008	Chris Hamilton	AUMNH
APH_0808	Aphonopelma	anax	F	29.9144	-96.8663	318	feet	1	La Grange	Fayette	TX	USA		5	2008	Chris Hamilton	AUMNH
APH_0809	Aphonopelma	anax	F	29.9144	-96.8664	321	feet	1	La Grange	Fayette	TX	USA		5	2008	Chris Hamilton	AUMNH
APH_0810	Aphonopelma	anax	F	29.8877	-96.8774	430	feet	1	La Grange	Fayette	TX	USA		5	2008	Chris Hamilton	AUMNH
APH_0811	Aphonopelma	anax	F	29.8744	-96.8504	345	feet	1	La Grange	Fayette	TX	USA		7	2008	Chris Hamilton	AUMNH
APH_0856	Aphonopelma	anax	F	27.4806	-97.8558	77	feet	1	Kingsville	Kleberg	TX	USA		9	2008	Chris Hamilton	AUMNH
APH_0857	Aphonopelma	anax	F	27.4807	-97.8558	34	feet	1	Kingsville	Kleberg	TX	USA		9	2008	Chris Hamilton	AUMNH
APH_0858	Aphonopelma	anax	F	26.0766	-97.1632	4	feet	5	South Padre Island	Cameron	TX	USA			2006	Dave Moellendorf	AUMNH
APH_0859	Aphonopelma	anax	F	29.1221	-97.4108	303	feet	1	between Cuero & Westhoff on Hwy 87	DeWitt	TX	USA		9	2008	Chris Hamilton	AUMNH
APH_0860	Aphonopelma	anax	F	29.1281	-97.4198	283	feet	1	between Cuero & Westhoff on Hwy 87	DeWitt	TX	USA		9	2008	Chris Hamilton	AUMNH
APH_0861	Aphonopelma	anax	F	29.1284	-97.4367	280	feet	1	between Cuero & Westhoff on Hwy 87	DeWitt	TX	USA		9	2008	Chris Hamilton	AUMNH
APH_0864	Aphonopelma	anax	F	28.8855	-97.9027	411	feet	1	Karnes City	Karnes	TX	USA		9	2008	Chris Hamilton	AUMNH
APH_0865	Aphonopelma	anax	F	28.8855	-97.9027	419	feet	1	Karnes City	Karnes	TX	USA		9	2008	Chris Hamilton	AUMNH
APH_0866	Aphonopelma	anax	juv	28.8857	-97.9027	423	feet	1	Karnes City	Karnes	TX	USA		9	2008	Chris Hamilton	AUMNH
APH_0871	Aphonopelma	anax	F	28.46	-98.9999	391	feet	1	Los Angeles	LaSalle	TX	USA			2008	Sky Stevens	AUMNH
APH_0889	Aphonopelma	anax	F	26.7208	-98.8468	411	feet	1	San Carlos, Hywy 649 ~ 2 miles N of 2686 junction	Starr	TX	USA	18	4	2008	Christian Cox, Corey Roelke	AUMNH
APH_0898	Aphonopelma	anax	M	29.9144	-96.8664	328	feet	1	La Grange	Fayette	TX	USA		5	2008	Chris Hamilton	AUMNH
APH_0899	Aphonopelma	anax	M	29.888	-96.8756	427	feet	1	La Grange	Fayette	TX	USA		5	2008	Chris Hamilton	AUMNH
APH_0900	Aphonopelma	anax	M	29.8593	-96.848	348	feet	1	La Grange, on FM155	Fayette	TX	USA		5	2008	Chris Hamilton	AUMNH
APH_0901	Aphonopelma	anax	M	29.8876	-96.8774	417	feet	1	La Grange	Fayette	TX	USA		5	2008	Chris Hamilton	AUMNH
APH_0902	Aphonopelma	anax	F	29.8434	-96.9091	377	feet	1	La Grange, rest stop on Hwy 77	Fayette	TX	USA		5	2008	Chris Hamilton	AUMNH
APH_0903	Aphonopelma	anax	M	29.8435	-96.9085	387	feet	1	La Grange, rest stop on Hwy 77	Fayette	TX	USA		5	2008	Chris Hamilton	AUMNH
APH_0924	Aphonopelma	anax	M	26.1456	-97.6617	41	feet	5	Harlingen, S of town	Cameron	TX	USA			2006	Dave Moellendorf	AUMNH
APH_0947	Aphonopelma	anax	M	29.1285	-97.4203	285	feet	1	between Cuero & Westhoff on Hwy 87	DeWitt	TX	USA		9	2008	Chris Hamilton	AUMNH
APH_0952	Aphonopelma	anax	M	28.8857	-97.9025	401	feet	1	Karnes City	Karnes	TX	USA		9	2008	Chris Hamilton	AUMNH
APH_0968	Aphonopelma	anax	M	30.1455	-96.4343	323	feet	5	Brenham	Washington	TX	USA		6	2006	Dave Moellendorf	AUMNH
APH_1117	Aphonopelma	anax	juv	28.5205	-98.5477	300	feet	1	1.25 mi N FM-3445 on TX-16	McMullen	TX	USA	14	3	2010	Brent E. Hendrixson, Gerri Wilson, Thomas Martin	AUMNH
APH_1125	Aphonopelma	anax	juv	27.4549	-99.1363	511	feet	1	3.2 mi W FM-2895 on TX-359	Webb	TX	USA	15	3	2010	Brent E. Hendrixson, Gerri Wilson, Thomas Martin	AUMNH
APH_1130	Aphonopelma	anax	juv	26.8139	-98.856	625	feet	1	2.0 mi N Starr County Line on FM-649	Jim Hogg	TX	USA	15	3	2010	Brent E. Hendrixson, Gerri Wilson, Thomas Martin	AUMNH
APH_1131	Aphonopelma	anax	juv	26.9397	-98.9419	526	feet	1	0.9 mi E Zapata County Line on FM-2687	Jim Hogg	TX	USA	15	3	2010	Brent E. Hendrixson, Gerri Wilson, Thomas Martin	AUMNH
APH_1149	Aphonopelma	anax	juv	28.9282	-100.263	787	feet	1	9.0 mi NE US-57 on FM-481	Maverick	TX	USA	17	3	2010	Brent E. Hendrixson, Gerri Wilson, Thomas Martin	AUMNH
APH_1150	Aphonopelma	anax	juv	28.9282	-100.263	787	feet	1	9.0 mi NE US-57 on FM-481	Maverick	TX	USA	17	3	2010	Brent E. Hendrixson, Gerri Wilson, Thomas Martin	AUMNH
APH_1270	Aphonopelma	anax	juv	27.5883	-98.3374	340	feet	1	4.4 mi E Hwy-339 on FM-2295	Duval	TX	USA	11	5	2011	Brent E. Hendrixson, Kate Hall, Austin Deskewies, Alexis Guice	AUMNH
APH_1271	Aphonopelma	anax	juv	26.1803	-97.6792	33	feet	1	Harlingen, McKelvey Park	Cameron	TX	USA	11	5	2011	Brent E. Hendrixson, Kate Hall, Austin Deskewies, Alexis Guice	AUMNH
APH_1272	Aphonopelma	anax	juv	26.1803	-97.6792	33	feet	1	Harlingen, McKelvey Park	Cameron	TX	USA	11	5	2011	Brent E. Hendrixson, Kate Hall, Austin Deskewies, Alexis Guice	AUMNH
APH_1273	Aphonopelma	anax	juv	26.1683	-97.7206	43	feet	1	Harlingen, Dixieland Park	Cameron	TX	USA	12	5	2011	Brent E. Hendrixson, Kate Hall, Austin Deskewies, Alexis Guice	AUMNH
APH_1274	Aphonopelma	anax	juv	26.1683	-97.7206	43	feet	1	Harlingen, Dixieland Park	Cameron	TX	USA	12	5	2011	Brent E. Hendrixson, Kate Hall, Austin Deskewies, Alexis Guice	AUMNH
APH_1275	Aphonopelma	anax	juv	26.1683	-97.7206	43	feet	1	Harlingen, Dixieland Park	Cameron	TX	USA	12	5	2011	Brent E. Hendrixson, Kate Hall, Austin Deskewies, Alexis Guice	AUMNH
APH_1277	Aphonopelma	anax	M	26.8036	-99.142	410	feet	1	2.0 mi NW FM-2687 on US-83	Zapata	TX	USA	13	5	2011	Brent E. Hendrixson, Kate Hall, Austin Deskewies, Alexis Guice	AUMNH
APH_1278	Aphonopelma	anax	juv	26.8036	-99.142	410	feet	1	2.0 mi NW FM-2687 on US-83	Zapata	TX	USA	13	5	2011	Brent E. Hendrixson, Kate Hall, Austin Deskewies, Alexis Guice	AUMNH
APH_1279	Aphonopelma	anax	juv	26.8036	-99.142	410	feet	1	2.0 mi NW FM-2687 on US-83	Zapata	TX	USA	13	5	2011	Brent E. Hendrixson, Kate Hall, Austin Deskewies, Alexis Guice	AUMNH
APH_1280	Aphonopelma	anax	juv	27.5616	-99.3905	470	feet	1	4.3 mi E Loop-20 on US-59 at Los Tios Creek	Webb	TX	USA	13	5	2011	Brent E. Hendrixson, Kate Hall, Austin Deskewies, Alexis Guice	AUMNH
APH_1281	Aphonopelma	anax	juv	27.8005	-99.4629	760	feet	1	3.6 mi NW I-35 on US-83	Webb	TX	USA	13	5	2011	Brent E. Hendrixson, Kate Hall, Austin Deskewies, Alexis Guice	AUMNH
APH_1282	Aphonopelma	anax	juv	27.8005	-99.4629	760	feet	1	3.6 mi NW I-35 on US-83	Webb	TX	USA	13	5	2011	Brent E. Hendrixson, Kate Hall, Austin Deskewies, Alexis Guice	AUMNH
APH_1285	Aphonopelma	anax	M	28.0371	-99.5468	820	feet	1	0.8 mi NW Hwy-44 on US-83	Webb	TX	USA	13	5	2011	Brent E. Hendrixson, Kate Hall, Austin Deskewies, Alexis Guice	AUMNH
APH_1458	Aphonopelma	anax	juv	28.8895	-100.165	711	feet	2	4.2 mi SW Zavala County Line on Hwy-57	Maverick	TX	USA	24	1	2012	Stanley A. Schultz	AUMNH
APH_2043	Aphonopelma	anax	F	26.1906	-97.6961	12	meters	5	Harlingen	Cameron	TX	USA	15	11	1939	B. Brown	AMNH
APH_2044	Aphonopelma	anax	F	26.1906	-97.6961	12	meters	5	Harlingen	Cameron	TX	USA			1939	Bryce Brown	AMNH
APH_2045	Aphonopelma	anax	1M/1F	25.9017	-97.4975	8	meters	5	Brownsville	Cameron	TX	USA		4	1963	Ted Beimler	AMNH
APH_2046	Aphonopelma	anax	M	27.5159	-97.8561	17	meters	5	Kingsville	Kleberg	TX	USA	27	6	1970	Gillaspy	AMNH
APH_2650	Aphonopelma	anax	M	29.7602	-95.3694	13	meters	6	Houston	Harris	TX	USA		6	1959	Mrs. Emilie Steude	AMNH
APH_2658	Aphonopelma	anax	M	29.4972	-97.38	100	meters	5	6.1 miles southeast of Gonzales	Gonzales	TX	USA	18	6	1956	W. McAlister	AMNH
APH_2660	Aphonopelma	anax	2F	30.1408	-96.7593	132	meters	5	5 miles west of Carmine	Washington	TX	USA	27	6	1960	W. McAlister	AMNH
APH_3121	Aphonopelma	anax	M	30.1577	-96.2883	282	feet	1	Chappell Hill, 1/4 mile S of intersection of Old Chappell Hill Rd and Pulaski School Rd	Washington	TX	USA	20	5	2013	Todd Burch	AUMNH
APH_3122	Aphonopelma	anax	M	30.1573	-96.2894	258	feet	1	Chappell Hill, 1/4 mile S of intersection of Old Chappell Hill Rd and Pulaski School Rd	Washington	TX	USA	30	5	2013	Todd Burch	AUMNH
APH_3123	Aphonopelma	anax	M	30.2257	-96.1601	224	feet	1	2301 Running Valley Lane, Washington	Washington	TX	USA	13	6	2013	Chuck Matula	AUMNH
APH_3129	Aphonopelma	anax	M	28.4369	-99.235	437	feet	1	Cotulla	La Salle	TX	USA			2013	Roger Birkhead	AUMNH
APH_3215	Aphonopelma	anax	M	29.2292	-99.7852	922	feet	1	Uvalde, in residential neighborhood off N 4th st	Uvalde	TX	USA	1	6	2014	Jason Penney	AUMNH
APH_3216	Aphonopelma	anax	M	29.23	-99.7826	940	feet	1	Uvalde, in residential neighborhood off N 4th st	Uvalde	TX	USA	1	6	2014	Jason Penney	AUMNH
AUMS_14779	Aphonopelma	anax	F	27.5306	-99.4803	456	feet	5	Laredo	Webb	TX	USA	9	6	1963	David E. Bixler	AUMNH
AUMS_14780	Aphonopelma	anax	M	27.5306	-99.4803	456	feet	5	Laredo	Webb	TX	USA	12	7	1963	David E. Bixler	AUMNH
AUMS_2355	Aphonopelma	anax	M	26.1009	-97.2902	12	feet	5	Laguna Vista	Cameron	TX	USA		4	1998	R. G. Breene	AUMNH
AUMS_2583	Aphonopelma	anax	2M	26.1109	-97.3162	8	feet	5	Laguna Vista	Cameron	TX	USA		4	1998	R.G. Breene	AUMNH
AUMS_2609	Aphonopelma	anax	M	26.1009	-97.2903	5	feet	5	Laguna Vista	Cameron	TX	USA			1998	R.G. Breene	AUMNH
AUMS_2613	Aphonopelma	anax	M	26.1009	-97.2903	5	feet	5	Laguna Vista	Cameron	TX	USA				R.G. Breene	AUMNH
AUMS_2688	Aphonopelma	anax	M	26.0717	-97.4764	23	feet	5	Los Fresnos	Cameron	TX	USA			1999	R.G. Breene	AUMNH
AUMS_2690	Aphonopelma	anax	M	26.1009	-97.2902	12	feet	5	Laguna Vista	Cameron	TX	USA		4	1998	R.G. Breene	AUMNH
AUMS_2695	Aphonopelma	anax	M	26.1009	-97.2902	12	feet	5	Laguna Vista	Cameron	TX	USA		4	1998	R.G. Breene	AUMNH
AUMS_3268	Aphonopelma	anax	M	26.1009	-97.2902	12	feet	5	Laguna Vista	Cameron	TX	USA		3	1998	R.G. Breene	AUMNH
AUMS_3269	Aphonopelma	anax	2M	26.1009	-97.2902	12	feet	5	Laguna Vista	Cameron	TX	USA		3	1998	R.G. Breene	AUMNH
AUMS_3271	Aphonopelma	anax	M	26.1009	-97.2903	5	feet	5	Laguna Vista	Cameron	TX	USA		4	1998	R.G. Breene	AUMNH
AUMS_3274	Aphonopelma	anax	M	26.1009	-97.2903	5	feet	5	Laguna Vista	Cameron	TX	USA		4	1998	R.G. Breene	AUMNH
AUMS_3315	Aphonopelma	anax	M	26.1009	-97.2903	5	feet	5	Laguna Vista	Cameron	TX	USA		4	1998	R.G. Breene	AUMNH
APH_0010	Aphonopelma	armada	M	31.4643	-100.495	1922	feet	4	San Angelo, approx. 1 mi N of W Hwy-67	Tom Green	TX	USA	23	6	2005	Kati and Martha Mayfield	AUMNH
APH_0547	Aphonopelma	armada	juv	33.6691	-101.176	2802	feet	1	0.2 mi N US-82 on FM 2591 (E of Crosbyton)	Crosby	TX	USA	7	6	2009	Brent E. Hendrixson, Courtney Dugas, Sloan Click	AUMNH
APH_0548	Aphonopelma	armada	juv	33.6691	-101.176	2802	feet	1	0.2 mi N US-82 on FM 2591 (E of Crosbyton)	Crosby	TX	USA	7	6	2009	Brent E. Hendrixson, Courtney Dugas, Sloan Click	AUMNH
APH_0549	Aphonopelma	armada	juv	33.6691	-101.176	2802	feet	1	0.2 mi N US-82 on FM 2591 (E of Crosbyton)	Crosby	TX	USA	7	6	2009	Brent E. Hendrixson, Courtney Dugas, Sloan Click	AUMNH
APH_0550	Aphonopelma	armada	juv	33.6691	-101.176	2802	feet	1	0.2 mi N US-82 on FM 2591 (E of Crosbyton)	Crosby	TX	USA	7	6	2009	Brent E. Hendrixson, Courtney Dugas, Sloan Click	AUMNH
APH_0551	Aphonopelma	armada	juv	34.4195	-101.056	2611	feet	1	Caprock Canyons State Park, Honey Flat Camping area (site 4)	Briscoe	TX	USA	7	6	2009	Brent E. Hendrixson, Courtney Dugas, Sloan Click	AUMNH
APH_0552	Aphonopelma	armada	juv	34.4195	-101.056	2611	feet	1	Caprock Canyons State Park, Honey Flat Camping area (site 4)	Briscoe	TX	USA	7	6	2009	Brent E. Hendrixson, Courtney Dugas, Sloan Click	AUMNH
APH_0553	Aphonopelma	armada	juv	34.4195	-101.056	2611	feet	1	Caprock Canyons State Park, Honey Flat Camping area (site 4)	Briscoe	TX	USA	7	6	2009	Brent E. Hendrixson, Courtney Dugas, Sloan Click	AUMNH
APH_0554	Aphonopelma	armada	juv	34.4195	-101.056	2611	feet	1	Caprock Canyons State Park, Honey Flat Camping area (site 4)	Briscoe	TX	USA	7	6	2009	Brent E. Hendrixson, Courtney Dugas, Sloan Click	AUMNH
APH_0593	Aphonopelma	armada	juv	29.3555	-100.972	885	feet	5	Del Rio, nr. River Rd	Val Verde	TX	USA		Spring	2009	unknown	AUMNH
APH_0594	Aphonopelma	armada	juv	29.3555	-100.972	885	feet	5	Del Rio, nr. River Rd	Val Verde	TX	USA		Spring	2009	unknown	AUMNH
APH_0807	Aphonopelma	armada	F	29.9144	-96.8663	321	feet	1	La Grange	Fayette	TX	USA		5	2008	Chris Hamilton	AUMNH
APH_0840	Aphonopelma	armada	F	31.843	-99.5696	1936	feet	1	O.H. Ivie reservoir, Coleman Lake at Hords Creek	Coleman	TX	USA		9	2008	Chris Hamilton	AUMNH
APH_0841	Aphonopelma	armada	F	32.2006	-101.477	2701	feet	1	Big Spring, at miniature golf course	Howard	TX	USA		9	2008	Chris Hamilton	AUMNH
APH_0842	Aphonopelma	armada	F	32.2009	-101.477	2690	feet	1	Big Spring, at miniature golf course	Howard	TX	USA		9	2008	Chris Hamilton	AUMNH
APH_0843	Aphonopelma	armada	F	32.2008	-101.478	2682	feet	1	Big Spring, at miniature golf course	Howard	TX	USA		9	2008	Chris Hamilton	AUMNH
APH_0844	Aphonopelma	armada	F	32.2008	-101.478	2677	feet	1	Big Spring, at miniature golf course	Howard	TX	USA		9	2008	Chris Hamilton	AUMNH
APH_0845	Aphonopelma	armada	F	32.6821	-100.925	2353	feet	1	Snyder	Scurry	TX	USA		9	2008	Chris Hamilton	AUMNH
APH_0846	Aphonopelma	armada	F	32.6821	-100.926	2352	feet	1	Snyder	Scurry	TX	USA		9	2008	Chris Hamilton	AUMNH
APH_0847	Aphonopelma	armada	F	32.6821	-100.925	2353	feet	1	Snyder	Scurry	TX	USA		9	2008	Chris Hamilton	AUMNH
APH_0848	Aphonopelma	armada	F	32.6823	-100.925	2342	feet	1	Snyder	Scurry	TX	USA		9	2008	Chris Hamilton	AUMNH
APH_0849	Aphonopelma	armada	F	32.692	-100.927	2325	feet	1	Snyder	Scurry	TX	USA		9	2008	Chris Hamilton	AUMNH
APH_0855	Aphonopelma	armada	F	32.0766	-102.79	3320	feet	5	Cowden H Ranch	Ector	TX	USA			2006	Dave Moellendorf	AUMNH
APH_0922	Aphonopelma	armada	M	29.137	-97.497	342	feet	1	Westhoff, Meyer Rd off Hwy 240 & County Rd 142	DeWitt	TX	USA		9	2008	Dan Lewis	AUMNH
APH_0923	Aphonopelma	armada	M	29.138	-97.4984	364	feet	1	Westhoff, Meyer Rd off Hwy 240 & County Rd 142	DeWitt	TX	USA		9	2008	Dan Lewis	AUMNH
APH_0944	Aphonopelma	armada	M	30.4943	-96.6921	373	feet	5	Caldwell	Burleson	TX	USA		7	2008	Dave Moellendorf	AUMNH
APH_0945	Aphonopelma	armada	F	32.2007	-101.478	2695	feet	1	Big Spring, at miniature golf course	Howard	TX	USA		9	2008	Chris Hamilton	AUMNH
APH_0950	Aphonopelma	armada	M	31.577	-99.6607	1571	feet	1	O.H. Ivie reservoir	Coleman	TX	USA		9	2008	Chris Hamilton	AUMNH
APH_0953	Aphonopelma	armada	F	31.9242	-102.058	2784	feet	1	Midland	Midland	TX	USA		9	2008	Chris Hamilton	AUMNH
APH_0965	Aphonopelma	armada	M	32.0586	-102.745	3281	feet	6	Cowden H Ranch	Ector	TX	USA			2006	Dave Moellendorf	AUMNH
APH_0966	Aphonopelma	armada	M	32.0586	-102.745	3281	feet	6	Cowden H Ranch	Ector	TX	USA			2006	Dave Moellendorf	AUMNH
APH_0967	Aphonopelma	armada	M	32.0586	-102.745	3281	feet	6	Cowden H Ranch	Ector	TX	USA			2006	Dave Moellendorf	AUMNH
APH_0977	Aphonopelma	armada	F	32.074	-102.788	3322	feet	6	Cowden H Ranch	Ector	TX	USA			2006	Dave Moellendorf	AUMNH
APH_1049	Aphonopelma	armada	F	32.1314	-102.622	3152	feet	1	SW4001 & SW7000	Andrews	TX	USA	6	7	2010	Skyler Stevens	AUMNH
APH_1052	Aphonopelma	armada	M	32.114	-102.616	3140	feet	1	SW4001	Andrews	TX	USA	6	7	2010	Skyler Stevens	AUMNH
APH_1056	Aphonopelma	armada	M	32.0279	-102.207	2883	feet	1	W County Rd 54	Midland	TX	USA	5	7	2010	Skyler Stevens	AUMNH
APH_1057	Aphonopelma	armada	M	32.0279	-102.207	2883	feet	1	W County Rd 54	Midland	TX	USA	5	7	2010	Skyler Stevens	AUMNH
APH_1058	Aphonopelma	armada	M	32.0279	-102.207	2883	feet	1	W County Rd 54	Midland	TX	USA	5	7	2010	Skyler Stevens	AUMNH
APH_1059	Aphonopelma	armada	M	32.0279	-102.207	2883	feet	1	W County Rd 54	Midland	TX	USA	5	7	2010	Skyler Stevens	AUMNH
APH_1061	Aphonopelma	armada	M	32.0106	-102.228	2888	feet	1	CR60	Midland	TX	USA	2	7	2010	Skyler Stevens	AUMNH
APH_1062	Aphonopelma	armada	M	32.0106	-102.228	2888	feet	1	CR60	Midland	TX	USA	2	7	2010	Skyler Stevens	AUMNH
APH_1064	Aphonopelma	armada	M	31.3436	-101.496	2617	feet	1	Hwy 137	Reagan	TX	USA	30	6	2010	Skyler Stevens	AUMNH
APH_1065	Aphonopelma	armada	M	31.3436	-101.496	2617	feet	1	Hwy 137	Reagan	TX	USA	30	6	2010	Skyler Stevens	AUMNH
APH_1067	Aphonopelma	armada	M	30.4722	-99.7808	1718	feet	1	Texas Tech Field Station, Junction	Kimble	TX	USA	24	6	2010	Skyler Stevens	AUMNH
APH_1068	Aphonopelma	armada	F	30.4722	-99.7808	1718	feet	1	Texas Tech Field Station, Junction	Kimble	TX	USA	16	6	2010	Bryce Hubbell	AUMNH
APH_1069	Aphonopelma	armada	F	30.4722	-99.7808	1718	feet	1	Texas Tech Field Station, Junction	Kimble	TX	USA	17	6	2010	Travis Fisher	AUMNH
APH_1129	Aphonopelma	armada	juv	26.8139	-98.856	625	feet	1	2.0 mi N Starr County Line on FM-649	Jim Hogg	TX	USA	15	3	2010	Brent E. Hendrixson, Gerri Wilson, Thomas Martin	AUMNH
APH_1164	Aphonopelma	armada	juv	29.1704	-100.673	972	feet	1	0.59 mi E US-277 on FM-693	Kinney	TX	USA	17	3	2010	Brent E. Hendrixson, Gerri Wilson, Thomas Martin	AUMNH
APH_1165	Aphonopelma	armada	juv	29.1704	-100.673	972	feet	1	0.59 mi E US-277 on FM-693	Kinney	TX	USA	17	3	2010	Brent E. Hendrixson, Gerri Wilson, Thomas Martin	AUMNH
APH_1166	Aphonopelma	armada	juv	29.1704	-100.673	972	feet	1	0.59 mi E US-277 on FM-693	Kinney	TX	USA	17	3	2010	Brent E. Hendrixson, Gerri Wilson, Thomas Martin	AUMNH
APH_1167	Aphonopelma	armada	juv	29.1704	-100.673	972	feet	1	0.59 mi E US-277 on FM-693	Kinney	TX	USA	17	3	2010	Brent E. Hendrixson, Gerri Wilson, Thomas Martin	AUMNH
APH_1172	Aphonopelma	armada	F	31.9999	-102.18	2862	feet	1	nr. Midland, along Hwy-158	Midland	TX	USA	21	7	2010	Brent E. Hendrixson, Brendon Barnes, Nate Davis	AUMNH
APH_1173	Aphonopelma	armada	M	31.9999	-102.18	2862	feet	1	nr. Midland, along Hwy-158	Midland	TX	USA	21	7	2010	Brent E. Hendrixson, Brendon Barnes, Nate Davis	AUMNH
APH_1174	Aphonopelma	armada	M	32.0038	-102.256	2890	feet	1	nr. Midland, along CR-60	Midland	TX	USA	21	7	2010	Brent E. Hendrixson, Brendon Barnes, Nate Davis	AUMNH
APH_1374	Aphonopelma	armada	F	31.2805	-102.08	2605	feet	2	oil fields W of Hwy 329	Upton	TX	USA	17	6	2011	Darryl Burton	AUMNH
APH_1375	Aphonopelma	armada	juv	31.4067	-102.146	2830	feet	2	oil fields E of Hwy 329	Upton	TX	USA	16	6	2011	Darryl Burton	AUMNH
APH_1377	Aphonopelma	armada	juv	31.2701	-102.061	2555	feet	2	oil fields W of Hwy 329	Upton	TX	USA	19	7	2011	Darryl Burton	AUMNH
APH_1379	Aphonopelma	armada	juv	31.2805	-102.08	2605	feet	2	oil fields W of Hwy 329	Upton	TX	USA	6	9	2011	Darryl Burton	AUMNH
APH_1381	Aphonopelma	armada	F	31.4045	-102.154	2820	feet	2	oil fields E of Hwy 329	Upton	TX	USA	10	9	2011	Darryl Burton	AUMNH
APH_1384	Aphonopelma	armada	F	31.5641	-102.174	2855	feet	2	FM 1492	Upton	TX	USA	11	9	2011	Darryl Burton	AUMNH
APH_1385	Aphonopelma	armada	juv	31.2307	-101.726	2715	feet	2	off Hwy 67	Reagan	TX	USA	19	9	2011	Darryl Burton	AUMNH
APH_1387	Aphonopelma	armada	juv	31.5641	-102.174	2855	feet	2	FM 1492	Upton	TX	USA	31	8	2011	Darryl Burton	AUMNH
APH_1388	Aphonopelma	armada	juv	31.5641	-102.174	2855	feet	2	FM 1492	Upton	TX	USA	11	9	2011	Darryl Burton	AUMNH
APH_1389	Aphonopelma	armada	F	31.3534	-102.088	2695	feet	2	oil fields E of Hwy 329	Upton	TX	USA	30	8	2011	Darryl Burton	AUMNH
APH_1391	Aphonopelma	armada	F	31.5641	-102.174	2855	feet	2	FM 1492	Upton	TX	USA	23	8	2011	Darryl Burton	AUMNH
APH_1460	Aphonopelma	armada	F	34.5228	-100.534	1955	feet	2	Hulver Cemetery, 5.9 mi W US-287 on Hwy-86	Hall	TX	USA	27	5	2012	Brent E. Hendrixson	AUMNH
APH_1462	Aphonopelma	armada	M	31.5879	-101.97	2793	feet	2	0.5 mi S CR 118W on Hwy-349	Midland	TX	USA	13	6	2012	Darryl Burton	AUMNH
APH_1466	Aphonopelma	armada	M	31.6626	-102.207	2876	feet	2	0.3 mi S FM-1787 on FM-1492	Midland	TX	USA	17	6	2012	Darryl Burton	AUMNH
APH_1468	Aphonopelma	armada	M	31.949	-101.723	2569	feet	2	E of Midland, off Hwy 137	Glasscock	TX	USA	19	6	2012	Darryl Burton	AUMNH
APH_3214	Aphonopelma	armada	F	29.5745	-101.042	1195	feet	1	2.2 miles off Hwy 90 on spur 406, N of Del Rio	Val Verde	TX	USA	15	6	2014	David Moellendorf	AUMNH
APH_1478	Aphonopelma	atomicum	F	35.9231	-116.432	3204	feet	1	Death Valley National Park, Hwy-178, Salsberry Pass	Inyo	CA	USA	30	7	2012	Brent E. Hendrixson, Brendon Barnes, Austin Deskewies	AUMNH
APH_1479	Aphonopelma	atomicum	juv	36.268	-116.666	3242	feet	1	Death Valley National Park, ~7.5 mi S Hwy-190 on Dante's View Rd	Inyo	CA	USA	30	7	2012	Brent E. Hendrixson, Brendon Barnes, Austin Deskewies	AUMNH
APH_1549	Aphonopelma	atomicum	F	36.623	-116.309	2784	feet	1	Rock Valley Wash, off Hwy-95	Nye	NV	USA	24	10	2012	Brent E. Hendrixson	AMNH
APH_2725-1	Aphonopelma	atomicum	14M/2F	36.6605	-115.994	1157	meters	5	Mercury	Nye	NV	USA	9	6	1960	Gertsch	AMNH
APH_2725-2	Aphonopelma	atomicum	3M	37.0256	-116.024	1216	meters	6	Nevada Testing Site	Nye	NV	USA	1	10	1959	JRM	AMNH
APH_2727	Aphonopelma	atomicum	16M/3F	36.6605	-115.994	1157	meters	5	Mercury	Nye	NV	USA	29	6	1961	Gertsch	AMNH
APH_2730	Aphonopelma	atomicum	F	36.6605	-115.994	1157	meters	5	Mercury	Nye	NV	USA	16	8	1964		AMNH
AUMS_2638	Aphonopelma	atomicum	M	36.6618	-116.368	2744	feet	5	Nros Rd., 20 miles W of Mercury	Nye	NV	USA	3	11	1972	C. S. L.	AUMNH
AUMS_3267	Aphonopelma	atomicum	2F	36.6919	-116.174	3470	feet	5	10 miles W of Mercury, Mercury Valley	Nye	NV	USA	3	11	1972	W. Icenogle	AUMNH
APH_3000	Aphonopelma	belindae	M	8.52651	-82.421	590	feet	1	Waterfall Hostel; David		Chiriqui Province	Panama	21	1	2011	Chris Hamilton, Eric Reynolds, Ray Gabriel, Nicolai Pederson	AUMNH
APH_3001	Aphonopelma	belindae	juv	8.52651	-82.421	590	feet	1	Waterfall Hostel; David		Chiriqui Province	Panama	21	1	2011	Chris Hamilton, Eric Reynolds, Ray Gabriel, Nicolai Pederson	AUMNH
APH_3008	Aphonopelma	belindae	M	8.53124	-82.304	454	feet	1	Gualaca		Chiriqui Province	Panama	24	1	2011	Chris Hamilton, Ray Gabriel	AUMNH
APH_0454	Aphonopelma	catalina	M	32.3454	-110.716	5255	feet	2	Coronado National Forest, Bug Spring Trail	Pima	AZ	USA	28	12	2008	Paul Marek, Charity Hall	AUMNH
APH_1438	Aphonopelma	catalina	M	32.358	-110.71	5862	feet	1	Bug Springs Trail	Pima	AZ	USA	11	12	2011	Jillian Cowles, Bill Savary	AUMNH
APH_1439	Aphonopelma	catalina	M	32.349	-110.712	5350	feet	1	Bug Springs Trail	Pima	AZ	USA	17	12	2011	Brent E. Hendrixson, Thomas Martin	AUMNH
APH_1440	Aphonopelma	catalina	M	32.349	-110.712	5350	feet	1	Bug Springs Trail	Pima	AZ	USA	17	12	2011	Brent E. Hendrixson, Thomas Martin	AUMNH
APH_1602	Aphonopelma	catalina	F	32.3565	-110.712	5850	feet	1	Coronado National Forest, Bug Spring Trail	Pima	AZ	USA	9	11	2012	Brent E. Hendrixson	AUMNH
AUMS_2615	Aphonopelma	catalina	F	32.3365	-110.718	4886	feet	4	.5 miles W of Catalina Hwy, 2 miles N of Molino Basin, Santa Catalina Mtns	Pima	AZ	USA	15	9	1974	Wendell Icenogle	AUMNH
AUMS_3278	Aphonopelma	catalina	M	32.327	-110.703	4101	feet	4	Mt. Lemon Hwy, 0.3 miles S of Molino Basin, S of Catalina Mountains	Pima	AZ	USA	16	9	1974	W. Icenogle	AUMNH
APH_0007	Aphonopelma	chalcodes	M	33.865	-112.19	1799	feet	1	6 mi N AZ-74 on New River Rd (nr. Lake Pleasant)	Maricopa	AZ	USA	5	10	2001	Brent E. Hendrixson, Darrin Vernier	AUMNH
APH_0013	Aphonopelma	chalcodes	M	34.4276	-112.08	3914	feet	4	Dugas Road, approx. 2.0 mi W I-17 on Orme Ranch Road	Yavapai	AZ	USA	24	3	2002	John Bell	AUMNH
APH_0014	Aphonopelma	chalcodes	M	32.2213	-110.769	2757	feet	2	Tucson, 10560 E Wildfire Drive	Pima	AZ	USA		8	2002	Alex Binford	AUMNH
APH_0037	Aphonopelma	chalcodes	M	31.3948	-111.136	4487	feet	4	Ruby Road	Santa Cruz	AZ	USA	6	8	2006	Alice Abela	AUMNH
APH_0046	Aphonopelma	chalcodes	juv	33.865	-112.19	1799	feet	1	6 mi N AZ-74 on New River Rd (nr. Lake Pleasant)	Maricopa	AZ	USA	5	10	2001	Brent E. Hendrixson, Darrin Vernier	AUMNH
APH_0049	Aphonopelma	chalcodes	juv	34.7606	-111.645	5472	feet	1	0.8 mi E I-17; 0.9 mi S Stoneman Lake Road (nr. Exit 306)	Yavapai	AZ	USA	3	10	2001	Brent E. Hendrixson, Darrin Vernier	AUMNH
APH_0127	Aphonopelma	chalcodes	F	33.8631	-112.191	1773	feet	1	6.0 mi N AZ-74 on New River Rd (nr. Lake Pleasant)	Maricopa	AZ	USA	13	6	2007	Brent E. Hendrixson	AUMNH
APH_0128	Aphonopelma	chalcodes	juv	33.8631	-112.191	1773	feet	1	6.0 mi N AZ-74 on New River Rd (nr. Lake Pleasant)	Maricopa	AZ	USA	13	6	2007	Brent E. Hendrixson	AUMNH
APH_0129	Aphonopelma	chalcodes	juv	33.8631	-112.191	1773	feet	1	6.0 mi N AZ-74 on New River Rd (nr. Lake Pleasant)	Maricopa	AZ	USA	13	6	2007	Brent E. Hendrixson	AUMNH
APH_0130	Aphonopelma	chalcodes	M	33.8631	-112.191	1773	feet	1	6.0 mi N AZ-74 on New River Rd (nr. Lake Pleasant)	Maricopa	AZ	USA	13	6	2007	Brent E. Hendrixson	AUMNH
APH_0131	Aphonopelma	chalcodes	juv	34.3995	-112.07	3800	feet	1	0.2 mi E I-17 on Dugas Rd	Yavapai	AZ	USA	13	6	2007	Brent E. Hendrixson	AUMNH
APH_0132	Aphonopelma	chalcodes	M	34.4001	-112.071	3800	feet	1	0.2 mi E I-17 on Dugas Rd	Yavapai	AZ	USA	13	6	2007	Brent E. Hendrixson	AUMNH
APH_0133	Aphonopelma	chalcodes	juv	34.0903	-112.903	2717	feet	1	3.4 mi SE AZ-71 on US-93	Yavapai	AZ	USA	15	6	2007	Brent E. Hendrixson, Shasta Michaels	AUMNH
APH_0134	Aphonopelma	chalcodes	F	33.7285	-111.433	3719	feet	4	about 9-10 mi E AZ-87 on NF-143	Maricopa	AZ	USA	15	6	2007	Austin Spears	AUMNH
APH_0135	Aphonopelma	chalcodes	juv	33.7285	-111.433	3719	feet	4	about 9-10 mi E AZ-87 on NF-143	Maricopa	AZ	USA	15	6	2007	Gilbert Quintana	AUMNH
APH_0142	Aphonopelma	chalcodes	juv	33.8631	-112.191	1773	feet	1	6.0 mi N AZ-74 on New River Rd (nr. Lake Pleasant)	Maricopa	AZ	USA	13	6	2007	Brent E. Hendrixson	AUMNH
APH_0143	Aphonopelma	chalcodes	F	33.8631	-112.191	1773	feet	1	6.0 mi N AZ-74 on New River Rd (nr. Lake Pleasant)	Maricopa	AZ	USA	13	6	2007	Brent E. Hendrixson	AUMNH
APH_0164	Aphonopelma	chalcodes	M	33.7976	-112.143	1655	feet	4	New River, ~0.5 mi W I-17 on AZ-74	Maricopa	AZ	USA				Brandon Anderson	AUMNH
APH_0165	Aphonopelma	chalcodes	F	33.7976	-112.143	1655	feet	4	New River, ~0.5 mi W I-17 on AZ-74	Maricopa	AZ	USA				Brandon Anderson	AUMNH
APH_0168	Aphonopelma	chalcodes	F	34.073	-112.132	2044	feet	4	Black Canyon City, 0.85 mi E I-17 on South Mud Springs Rd	Yavapai	AZ	USA				Brandon Anderson	AUMNH
APH_0169	Aphonopelma	chalcodes	M	34.073	-112.132	2044	feet	4	Black Canyon City, 0.85 mi E I-17 on South Mud Springs Rd	Yavapai	AZ	USA				Brandon Anderson	AUMNH
APH_0170	Aphonopelma	chalcodes	M	34.073	-112.132	2044	feet	4	Black Canyon City, 0.85 mi E I-17 on South Mud Springs Rd	Yavapai	AZ	USA				Brandon Anderson	AUMNH
APH_0173	Aphonopelma	chalcodes	M	31.6967	-111.006	3497	feet	2	0.95 mi W Mount Hopkins Rd on Forest Service Rd 184	Santa Cruz	AZ	USA		8	2007	Alice Abela	AUMNH
APH_0174	Aphonopelma	chalcodes	M	32.1992	-112.436	1980	feet	5	along Hwy-86	Pima	AZ	USA		8	2007	Alice Abela	AUMNH
APH_0175	Aphonopelma	chalcodes	M	31.6965	-111.002	3512	feet	2	0.65 mi W Mount Hopkins Rd on Forest Service Rd 184	Santa Cruz	AZ	USA		8	2007	Alice Abela	AUMNH
APH_0176	Aphonopelma	chalcodes	M	32.1864	-112.379	1935	feet	5	along Hwy-86	Pima	AZ	USA		8	2007	Alice Abela	AUMNH
APH_0191	Aphonopelma	chalcodes	F	33.7414	-111.358	5900	feet	1	Mazatzal Mountains, Tonto National Forest, El Oso Rd	Gila	AZ	USA	6	9	2007	Lorenzo Prendini, Jeremy Huff	AUMNH
APH_0193	Aphonopelma	chalcodes	M	31.3923	-111.132	4290	feet	1	Coronado National Forest, Pena Blanca Lake, Hwy 289; crossing road	Santa Cruz	AZ	USA	5	9	2007	Lorenzo Prendini, Jeremy Huff	AUMNH
APH_0198	Aphonopelma	chalcodes	M	32.9703	-111.422	1541	feet	2	Robert Engstrom's property; 0.2 mi S East Cactus Forest Rd on North Coolidge Airport Rd	Pinal	AZ	USA	14	6	2007	Robert Engstrom	AUMNH
APH_0298	Aphonopelma	chalcodes	juv	33.7167	-111.455	3080	feet	4	Mazatzal Mountains, Four Peaks, Cline Cabin Rd./F.R. 143	Maricopa	AZ	USA	6	10	2007	Zach Valois	AUMNH
APH_0300	Aphonopelma	chalcodes	juv	33.8851	-111.479	3526	feet	4	Sunflower, Sycamore Creek Rd.	Maricopa	AZ	USA	6	10	2007	Zach Valois	AUMNH
APH_0301	Aphonopelma	chalcodes	juv	33.8835	-111.476	3518	feet	4	Sunflower, Sycamore Creek Rd.	Maricopa	AZ	USA	6	10	2007	Zach Valois	AUMNH
APH_0309	Aphonopelma	chalcodes	M	32.3545	-112.886	2090	feet	4	SW of Ajo, Little Ajo Mountain, Darby Well Road	Pima	AZ	USA	15	10	2005	Lennart Pettersson, Dave Kandiyeli, Sheri Monk	AUMNH
APH_0344	Aphonopelma	chalcodes	juv	34.0981	-111.362	3200	feet	2	1.1 mi NW AZ-87 on Barnhardt Trail Rd (FR 419)	Gila	AZ	USA	10	5	2008	Brent E. Hendrixson, Zach Valois, Josh Richards	AUMNH
APH_0346	Aphonopelma	chalcodes	juv	34.3595	-111.403	5430	feet	2	1.4 mi E US-87 on Conrol Rd	Gila	AZ	USA	10	5	2008	Brent E. Hendrixson, Zach Valois, Josh Richards	AUMNH
APH_0360	Aphonopelma	chalcodes	F	33.7287	-111.432	3750	feet	4	N side of Cline Cabin Rd	Maricopa	AZ	USA	17	4	2008	Zach Valois	AUMNH
APH_0369	Aphonopelma	chalcodes	juv	32.644	-111.392	1840	feet	4	nr. Cogburn Ostrich Ranch	Pinal	AZ	USA	5	4	2008	Shasta Michaels	AUMNH
APH_0370	Aphonopelma	chalcodes	M	32.1445	-111.218	2350	feet	2	2 mi N AZ-86 (W Ajo Hwy) on Sandario Rd, nr. jct. with Dusty Mesquite Trail	Pima	AZ	USA	24	7	2008	Alice Abela	AUMNH
APH_0371	Aphonopelma	chalcodes	M	31.9743	-111.604	4625	feet	4	along Kitt Peak Rd	Pima	AZ	USA	24	7	2008	Alice Abela	AUMNH
APH_0372	Aphonopelma	chalcodes	M	31.9729	-111.618	5062	feet	4	along Kitt Peak Rd	Pima	AZ	USA	24	7	2008	Alice Abela	AUMNH
APH_0373	Aphonopelma	chalcodes	M	31.9932	-111.705	2924	feet	2	AZ-86, 0.06 mi SW jct Indian Rt 30	Pima	AZ	USA	25	7	2008	Alice Abela	AUMNH
APH_0374	Aphonopelma	chalcodes	M	31.9755	-111.607	4704	feet	4	along Kitt Peak Rd	Pima	AZ	USA	25	7	2008	Alice Abela	AUMNH
APH_0375	Aphonopelma	chalcodes	M	31.9704	-111.614	4940	feet	4	along Kitt Peak Rd	Pima	AZ	USA	25	7	2008	Alice Abela	AUMNH
APH_0376	Aphonopelma	chalcodes	M	31.432	-111.188	4018	feet	4	Along Ruby Rd	Santa Cruz	AZ	USA	26	7	2008	Alice Abela	AUMNH
APH_0377	Aphonopelma	chalcodes	M	31.3959	-111.039	3916	feet	4	Along Ruby Rd	Santa Cruz	AZ	USA	27	7	2008	Alice Abela	AUMNH
APH_0378	Aphonopelma	chalcodes	M	31.4186	-111.016	3721	feet	4	Along Ruby Rd	Santa Cruz	AZ	USA	27	7	2008	Alice Abela	AUMNH
APH_0379	Aphonopelma	chalcodes	M	31.4643	-111.24	4184	feet	4	Along Ruby Rd	Santa Cruz	AZ	USA	27	7	2008	Alice Abela	AUMNH
APH_0380	Aphonopelma	chalcodes	M	31.4108	-111.022	3773	feet	4	Along Ruby Rd	Santa Cruz	AZ	USA	28	7	2008	Alice Abela	AUMNH
APH_0381	Aphonopelma	chalcodes	M	31.4297	-111.003	3639	feet	4	Along Ruby Rd	Santa Cruz	AZ	USA	28	7	2008	Alice Abela	AUMNH
APH_0383	Aphonopelma	chalcodes	M	31.6735	-110.923	5047	feet	4	Along Mt Hopkins Rd	Santa Cruz	AZ	USA	28	7	2008	Alice Abela	AUMNH
APH_0384	Aphonopelma	chalcodes	M	31.7001	-111.002	3521	feet	4	Along Mt Hopkins Rd	Santa Cruz	AZ	USA	28	7	2008	Alice Abela	AUMNH
APH_0386	Aphonopelma	chalcodes	M	31.9126	-109.119	4620	feet	2	5.1 mi NW AZ/NM stateline on Portal Rd	Cochise	AZ	USA	31	7	2008	Alice Abela	AUMNH
APH_0387	Aphonopelma	chalcodes	M	34.2926	-111.287	5168	feet	4	Along Houston-Mesa Rd	Gila	AZ	USA	2	8	2008	Alice Abela	AUMNH
APH_0388	Aphonopelma	chalcodes	M	34.4141	-111.491	6046	feet	4	0.55 mi N Strawberry on Hwy-87	Gila	AZ	USA	2	8	2008	Alice Abela	AUMNH
APH_0389	Aphonopelma	chalcodes	M	31.5316	-110.719	4187	feet	4	Harshaw Rd	Santa Cruz	AZ	USA				Alice Abela	AUMNH
APH_0391	Aphonopelma	chalcodes	M	32.5067	-110.18	4711	feet	1	crossing Sunset Rd	Graham	AZ	USA	24	7	2008	Kari, Hunter McWest	AUMNH
APH_0392	Aphonopelma	chalcodes	M	32.5138	-110.059	4420	feet	1	W Ash Creek Rd	Graham	AZ	USA	24	7	2008	Kari, Hunter McWest	AUMNH
APH_0419	Aphonopelma	chalcodes	juv	33.0437	-112.633	807	feet	1	N of Gila Bend along Hwy-85, 0.6 mi E of Hwy	Maricopa	AZ	USA	15	11	2008	Brent E. Hendrixson	AUMNH
APH_0420	Aphonopelma	chalcodes	F	32.856	-112.085	1517	feet	1	in desert NW jct of Hwy-84& Amarillo Valley Rd (3.2 mi NW I-8)	Pinal	AZ	USA	15	11	2008	Brent E. Hendrixson, Paul Marek, Charity Hall, Kojun	AUMNH
APH_0425	Aphonopelma	chalcodes	juv	32.2521	-112.745	1787	feet	1	0.75 mi S Ball Rd in Why along Hwy-85	Pima	AZ	USA	15	11	2008	Brent E. Hendrixson	AUMNH
APH_0428	Aphonopelma	chalcodes	juv	32.8908	-113.242	656	feet	1	3.0 mi N I-8 (Sentinel) on Agua Caliente Rd	Maricopa	AZ	USA	16	11	2008	Brent E. Hendrixson	AUMNH
APH_0429	Aphonopelma	chalcodes	juv	32.9072	-113.263	592	feet	1	4.65 mi N I-8 (Sentinel) on Agua Caliente Rd	Maricopa	AZ	USA	16	11	2008	Brent E. Hendrixson	AUMNH
APH_0498	Aphonopelma	chalcodes	juv	33.9564	-112.84	2582	feet	1	6.6 mi W jct. US-93 on US-60	Maricopa	AZ	USA	18	5	2009	Brent E. Hendrixson, Bernadette DeRussy, Sloan Click	AUMNH
APH_0499	Aphonopelma	chalcodes	juv	33.9564	-112.84	2582	feet	1	6.6 mi W jct. US-93 on US-60	Maricopa	AZ	USA	18	5	2009	Brent E. Hendrixson, Bernadette DeRussy, Sloan Click	AUMNH
APH_0500	Aphonopelma	chalcodes	F	33.9564	-112.84	2582	feet	1	6.6 mi W jct. US-93 on US-60	Maricopa	AZ	USA	18	5	2009	Brent E. Hendrixson, Bernadette DeRussy, Sloan Click	AUMNH
APH_0501	Aphonopelma	chalcodes	juv	33.9564	-112.84	2582	feet	1	6.6 mi W jct. US-93 on US-60	Maricopa	AZ	USA	18	5	2009	Brent E. Hendrixson, Bernadette DeRussy, Sloan Click	AUMNH
APH_0502	Aphonopelma	chalcodes	juv	33.2429	-111.271	2067	feet	1	1.5 mi S US-60 on Mineral Mountain Rd	Pinal	AZ	USA	19	5	2009	Brent E. Hendrixson, Bernadette DeRussy, Sloan Click	AUMNH
APH_0503	Aphonopelma	chalcodes	juv	33.4455	-111.503	1935	feet	1	0.1 mi S Apache Trail on Mountain View Rd	Pinal	AZ	USA	19	5	2009	Brent E. Hendrixson, Bernadette DeRussy, Sloan Click	AUMNH
APH_0505	Aphonopelma	chalcodes	juv	34.3603	-111.413	5555	feet	1	0.75 mi E AZ-87 on Control Rd	Gila	AZ	USA	20	5	2009	Brent E. Hendrixson, Bernadette DeRussy, Sloan Click	AUMNH
APH_0506	Aphonopelma	chalcodes	juv	34.3603	-111.413	5555	feet	1	0.75 mi E AZ-87 on Control Rd	Gila	AZ	USA	20	5	2009	Brent E. Hendrixson, Bernadette DeRussy, Sloan Click	AUMNH
APH_0507	Aphonopelma	chalcodes	F	34.3603	-111.413	5555	feet	1	0.75 mi E AZ-87 on Control Rd	Gila	AZ	USA	20	5	2009	Brent E. Hendrixson, Bernadette DeRussy, Sloan Click	AUMNH
APH_0508	Aphonopelma	chalcodes	F	34.3603	-111.413	5555	feet	1	0.75 mi E AZ-87 on Control Rd	Gila	AZ	USA	20	5	2009	Brent E. Hendrixson, Bernadette DeRussy, Sloan Click	AUMNH
APH_0595	Aphonopelma	chalcodes	F	33.0655	-110.889	2163	feet	1	OHV trail area, nr. Kearny	Pinal	AZ	USA	8	7	2009	Brent E. Hendrixson, Jon Davenport, Nate Davis	AUMNH
APH_0596	Aphonopelma	chalcodes	F	32.6287	-110.649	3392	feet	1	3.4 mi SE AZ-77 on SR-76, nr. San Manuel	Pinal	AZ	USA	8	7	2009	Brent E. Hendrixson, Jon Davenport, Nate Davis	AUMNH
APH_0598	Aphonopelma	chalcodes	F	32.425	-110.909	2635	feet	1	Catalina State Park, trailhead parking lot and nature trail	Pima	AZ	USA	8	7	2009	Brent E. Hendrixson, Jon Davenport, Nate Davis	AUMNH
APH_0599	Aphonopelma	chalcodes	M	32.425	-110.909	2635	feet	1	Catalina State Park, trailhead parking lot and nature trail	Pima	AZ	USA	8	7	2009	Brent E. Hendrixson, Jon Davenport, Nate Davis	AUMNH
APH_0600	Aphonopelma	chalcodes	M	32.425	-110.909	2635	feet	1	Catalina State Park, trailhead parking lot and nature trail	Pima	AZ	USA	8	7	2009	Brent E. Hendrixson, Jon Davenport, Nate Davis	AUMNH
APH_0602	Aphonopelma	chalcodes	M	32.425	-110.909	2635	feet	1	Catalina State Park, trailhead parking lot and nature trail	Pima	AZ	USA	8	7	2009	Brent E. Hendrixson, Jon Davenport, Nate Davis	AUMNH
APH_0603	Aphonopelma	chalcodes	F	32.3411	-110.715	3624	feet	1	Catalina Mountains, Bug Spring Trail	Pima	AZ	USA	9	7	2009	Brent E. Hendrixson, Jon Davenport, Nate Davis, Paul Marek, Charity Hall	AUMNH
APH_0604	Aphonopelma	chalcodes	juv	32.3411	-110.715	3624	feet	1	Catalina Mountains, Bug Spring Trail	Pima	AZ	USA	9	7	2009	Brent E. Hendrixson, Jon Davenport, Nate Davis, Paul Marek, Charity Hall	AUMNH
APH_0605	Aphonopelma	chalcodes	F	31.8983	-110.965	2794	feet	1	Quail Creek-Veterans Municipal Park	Pima	AZ	USA	9	7	2009	Brent E. Hendrixson, Jon Davenport, Nate Davis	AUMNH
APH_0606	Aphonopelma	chalcodes	F	31.8983	-110.965	2794	feet	1	Quail Creek-Veterans Municipal Park	Pima	AZ	USA	9	7	2009	Brent E. Hendrixson, Jon Davenport, Nate Davis	AUMNH
APH_0607	Aphonopelma	chalcodes	F	31.8983	-110.965	2794	feet	1	Quail Creek-Veterans Municipal Park	Pima	AZ	USA	9	7	2009	Brent E. Hendrixson, Jon Davenport, Nate Davis	AUMNH
APH_0608	Aphonopelma	chalcodes	F	31.8983	-110.965	2794	feet	1	Quail Creek-Veterans Municipal Park	Pima	AZ	USA	9	7	2009	Brent E. Hendrixson, Jon Davenport, Nate Davis	AUMNH
APH_0609	Aphonopelma	chalcodes	F	31.8983	-110.965	2794	feet	1	Quail Creek-Veterans Municipal Park	Pima	AZ	USA	9	7	2009	Brent E. Hendrixson, Jon Davenport, Nate Davis	AUMNH
APH_0611	Aphonopelma	chalcodes	M	31.8969	-110.666	4045	feet	1	along SR-83	Pima	AZ	USA	9	7	2009	Brent E. Hendrixson, Jon Davenport, Nate Davis	AUMNH
APH_0612	Aphonopelma	chalcodes	M	31.9039	-110.663	4021	feet	1	along SR-83	Pima	AZ	USA	9	7	2009	Brent E. Hendrixson, Jon Davenport, Nate Davis	AUMNH
APH_0613	Aphonopelma	chalcodes	M	31.9282	-110.658	3935	feet	1	along SR-83	Pima	AZ	USA	9	7	2009	Brent E. Hendrixson, Jon Davenport, Nate Davis	AUMNH
APH_0614	Aphonopelma	chalcodes	M	31.9359	-110.661	3862	feet	1	along SR-83	Pima	AZ	USA	9	7	2009	Brent E. Hendrixson, Jon Davenport, Nate Davis	AUMNH
APH_0615	Aphonopelma	chalcodes	M	31.9408	-110.663	3824	feet	1	along SR-83	Pima	AZ	USA	9	7	2009	Brent E. Hendrixson, Jon Davenport, Nate Davis	AUMNH
APH_0616	Aphonopelma	chalcodes	M	31.9632	-110.676	3679	feet	1	0.2 mi W SR-83 on Sahuarita Rd	Pima	AZ	USA	9	7	2009	Brent E. Hendrixson, Jon Davenport, Nate Davis	AUMNH
APH_0617	Aphonopelma	chalcodes	M	31.9879	-110.772	3201	feet	1	1.75 mi N Sahuarita Rd on Houghton Rd	Pima	AZ	USA	9	7	2009	Brent E. Hendrixson, Jon Davenport, Nate Davis	AUMNH
APH_0619	Aphonopelma	chalcodes	F	32.0938	-109.91	4180	feet	1	Cochise Cemetery (along Hwy-191)	Cochise	AZ	USA	11	7	2009	Brent E. Hendrixson, Nate Davis	AUMNH
APH_0620	Aphonopelma	chalcodes	F	32.0938	-109.91	4180	feet	1	Cochise Cemetery (along Hwy-191)	Cochise	AZ	USA	11	7	2009	Brent E. Hendrixson, Nate Davis	AUMNH
APH_0621	Aphonopelma	chalcodes	juv	32.0938	-109.91	4180	feet	1	Cochise Cemetery (along Hwy-191)	Cochise	AZ	USA	11	7	2009	Brent E. Hendrixson, Nate Davis	AUMNH
APH_0686	Aphonopelma	chalcodes	juv	31.4024	-109.773	4277	feet	1	Oro Rd, just NE of Hwy-80	Cochise	AZ	USA	17	7	2009	Brent E. Hendrixson, Nate Davis	AUMNH
APH_0687	Aphonopelma	chalcodes	juv	31.7001	-110.297	4242	feet	1	Truman Rd, just off Hwy-82	Cochise	AZ	USA	17	7	2009	Brent E. Hendrixson, Nate Davis	AUMNH
APH_0688	Aphonopelma	chalcodes	juv	31.7001	-110.297	4242	feet	1	Truman Rd, just off Hwy-82	Cochise	AZ	USA	17	7	2009	Brent E. Hendrixson, Nate Davis	AUMNH
APH_0689	Aphonopelma	chalcodes	juv	31.7001	-110.297	4242	feet	1	Truman Rd, just off Hwy-82	Cochise	AZ	USA	17	7	2009	Brent E. Hendrixson, Nate Davis	AUMNH
APH_0690	Aphonopelma	chalcodes	F	31.7001	-110.297	4242	feet	1	Truman Rd, just off Hwy-82	Cochise	AZ	USA	17	7	2009	Brent E. Hendrixson, Nate Davis	AUMNH
APH_0691	Aphonopelma	chalcodes	juv	31.7428	-110.708	4888	feet	1	Fish Canyon Rd	Pima	AZ	USA	17	7	2009	Brent E. Hendrixson, Nate Davis	AUMNH
APH_0692	Aphonopelma	chalcodes	juv	31.7428	-110.708	4888	feet	1	Fish Canyon Rd	Pima	AZ	USA	17	7	2009	Brent E. Hendrixson, Nate Davis	AUMNH
APH_0693	Aphonopelma	chalcodes	F	31.7428	-110.708	4888	feet	1	Fish Canyon Rd	Pima	AZ	USA	17	7	2009	Brent E. Hendrixson, Nate Davis	AUMNH
APH_0694	Aphonopelma	chalcodes	juv	31.5316	-110.719	4187	feet	1	Harshaw Rd	Santa Cruz	AZ	USA	17	7	2009	Brent E. Hendrixson, Nate Davis	AUMNH
APH_0695	Aphonopelma	chalcodes	F	32.6002	-109.983	4571	feet	1	Bonita-Klondyke Rd, W of Bonita	Graham	AZ	USA	18	7	2009	Brent E. Hendrixson, Nate Davis	AUMNH
APH_0696	Aphonopelma	chalcodes	F	32.6002	-109.983	4571	feet	1	Bonita-Klondyke Rd, W of Bonita	Graham	AZ	USA	18	7	2009	Brent E. Hendrixson, Nate Davis	AUMNH
APH_0697	Aphonopelma	chalcodes	F	32.6284	-110.117	4405	feet	1	Bonita-Klondyke Rd, W of Bonita	Graham	AZ	USA	18	7	2009	Brent E. Hendrixson, Nate Davis	AUMNH
APH_0709	Aphonopelma	chalcodes	M	32.2391	-109.975	4424	feet	1	Airport Rd, W of Willcox	Cochise	AZ	USA	19	7	2009	Brent E. Hendrixson, Nate Davis	AUMNH
APH_0710	Aphonopelma	chalcodes	M	32.2597	-110.103	4967	feet	1	2.6 mi NW Airport Rd on Muleshoe Ranch Rd	Cochise	AZ	USA	19	7	2009	Brent E. Hendrixson, Nate Davis	AUMNH
APH_0713	Aphonopelma	chalcodes	juv	31.7848	-109.558	4575	feet	1	Rucker Canyon Rd	Cochise	AZ	USA	20	7	2009	Brent E. Hendrixson, Nate Davis	AUMNH
APH_0714	Aphonopelma	chalcodes	F	31.7848	-109.558	4575	feet	1	Rucker Canyon Rd	Cochise	AZ	USA	20	7	2009	Brent E. Hendrixson, Nate Davis	AUMNH
APH_0715	Aphonopelma	chalcodes	F	31.759	-109.796	4596	feet	1	Courtland Rd, nr. Jct. Ghost Town Trail	Cochise	AZ	USA	20	7	2009	Brent E. Hendrixson, Nate Davis	AUMNH
APH_0716	Aphonopelma	chalcodes	F	32.7145	-111.498	1612	feet	2	Picacho, just off Camino Adelante Dr	Pinal	AZ	USA		7	2009	Warren Burke	AUMNH
APH_0730	Aphonopelma	chalcodes	M	31.6728	-110.881	7073	feet	4	along Mt. Hopkins Rd	Santa Cruz	AZ	USA	20	8	2009	Alice Abela	AUMNH
APH_0737	Aphonopelma	chalcodes	M	32.0389	-111.501	2943	feet	4	along Hwy-86, W of San Pedro	Pima	AZ	USA	22	8	2009	Alice Abela	AUMNH
APH_0738	Aphonopelma	chalcodes	M	32.0122	-111.575	3372	feet	2	~1.02 mi S Hwy-86 on Hwy-386	Pima	AZ	USA	23	8	2009	Alice Abela	AUMNH
APH_0739	Aphonopelma	chalcodes	M	32.0242	-111.577	3251	feet	2	~0.18 mi S Hwy-86 on Hwy-386	Pima	AZ	USA	23	8	2009	Alice Abela	AUMNH
APH_0740	Aphonopelma	chalcodes	M	32.1779	-112.272	2226	feet	4	along Hwy-86	Pima	AZ	USA	23	8	2009	Alice Abela	AUMNH
APH_0741	Aphonopelma	chalcodes	M	32.1824	-112.289	2152	feet	4	along Hwy-86	Pima	AZ	USA	23	8	2009	Alice Abela	AUMNH
APH_0742	Aphonopelma	chalcodes	M	32.1889	-112.4	1947	feet	4	along Hwy-86	Pima	AZ	USA	23	8	2009	Alice Abela	AUMNH
APH_0887	Aphonopelma	chalcodes	F	33.5468	-111.645	1346	feet	1	Phoenix	Maricopa	AZ	USA		6	2008	Ben Allen	AUMNH
APH_0954	Aphonopelma	chalcodes	M	33.5336	-111.372	1376	feet	1	east of Tortilla Flat off of Hywy 88	Maricopa	AZ	USA		6	2008	Ben Allen	AUMNH
APH_1195	Aphonopelma	chalcodes	F	31.3437	-110.485	5083	feet	1	Coronado National Forest, along FR-61	Santa Cruz	AZ	USA	28	7	2010	Brent E. Hendrixson, Brendon Barnes, Nate Davis	AUMNH
APH_1196	Aphonopelma	chalcodes	F	31.3437	-110.485	5083	feet	1	Coronado National Forest, along FR-61	Santa Cruz	AZ	USA	28	7	2010	Brent E. Hendrixson, Brendon Barnes, Nate Davis	AUMNH
APH_1224	Aphonopelma	chalcodes	F	31.3483	-110.509	5088	feet	1	along FR-61	Santa Cruz	AZ	USA	6	8	2010	Brent E. Hendrixson, Ashley Bailey, Andrea Reed	AUMNH
APH_1225	Aphonopelma	chalcodes	M	31.46	-110.295	5171	feet	1	along Ramsey Canyon Rd	Cochise	AZ	USA	6	8	2010	Brent E. Hendrixson, Ashley Bailey, Andrea Reed	AUMNH
APH_1229	Aphonopelma	chalcodes	M	31.9269	-109.169	5126	feet	1	1.4 mi NW Portal Rd on FR 42B (San Simon Rd)	Cochise	AZ	USA	7	8	2010	Brent E. Hendrixson, Ashley Bailey, Andrea Reed	AUMNH
APH_1230	Aphonopelma	chalcodes	M	31.9328	-109.183	5293	feet	1	2.4 mi NW Portal Rd on FR 42B (San Simon Rd)	Cochise	AZ	USA	7	8	2010	Brent E. Hendrixson, Ashley Bailey, Andrea Reed	AUMNH
APH_1232	Aphonopelma	chalcodes	juv	32.5703	-110.048	4557	feet	1	along High Creek Rd	Graham	AZ	USA	8	8	2010	Brent E. Hendrixson, Ashley Bailey, Andrea Reed	AUMNH
APH_1233	Aphonopelma	chalcodes	M	32.5122	-110.159	4747	feet	1	along Sunset Loop Rd	Graham	AZ	USA	8	8	2010	Brent E. Hendrixson, Ashley Bailey, Andrea Reed	AUMNH
APH_1234	Aphonopelma	chalcodes	M	32.5143	-110.077	4450	feet	1	along Ash Creek Rd	Graham	AZ	USA	8	8	2010	Brent E. Hendrixson, Ashley Bailey, Andrea Reed	AUMNH
APH_1235	Aphonopelma	chalcodes	F	32.5823	-109.852	5592	feet	1	11.2 mi W Hwy-191 on Hwy-266	Graham	AZ	USA	8	8	2010	Brent E. Hendrixson, Ashley Bailey, Andrea Reed	AUMNH
APH_1301	Aphonopelma	chalcodes	juv	33.6146	-111.035	2474	feet	1	Tonto National Forest, nr. jct. FR-449 off Hwy-188	Gila	AZ	USA	26	7	2011	Brent E. Hendrixson, Brendon Barnes, Nate Davis, Jake Storms	AUMNH
APH_1302	Aphonopelma	chalcodes	juv	33.6146	-111.035	2474	feet	1	Tonto National Forest, nr. jct. FR-449 off Hwy-188	Gila	AZ	USA	26	7	2011	Brent E. Hendrixson, Brendon Barnes, Nate Davis, Jake Storms	AUMNH
APH_1303	Aphonopelma	chalcodes	juv	33.6146	-111.035	2474	feet	1	Tonto National Forest, nr. jct. FR-449 off Hwy-188	Gila	AZ	USA	26	7	2011	Brent E. Hendrixson, Brendon Barnes, Nate Davis, Jake Storms	AUMNH
APH_1304	Aphonopelma	chalcodes	juv	33.1876	-111.313	1901	feet	1	2.4 mi E Hwy-79 on Cottonwood Canyon Rd	Pinal	AZ	USA	26	7	2011	Brent E. Hendrixson, Brendon Barnes, Nate Davis, Jake Storms	AUMNH
APH_1339	Aphonopelma	chalcodes	F	31.348	-110.509	5057	feet	1	along Duquesne Rd (FR-61)	Santa Cruz	AZ	USA	4	8	2011	Brent E. Hendrixson, Brendon Barnes, Nate Davis, Jake Storms	AUMNH
APH_1340	Aphonopelma	chalcodes	F	31.3637	-110.792	4146	feet	1	along Duquesne Rd	Santa Cruz	AZ	USA	4	8	2011	Brent E. Hendrixson, Brendon Barnes, Nate Davis, Jake Storms	AUMNH
APH_1341	Aphonopelma	chalcodes	F	31.7011	-111.039	3181	feet	1	along Montosa Canyon Rd (FR-184)	Santa Cruz	AZ	USA	4	8	2011	Brent E. Hendrixson, Brendon Barnes, Nate Davis, Jake Storms	AUMNH
APH_1344	Aphonopelma	chalcodes	F	31.837	-110.947	3083	feet	1	along Madera Canyon Rd	Pima	AZ	USA	4	8	2011	Brent E. Hendrixson, Brendon Barnes, Nate Davis, Jake Storms	AUMNH
APH_1345	Aphonopelma	chalcodes	F	31.837	-110.947	3083	feet	1	along Madera Canyon Rd	Pima	AZ	USA	4	8	2011	Brent E. Hendrixson, Brendon Barnes, Nate Davis, Jake Storms	AUMNH
APH_1370	Aphonopelma	chalcodes	M	33.2793	-111.161	2440	feet	2	Superior, Boyce Thompson Arboretum	Pinal	AZ	USA	3	9	2011	Benjamin Curtis, Mason McWest	AUMNH
APH_1485	Aphonopelma	chalcodes	F	31.3856	-110.406	5650	feet	1	along Montezuma Canyon Rd	Cochise	AZ	USA	2	8	2012	Brent E. Hendrixson, Brendon Barnes, Austin Deskewies	AUMNH
APH_1487	Aphonopelma	chalcodes	M	32.4238	-110.923	2700	feet	2	Catalina State Park, campground	Pima	AZ	USA	2	8	2012	Brent E. Hendrixson, Brendon Barnes, Austin Deskewies	AUMNH
APH_1492	Aphonopelma	chalcodes	M	33.6066	-111.198	2372	feet	1	along Apache Trail	Maricopa	AZ	USA	4	9	2012	Brent E. Hendrixson	AUMNH
APH_1493	Aphonopelma	chalcodes	M	33.588	-111.211	2440	feet	1	along Apache Trail	Maricopa	AZ	USA	4	9	2012	Brent E. Hendrixson	AUMNH
APH_1494	Aphonopelma	chalcodes	M	33.5825	-111.222	2325	feet	1	along Apache Trail	Maricopa	AZ	USA	4	9	2012	Brent E. Hendrixson	AUMNH
APH_1495	Aphonopelma	chalcodes	juv	33.5306	-111.306	2178	feet	1	along Apache Trail	Maricopa	AZ	USA	4	9	2012	Brent E. Hendrixson	AUMNH
APH_1496	Aphonopelma	chalcodes	M	33.5365	-111.309	2664	feet	1	along Apache Trail	Maricopa	AZ	USA	4	9	2012	Brent E. Hendrixson	AUMNH
APH_1497	Aphonopelma	chalcodes	juv	33.4805	-111.625	1989	feet	1	~1.35 mi N McDowell Rd on Usery Pass Rd	Maricopa	AZ	USA	5	9	2012	Brent E. Hendrixson	AUMNH
APH_1502	Aphonopelma	chalcodes	F	33.5185	-111.454	2317	feet	2	along Apache Trail	Maricopa	AZ	USA	6	9	2012	Brent E. Hendrixson	AUMNH
APH_1503	Aphonopelma	chalcodes	F	33.5185	-111.454	2317	feet	2	along Apache Trail	Maricopa	AZ	USA	6	9	2012	Brent E. Hendrixson	AUMNH
APH_1504	Aphonopelma	chalcodes	M	33.5185	-111.454	2317	feet	2	along Apache Trail	Maricopa	AZ	USA	6	9	2012	Brent E. Hendrixson	AUMNH
APH_1505	Aphonopelma	chalcodes	M	33.477	-111.475	2109	feet	1	along Apache Trail	Maricopa	AZ	USA	6	9	2012	Brent E. Hendrixson	AUMNH
APH_1509	Aphonopelma	chalcodes	M	32.6896	-109.755	3950	feet	1	3.6 mi SW Hwy-191 along Swift Trail (Hwy-366)	Graham	AZ	USA	7	9	2012	Brent E. Hendrixson	AUMNH
APH_1531	Aphonopelma	chalcodes	F	34.3602	-111.416	5855	feet	1	along Control Rd, east of Hwy-87	Gila	AZ	USA	4	10	2012	Brent E. Hendrixson	AUMNH
APH_1532	Aphonopelma	chalcodes	J	34.3602	-111.416	5855	feet	1	along Control Rd, east of Hwy-87	Gila	AZ	USA	4	10	2012	Brent E. Hendrixson	AUMNH
APH_1543	Aphonopelma	chalcodes	juv	34.7957	-111.759	4233	feet	1	N of Village of Oak Creek, Courthouse Butte/Big Park Trail	Yavapai	AZ	USA	22	10	2012	Brent E. Hendrixson	AUMNH
APH_2057	Aphonopelma	chalcodes	F	31.9137	-109.141	1454	meters	5	Portal	Cochise	AZ	USA	22	7	1976	Mark Russel	AMNH
APH_2058	Aphonopelma	chalcodes	M	31.9137	-109.141	1454	meters	5	Portal	Cochise	AZ	USA	1	9	1964	W.J. Gertsch	AMNH
APH_2059	Aphonopelma	chalcodes	F	31.8926	-109.167	1786	meters	5	Sulphur Canyon, near Portal	Cochise	AZ	USA	26	7	1955	Guy Miller	AMNH
APH_2060	Aphonopelma	chalcodes	M	31.9137	-109.141	1454	meters	5	Portal	Cochise	AZ	USA		7	1967	W.J. Gertsch	AMNH
APH_2061	Aphonopelma	chalcodes	2M	33.3363	-111.832	372	meters	5	San Vicente	Pima	AZ	USA	19	8	1957	V. Roth	AMNH
APH_2062	Aphonopelma	chalcodes	M	31.9305	-109.795	1305	meters	5	10 miles east of Dos Cabezas	Cochise	AZ	USA	4	8	1971	A. Jung	AMNH
APH_2063	Aphonopelma	chalcodes	M	32.2217	-110.926	753	meters	6	Tuscon	Pima	AZ	USA	23	8	1973	A. Jung	AMNH
APH_2064	Aphonopelma	chalcodes	M	33.5275	-110.695	1322	meters	5	10 miles NW of Globe	Gila	AZ	USA	10	9	1962	Roth and Roth	AMNH
APH_2065	Aphonopelma	chalcodes	M	33.62	-110.921	763	meters	5	Salt River Canyon	Gila	AZ	USA		6	1956	W.D. Allison	AMNH
APH_2066	Aphonopelma	chalcodes	1M/1F	31.9137	-109.141	1454	meters	5	Portal	Cochise	AZ	USA	27	8	1970	Chamberlin	AMNH
APH_2067	Aphonopelma	chalcodes	M	31.9137	-109.141	1454	meters	5	Portal	Cochise	AZ	USA	10	7	1968	W.J. Gertsch	AMNH
APH_2068	Aphonopelma	chalcodes	M	31.9137	-109.141	1454	meters	5	Portal	Cochise	AZ	USA	10	7	1968	W.J. Gertsch	AMNH
APH_2069	Aphonopelma	chalcodes	2M	31.4273	-109.545	1269	meters	5	5 miles north of Douglas	Cochise	AZ	USA	18	8	1964	W.J. Gertsch	AMNH
APH_2070	Aphonopelma	chalcodes	M	33.4983	-111.387	894	meters	6	South of Geronimo Head Mountain	Maricopa	AZ	USA	21	12	1963	Chamberlin	AMNH
APH_2071	Aphonopelma	chalcodes	M	32.5893	-109.968	1309	meters	5	Lower Canyon of Mount Graham	Graham	AZ	USA	15	7	1956	V. Roth and W.J. Gertsch	AMNH
APH_2072	Aphonopelma	chalcodes	F	32.4216	-110.504	881	meters	5	Redington	Pima	AZ	USA	25	5	1970	Mary Smallhouse	AMNH
APH_2073	Aphonopelma	chalcodes	M	32.4419	-110.861	1160	meters	6	Santa Catalina Mountains	Pima	AZ	USA	8	7	1916	T.E. Luty	AMNH
APH_2074	Aphonopelma	chalcodes	2M	31.632	-109.093	1380	meters	5	5 miles south of Apache	Cochise	AZ	USA	22	7	1964	W.J. Gertsch and J.A. Woods	AMNH
APH_2075	Aphonopelma	chalcodes	F	33.4604	-112.039	341	meters	6	Phoenix	Maricopa	AZ	USA					AMNH
APH_2076	Aphonopelma	chalcodes	M	34.0521	-112.147	624	meters	7	Found between Prescott and Phoenix	Yavapai/Maricopa	AZ	USA	31	12	1933	McCanly	AMNH
APH_2078	Aphonopelma	chalcodes	F	31.9137	-109.141	1454	meters	5	Portal	Cochise	AZ	USA		8	1965	W.J. Gertsch	AMNH
APH_2088	Aphonopelma	chalcodes	1M/1F	32.2217	-110.926	753	meters	6	Tucson	Pima	AZ	USA	27	7	1936		AMNH
APH_2089	Aphonopelma	chalcodes	F	32.2217	-110.926	753	meters	6	Tucson	Pima	AZ	USA		7	1935	P. Stichler	AMNH
APH_2090	Aphonopelma	chalcodes	F	31.8354	-109.031	1259	meters	5	Rodeo	Hidalgo	NM	USA	20	1	1969	V. Roth	AMNH
APH_2205	Aphonopelma	chalcodes	M	32.2217	-110.926	758	meters	6	Tuscon	Pima	AZ	USA		9	1935	W.J. Baerg	AMNH
APH_2456	Aphonopelma	chalcodes	M	33.5326	-110.92	1131	meters	6	Apache Trail	Gila	AZ	USA	25	3	1936	Edith M. Patel	AMNH
APH_2474	Aphonopelma	chalcodes	M	32.3159	-110.819	848	meters	5	Sabino Canyon, Tuscon	Pima	AZ	USA	11	9	1935	W. J. Baerg	AMNH
APH_2483	Aphonopelma	chalcodes	M	34.884	-111.703	1771	meters	5	Schnebly Hill Road northest of Sedona	Coconino	AZ	USA	6	8	1977	Barbara and M. W. Sanderson	AMNH
APH_2485	Aphonopelma	chalcodes	M	34.839	-111.721	1954	meters	5	near Deer Pass Crossing on Oak Creek about 8 miles southeast Sedona	Yavapai	AZ	USA	15	6	1977	M. W. Sanderson	AMNH
APH_2486	Aphonopelma	chalcodes	M	34.3854	-112.369	1963	meters	6	Bradshaw Mountains near Prescott in pine forest	Groom	AZ	USA	15	9	1964	Lowe, Soule, & Wright	AMNH
APH_2487	Aphonopelma	chalcodes	M	31.4007	-111.09	1180	meters	5	Ruby Road near Pena Lake	Santa Cruz	AZ	USA	19	7	1962		AMNH
APH_2492	Aphonopelma	chalcodes	3M	31.3338	-111.024	1363	meters	5	Oro Blanco Mountains-12 miles from Nogales	Santa Cruz	AZ	USA		7	1937	Steckler	AMNH
APH_2493	Aphonopelma	chalcodes	2M	33.0617	-109.446	1195	meters	5	14 miles west of Clifton	Greenlee	AZ	USA	28	7	1962	G. Bradt	AMNH
APH_2497	Aphonopelma	chalcodes	M	34.8877	-111.703	1771	meters	5	Schnebly Hill Road northeast of Sedona	Coconino	AZ	USA	6	8	1977	Barbara and M. W. Sanderson	AMNH
APH_2498	Aphonopelma	chalcodes	M	32.0164	-112.859	606	meters	5	Organ Pipe National Monument	Pima	AZ	USA			1968	Vogt	AMNH
APH_2501	Aphonopelma	chalcodes	M	33.3526	-112.073	406	meters	6	South Mountain Park	Maricopa	AZ	USA	21	11	1965	S. C. Williams	AMNH
APH_2504	Aphonopelma	chalcodes	M	34.5392	-112.469	1642	meters	5	Prescott	Yavapai	AZ	USA	28	7	1948	C. and P. Vaurie	AMNH
APH_2505	Aphonopelma	chalcodes	M	31.4021	-111.028	1178	meters	5	Ruby Road-10 miles northwest of Nogales	Santa Cruz	AZ	USA		8	1962	W. J. Gerstch	AMNH
APH_2526	Aphonopelma	chalcodes	M	31.4265	-111.008	1117	meters	5	5 miles west on St.289 from Jef.289 and US 89- north of Nogales	Pima	AZ	USA	20	7	1966	E. Brown and J. Cole	AMNH
APH_2529	Aphonopelma	chalcodes	2M	32.5316	-110.773	1426	meters	5	7 miles south of Oracle-Santa Catalina Mountains	Pinal	AZ	USA	25	7	1949		AMNH
APH_2579	Aphonopelma	chalcodes	M	31.967	-110.295	1094	meters	5	Benson	Cochise	AZ	USA		8	1954	George Bredt	AMNH
APH_2583	Aphonopelma	chalcodes	M	32.632	-109.858	2458	meters	5	Lower Canyon, Mountain Graham	Graham	AZ	USA	15	7	1956	W. Gertsch and V. Roth	AMNH
APH_2585	Aphonopelma	chalcodes	F	32.2323	-113.608	284	meters	5	NFWL Campsite, Cabeza Prieta Game Refuge	Pima	AZ	USA		7	1976	B. Woodward and R. Jones Coll	AMNH
APH_2586	Aphonopelma	chalcodes	M	35.2005	-111.639	2112	meters	6	Flagstaff	Coconino	AZ	USA					AMNH
APH_2587	Aphonopelma	chalcodes	M	34.2213	-112.747	1465	meters	5	Yarnell	Yavapai	AZ	USA	4	9	1961	Roth and Roth	AMNH
APH_2588	Aphonopelma	chalcodes	M	32.3143	-110.811	825	meters	5	Sabino Canyon, Tuscon	Pima	AZ	USA		9	1935		AMNH
APH_2591	Aphonopelma	chalcodes	M	33.4143	-111.831	372	meters	5	Mesa	Maricopa	AZ	USA				Michael Soleglad	AMNH
APH_2593	Aphonopelma	chalcodes	M	32.6106	-110.771	1383	meters	5	Oracle	Pinal	AZ	USA	11	7	1940	Gertsch and Hook	AMNH
APH_2595	Aphonopelma	chalcodes	M	33.4143	-111.834	372	meters	5	Mesa	Maricopa	AZ	USA				Michael Soleglad	AMNH
APH_3127	Aphonopelma	chalcodes	M	34.2036	-110.981	5297	feet	1	Payson, .41 miles E of Nf-200	Gila	AZ	USA	9	8	2013	Tyler P. McKee	AUMNH
APH_3128	Aphonopelma	chalcodes	F	33.9222	-112.904	2700	feet	1	Wickenburg, about 2.84 miles south of Interstate 60	Maricopa	AZ	USA	1	9	2013	Tyler P. McKee	AUMNH
APH_3167	Aphonopelma	chalcodes	M	32.8572	-112.086	1517	feet	1	W of Chuck's Corner off S. Amarillo Valley Rd, off Hwy 84, N of I-8	Pinal	AZ	USA	11	11	2013	Chris Hamilton, Brent Hendrixson	AUMNH
APH_3169	Aphonopelma	chalcodes	juv	32.8553	-112.086	1556	feet	1	W of Chuck's Corner off S. Amarillo Valley Rd, off Hwy 84, N of I-8	Pinal	AZ	USA	11	11	2013	Brent Hendrixson, Chris Hamilton	AUMNH
APH_3173	Aphonopelma	chalcodes	juv	32.4245	-111.034	2731	feet	1	Tucson area, near Catalina State Park, N side of Tangerine Rd and E of Tangerine Crossing, E of Marana	Pima	AZ	USA	12	11	2013	Brent Hendrixson, Chris Hamilton	AUMNH
APH_3174	Aphonopelma	chalcodes	M	32.1712	-110.73	3061	feet	1	Saguaro National Park, eastern portion of park, off Cactus Forest Loop Dr at Cactus Forest south hiking trail	Pima	AZ	USA	12	11	2013	Chris Hamilton, Brent Hendrixson	AUMNH
APH_3175	Aphonopelma	chalcodes	juv	32.1707	-110.729	3072	feet	1	Saguaro National Park, eastern portion of park, off Cactus Forest Loop Dr at Cactus Forest south hiking trail	Pima	AZ	USA	12	11	2013	Brent Hendrixson, Chris Hamilton	AUMNH
APH_3192	Aphonopelma	chalcodes	juv	32.8208	-111.206	2333	feet	1	off Hwy 79 around 1/2 way between 77 split and Florence at Tom Mix Rest Area	Pinal	AZ	USA	15	11	2013	Chris Hamilton, Brent Hendrixson	AUMNH
APH_3193	Aphonopelma	chalcodes	juv	32.8205	-111.206	2370	feet	1	off Hwy 79 around 1/2 way between 77 split and Florence at Tom Mix Rest Area	Pinal	AZ	USA	15	11	2013	Brent Hendrixson, Chris Hamilton	AUMNH
APH_3196	Aphonopelma	chalcodes	juv	32.9997	-111.265	1970	feet	1	off Florence-Kelvin Hwy, BLM land E of Florence	Pinal	AZ	USA	15	11	2013	Chris Hamilton, Brent Hendrixson	AUMNH
APH_3199	Aphonopelma	chalcodes	juv	33.4701	-111.473	2082	feet	1	in the Tonto National Forest, off Road 78 that splits from Apache Trail (88), E of Apache Junction	Maricopa	AZ	USA	15	11	2013	Chris Hamilton, Brent Hendrixson	AUMNH
AUMS_2319	Aphonopelma	chalcodes	M	33.9979	-110.954	6170	feet	5	8 miles S of Young-dirt road Hwy 288	Gila	AZ	USA	6	8	1992	Thomas R. Prentice	AUMNH
AUMS_2320	Aphonopelma	chalcodes	M	34.2816	-112.176	3560	feet	5	Bumblebee Ranch Road, elevation 3560 ft.	Yavapai	AZ	USA	11	8	1990	Thomas R. Prentice	AUMNH
AUMS_2323	Aphonopelma	chalcodes	F	32.8617	-113.211	683	feet	5	Palomas Plain, Sentinel	Maricopa	AZ	USA	18	7	1989	Thomas R. Prentice	AUMNH
AUMS_2324	Aphonopelma	chalcodes	M	32.002	-110.982	2702	feet	5	near Sahuarita off I19 (hwy 89 - Tom)	Pima	AZ	USA	15	10	1992	Barney Tomberlin	AUMNH
AUMS_2325	Aphonopelma	chalcodes	M	34.1529	-112.156	2640	feet	5	Bumble Bee Ranch Rd. (Bumble Bee, AZ Ghost Town off Co. Rd. 59)	Yavapai	AZ	USA	10	8	1990	Thomas R. Prentice	AUMNH
AUMS_2338	Aphonopelma	chalcodes	M	34.2821	-112.176	3560	feet	5	Bumblebee Ranch Road, elevation 3560 ft.	Yavapai	AZ	USA	12	8	1990	Thomas R. Prentice	AUMNH
AUMS_2339	Aphonopelma	chalcodes	F	34.6744	-111.714	3875	feet	5	(Wet Beaver) Beaver Creek Trail at trailhead; 40.4 miles S of jct I-40 and I-17 on 17	Yavapai	AZ	USA	31	3	1990	Thomas R. Prentice	AUMNH
AUMS_2362	Aphonopelma	chalcodes	M	32.6796	-114.016	358	feet	5	Rd. 36 E off I-8, S side of I-8, E field	Yuma	AZ	USA	12	8	1990	Thomas R. Prentice	AUMNH
AUMS_2363	Aphonopelma	chalcodes	F	32.6457	-114.026	449	feet	5	Rd. 36 E, south, W side of rd.	Yuma	AZ	USA	16	11	1986	Thomas R. Prentice	AUMNH
AUMS_2366	Aphonopelma	chalcodes	M	34.0649	-112.586	3446	feet	5	Constellation	Yavapai	AZ	USA		8	1991	Tom Prentice	AUMNH
AUMS_2379	Aphonopelma	chalcodes	M	34.2125	-112.148	2650	feet	5	Bumblee Ranch Rd.	Yavapai	AZ	USA	16	8	1994	Enza Prentice	AUMNH
AUMS_2382	Aphonopelma	chalcodes	M	32.1761	-112.233	2418	feet	4	Papago Indian Reservation, Hwy 86, 7.2 miles W of Indian Rte 15, near covered wells	Pima	AZ	USA	18	11	1989	Thomas R. Prentice	AUMNH
AUMS_2383	Aphonopelma	chalcodes	M	34.2279	-112.154	2800	feet	5	Bumblebee Ranch Rd.	Yavapai	AZ	USA	30	8	1990	Thomas R. Prentice	AUMNH
AUMS_2384	Aphonopelma	chalcodes	F	32.3565	-112.827	1711	feet	5	Ajo, SE on Hwy 85 - mile marker 46?	Pima	AZ	USA	27	8	1989	Thomas R. Prentice	AUMNH
AUMS_2390	Aphonopelma	chalcodes	M	34.3954	-112.237	4488	feet	5	Mayer, just S of Prescott	Coconino	AZ	USA			1997	Tom Roberts	AUMNH
AUMS_2396	Aphonopelma	chalcodes	M	31.4636	-110.291	5095	feet	5	S. of Sierra Vista at mouth of Ramsey Canyon	Cochise	AZ	USA	14	7	1993	V. Roth	AUMNH
AUMS_2477	Aphonopelma	chalcodes	M	34.071	-110.194	5609	feet	5	Hwy 60 (77), N of Carrizo, mile marker 324	Navajo	AZ	USA	31	8	1986	Thomas R. Prentice	AUMNH
AUMS_2604	Aphonopelma	chalcodes	F	32.8867	-113.238	667	feet	5	Palomas Plain, 2.5 miles N of Sentinel	Marciopa	AZ	USA	11	8	1990	Thomas R. Prentice	AUMNH
AUMS_2605	Aphonopelma	chalcodes	F	32.3571	-112.827	1710	feet	5	SE of Ajo, mile marker 46	Pima	AZ	USA	27	8	1989	Thomas R. Prentice	AUMNH
AUMS_2620	Aphonopelma	chalcodes	F	32.88	-113.223	663	feet	5	Sentinel, 1.5 miles N of I-8	Marciopa	AZ	USA		7	1992		AUMNH
AUMS_2631	Aphonopelma	chalcodes	M	33.9213	-112.102	2184	feet	5	E/NE of Pyramid Peak, E of New River Rd.	Marciopa	AZ	USA	18	11	2003	C. Shipley	AUMNH
AUMS_2647	Aphonopelma	chalcodes	M	32.9016	-113.213	662	feet	5	Palomas Plain, 3 miles N of Sentinel	Marciopa	AZ	USA	22	11	1992		AUMNH
AUMS_2673	Aphonopelma	chalcodes	F	33.7274	-111.67	1586	feet	4	Rio Verde, 1 mile S of Forest Rd and Rio Verde Dr jct, off Forest Rd	Marciopa	AZ	USA	13	5	1991	Chris Baptista	AUMNH
AUMS_2676	Aphonopelma	chalcodes	F	31.9137	-109.13	4700	feet	4	0.6 miles E of Portal	Cochise	AZ	USA	28	3	1990	Tom Prentice	AUMNH
AUMS_2687	Aphonopelma	chalcodes	M	33.9151	-112.137	2022	feet	5	New River	Marciopa	AZ	USA		8	1998	Tom Roberts	AUMNH
AUMS_2692	Aphonopelma	chalcodes	F	34.2174	-112.307	5477	feet	5	Bumblebee Ranch Rd (Crown King Rd), 1.5 miles E of Crown King	Yavapai	CA	USA	30	8	1990	Thomas R. Prentice	AUMNH
AUMS_3264	Aphonopelma	chalcodes	M	34.6715	-111.725	3920	feet	5	Beaver Creek, E of I-17, E of interstate, N of Hwy 260	Yavapai	AZ	USA	31	3	1990	Thomas R. Prentice	AUMNH
AUMS_3272	Aphonopelma	chalcodes	M	34.2087	-112.148	2621	feet	5	Bumblebee Ranch Road, elevation 2620 ft	Yavapai	AZ	USA	16	8	1994	Tom Prentice	AUMNH
AUMS_3282	Aphonopelma	chalcodes	F	32.3373	-110.696	4501	feet	5	Santa Catalina Mountains, Catalina Hwy, elevation 4500 ft.	Pima	AZ	USA	26	8	1989	Thomas R. Prentice	AUMNH
AUMS_3324	Aphonopelma	chalcodes	M	34.2634	-112.182	3090	feet	5	Bumblebee Ranch Road	Yavapai	AZ	USA	11	8	1990	Thomas R. Prentice	AUMNH
AUMS_3329	Aphonopelma	chalcodes	M	32.2269	-112.891	1545	feet	5	Bates Well Rd., 2 miles N of OPCN monument (Organ Pipe Cactus National Monument)	Pima	AZ	USA	10	9	1990	W.R. Icenogle & G. Lowe	AUMNH
AUMS_3339	Aphonopelma	chalcodes	M	34.2124	-112.148	2660	feet	5	Bumblebee Ranch Road	Yavapai	AZ	USA	10	8	1990	Thomas R. Prentice	AUMNH
AUMS_3342	Aphonopelma	chalcodes	M	34.3078	-112.103	3701	feet	5	Cordes Lake Development, Cordes jct, Se of Mayer	Yavapai	AZ	USA	21	8	1998	Stephen Roy	AUMNH
APH_2096	Aphonopelma	chiricahua	M	31.9145	-109.238	1830	meters	5	5 miles west of Portal	Cochise	AZ	USA	15	10	1963	F. Times	AMNH
APH_2097	Aphonopelma	chiricahua	F	31.8841	-109.208	1657	meters	5	SWRS (5 miles W of Portal)	Cochise	AZ	USA	30	11	1965	Jon Jenson	AMNH
APH_2101	Aphonopelma	chiricahua	M	31.8853	-109.175	1556	meters	5	Cave Creek Canyon	Cochise	AZ	USA	30	11	1963	V. Roth	AMNH
APH_2102	Aphonopelma	chiricahua	M	31.9008	-109.229	1828	meters	5	Upper Cave Creek Canyon	Cochise	AZ	USA			1966	Marlene Posedly	AMNH
APH_2105	Aphonopelma	chiricahua	M	31.8834	-109.207	1647	meters	5	South West Research Station	Cochise	AZ	USA	31	10	1956	E. Ordway	AMNH
APH_2480-A	Aphonopelma	chiricahua	M	31.885	-109.176	1557	meters	4	Sunny Flat	Cochise	AZ	USA	30	10	1971	V. Roth	AMNH
APH_2480-B	Aphonopelma	chiricahua	M	31.8834	-109.206	1641	meters	5	South West Research Station-Portal	Cochise	AZ	USA	20	11	1971	V. Roth	AMNH
APH_2548	Aphonopelma	chiricahua	M	31.9039	-109.279	2570	meters	6	Chiricahua Mountains	Cochise	AZ	USA	4	11	1970	Rustler and Long Park (Dark?); Joan Harper	AMNH
APH_2567	Aphonopelma	chiricahua	M	31.8842	-109.21	1680	meters	5	5 miles west of Portal (SWRS)	Cochise	AZ	USA	6	11	1969	V. Roth	AMNH
APH_3191	Aphonopelma	chiricahua	M	31.8864	-109.173	5083	feet	1	Cave Creek Canyon, on Portal Rd/42A (road to SWRS), ~1 mile up the road from the lookout trail	Cochise	AZ	USA	14	11	2013	Helen Snyder	AUMNH
APH_0144	Aphonopelma	eutylenum	juv	32.8615	-116.995	780	feet	4	Santee, in hills N of where Carlton Hills Blvd ends	San Diego	CA	USA		5	2007	Gilbert Quintana	AUMNH
APH_0152	Aphonopelma	eutylenum	juv	32.7636	-114.966	248	feet	2	1.5 mi N Gordons Well off of I-8	Imperial	CA	USA				Tom Prentice	AUMNH
APH_0189	Aphonopelma	eutylenum	M	34.2425	-117.42	2690	feet	2	620 Greenwood Avenue, Devore	San Bernardino	CA	USA	25	9	2007	Joshua Gutierrez	AUMNH
APH_0305	Aphonopelma	eutylenum	juv	32.6081	-116.94	491	feet	2	0.5 W of most SW shore of Otay Lake	San Diego	CA	USA	27	10	2007	Dorian LaPaglia	AUMNH
APH_0895	Aphonopelma	eutylenum	M	34.2175	-117.855	1697	feet	1	San Gabriel Mountains (N of Azusa)	Los Angeles	CA	USA		6	2007	Chris Hamilton	AUMNH
APH_0981	Aphonopelma	eutylenum	F	33.5572	-117.557	709	feet	1	Caspers Wilderness Park (San Juan Capistrano)	Orange	CA	USA		9	2009	Kyle Dickerson	AUMNH
APH_0982	Aphonopelma	eutylenum	F	33.0399	-116.402	2584	feet	1	Anza-Borrego State Park	San Diego	CA	USA		9	2009	Kyle Dickerson	AUMNH
APH_0983	Aphonopelma	eutylenum	F	33.0399	-116.402	2584	feet	1	Anza-Borrego State Park	San Diego	CA	USA		9	2009	Kyle Dickerson	AUMNH
APH_0984	Aphonopelma	eutylenum	M	33.0399	-116.402	2584	feet	1	Anza-Borrego State Park	San Diego	CA	USA		9	2009	Kyle Dickerson	AUMNH
APH_1009	Aphonopelma	eutylenum	F	32.8447	-117.044	324	feet	1	San Diego, Mission Trails Regional Park, Oak Canyon Trail & Grassland Trail intersect	San Diego	CA	USA	11	5	2010	Chris Hamilton, Xavier Atkinson, Kyle Dickerson	AUMNH
APH_1010	Aphonopelma	eutylenum	F	32.8451	-117.044	334	feet	1	San Diego, Mission Trails Regional Park, Oak Canyon Trail & Grassland Trail intersect	San Diego	CA	USA	11	5	2010	Chris Hamilton, Xavier Atkinson, Kyle Dickerson	AUMNH
APH_1014	Aphonopelma	eutylenum	F	33.2307	-116.763	2929	feet	1	Lake Henshaw, on Hwy 76 at Lake Henshaw campground	San Diego	CA	USA	15	5	2010	Chris Hamilton, Xavier Atkinson	AUMNH
APH_1015	Aphonopelma	eutylenum	F	33.2308	-116.763	2934	feet	1	Lake Henshaw, on Hwy 76 at Lake Henshaw campground	San Diego	CA	USA	15	5	2010	Chris Hamilton, Xavier Atkinson	AUMNH
APH_1016	Aphonopelma	eutylenum	F	33.2234	-116.753	2801	feet	1	Lake Henshaw, on Hwy 76	San Diego	CA	USA	15	5	2010	Chris Hamilton, Xavier Atkinson	AUMNH
APH_1017	Aphonopelma	eutylenum	M	33.2234	-116.753	2803	feet	1	Lake Henshaw, on Hwy 76	San Diego	CA	USA	15	5	2010	Chris Hamilton, Xavier Atkinson	AUMNH
APH_1018	Aphonopelma	eutylenum	F	33.1261	-116.678	2938	feet	1	Santa Ysabel, on Hwy 79, next to Santa Ysabel Open Space Preserve	San Diego	CA	USA	15	5	2010	Chris Hamilton, Xavier Atkinson	AUMNH
APH_1019	Aphonopelma	eutylenum	F	33.1261	-116.678	2933	feet	1	Santa Ysabel, on Hwy 79, next to Santa Ysabel Open Space Preserve	San Diego	CA	USA	15	5	2010	Chris Hamilton, Xavier Atkinson	AUMNH
APH_1020	Aphonopelma	eutylenum	F	33.2976	-116.923	2468	feet	1	off S6/Hwy 76, E of Rincon, W of S6 turnoff for Palomar Mtn	San Diego	CA	USA	15	5	2010	Chris Hamilton, Xavier Atkinson	AUMNH
APH_1021	Aphonopelma	eutylenum	F	33.2977	-116.923	2468	feet	1	off S6/Hwy 76, E of Rincon, W of S6 turnoff for Palomar Mtn	San Diego	CA	USA	15	5	2010	Chris Hamilton, Xavier Atkinson	AUMNH
APH_1025	Aphonopelma	eutylenum	F	32.5519	-116.996	351	feet	1	Wruck Canyon, San Ysidro, off Cactus Rd	San Diego	CA	USA	16	5	2010	Chris Hamilton, Xavier Atkinson, Jordan Satler	AUMNH
APH_1028	Aphonopelma	eutylenum	M	32.6737	-116.101	2238	feet	1	off I-8 split, W of Devils Canyon, W of Ocotillo	Imperial	CA	USA	18	5	2010	Chris Hamilton, Xavier Atkinson	AUMNH
APH_1029	Aphonopelma	eutylenum	F	32.6736	-116.101	2213	feet	1	off I-8 split, W of Devils Canyon, W of Ocotillo	Imperial	CA	USA	18	5	2010	Chris Hamilton, Xavier Atkinson	AUMNH
APH_1031	Aphonopelma	eutylenum	F	32.8402	-117.046	349	feet	1	San Diego, Mission Trails Regional Park	San Diego	CA	USA	20	5	2010	Chris Hamilton	AUMNH
APH_1035	Aphonopelma	eutylenum	F	33.455	-117.575	388	feet	1	San Clemente, E of Avenida Pico, off The Christianitos Trail	Orange	CA	USA	22	5	2010	Chris Hamilton, Xavier Atkinson	AUMNH
APH_1037	Aphonopelma	eutylenum	F	33.4286	-117.321	384	feet	1	De Luz, off De Luz Rd, NW of Fallbrook	San Diego	CA	USA	24	5	2010	Chris Hamilton, Xavier Atkinson	AUMNH
APH_1038	Aphonopelma	eutylenum	F	33.6428	-116.992	2307	feet	1	S of Hemet, NE of Lake Skinner, off De Portola Rd & Crown Valley Rd	Riverside	CA	USA	27	5	2010	Chris Hamilton, Tom Prentice	AUMNH
APH_1040	Aphonopelma	eutylenum	F	33.6424	-116.992	2326	feet	1	S of Hemet, NE of Lake Skinner, off De Portola Rd & Crown Valley Rd	Riverside	CA	USA	27	5	2010	Chris Hamilton, Tom Prentice	AUMNH
APH_1041	Aphonopelma	eutylenum	F	33.8551	-117.003	1911	feet	1	Lamb Canyon (S of Beaumont), off Hywy 79	Riverside	CA	USA	27	5	2010	Chris Hamilton, Tom Prentice	AUMNH
APH_1042	Aphonopelma	eutylenum	F	33.8543	-117.005	1827	feet	1	Lamb Canyon (S of Beaumont), off Hywy 79	Riverside	CA	USA	27	5	2010	Chris Hamilton, Tom Prentice	AUMNH
APH_1045	Aphonopelma	eutylenum	F	34.174	-117.252	2299	feet	1	San Bernardino (San Bernardino National Forest), in hills N of city, off Quail Canyon Rd & Del Rosa	San Bernardino	CA	USA	1	6	2010	Chris Hamilton	AUMNH
APH_1085	Aphonopelma	eutylenum	M	34.1686	-117.582	2565	feet	1	N of Rancho Cucamonga, off Hermosa	San Bernardino	CA	USA	8	10	2010	Chris Hamilton	AUMNH
APH_1086	Aphonopelma	eutylenum	M	34.1674	-117.581	2477	feet	1	N of Rancho Cucamonga, off Hermosa	San Bernardino	CA	USA	8	10	2010	Chris Hamilton	AUMNH
APH_1087	Aphonopelma	eutylenum	M	34.1382	-117.707	1660	feet	1	Claremont, Mt. Baldy Rd & Mills Ave	Los Angeles	CA	USA	8	10	2010	Chris Hamilton	AUMNH
APH_1088	Aphonopelma	eutylenum	M	34.1372	-117.714	1582	feet	1	Claremont, Thompson Creek Trail	Los Angeles	CA	USA	8	10	2010	Chris Hamilton, Dylan Burke	AUMNH
APH_1089	Aphonopelma	eutylenum	M	34.1369	-117.714	1577	feet	1	Claremont, Thompson Creek Trail	Los Angeles	CA	USA	8	10	2010	Chris Hamilton, Warren Burke	AUMNH
APH_1090	Aphonopelma	eutylenum	M	34.136	-117.716	1541	feet	1	Claremont, Thompson Creek Trail	Los Angeles	CA	USA	8	10	2010	Chris Hamilton	AUMNH
APH_2023	Aphonopelma	eutylenum	M	34.1372	-117.714	1600	feet	1	Claremont, Thompson Creek Trail	Los Angeles	CA	USA	8	10	2010	Chris Hamilton	AUMNH
APH_2024	Aphonopelma	eutylenum	M	34.1372	-117.714	1600	feet	1	Claremont, Thompson Creek Trail	Los Angeles	CA	USA	8	10	2010	Chris Hamilton	AUMNH
APH_2025	Aphonopelma	eutylenum	M	34.1372	-117.714	1600	feet	1	Claremont, Thompson Creek Trail	Los Angeles	CA	USA	8	10	2010	Chris Hamilton	AUMNH
APH_2026	Aphonopelma	eutylenum	M	34.1372	-117.714	1600	feet	1	Claremont, Thompson Creek Trail	Los Angeles	CA	USA	8	10	2010	Chris Hamilton	AUMNH
APH_2027	Aphonopelma	eutylenum	M	34.1372	-117.714	1600	feet	1	Claremont, Thompson Creek Trail	Los Angeles	CA	USA	8	10	2010	Chris Hamilton	AUMNH
APH_2035	Aphonopelma	eutylenum	F	34.1553	-117.672	2102	feet	1	1255 Colony Dr Upland CA 91784 (base of Mt. Baldy)	San Bernardino	CA	USA	7	17	2011	Jolene Stewart	AUMNH
APH_2145	Aphonopelma	eutylenum	M	33.1546	-117.207	173	meters	5	Las Flores	San Diego	CA	USA	30	8	1936		AMNH
APH_2146	Aphonopelma	eutylenum	M	32.7117	-117.062	70	meters	5	Encanto	San Diego	CA	USA	18	8	1928		AMNH
APH_2147	Aphonopelma	eutylenum	F	32.7948	-116.963	132	meters	5	El Cajon	San Diego	CA	USA	4	5	1926		AMNH
APH_2148	Aphonopelma	eutylenum	M	32.7153	-117.157	19	meters	6	San Diego	San Diego	CA	USA			1935		AMNH
APH_2149	Aphonopelma	eutylenum	M	32.7153	-117.157	19	meters	6	San Diego	San Diego	CA	USA		7	1962	Chris Parrish	AMNH
APH_2152	Aphonopelma	eutylenum	M	32.7678	-117.023	165	meters	5	La Mesa	San Diego	CA	USA	1	8	1938	H. Stredwick	AMNH
APH_2153	Aphonopelma	eutylenum	2F	33.7456	-117.868	34	meters	5	Santa Ana	Orange	CA	USA	17	7	1931	R.V. Chamberlin	AMNH
APH_2154	Aphonopelma	eutylenum	1M/1F	33.0088	-115.322	-2	meters	5	15 miles west of Glamis	Imperial	CA	USA	4	10	1961	Findlay E. Russell	AMNH
APH_2155	Aphonopelma	eutylenum	F	33.5422	-117.783	5	meters	5	Laguna Beach	Orange	CA	USA	26	7	1931	R.V. Chamberlin	AMNH
APH_2156	Aphonopelma	eutylenum	M	32.7426	-117.031	138	meters	5	Lemon Grove	San Diego	CA	USA	10	10	1930		AMNH
APH_2157	Aphonopelma	eutylenum	F	32.7426	-117.031	138	meters	5	Lemon Grove	San Diego	CA	USA	5	8	1926		AMNH
APH_2158	Aphonopelma	eutylenum	M	33.5422	-117.783	5	meters	5	Laguna Beach	San Diego	CA	USA	20	7	1930	Edward Lawrance	AMNH
APH_2159	Aphonopelma	eutylenum	1M/1F	32.7153	-117.157	19	meters	6	San Diego	San Diego	CA	USA					AMNH
APH_2160	Aphonopelma	eutylenum	M	32.7153	-117.157	19	meters	6	San Diego	San Diego	CA	USA					AMNH
APH_2161	Aphonopelma	eutylenum	M	32.7153	-117.157	19	meters	6	San Diego	San Diego	CA	USA	20	8	1925		AMNH
APH_2162	Aphonopelma	eutylenum	M	32.7678	-117.023	165	meters	5	La Mesa	San Diego	CA	USA	20	7	1925		AMNH
APH_2163	Aphonopelma	eutylenum	F	32.7678	-117.023	165	meters	5	La Mesa	San Diego	CA	USA	4	8	1925		AMNH
APH_2164	Aphonopelma	eutylenum	F	32.7678	-117.023	165	meters	5	La Mesa	San Diego	CA	USA	25	4	1927		AMNH
APH_2165	Aphonopelma	eutylenum	M	32.9081	-116.491	1559	meters	6	Anza-Borrego Desert State Park, Borrego Springs	San Diego	CA	USA	31	10	1961	Dalton E. Merkel	AMNH
APH_2167	Aphonopelma	eutylenum	M	33.707	-117.084	453	meters	5	Winchester	Riverside	CA	USA	18	11	1967	W. Icenogle	AMNH
APH_2168	Aphonopelma	eutylenum	M	33.707	-117.084	453	meters	5	Winchester	Riverside	CA	USA	1	10	1967	W. Icenogle	AMNH
APH_2169	Aphonopelma	eutylenum	M	32.7993	-116.999	218	meters	5	Growmont	San Diego	CA	USA	17	8	1931		AMNH
APH_2170	Aphonopelma	eutylenum	M	32.7117	-117.062	70	meters	5	Encanto	San Diego	CA	USA	12	11	1931		AMNH
APH_2171	Aphonopelma	eutylenum	M	33.7225	-117.081	475	meters	4	1 mile north of Winchester	Riverside	CA	USA	13	10	1968	W. Icenogle	AMNH
APH_2472	Aphonopelma	eutylenum	juv	33.5422	-117.783	5	meters	5	Laguna Beach	Orange	CA	USA	26	5	1931	Wilton Ivie	AMNH
APH_2473	Aphonopelma	eutylenum	2F	32.6021	-116.879	410	meters	5	Sweetwater Reserve near San Diego	San Diego	CA	USA	21	9	1935	W. J. Baerg	AMNH
APH_2476	Aphonopelma	eutylenum	M	32.5561	-117.075	9	meters	5	12 miles south of San Diego	San Diego	CA	USA	15	10	1935	W. J. Baerg	AMNH
APH_2686	Aphonopelma	eutylenum	M	33.4936	-117.148	319	meters	5	Temecula	Riverside	CA	USA	8	6	1965	Helen Wheeler	AMNH
APH_2687	Aphonopelma	eutylenum	M	34.1361	-117.865	236	meters	5	Glendore	Los Angeles	CA	USA	18	10	1963	R. Ayre	AMNH
APH_2690	Aphonopelma	eutylenum	M	32.7081	-115.716	4	meters	5	Pinto Wash	Imperial	CA	USA	5	3	1961	Laurie Breese	AMNH
APH_2692	Aphonopelma	eutylenum	M	33.8292	-117.462	417	meters	4	Cajalco Canyon, 8.6 miles southeast of Corona at Lake Mathews	Riverside	CA	USA	3	11	1963	W. A. Powder	AMNH
APH_2697	Aphonopelma	eutylenum	M	33.2576	-116.407	252	meters	6	Anza Borrego State Park	San Diego	CA	USA		12	1962	Merkel	AMNH
APH_2704	Aphonopelma	eutylenum	M	33.2576	-116.407	252	meters	6	Anza Borrego State Park	San Diego	CA	USA		12	1962	Merkel	AMNH
APH_2705	Aphonopelma	eutylenum	2M	33.2576	-116.407	252	meters	6	Anza Borrego State Park	San Diego	CA	USA		12	1962	Merkel	AMNH
APH_2707	Aphonopelma	eutylenum	2M	33.8531	-117.756	188	meters	2	21263 Mohler Drive, Anaheim	Orange	CA	USA			1963	F. W. Handsfield, Jr.	AMNH
APH_2708	Aphonopelma	eutylenum	M	33.5925	-117.878	0	meters	5	Lookout Point, Corona del Mar	Orange	CA	USA	16	10	1962	Jerry Parrish	AMNH
APH_2711	Aphonopelma	eutylenum	M	34.1926	-117.866	368	meters	5	Morris Lake	Los Angeles	CA	USA		8	1956	Gay J. Kay	AMNH
APH_2716	Aphonopelma	eutylenum	2M	33.2576	-116.407	252	meters	6	Anza Borrego State Park	San Diego	CA	USA		11	1962	Merkel	AMNH
APH_2719	Aphonopelma	eutylenum	M	33.2576	-116.407	252	meters	6	Anza Borrego State Park	San Diego	CA	USA		10	1962	Merkel	AMNH
APH_2720	Aphonopelma	eutylenum	M	34.735	-117.765	923	meters	5	east of Hi Vista, Avenue G	Los Angeles	CA	USA	10	11	1963	Geo. R. Wilson	AMNH
APH_3106	Aphonopelma	eutylenum	M	33.5802	-116.451	4047	feet	1	just S of the Garner Valley, outside Nightingale, off Pinon Flats Transfer Station Rd - off hywy 74, Sawmill Trailhead	Riverside	CA	USA	21	7	2012	Chris Hamilton	AUMNH
APH_3107	Aphonopelma	eutylenum	M	33.581	-116.451	4048	feet	1	just S of the Garner Valley, outside Nightingale, off Pinon Flats Transfer Station Rd - off hywy 74, Sawmill Trailhead	Riverside	CA	USA	21	7	2012	Chris Hamilton	AUMNH
APH_3108	Aphonopelma	eutylenum	F	33.5811	-116.451	4042	feet	1	just S of the Garner Valley, outside Nightingale, off Pinon Flats Transfer Station Rd - off hywy 74, Sawmill Trailhead	Riverside	CA	USA	21	7	2012	Chris Hamilton	AUMNH
APH_3109	Aphonopelma	eutylenum	F	33.5811	-116.451	4050	feet	1	just S of the Garner Valley, outside Nightingale, off Pinon Flats Transfer Station Rd - off hywy 74, Sawmill Trailhead	Riverside	CA	USA	21	7	2012	Chris Hamilton	AUMNH
APH_3110	Aphonopelma	eutylenum	F	33.581	-116.451	4038	feet	1	just S of the Garner Valley, outside Nightingale, off Pinon Flats Transfer Station Rd - off hywy 74, Sawmill Trailhead	Riverside	CA	USA	21	7	2012	Chris Hamilton	AUMNH
APH_3111	Aphonopelma	eutylenum	M	33.6318	-116.632	4501	feet	1	Garner Valley, off Fobes Ranch Rd - off hywy 74, S of Lake Hemet	Riverside	CA	USA	22	7	2012	Chris Hamilton	AUMNH
APH_3112	Aphonopelma	eutylenum	F	33.6318	-116.631	4514	feet	1	Garner Valley, off Fobes Ranch Rd - off hywy 74, S of Lake Hemet	Riverside	CA	USA	22	7	2012	Chris Hamilton	AUMNH
APH_3113	Aphonopelma	eutylenum	M	33.6318	-116.631	4508	feet	1	Garner Valley, off Fobes Ranch Rd - off hywy 74, S of Lake Hemet	Riverside	CA	USA	22	7	2012	Chris Hamilton	AUMNH
APH_3114	Aphonopelma	eutylenum	juv	33.72	-116.792	2625	feet	1	~7 miles E of Hemet - off hywy 74 in San Jacinto Mtns	Riverside	CA	USA	22	7	2012	Chris Hamilton	AUMNH
APH_3116	Aphonopelma	eutylenum	F	32.9692	-115.259	3	feet	5	E of Brawley, off of hwy 78	Imperial	CA	USA		10	1992	Tom Prentice	AUMNH
APH_3137	Aphonopelma	eutylenum	M	33.8384	-116.613	2532	feet	1	Chino Canyon, Palm Springs Aerial Tramway (Valley Station), San Jacinto Mtns	Riverside	CA	USA	22	9	2013	Wendell R. Icenogle	AUMNH
APH_3138	Aphonopelma	eutylenum	M	33.8447	-116.601	1971	feet	1	Chino Canyon, on road to Palm Springs Aerial Tramway (Valley Station), 3 miles W of junction with Hwy 111 San Jacinto Mtns	Riverside	CA	USA	10	9	2013	Wendell R. Icenogle	AUMNH
APH_3139	Aphonopelma	eutylenum	M	33.8373	-116.614	2597	feet	1	Chino Canyon, Palm Springs Aerial Tramway (Valley Station), San Jacinto Mtns	Riverside	CA	USA	4	9	2013	Wendell R. Icenogle	AUMNH
APH_3140	Aphonopelma	eutylenum	M	33.8376	-116.614	2579	feet	1	Chino Canyon, Palm Springs Aerial Tramway (Valley Station), San Jacinto Mtns	Riverside	CA	USA	5	9	2013	Wendell R. Icenogle	AUMNH
APH_3141	Aphonopelma	eutylenum	M	33.5839	-116.455	4036	feet	1	Pinyon Pines, Pinon Rd just N of junction with Hwy 74, Santa Rosa Mtns	Riverside	CA	USA	16	8	2013	Wendell R. Icenogle	AUMNH
APH_3142	Aphonopelma	eutylenum	M	33.6091	-116.472	4054	feet	1	Pinyon Pines area, Palm Canyon Dr, 2 mils N of junction with Hwy 74, Santa Rosa Mtns	Riverside	CA	USA	16	8	2013	Wendell R. Icenogle	AUMNH
APH_3143	Aphonopelma	eutylenum	F	33.2281	-116.411	1523	feet	1	Anza Borrego desert, W outside Borrego Springs off of Hwy S22	San Diego	CA	USA	9	11	2013	Chris Hamilton, Brent Hendrixson, Molly Taylor	AUMNH
APH_3144	Aphonopelma	eutylenum	M	33.3053	-116.208	957	feet	1	Anza Borrego desert, on S22 (Borrego Salton Seaway) W of Salton City	San Diego	CA	USA	9	11	2013	Chris Hamilton, Brent Hendrixson, Molly Taylor	AUMNH
APH_3206	Aphonopelma	eutylenum	M	33.5947	-116.422	3733	feet	1	Santa Rosa Mtns, W side of Deep Canyon, Hwy 74, 1 mile S of jct with Carrizo Road	Riverside	CA	USA	17	10	2013	Wendell R. Icenogle	AUMNH
APH_3207	Aphonopelma	eutylenum	M	33.714	-117.085	1492	feet	1	at base of Double Butte, Washington Ave, 1/2 mile N of Winchester town center	Riverside	CA	USA	28	10	2013	Patrick Parker	AUMNH
APH_3208	Aphonopelma	eutylenum	M	33.7145	-117.088	1498	feet	1	at base of Double Butte, Washington Ave, 1/2 mile N of Winchester town center	Riverside	CA	USA	6	11	2013	Kim Johnson	AUMNH
APH_3209	Aphonopelma	eutylenum	M	33.1708	-116.338	1207	feet	1	2/10 mile W of Yaqui Pass road (S3), at the Anza-Borrego State Park sign, 3 miles S of jct with Borrego Springs Rd	San Diego	CA	USA	8	11	2013	Wendell R. Icenogle	AUMNH
APH_3210	Aphonopelma	eutylenum	M	33.204	-116.318	543	feet	1	Borrego Valley, Borrego Springs Road, 8/10 mile SE of jct with Jaqui Pass road (S3)	San Diego	CA	USA	8	11	2013	Wendell R. Icenogle	AUMNH
APH_3211	Aphonopelma	eutylenum	M	32.9681	-115.291	37	feet	1	East Mesa, 1/2 mile E of Highline Canal and 3/10 mile S of Hwy 78	Imperial	CA	USA	15	11	2013	Wendell R. Icenogle	AUMNH
AUMS_14767	Aphonopelma	eutylenum	juv	34.298	-117.576	5339	feet	5	Lytle Creek Canyon	San Bernardino	CA	USA	11	3	1972	David E. Bixler	AUMNH
AUMS_14768	Aphonopelma	eutylenum	M	34.1222	-117.598	1385	feet	5	Alta Loma	San Bernardino	CA	USA	1	10	1972	David E. Bixler	AUMNH
AUMS_14769	Aphonopelma	eutylenum	M	34.1222	-117.598	1385	feet	5	Alta Loma	San Bernardino	CA	USA	4	10	1971	David E. Bixler	AUMNH
AUMS_14770	Aphonopelma	eutylenum	F	34.1222	-117.598	1385	feet	5	Alta Loma	San Bernardino	CA	USA	1	10	1973	David E. Bixler	AUMNH
AUMS_14771	Aphonopelma	eutylenum	M	34.147	-117.571	1728	feet	5	Alta Loma; Chaffey College	San Bernardino	CA	USA	1	11	1972	David E. Bixler	AUMNH
AUMS_14772	Aphonopelma	eutylenum	M	34.1222	-117.598	1385	feet	5	Alta Loma	San Bernardino	CA	USA	10	12	1969	David E. Bixler	AUMNH
AUMS_14773	Aphonopelma	eutylenum	M	34.1222	-117.598	1385	feet	5	Alta Loma	San Bernardino	CA	USA	1	11	1969	David E. Bixler	AUMNH
AUMS_14774	Aphonopelma	eutylenum	3M	34.1222	-117.598	1385	feet	5	Alta Loma	San Bernardino	CA	USA	2	10	1972	David E. Bixler	AUMNH
AUMS_14775	Aphonopelma	eutylenum	M	34.2591	-117.5	3418	feet	5	Lytle Creek	San Bernardino	CA	USA	3	8	1971	David E. Bixler	AUMNH
AUMS_14776	Aphonopelma	eutylenum	M	34.1852	-117.438	2150	feet	5	mouth of Lytle Creek Canyon, near Fontana	San Bernardino	CA	USA	10	10	1969	David E. Bixler	AUMNH
AUMS_14777	Aphonopelma	eutylenum	F	34.2114	-117.37	1987	feet	5	Meyer's Canyon (Lower Lytle Creek)	San Bernardino	CA	USA	1	5	1970	David E. Bixler	AUMNH
AUMS_14778	Aphonopelma	eutylenum	M	34.0336	-117.043	2630	feet	5	Yucaipa, lookout point	San Bernardino	CA	USA	22	9	1968	David E. Bixler	AUMNH
AUMS_2251	Aphonopelma	eutylenum	M	33.314	-117.315	392	feet	5	Camp Pendleton, San Onofree Cr.	San Diego	CA	USA	29	9	1999	Dun Holland	AUMNH
AUMS_2255	Aphonopelma	eutylenum	F	33.5808	-117.089	1353	feet	5	Lake Skinner, between road and B9	Riverside	CA	USA	16	8	1998	Tom Prentice	AUMNH
AUMS_2258	Aphonopelma	eutylenum	M	33.3139	-117.315	356	feet	6	Camp Pendleton, San Onofree Circle	San Diego	CA	USA		9	1999	Dan Holland	AUMNH
AUMS_2314	Aphonopelma	eutylenum	M	33.5458	-117.271	1779	feet	5	Santa Rosa Plateau	Riverside	CA	USA	25	10	1998	Connell Dunning	AUMNH
AUMS_2315	Aphonopelma	eutylenum	M	33.3141	-117.315	353	feet	6	Camp Pendleton, Sun Onofre Cr.	San Diego	CA	USA		9	1999	Dun Holland	AUMNH
AUMS_2317	Aphonopelma	eutylenum	M	33.4348	-117.524	321	feet	6	Camp Pendleton, San Mateo Creek	San Diego	CA	USA			1990		AUMNH
AUMS_2322	Aphonopelma	eutylenum	M	35.3519	-117.611	3704	feet	6	Red Mountain	San Bernardino	CA	USA	16	10	1992	T. R. Prentice	AUMNH
AUMS_2334	Aphonopelma	eutylenum	M	33.6775	-116.37	615	feet	4	P.L. Boyd Deep Canyon Reserve, 0.6 miles below reserve gate	Riverside	CA	USA	27	9	1995	T. R. Prentice	AUMNH
AUMS_2335	Aphonopelma	eutylenum	M	33.6721	-116.372	670	feet	4	P.L. Boyd Deep Canyon Reserve, 0.1 miles below reserve gate	Riverside	CA	USA	27	9	1995	T. R. Prentice	AUMNH
AUMS_2336	Aphonopelma	eutylenum	M	33.6557	-116.374	883	feet	4	P.L. Boyd Deep Canyon Reserve, 0.55 miles N of reserve station	Riverside	CA	USA	22	9	1995	T. R. Prentice	AUMNH
AUMS_2337	Aphonopelma	eutylenum	M	33.6692	-116.373	701	feet	4	P.L. Boyd Deep Canyon Reserve, 0.1 miles above reserve gate	Riverside	CA	USA	21	9	1995	T. R. Prentice	AUMNH
AUMS_2356	Aphonopelma	eutylenum	M	32.9706	-115.284	30	feet	4	Hwy 78, ~1.0 mi east of Highline Canal	Imperial	CA	USA	3	11	1998	Greg Ballmer	AUMNH
AUMS_2357	Aphonopelma	eutylenum	M	32.9705	-115.283	29	feet	4	Hwy 78, ~1.0 mi east of Highline Canal	Imperial	CA	USA	3	11	1998	Greg Ballmer	AUMNH
AUMS_2358	Aphonopelma	eutylenum	M	32.7301	-114.955	158	feet	4	East Mesa Exit of I8, 2.1 miles N of I-8	Imperial	CA	USA	26	10	1993	Greg Ballmer	AUMNH
AUMS_2368	Aphonopelma	eutylenum	M	33.6778	-116.366	603	feet	4	P.L. Boyd Deep Canyon Reserve, 0.6 miles below reserve gate	Riverside	CA	USA	21	9	1995	T. R. Prentice	AUMNH
AUMS_2397	Aphonopelma	eutylenum	M	33.3889	-117.546	94	feet	6	Camp Pendleton, San Onofree Cr.	San Diego	CA	USA		9	1999	Dun Holland	AUMNH
AUMS_2399	Aphonopelma	eutylenum	M	33.6323	-117.556	999	feet	5	Starr Ranch, between Caspers and Clev Nat Forest	Orange	CA	USA	13	8	1997		AUMNH
AUMS_2400	Aphonopelma	eutylenum	M	33.7825	-117.229	1468	feet	5	Perris	Riverside	CA	USA	20	7	1994	Tom Prentice	AUMNH
AUMS_2401	Aphonopelma	eutylenum	F	33.8588	-117.016	1627	feet	5	Lamb Canyon - N of jct 79 and Gilman Springs Rd.	Riverside	CA	USA	14	10	1989	Thomas R. Prentice	AUMNH
AUMS_2402	Aphonopelma	eutylenum	M	33.707	-117.084	1475	feet	5	Winchester	Riverside	CA	USA				W. Icenogle	AUMNH
AUMS_2403	Aphonopelma	eutylenum	M	33.7666	-117.21	1416	feet	5	Perris, E of Perris Valley Airport, W of I-215	Riverside	CA	USA	20	7	1993	Thomas R. Prentice	AUMNH
AUMS_2404	Aphonopelma	eutylenum	M	33.6262	-117.557	919	feet	5	Starr Ranch, N Perusker & Bell Canyon Rd	Orange	CA	USA	4	8	1997		AUMNH
AUMS_2405	Aphonopelma	eutylenum	M	33.7757	-117.24	1529	feet	5	Perris, Rd 11 to I-215 between 74E exit and Perris exit; W of I-215	Riverside	CA	USA	20	9	1993	Wendell Icenogle	AUMNH
AUMS_2407	Aphonopelma	eutylenum	M	33.8531	-117.008	1660	feet	5	Lamb Canyon, Hwy 79	Riverside	CA	USA	27	6	1987	Thomas R. Prentice	AUMNH
AUMS_2409	Aphonopelma	eutylenum	F	33.7825	-117.229	1456	feet	5	Perris	Riverside	CA	USA	20	7	1994	Tom Prentice	AUMNH
AUMS_2478	Aphonopelma	eutylenum	M	33.707	-117.084	1475	feet	5	Winchester	Riverside	CA	USA	11	9	1990	Wendell Icenogle	AUMNH
AUMS_2480	Aphonopelma	eutylenum	F	33.6643	-116.399	1240	feet	5	San Jacinto mountains, Palms to Pines Hwy 74, above Palm Desert	Riverside	CA	USA	2	4	1988	Thomas R. Prentice	AUMNH
AUMS_2481	Aphonopelma	eutylenum	M	33.5997	-117.699	372	feet	5	Laguna Hills	Orange	CA	USA	28	10	1967	Tom Simms	AUMNH
AUMS_2483	Aphonopelma	eutylenum	M	33.7756	-117.239	1519	feet	5	Perris, Rd 11 to I-215 between 74E exit and Perris exit; W of I-215	Riverside	CA	USA	23	9	1993	Thomas R. Prentice	AUMNH
AUMS_2484	Aphonopelma	eutylenum	M	34.0998	-116.987	3926	feet	4	Hwy 38, 1.8 miles W jct of Forest Falls	San Bernardino	CA	USA	24	8	1990	Wendell Icenogle	AUMNH
AUMS_2486	Aphonopelma	eutylenum	F	33.7705	-117.209	1417	feet	5	Perris, between I-215 and Perris Valley Airport, just N of Hwy 74 exit	Riverside	CA	USA	19	7	1994	Tom Prentice	AUMNH
AUMS_2487	Aphonopelma	eutylenum	M	33.9167	-117.9	362	feet	5	Brea	Orange	CA	USA	15	10	1975	Jim Lawrence	AUMNH
AUMS_2488	Aphonopelma	eutylenum	M	33.5225	-117.708	407	feet	5	Laguna Niguel	Orange	CA	USA					AUMNH
AUMS_2490	Aphonopelma	eutylenum	F	34.2283	-117.671	4532	feet	5	San Gabriel Mtns., near jct. Mt. Baldy Rd. and Glendora Ridge Rd., ~0.8 miles up Glendora Ridge Rd. to dirt road winding around mtn.	Los Angeles	CA	USA	24	6	1989	Thomas R. Prentice	AUMNH
AUMS_2491	Aphonopelma	eutylenum	M	33.7348	-117.076	1556	feet	5	2 miles N of Winchester	Riverside	CA	USA	30	10	1995	Ken Harbridge	AUMNH
AUMS_2493	Aphonopelma	eutylenum	M	33.717	-117.216	1623	feet	5	Sun Mtns., Sun City	Riverside	CA	USA				Tom Prentice	AUMNH
AUMS_2496	Aphonopelma	eutylenum	M	33.7689	-118.373	1132	feet	5	Palos Verde	Los Angeles	CA	USA				C. Grover	AUMNH
AUMS_2497	Aphonopelma	eutylenum	M	33.9881	-117.296	2078	feet	5	Mt. Vernon, 2163, base of Sugarloaf; (Mt Vernon Park, base of Sugarloaf mtn)	Riverside	CA	USA	30	9	1992	James Adams	AUMNH
AUMS_2498	Aphonopelma	eutylenum	M	34.0288	-117.772	862	feet	5	Phillips Ranch Rd., N of Freeway (hills?)	Los Angeles	CA	USA		10	1992	Dianna Hansen	AUMNH
AUMS_2499	Aphonopelma	eutylenum	M	33.5909	-117.079	1408	feet	5	Lake Skinner, at entrance gate	Riverside	CA	USA	26	11	1997	Tom Ash	AUMNH
AUMS_2501	Aphonopelma	eutylenum	M	33.5759	-117.067	1539	feet	5	Lake Skinner, by 90 deg. turn in dirt rd., S. of U7?, S side of lake	Riverside	CA	USA	3	9	1987	Tom Prentice	AUMNH
AUMS_2502	Aphonopelma	eutylenum	M	32.64	-117.084	67	feet	5	Chula Vista	San Diego	CA	USA	10	8	1997		AUMNH
AUMS_2503	Aphonopelma	eutylenum	M	33.6681	-117.327	1293	feet	5	Lake Elsinore, near J Bethlee home	Riverside	CA	USA		9	1998	J Bethlee (?)	AUMNH
AUMS_2504	Aphonopelma	eutylenum	M	33.5744	-117.054	1533	feet	5	S side of Lake Skinner, herp trap array 4	Riverside	CA	USA	11	9	1997	Adam Bucklin (?)	AUMNH
AUMS_2505	Aphonopelma	eutylenum	M	33.5737	-117.067	1519	feet	4	Lake Skinner, Rowson (?) Canyon, 1.5 miles N of middle gate, 0.8 miles S of Loop Rd.	Riverside	CA	USA	28	9	1997	Tom Prentice	AUMNH
AUMS_2506	Aphonopelma	eutylenum	M	33.5692	-117.064	1534	feet	5	Lake Skinner, S of B5, N of ?, close to lake	Riverside	CA	USA	28	9	1997	Tom Prentice	AUMNH
AUMS_2507	Aphonopelma	eutylenum	M	33.609	-117.037	1661	feet	5	Lake Skinner, below U5, above lake	Riverside	CA	USA	28	9	1997	Tom Prentice	AUMNH
AUMS_2509	Aphonopelma	eutylenum	M	33.5285	-117.273	1800	feet	5	Santa Rosa Plateau (reserve), jct of Clinton Keith and Tenaja Rd. (bend)	Riverside	CA	USA	29	9	1998	Connell Dunning	AUMNH
AUMS_2517	Aphonopelma	eutylenum	M	33.8278	-117.452	1397	feet	4	Lake Mathews, heading N on Cajalco Rd.; 0.5 mile E of junction La Sierra Ave.	Riverside	CA	USA	12	11	1998	Tom Prentice	AUMNH
AUMS_2518	Aphonopelma	eutylenum	M	33.5788	-117.057	1535	feet	5	Lake Skinner, S side	Riverside	CA	USA	11	9	1997	Adam Bucklin	AUMNH
AUMS_2519	Aphonopelma	eutylenum	M	33.9718	-117.326	1091	feet	5	UC Riverside- backside between Ent Annex I and Boden Lab	Riverside	CA	USA	13	12	1998	Tom Prentice	AUMNH
AUMS_2581	Aphonopelma	eutylenum	M	33.5881	-117.029	1517	feet	5	Lake Skinner, found on N side of lake E of Borel rd	Riverside	CA	USA	18	8	1999	Tom Prentice	AUMNH
AUMS_2582	Aphonopelma	eutylenum	M	33.2349	-117.389	146	feet	6	Camp Pendleton, San Onofre Cr.	San Diego	CA	USA	29	9	1999	Dan Holland	AUMNH
AUMS_2585	Aphonopelma	eutylenum	F	33.9729	-117.296	2351	feet	6	Box Spring Mountains	Riverside	CA	USA		7	1991	Thomas R. Prentice	AUMNH
AUMS_2587	Aphonopelma	eutylenum	M	33.8558	-117.015	1590	feet	5	Lamb Canyon	Riverside	CA	USA	23	7	1988	Thomas R. Prentice	AUMNH
AUMS_2588	Aphonopelma	eutylenum	M	33.6739	-117.729	340	feet	5	El Toro (Marine Corps Air Station MCAS) (B. OPNS ?)	Orange	CA	USA	26	9	1966	1st Lt Jim Hardy	AUMNH
AUMS_2590	Aphonopelma	eutylenum	M	33.7187	-117.096	1745	feet	5	1 mile NW of Winchester	Riverside	CA	USA	3	9	1990	Gary Larson	AUMNH
AUMS_2610	Aphonopelma	eutylenum	M	33.314	-117.315	353	feet	6	Camp Pandleton, range 313A - HOLF	San Diego	CA	USA	20	8			AUMNH
AUMS_2611	Aphonopelma	eutylenum	M	33.4692	-117.475	415	feet	6	Camp Pendleton, HOLF, San Mateo Creek	San Diego	CA	USA	20	8	1999		AUMNH
AUMS_2612	Aphonopelma	eutylenum	M	33.0043	-116.461	2246	feet	5	Oriflamme Canyon, 2 miles W of S2, W of Anza-Borrego state park boundary	San Diego	CA	USA		5	1990	Thomas R. Prentice	AUMNH
AUMS_2628	Aphonopelma	eutylenum	F	33.761	-117.202	1417	feet	5	E of Perris Valley Airport, Perris, elevation 1440 ft.	Riverside	CA	USA	19	7	1994		AUMNH
AUMS_2629	Aphonopelma	eutylenum	M	33.6644	-116.373	764	feet	5	Deep Canyon	Riverside	CA	USA					AUMNH
AUMS_2644	Aphonopelma	eutylenum	M	33.4699	-117.474	398	feet	6	Camp Pendleton, HOLF, San Mateo Creek	San Diego	CA	USA			1999	Dan Holland	AUMNH
AUMS_2655	Aphonopelma	eutylenum	M	33.5539	-117.214	1103	feet	5	Murrieta	Riverside	CA	USA	13	10	2001	Bill	AUMNH
AUMS_2674	Aphonopelma	eutylenum	F	32.9728	-115.243	90	feet	4	Hwy 78, 3.35 miles E of East Highline Canal, N of 78 ~0.4 miles	Imperial	CA	USA				Tom Prentice	AUMNH
AUMS_2675	Aphonopelma	eutylenum	M	33.314	-117.315	353	feet	6	Camp Pendleton, plot C30	San Diego	CA	USA	30	5	1996	T. R. Prentice	AUMNH
AUMS_2679	Aphonopelma	eutylenum	M	33.5227	-117.271	1949	feet	4	Santa Rosa Plateau Ecological Reserve, Lomas Trail ~1.2 miles E of Clinton Keith Rd	Riverside	CA	USA	29	9	1998	C. Dunning	AUMNH
AUMS_2680	Aphonopelma	eutylenum	F	33.1513	-116.346	1800	feet	5	Anza-Borrego, Yaqui Pass	San Diego	CA	USA	10	5	1987	Thomas R. Prentice	AUMNH
AUMS_2681	Aphonopelma	eutylenum	M	33.6043	-117.038	1567	feet	5	Lake Skinner, below U3 on rd. above oaks	Riverside	CA	USA	29	10	1992	T. R. Prentice	AUMNH
AUMS_2685	Aphonopelma	eutylenum	M	33.7969	-117.531	1732	feet	5	S of Corona, off I-15 west side, Weirick Rd exit (Temescal Canyon), 1.5 miles W	Riverside	CA	USA	4	9	1995	John Hermesman	AUMNH
AUMS_2686	Aphonopelma	eutylenum	M	34.2212	-117.739	3666	feet	6	Glendora Ridge Rd., Angeles National Forest	Los Angeles	CA	USA	17	11	1991	John Adams	AUMNH
AUMS_3265	Aphonopelma	eutylenum	M	34.3488	-119.041	288	feet	5	Santa Paula area	Ventura	CA	USA	24	9	1994	Steve Kutcher	AUMNH
AUMS_3284	Aphonopelma	eutylenum	F	33.8289	-117.438	1401	feet	5	Lake Mathews	Riverside	CA	USA	14	4	1968	M. Cline	AUMNH
AUMS_3285	Aphonopelma	eutylenum	M	33.7021	-117.172	1849	feet	5	East of Sun City off I-215, Sun Mountains east, elevation 1850 ft.	Riverside	CA	USA	5	2	1989	Thomas R. Prentice	AUMNH
AUMS_3293	Aphonopelma	eutylenum	M	33.5715	-116.249	540	feet	4	P. L. Boyd-Deep Canyon Reserve, 1.1 miles below reserve gate, elev. 540 ft.	Riverside	CA	USA	21	9	1995	Thomas R. Prentice	AUMNH
AUMS_3297	Aphonopelma	eutylenum	M	33.5539	-117.214	1100	feet	5	Murrieta	Riverside	CA	USA	8	9	1996	C. Webster	AUMNH
AUMS_3301	Aphonopelma	eutylenum	M	33.7345	-117.075	1562	feet	5	2 mi NE of Winchester, CA	Riverside	CA	USA	13	10	1995	Wendell Icenogle	AUMNH
AUMS_3303	Aphonopelma	eutylenum	F	32.7884	-115.207	50	feet	4	East Mesa; 5.4 mi E of Hwy 115 E of Wander Linder Exit of I-8	Imperial	CA	USA	30	5	1995		AUMNH
AUMS_3308	Aphonopelma	eutylenum	M	34.1002	-117.711	1225	feet	4	Claremont College - Frary Dining Hall on steps	Los Angeles	CA	USA	11	11	1991	Dr. Martin Rameriz (student)	AUMNH
AUMS_3309	Aphonopelma	eutylenum	M	33.5298	-117.686	525	feet	5	Hidden Hills area, (Laguna Nigel) near San Juan Capistrano	Orange	CA	USA	20	11	1991	Scott Elgnam (?)	AUMNH
AUMS_3311	Aphonopelma	eutylenum	M	33.7651	-117.202	1415	feet	5	Perris, field between Perris Valley airport and 74G exit (north of exit), off I-215	Riverside	CA	USA	24	10	1994	Thomas R. Prentice	AUMNH
AUMS_3316	Aphonopelma	eutylenum	M	33.6078	-117.757	397	feet	5	San Jauquin Hills, S of Lagunas Reservoir, off Hwy 133	Orange	CA	USA	7	5	1989	Thomas R. Prentice	AUMNH
AUMS_3321	Aphonopelma	eutylenum	M	33.8076	-117.514	1008	feet	5	Temescal Canyon (Valley), N of Weirick Rd, exit off I-15, Bedford Motorway	Riverside	CA	USA	24	9	1995	John Hermesman	AUMNH
AUMS_3322	Aphonopelma	eutylenum	2M	35.5936	-118.446	2933	feet	5	Erskine Creek (Canyon), Erskine Creek road	Kern	CA	USA		10	1970	J. Anderson	AUMNH
AUMS_3325	Aphonopelma	eutylenum	M	33.574	-117.026	1605	feet	5	Lake Skinner, SE of H2O	Riverside	CA	USA	3	9	1997	Adam Backlin	AUMNH
AUMS_3327	Aphonopelma	eutylenum	M	33.5017	-117.663	127	feet	5	San Juan Capistrano	Orange	CA	USA	23	8	1964	J.H. Menees	AUMNH
AUMS_3328	Aphonopelma	eutylenum	M	33.4701	-117.477	454	feet	6	Camp Pendleton, San Mateo Creek area	San Diego	CA	USA				Dan Holland	AUMNH
AUMS_3332	Aphonopelma	eutylenum	F	33.0581	-115.324	46	feet	5	East Mesa	Imperial	CA	USA	30	5	1995		AUMNH
AUMS_3336	Aphonopelma	eutylenum	M	33.9831	-118.097	163	feet	5	Pico Rivera	Los Angeles	CA	USA	4	10	1963		AUMNH
AUMS_3341	Aphonopelma	eutylenum	M	32.7904	-115.241	63	feet	4	East Mesa; 5.4 mi E of Hwy 115 E of Wander Linder Exit, 2.1 miles N	Imperial	CA	USA	30	5	1995	Tom Prentice	AUMNH
AUMS_3348	Aphonopelma	eutylenum	M	33.314	-117.315	392	feet	6	Camp Pendleton, San Onofree Cr.	San Diego	CA	USA	12	9	1999	Dan Holland	AUMNH
AUMS_4196	Aphonopelma	eutylenum	F	33.7747	-117.211	1419	feet	5	Perris, E of Perris Valley Airport	Riverside	CA	USA	20	7	1994	Tom Prentice	AUMNH
APH_0002	Aphonopelma	gabeli	M	32.4312	-106.549	5306	feet	5	Just outside Las Cruces, on Aguirre Spring Road	Dona Ana	NM	USA		8	2003	Roy Thibodeau	AUMNH
APH_0018	Aphonopelma	gabeli	M	31.8381	-103.886	2780	feet	1	outside Carlsbad	Reeves	TX	USA	20	6	2002	ATS Conference	AUMNH
APH_0019	Aphonopelma	gabeli	M	31.9028	-103.964	2876	feet	1	outside Carlsbad	Reeves	TX	USA	21	6	2002	ATS Conference	AUMNH
APH_0020	Aphonopelma	gabeli	M	31.9519	-103.981	2907	feet	1	outside Carlsbad	Reeves	TX	USA	21	6	2002	ATS Conference	AUMNH
APH_0021	Aphonopelma	gabeli	M	31.8878	-103.946	2820	feet	1	outside Carlsbad	Reeves	TX	USA	21	6	2002	ATS Conference	AUMNH
APH_0029	Aphonopelma	gabeli	M	30.5367	-103.393	3831	feet	1	14.3 mi NE jct US-90 on US-67	Brewster	TX	USA	18	6	2001	Jeff Owens	AUMNH
APH_0034	Aphonopelma	gabeli	F	34.0583	-106.891	4607	feet	5	Escondida	Socorro	NM	USA	7	8	2006	Kristin Greene	AUMNH
APH_0044	Aphonopelma	gabeli	F	33.0969	-104.442	3559	feet	2	rest area nr. Hagerman, nr. NM-249	Chaves	NM	USA	20	6	2002	Shasta Michaels, JJ East	AUMNH
APH_0061	Aphonopelma	gabeli	F	32.2934	-104.32	3434	feet	1	2.3 mi W US-62/180 on CR 408	Eddy	NM	USA	14	6	2001	Brent E. Hendrixson	AUMNH
APH_0194	Aphonopelma	gabeli	F	32.1582	-107.589	4480	feet	4	Little Florida Mountains, 1 mi SE on Bonita Rd from turnoff on Gap Rd	Luna	NM	USA	3	9	2007	Lorenzo Prendini, Jeremy Huff	AUMNH
APH_0316	Aphonopelma	gabeli	F	33.5068	-104.523	3626	feet	5	N of Roswell	Chaves	NM	USA	10	7	2007	Rick C. West	AUMNH
APH_0364	Aphonopelma	gabeli	M	32.2897	-104.301	3350	feet	1	1.2 mi W US-62/180 on CR 408 (Dark Canyon Rd)	Eddy	NM	USA	21	6	2008	Shasta Michaels	AUMNH
APH_0365	Aphonopelma	gabeli	M	32.2897	-104.301	3350	feet	1	1.2 mi W US-62/180 on CR 408 (Dark Canyon Rd)	Eddy	NM	USA	21	6	2008	Shasta Michaels	AUMNH
APH_0366	Aphonopelma	gabeli	M	32.2875	-104.29	3330	feet	1	0.5 mi W US-62/180 on CR 408 (Dark Canyon Rd)	Eddy	NM	USA	22	6	2008	Shasta Michaels	AUMNH
APH_0367	Aphonopelma	gabeli	M	32.2875	-104.29	3330	feet	1	0.5 mi W US-62/180 on CR 408 (Dark Canyon Rd)	Eddy	NM	USA	22	6	2008	Shasta Michaels	AUMNH
APH_0368	Aphonopelma	gabeli	M	32.2875	-104.29	3330	feet	1	0.5 mi W US-62/180 on CR 408 (Dark Canyon Rd)	Eddy	NM	USA	22	6	2008	Shasta Michaels	AUMNH
APH_0385	Aphonopelma	gabeli	M	31.893	-109.086	4349	feet	1	2.6 mi NW AZ/NM stateline on Portal Rd	Cochise	AZ	USA	31	7	2008	Alice Abela	AUMNH
APH_0390	Aphonopelma	gabeli	M	31.8846	-109.072	4250	feet	5	Portal Rd	Cochise	AZ	USA				Alice Abela	AUMNH
APH_0393	Aphonopelma	gabeli	M	32.3753	-109.448	3640	feet	1	Fan Road, ~5.5 mi NE Bowie	Cochise	AZ	USA	24	7	2008	Kari and Hunter McWest	AUMNH
APH_0395	Aphonopelma	gabeli	M	32.4535	-107.614	4710	feet	1	Cookes Canyon Rd, A019; 3.4 mi NW NM-26	Luna	NM	USA	28	7	2008	Kari and Hunter McWest	AUMNH
APH_0537	Aphonopelma	gabeli	F	31.504	-106.116	3779	feet	1	Rest Area, 1.4 mi SE FM-793 (SE Fabens, TX)	El Paso	TX	USA	5	6	2009	Brent E. Hendrixson, Courtney Dugas, Sloan Click	AUMNH
APH_0538	Aphonopelma	gabeli	F	32.1309	-106.626	4030	feet	1	0.9 mi NE I-10 on CR-B19 (I-10 Exit 155)	Dona Ana	NM	USA	5	6	2009	Brent E. Hendrixson, Courtney Dugas, Sloan Click	AUMNH
APH_0541	Aphonopelma	gabeli	F	32.8303	-104.797	4228	feet	1	nr. jct. CR-1 and US-82	Eddy	NM	USA	6	6	2009	Brent E. Hendrixson, Courtney Dugas, Sloan Click	AUMNH
APH_0542	Aphonopelma	gabeli	juv	32.2939	-104.31	3392	feet	1	1.7 mi W US-62/180 on CR-408	Eddy	NM	USA	6	6	2009	Brent E. Hendrixson, Courtney Dugas, Sloan Click	AUMNH
APH_0543	Aphonopelma	gabeli	juv	32.2939	-104.31	3392	feet	1	1.7 mi W US-62/180 on CR-408	Eddy	NM	USA	6	6	2009	Brent E. Hendrixson, Courtney Dugas, Sloan Click	AUMNH
APH_0545	Aphonopelma	gabeli	F	32.7294	-102.662	3329	feet	1	Seminole, 0.4 mi NW 11th St on Hwy-214	Gaines	TX	USA	7	6	2009	Brent E. Hendrixson, Courtney Dugas, Sloan Click	AUMNH
APH_0627	Aphonopelma	gabeli	juv	32.6041	-109.682	3887	feet	1	Tanque Rd, nr. Hwy-191	Graham	AZ	USA	11	7	2009	Brent E. Hendrixson, Nate Davis	AUMNH
APH_0628	Aphonopelma	gabeli	M	32.6084	-109.678	3868	feet	1	Tanque Rd, nr. Hwy-191	Graham	AZ	USA	11	7	2009	Brent E. Hendrixson, Nate Davis	AUMNH
APH_0629	Aphonopelma	gabeli	M	32.6084	-109.678	3868	feet	1	Tanque Rd, nr. Hwy-191	Graham	AZ	USA	11	7	2009	Brent E. Hendrixson, Nate Davis	AUMNH
APH_0630	Aphonopelma	gabeli	M	32.6146	-109.672	3816	feet	1	Tanque Rd, nr. Hwy-191	Graham	AZ	USA	11	7	2009	Brent E. Hendrixson, Nate Davis	AUMNH
APH_0631	Aphonopelma	gabeli	M	32.6146	-109.672	3816	feet	1	Tanque Rd, nr. Hwy-191	Graham	AZ	USA	11	7	2009	Brent E. Hendrixson, Nate Davis	AUMNH
APH_0632	Aphonopelma	gabeli	M	32.6145	-109.662	3776	feet	1	Tanque Rd, nr. Hwy-191	Graham	AZ	USA	11	7	2009	Brent E. Hendrixson, Nate Davis	AUMNH
APH_0635	Aphonopelma	gabeli	F	32.6145	-109.662	3776	feet	1	Tanque Rd, nr. Hwy-191	Graham	AZ	USA	11	7	2009	Brent E. Hendrixson, Nate Davis	AUMNH
APH_0637	Aphonopelma	gabeli	M	32.7261	-109.718	3266	feet	1	Hwy-366, nr. Hwy-191	Graham	AZ	USA	11	7	2009	Brent E. Hendrixson, Nate Davis	AUMNH
APH_0638	Aphonopelma	gabeli	M	32.71	-109.734	3453	feet	1	Hwy-366, nr. Hwy-191	Graham	AZ	USA	11	7	2009	Brent E. Hendrixson, Nate Davis	AUMNH
APH_0641	Aphonopelma	gabeli	F	32.7449	-109.344	4088	feet	1	dirt road S of US-70	Graham	AZ	USA	12	7	2009	Brent E. Hendrixson, Nate Davis	AUMNH
APH_0642	Aphonopelma	gabeli	F	32.7449	-109.344	4088	feet	1	dirt road S of US-70	Graham	AZ	USA	12	7	2009	Brent E. Hendrixson, Nate Davis	AUMNH
APH_0643	Aphonopelma	gabeli	juv	32.612	-108.985	4151	feet	1	along US-70, SE of Hwy-92	Hidalgo	NM	USA	12	7	2009	Brent E. Hendrixson, Nate Davis	AUMNH
APH_0644	Aphonopelma	gabeli	F	32.612	-108.985	4151	feet	1	along US-70, SE of Hwy-92	Hidalgo	NM	USA	12	7	2009	Brent E. Hendrixson, Nate Davis	AUMNH
APH_0646	Aphonopelma	gabeli	juv	32.4696	-108.608	5005	feet	1	along Hwy-90, NE of Lordsburg	Hidalgo	NM	USA	12	7	2009	Brent E. Hendrixson, Nate Davis	AUMNH
APH_0647	Aphonopelma	gabeli	juv	32.432	-107.907	4691	feet	1	along Hwy-180	Luna	NM	USA	13	7	2009	Brent E. Hendrixson, Nate Davis	AUMNH
APH_0648	Aphonopelma	gabeli	juv	32.432	-107.907	4691	feet	1	along Hwy-180	Luna	NM	USA	13	7	2009	Brent E. Hendrixson, Nate Davis	AUMNH
APH_0649	Aphonopelma	gabeli	juv	32.432	-107.907	4691	feet	1	along Hwy-180	Luna	NM	USA	13	7	2009	Brent E. Hendrixson, Nate Davis	AUMNH
APH_0650	Aphonopelma	gabeli	juv	31.9351	-107.671	4220	feet	1	along Hwy-11, N of Columbus	Luna	NM	USA	13	7	2009	Brent E. Hendrixson, Nate Davis	AUMNH
APH_0651	Aphonopelma	gabeli	juv	31.9351	-107.671	4220	feet	1	along Hwy-11, N of Columbus	Luna	NM	USA	13	7	2009	Brent E. Hendrixson, Nate Davis	AUMNH
APH_0652	Aphonopelma	gabeli	juv	31.8289	-107.321	4141	feet	1	along Hwy-9	Luna	NM	USA	13	7	2009	Brent E. Hendrixson, Nate Davis	AUMNH
APH_0653	Aphonopelma	gabeli	juv	31.7987	-106.908	4113	feet	1	along Hwy-9	Dona Ana	NM	USA	13	7	2009	Brent E. Hendrixson, Nate Davis	AUMNH
APH_0655	Aphonopelma	gabeli	juv	32.4307	-106.548	5258	feet	1	Aguirre Springs Rd	Dona Ana	NM	USA	13	7	2009	Brent E. Hendrixson, Nate Davis	AUMNH
APH_0662	Aphonopelma	gabeli	juv	32.3992	-106.548	4905	feet	1	Aguirre Springs Rd	Dona Ana	NM	USA	14	7	2009	Brent E. Hendrixson, Nate Davis	AUMNH
APH_0663	Aphonopelma	gabeli	juv	32.3992	-106.548	4905	feet	1	Aguirre Springs Rd	Dona Ana	NM	USA	14	7	2009	Brent E. Hendrixson, Nate Davis	AUMNH
APH_0664	Aphonopelma	gabeli	juv	32.3992	-106.548	4905	feet	1	Aguirre Springs Rd	Dona Ana	NM	USA	14	7	2009	Brent E. Hendrixson, Nate Davis	AUMNH
APH_0665	Aphonopelma	gabeli	juv	31.8689	-108.182	4605	feet	1	along Hwy-9, 2.3 mi SE Grant County Line	Luna	NM	USA	14	7	2009	Brent E. Hendrixson, Nate Davis	AUMNH
APH_0676	Aphonopelma	gabeli	juv	32.1016	-108.958	4408	feet	1	along Hwy-80 at CR-C078	Hidalgo	NM	USA	15	7	2009	Brent E. Hendrixson, Nate Davis	AUMNH
APH_0677	Aphonopelma	gabeli	M	31.9359	-108.941	4355	feet	1	along Hwy-9, just west of Gas Line Rd	Hidalgo	NM	USA	15	7	2009	Brent E. Hendrixson, Nate Davis	AUMNH
APH_0678	Aphonopelma	gabeli	F	31.9367	-108.97	4187	feet	1	4.1 mi E Hwy-80 on Hwy-9	Hidalgo	NM	USA	16	7	2009	Brent E. Hendrixson, Nate Davis	AUMNH
APH_0680	Aphonopelma	gabeli	F	31.9633	-108.674	4489	feet	1	along Hwy-9, just E of Continental Divide	Hidalgo	NM	USA	16	7	2009	Brent E. Hendrixson, Nate Davis	AUMNH
APH_0698	Aphonopelma	gabeli	juv	32.9141	-109.976	3110	feet	1	Klondyke Rd, SW of Hwy-70	Graham	AZ	USA	18	7	2009	Brent E. Hendrixson, Nate Davis	AUMNH
APH_0699	Aphonopelma	gabeli	juv	32.9141	-109.976	3110	feet	1	Klondyke Rd, SW of Hwy-70	Graham	AZ	USA	18	7	2009	Brent E. Hendrixson, Nate Davis	AUMNH
APH_0701	Aphonopelma	gabeli	F	32.9315	-109.954	2951	feet	1	Klondyke Rd, SW of Hwy-70	Graham	AZ	USA	18	7	2009	Brent E. Hendrixson, Nate Davis	AUMNH
APH_0702	Aphonopelma	gabeli	F	32.9315	-109.954	2951	feet	1	Klondyke Rd, SW of Hwy-70	Graham	AZ	USA	18	7	2009	Brent E. Hendrixson, Nate Davis	AUMNH
APH_0703	Aphonopelma	gabeli	M	32.9187	-109.971	3095	feet	1	Klondyke Rd, SW of Hwy-70	Graham	AZ	USA	18	7	2009	Brent E. Hendrixson, Nate Davis	AUMNH
APH_0704	Aphonopelma	gabeli	M	32.9187	-109.971	3095	feet	1	Klondyke Rd, SW of Hwy-70	Graham	AZ	USA	18	7	2009	Brent E. Hendrixson, Nate Davis	AUMNH
APH_0705	Aphonopelma	gabeli	M	32.908	-109.981	3164	feet	1	Klondyke Rd, SW of Hwy-70	Graham	AZ	USA	18	7	2009	Brent E. Hendrixson, Nate Davis	AUMNH
APH_0706	Aphonopelma	gabeli	M	32.891	-110.008	3329	feet	1	Klondyke Rd, SW of Hwy-70	Graham	AZ	USA	18	7	2009	Brent E. Hendrixson, Nate Davis	AUMNH
APH_0707	Aphonopelma	gabeli	M	32.8647	-110.048	3663	feet	1	Klondyke Rd, SW of Hwy-70	Graham	AZ	USA	18	7	2009	Brent E. Hendrixson, Nate Davis	AUMNH
APH_0708	Aphonopelma	gabeli	F	32.8592	-110.073	3940	feet	1	Klondyke Rd, SW of Hwy-70	Graham	AZ	USA	18	7	2009	Brent E. Hendrixson, Nate Davis	AUMNH
APH_0711	Aphonopelma	gabeli	juv	32.2137	-109.176	3645	feet	1	S of I-10 on Noland Rd	Cochise	AZ	USA	20	7	2009	Brent E. Hendrixson, Nate Davis	AUMNH
APH_0712	Aphonopelma	gabeli	juv	32.2675	-109.465	3854	feet	1	Apache Pass Rd, S of I-10	Cochise	AZ	USA	20	7	2009	Brent E. Hendrixson, Nate Davis	AUMNH
APH_0850	Aphonopelma	gabeli	F	32.727	-102.661	3327	feet	1	Seminole	Gaines	TX	USA		9	2008	Chris Hamilton	AUMNH
APH_0851	Aphonopelma	gabeli	F	32.7279	-102.662	3324	feet	1	Seminole	Gaines	TX	USA		9	2008	Chris Hamilton	AUMNH
APH_0852	Aphonopelma	gabeli	F	32.7281	-102.661	3324	feet	1	Seminole	Gaines	TX	USA		9	2008	Chris Hamilton	AUMNH
APH_0853	Aphonopelma	gabeli	F	32.7282	-102.662	3329	feet	1	Seminole	Gaines	TX	USA		9	2008	Chris Hamilton	AUMNH
APH_0854	Aphonopelma	gabeli	F	32.7285	-102.662	3336	feet	1	Seminole	Gaines	TX	USA		9	2008	Chris Hamilton	AUMNH
APH_0888	Aphonopelma	gabeli	F	32.7271	-102.661	3324	feet	1	Seminole	Gaines	TX	USA		9	2008	Chris Hamilton	AUMNH
APH_0940	Aphonopelma	gabeli	F	32.078	-102.781	3316	feet	6	Cowden H Ranch	Ector	TX	USA			2006	Dave Moellendorf	AUMNH
APH_0943	Aphonopelma	gabeli	F	32.0843	-102.752	3285	feet	1	Cowden H Ranch	Ector	TX	USA		9	2008	Chris Hamilton	AUMNH
APH_0946	Aphonopelma	gabeli	F	32.0843	-102.752	3293	feet	1	Cowden H Ranch	Ector	TX	USA		9	2008	Chris Hamilton	AUMNH
APH_1050	Aphonopelma	gabeli	M	32.1115	-102.567	3122	feet	1	SW8000 & SW3001	Andrews	TX	USA	6	7	2010	Skyler Stevens	AUMNH
APH_1051	Aphonopelma	gabeli	M	32.1115	-102.567	3122	feet	1	SW8000 & SW3001	Andrews	TX	USA	6	7	2010	Skyler Stevens	AUMNH
APH_1053	Aphonopelma	gabeli	M	32.114	-102.616	3139	feet	1	SW4001	Andrews	TX	USA	6	7	2010	Skyler Stevens	AUMNH
APH_1054	Aphonopelma	gabeli	M	32.114	-102.616	3137	feet	1	SW4001	Andrews	TX	USA	6	7	2010	Skyler Stevens	AUMNH
APH_1055	Aphonopelma	gabeli	M	32.1102	-102.711	3233	feet	1	SW7000 & SW6601	Andrews	TX	USA	6	7	2010	Skyler Stevens	AUMNH
APH_1060	Aphonopelma	gabeli	M	32.0106	-102.228	2888	feet	1	CR60	Midland	TX	USA	2	7	2010	Skyler Stevens	AUMNH
APH_1175	Aphonopelma	gabeli	M	31.4442	-103.371	2583	feet	1	E of Pecos on I-20	Ward	TX	USA	22	7	2010	Brent E. Hendrixson, Brendon Barnes, Nate Davis	AUMNH
APH_1177	Aphonopelma	gabeli	M	32.2679	-107.781	4817	feet	1	Deming, on ramp to I-10	Luna	NM	USA	23	7	2010	Brent E. Hendrixson, Brendon Barnes, Nate Davis	AUMNH
APH_1178	Aphonopelma	gabeli	M	32.209	-108.221	4547	feet	1	0.5 mi E Hidalgo Co. Line along I-10	Luna	NM	USA	23	7	2010	Brent E. Hendrixson, Brendon Barnes, Nate Davis	AUMNH
APH_1179	Aphonopelma	gabeli	M	32.6623	-109.701	3530	feet	1	along Hwy-191	Graham	AZ	USA	25	7	2010	Brent E. Hendrixson, Brendon Barnes, Nate Davis	AUMNH
APH_1180	Aphonopelma	gabeli	M	32.2138	-108.952	4233	feet	1	1.6 mi S I-10 on Hwy-80	Hidalgo	NM	USA	26	7	2010	Brent E. Hendrixson, Brendon Barnes, Nate Davis	AUMNH
APH_1184	Aphonopelma	gabeli	F	32.6062	-109.682	3891	feet	1	0.4 mi E Hwy-191 on Tanque Rd	Graham	AZ	USA	25	7	2010	Brent E. Hendrixson, Brendon Barnes, Nate Davis	AUMNH
APH_1192	Aphonopelma	gabeli	M	31.8073	-108.801	4675	feet	1	along Hwy-338	Hidalgo	NM	USA	26	7	2010	Brent E. Hendrixson, Brendon Barnes, Nate Davis	AUMNH
APH_1193	Aphonopelma	gabeli	M	31.8731	-108.807	4515	feet	1	along Hwy-338	Hidalgo	NM	USA	26	7	2010	Brent E. Hendrixson, Brendon Barnes, Nate Davis	AUMNH
APH_1194	Aphonopelma	gabeli	M	31.8731	-108.807	4515	feet	1	along Hwy-338	Hidalgo	NM	USA	26	7	2010	Brent E. Hendrixson, Brendon Barnes, Nate Davis	AUMNH
APH_1231	Aphonopelma	gabeli	M	32.6193	-109.634	3623	feet	1	3.6 mi E Hwy-191 on Tanque Rd	Graham	AZ	USA	8	8	2010	Brent E. Hendrixson, Ashley Bailey, Andrea Reed	AUMNH
APH_1236	Aphonopelma	gabeli	M	32.6215	-109.596	3481	feet	1	5.8 mi E Hwy-191 on Tanque Rd	Graham	AZ	USA	8	8	2010	Brent E. Hendrixson, Ashley Bailey, Andrea Reed	AUMNH
APH_1293	Aphonopelma	gabeli	juv	32.7701	-108.28	5944	feet	4	Silver City, pinyon pine habitat	Grant	NM	USA		7	2011	Ken McNeil	AUMNH
APH_1294	Aphonopelma	gabeli	M	32.3174	-108.818	4250	feet	4	Lordsburg, vicinity of Fraggle Rock	Hidalgo	NM	USA		7	2011	Ken McNeil	AUMNH
APH_1295	Aphonopelma	gabeli	juv	33.1571	-107.257	4491	feet	1	nr. Truth or Consequences, 0.2 mi W I-25 off Exit 79	Sierra	NM	USA	24	7	2011	Brent E. Hendrixson, Shasta Michaels	AUMNH
APH_1329	Aphonopelma	gabeli	F	32.6052	-109.682	3873	feet	1	~0.25 mi E Hwy-191 on Tanque Rd	Graham	AZ	USA	1	8	2011	Brent E. Hendrixson, Brendon Barnes, Nate Davis, Jake Storms	AUMNH
APH_1330	Aphonopelma	gabeli	F	32.6052	-109.682	3873	feet	1	~0.25 mi E Hwy-191 on Tanque Rd	Graham	AZ	USA	1	8	2011	Brent E. Hendrixson, Brendon Barnes, Nate Davis, Jake Storms	AUMNH
APH_1336	Aphonopelma	gabeli	F	32.1458	-109.173	3872	feet	1	7.7 mi S I-10 on Noland Rd	Cochise	AZ	USA	2	8	2011	Brent E. Hendrixson, Brendon Barnes, Nate Davis, Jake Storms	AUMNH
APH_1337	Aphonopelma	gabeli	F	32.0327	-109.187	4478	feet	1	15.5 mi S I-10 on Noland Rd	Cochise	AZ	USA	2	8	2011	Brent E. Hendrixson, Brendon Barnes, Nate Davis, Jake Storms	AUMNH
APH_1338	Aphonopelma	gabeli	F	32.0327	-109.187	4478	feet	1	15.5 mi S I-10 on Noland Rd	Cochise	AZ	USA	2	8	2011	Brent E. Hendrixson, Brendon Barnes, Nate Davis, Jake Storms	AUMNH
APH_1351	Aphonopelma	gabeli	juv	32.7554	-109.11	3726	feet	1	0.4 mi N Hwy-75 on Goat Camp Rd	Greenlee	AZ	USA	5	8	2011	Brent E. Hendrixson, Brendon Barnes, Nate Davis, Jake Storms	AUMNH
APH_1372	Aphonopelma	gabeli	M	31.7629	-102.168	2895	feet	2	FM 1788 S	Midland	TX	USA	27	6	2011	Darryl Burton	AUMNH
APH_1373	Aphonopelma	gabeli	M	31.7523	-102.166	2890	feet	2	FM 1788 S	Midland	TX	USA	27	6	2011	Darryl Burton	AUMNH
APH_1376	Aphonopelma	gabeli	juv	31.4242	-102.183	2795	feet	2	oil fields W of Hwy 329	Upton	TX	USA	30	7	2011	Darryl Burton	AUMNH
APH_1378	Aphonopelma	gabeli	juv	31.4276	-102.189	2800	feet	2	just S of Hwy 329, before FM1492 jct	Upton	TX	USA	10	8	2011	Darryl Burton	AUMNH
APH_1380	Aphonopelma	gabeli	juv	31.2805	-102.08	2605	feet	2	oil fields W of Hwy 329	Upton	TX	USA	6	9	2011	Darryl Burton	AUMNH
APH_1382	Aphonopelma	gabeli	F	31.3548	-102.086	2715	feet	2	oil fields E of Hwy 329	Upton	TX	USA	10	9	2011	Darryl Burton	AUMNH
APH_1383	Aphonopelma	gabeli	F	31.3548	-102.086	2715	feet	2	oil fields E of Hwy 329	Upton	TX	USA	30	8	2011	Darryl Burton	AUMNH
APH_1386	Aphonopelma	gabeli	juv	31.4169	-102.356	2550	feet	2	off Hwy 385, N or Crane	Crane	TX	USA	29	8	2011	Darryl Burton	AUMNH
APH_1390	Aphonopelma	gabeli	juv	31.4242	-102.183	2795	feet	2	oil fields W of Hwy 329	Upton	TX	USA	31	7	2011	Darryl Burton	AUMNH
APH_1461	Aphonopelma	gabeli	M	32.336	-106.75	4170	feet	2	2711 Los Misioneros, Las Cruces	Dona Ana	NM	USA	27	6	2012	Jesse Ortiz	AUMNH
APH_1469	Aphonopelma	gabeli	M	29.7184	-103.159	2759	feet	2	1.85 mi N Ranch Rd 2627 on Hwy-385	Brewster	TX	USA	22	6	2012	Darryl Burton	AUMNH
APH_1471	Aphonopelma	gabeli	M	29.7689	-103.166	2840	feet	2	5.5 mi N Ranch Rd 2627 on Hwy-385	Brewster	TX	USA	24	6	2012	Darryl Burton	AUMNH
APH_1472	Aphonopelma	gabeli	M	29.8654	-103.249	3215	feet	2	14 mi N Ranch Rd 2627 on Hwy-385	Brewster	TX	USA	24	6	2012	Darryl Burton	AUMNH
APH_1481	Aphonopelma	gabeli	F	32.6055	-109.681	3859	feet	1	0.25 mi E Hwy-191 on Tanque Rd	Graham	AZ	USA	1	8	2012	Brent E. Hendrixson, Brendon Barnes, Austin Deskewies	AUMNH
APH_1482	Aphonopelma	gabeli	M	32.6055	-109.681	3859	feet	1	0.25 mi E Hwy-191 on Tanque Rd	Graham	AZ	USA	1	8	2012	Brent E. Hendrixson, Brendon Barnes, Austin Deskewies	AUMNH
APH_1483	Aphonopelma	gabeli	M	32.087	-108.977	4495	feet	1	along Hwy-80 at Granite Gap	Hidalgo	NM	USA	1	8	2012	Brent E. Hendrixson, Brendon Barnes, Austin Deskewies	AUMNH
APH_1489	Aphonopelma	gabeli	F	32.6055	-109.681	3859	feet	1	0.25 mi E Hwy-191 on Tanque Rd	Graham	AZ	USA	4	9	2012	Brent E. Hendrixson	AUMNH
APH_2355	Aphonopelma	gabeli	M	31.8368	-109.188	2152	meters	5	Sylphur Canyon, 9 miles west of Rodeo	Cochise	AZ	USA	23	7	1955	Guy Miller	AMNH
APH_2356	Aphonopelma	gabeli	M	31.9137	-109.143	1457	meters	4	0.1 mi. west of Portal	Cochise	AZ	USA	2	7	1961	J. Cole	AMNH
APH_2357	Aphonopelma	gabeli	2M	31.9137	-109.141	1454	meters	5	Portal	Cochise	AZ	USA	8	7	1964	D. Rich	AMNH
APH_2358	Aphonopelma	gabeli	M	32.4364	-108.708	1351	meters	5	6 miles north of Lordsburg	Hidalgo	NM	USA	28	7	1962		AMNH
APH_2359	Aphonopelma	gabeli	M	31.9137	-109.141	1454	meters	5	Portal	Cochise	AZ	USA	1	8	1965	W. J. Gertsch	AMNH
APH_2360	Aphonopelma	gabeli	M	31.9137	-109.141	1454	meters	5	Portal	Cochise	AZ	USA	25	6	1962	W. J. Gertsch	AMNH
APH_2361	Aphonopelma	gabeli	M	32.0896	-109.037	1212	meters	5	18 miles north of Rodeo	Hidalgo	NM	USA	7	7	1956	H. Howden	AMNH
APH_2362	Aphonopelma	gabeli	F	31.9137	-109.141	1454	meters	5	Portal	Cochise	AZ	USA	10	7	1962	Melinda Stebbins	AMNH
APH_2363	Aphonopelma	gabeli	F	31.9038	-109.153	1499	meters	5	1 mile southwest of Portal	Cochise	AZ	USA	2	9	1960	R. Zweifel	AMNH
APH_2364	Aphonopelma	gabeli	M	31.9149	-109.15	1477	meters	4	0.5 miles east of Portal	Cochise	AZ	USA	1	7	1961	J. Cole	AMNH
APH_2365	Aphonopelma	gabeli	M	31.9135	-109.158	1512	meters	5	1 mile west of Portal	Cochise	AZ	USA	4	7	1963	Steve Aaron	AMNH
APH_2366	Aphonopelma	gabeli	2M	31.9501	-109.031	1245	meters	5	Rodeo	Hidalgo	NM	USA	17	7	1963	V. Roth	AMNH
APH_2367	Aphonopelma	gabeli	2M	31.9298	-109.382	1865	meters	6	Chiricahua Mountains	Cochise	AZ	USA		8	1972	J. A. L. Cooke	AMNH
APH_2368	Aphonopelma	gabeli	M	31.9137	-19.1414	1454	meters	5	Portal	Cochise	AZ	USA	4	7	1961	J. Cole	AMNH
APH_2369	Aphonopelma	gabeli	F	31.9137	-19.1414	1454	meters	5	Portal	Cochise	AZ	USA	15	8	1962	C. Parrish & W. J. Gertsch	AMNH
APH_2370	Aphonopelma	gabeli	M	31.952	-109.03	1243	meters	5	8 miles north of Rodeo	Hidalgo	NM	USA	14	7	1963	C. Bagwell	AMNH
APH_2371	Aphonopelma	gabeli	M	32.1419	-109.029	1257	meters	5	21.5 miles north of Rodeo	Hidalgo	NM	USA	11	7	1960	Zweifel	AMNH
APH_2372	Aphonopelma	gabeli	M	31.9021	-109.101	1365	meters	4	2.5 miles southeast of Portal on Portal Rd.	Cochise	AZ	USA	6	7	1973	R. Zweifel	AMNH
APH_2374	Aphonopelma	gabeli	M	31.4433	-109.828	1426	meters	5	5 miles north of junction of Animas Rd. and rt. 80	Hidalgo	NM	USA	23	7	1960	R. Zweifel	AMNH
APH_2375	Aphonopelma	gabeli	M	32.0497	-109.031	1199	meters	5	Cieanega Lake, 15.5 miles north of Rodeo	Hidalgo	NM	USA	14	7	1961	J. Cole	AMNH
APH_2376	Aphonopelma	gabeli	M	32.0497	-109.031	1199	meters	5	15.5 miles north of Rodeo	Hidalgo	NM	USA	11	7	1960	Zweifel	AMNH
APH_2377	Aphonopelma	gabeli	M	31.9302	-109.121	1393	meters	4	1.7 miles northeast of Portal on San Simon Rd.	Cochise	AZ	USA	21	7	1961	J. Cole	AMNH
APH_2378	Aphonopelma	gabeli	M	32.1141	-109.921	1286	meters	5	Dos Cabezas	Cochise	AZ	USA	19	9	1954	G. Bradt; M. Oazier	AMNH
APH_2380	Aphonopelma	gabeli	F	31.9342	-109.117	1382	meters	5	2 miles northeast of Portal	Cochise	AZ	USA	10	6	1963	Cazier and Mortenson	AMNH
APH_2381	Aphonopelma	gabeli	F	31.9137	-109.141	1454	meters	5	Portal	Cochise	AZ	USA	14	6	1962	W. J. Gertsch	AMNH
APH_2382	Aphonopelma	gabeli	M	32.2529	-109.832	1271	meters	5	Willcox	Cochise	AZ	USA	12	7	1954	W. J. Gertsch	AMNH
APH_2383	Aphonopelma	gabeli	M	31.8962	-109163672	1512	meters	4	Cave Creek Canyon, 1.3 miles northeast of Ranger Station on Cave Creek Canyon Rd. near Portal	Cochise	AZ	USA	11	7	1973	A. Bush	AMNH
APH_2384	Aphonopelma	gabeli	M	32.2753	-108.794	1327	meters	5	5 miles south of Road Forks	Hidalgo	NM	USA	2	7	1962	W. J. Gertsch	AMNH
APH_2385	Aphonopelma	gabeli	M	32.1186	-109.031	1232	meters	5	19.5 miles north of Rodeo	Hidalgo	NM	USA	11	7	1960	Zweifel	AMNH
APH_2387	Aphonopelma	gabeli	2M	31.9205	-109.07	1311	meters	4	Rt. 9, 2 miles east of juncure with US 80	Hidalgo	NM	USA	3	7	1958	Robert Chew	AMNH
APH_3126	Aphonopelma	gabeli	M	31.7931	-106.313	3987	feet	1	3457 Red Sails Drive, El Paso	El Paso	TX	USA	18	7	2013	Jackie Ortegon	AUMNH
APH_3200	Aphonopelma	gabeli?	M	32.4197	-106.548	5144	feet	5	Aguirre Springs Road	Dona Ana	NM	USA	2	7	2013	L.H. Moore	AUMNH
APH_0003	Aphonopelma	hentzi	F	37.5056	-95.8328	858	feet	5	Town of Fredonia, 2.5 mi SW Hwy 400 and Hwy 47	Wilson	KS	USA	6	7	2003	Jordan B. Johnson	AUMNH
APH_0015	Aphonopelma	hentzi	M	30.3427	-97.8645	673	feet	2	Austin, 1907 Casa Grande	Travis	TX	USA	14	9	2002	Mike Comai	AUMNH
APH_0022	Aphonopelma	hentzi	M	37.9388	-104.81	5908	feet	5	I-25, approx. 25 mi S Pueblo	Pueblo	CO	USA	7	9	2002	Kristin Young	AUMNH
APH_0023	Aphonopelma	hentzi	M	35.3584	-100.974	3210	feet	5	Pampa, approx. 12 mi S Pampa on US-70	Gray	TX	USA	24	9	2002	Kyle Harrison	AUMNH
APH_0024	Aphonopelma	hentzi	M	36.214	-92.8622	912	feet	4	between Pyatt and Eros, nr. Jct Hwy 125 and MC 4054	Marion	AR	USA		9	2002	Lewonna Nelson	AUMNH
APH_0026	Aphonopelma	hentzi	M	36.716	-95.9956	677	feet	4	~2 mi W Bartlesville, Circle Mountain, forested area	Washington	OK	USA	29	9	2002	Jerry Tolbert	AUMNH
APH_0027	Aphonopelma	hentzi	M	38.7446	-100.504	2453	feet	4	along Smokey Hill River just W of Hwy 23	Gove	KS	USA		10	2002	Alvis Wade	AUMNH
APH_0028	Aphonopelma	hentzi	M	32.5392	-93.5494	230	feet	4	Haughton; 400 ft N I-20, 1/2 mile W Hwy 614	Bossier (Parish)	LA	USA	20	10	2002	Jimmy Landen	AUMNH
APH_0035	Aphonopelma	hentzi	M	35.0915	-101.756	3573	feet	4	FM Rd 1151 W jct. Whitaker Rd nr. playa lake	Randall	TX	USA	26	9	2006	Kari McWest	AUMNH
APH_0041	Aphonopelma	hentzi	F	34.9703	-101.923	3602	feet	2	Canyon, field due west of Canyon Crest Apts	Randall	TX	USA	24	5	2002	Brent E. Hendrixson	AUMNH
APH_0052	Aphonopelma	hentzi	F	35.2121	-97.2474	1085	feet	5	Lake Thunderbird State Park	Cleveland	OK	USA	25	6	2004	Brent E. Hendrixson	AUMNH
APH_0060	Aphonopelma	hentzi	M	30.4806	-92.9884	25	feet	2	Reeves, 2250 Martin Tram Rd	Allen (Parish)	LA	USA	29	10	2006	Gary Bellon	AUMNH
APH_0150	Aphonopelma	hentzi	F	35.2121	-97.2474	1085	feet	5	Lake Thunderbird State Park	Cleveland	OK	USA	25	6	2004	Brent E. Hendrixson	AUMNH
APH_0156	Aphonopelma	hentzi	M	33.9094	-96.462	755	feet	4	Calera Golf Center, 2.5 mi S Calera on Hwy-75	Bryan	OK	USA	22	7	2007	Julianne Smith	AUMNH
APH_0158	Aphonopelma	hentzi	juv	30.2984	-97.8026	784	feet	1	Austin, Red Bud Trail area	Travis	TX	USA		summer	2007	Chris Hamilton	AUMNH
APH_0159	Aphonopelma	hentzi	M	30.3448	-97.8528	623	feet	1	Austin, Cuernevaca Lane area	Travis	TX	USA		summer	2007	Chris Hamilton	AUMNH
APH_0160	Aphonopelma	hentzi	F	30.4779	-97.946	860	feet	1	Austin, Reed Park area	Travis	TX	USA		summer	2007	Chris Hamilton	AUMNH
APH_0199	Aphonopelma	hentzi	M	37.9122	-90.5557	866	feet	4	Bonne Terre, nr. city lake	St. Francois	MO	USA	30	9	2007	Andrew Rieger	AUMNH
APH_0361	Aphonopelma	hentzi	M	32.6549	-97.4792	800	feet	2	537 Jakmar Rd, Benbrook	Tarrant	TX	USA		6	2008	Laura Gleason	AUMNH
APH_0363	Aphonopelma	hentzi	juv	32.2869	-104.286	3320	feet	1	0.3 mi W US-62/180 on CR 408 (Dark Canyon Rd)	Eddy	NM	USA	21	6	2008	Shasta Michaels	AUMNH
APH_0401	Aphonopelma	hentzi	M	30.3749	-97.7737	885	feet	2	5203 Rico Cove, Austin	Travis	TX	USA	5	10	2008	Rhone McCall	AUMNH
APH_0402	Aphonopelma	hentzi	M	35.6236	-97.6208	1100	feet	2	Oklahoma City/Edmond at intersection of 150th St and Macarrthur	Oklahoma	OK	USA	21	9	2008	Natalie Ellis	AUMNH
APH_0403	Aphonopelma	hentzi	M	31.4764	-92.9962	288	feet	5	Kisatchie National Forest, Kisatchie District; along Longleaf Vista Trail	Natchitoches (Parish)	LA	USA	4	10	2008	Brent E. Hendrixson	AUMNH
APH_0408	Aphonopelma	hentzi	M	31.9266	-108.363	4480	feet	5	NM-9 at Little Hatchet Mtns Rd, W of Hachita	Hidalgo	NM	USA	11	10	2008	Kari McWest, Keisha Hendricks	AUMNH
APH_0409	Aphonopelma	hentzi	M	31.9266	-108.363	4480	feet	1	NM-9 at Little Hatchet Mtns Rd, W of Hachita	Hidalgo	NM	USA	11	10	2008	Kari McWest, Keisha Hendricks	AUMNH
APH_0410	Aphonopelma	hentzi	M	31.9266	-108.363	4480	feet	1	NM-9 at Little Hatchet Mtns Rd, W of Hachita	Hidalgo	NM	USA	11	10	2008	Kari McWest, Keisha Hendricks	AUMNH
APH_0522	Aphonopelma	hentzi	M	32.2	-104.68	5583	feet	1	Lincoln National Forest, just off Queens Hwy	Eddy	NM	USA	31	8	2008	Rick C. West	AUMNH
APH_0536	Aphonopelma	hentzi	F	30.5929	-103.94	5045	feet	1	Davis Mountains State Park, along hillside nr. campground	Jeff Davis	TX	USA	4	6	2009	Brent E. Hendrixson, Courtney Dugas, Sloan Click	AUMNH
APH_0539	Aphonopelma	hentzi	F	32.3705	-106.561	5662	feet	1	Aguirre Springs Campground	Dona Ana	NM	USA	5	6	2009	Brent E. Hendrixson, Courtney Dugas, Sloan Click	AUMNH
APH_0540	Aphonopelma	hentzi	F	32.3705	-106.561	5662	feet	1	Aguirre Springs Campground	Dona Ana	NM	USA	5	6	2009	Brent E. Hendrixson, Courtney Dugas, Sloan Click	AUMNH
APH_0544	Aphonopelma	hentzi	juv	32.2939	-104.31	3392	feet	1	1.7 mi W US-62/180 on CR-408	Eddy	NM	USA	6	6	2009	Brent E. Hendrixson, Courtney Dugas, Sloan Click	AUMNH
APH_0546	Aphonopelma	hentzi	juv	32.7294	-102.662	3329	feet	1	Seminole, 0.4 mi NW 11th St on Hwy-214	Gaines	TX	USA	7	6	2009	Brent E. Hendrixson, Courtney Dugas, Sloan Click	AUMNH
APH_0555	Aphonopelma	hentzi	juv	36.9004	-102.52	3924	feet	1	6.6 mi S Colorado State line on US-287	Cimarron	OK	USA	8	6	2009	Brent E. Hendrixson, Courtney Dugas, Sloan Click	AUMNH
APH_0556	Aphonopelma	hentzi	F	36.9004	-102.52	3924	feet	1	6.6 mi S Colorado State line on US-287	Cimarron	OK	USA	8	6	2009	Brent E. Hendrixson, Courtney Dugas, Sloan Click	AUMNH
APH_0557	Aphonopelma	hentzi	F	36.9004	-102.52	3924	feet	1	6.6 mi S Colorado State line on US-287	Cimarron	OK	USA	8	6	2009	Brent E. Hendrixson, Courtney Dugas, Sloan Click	AUMNH
APH_0558	Aphonopelma	hentzi	juv	36.9004	-102.52	3924	feet	1	6.6 mi S Colorado State line on US-287	Cimarron	OK	USA	8	6	2009	Brent E. Hendrixson, Courtney Dugas, Sloan Click	AUMNH
APH_0559	Aphonopelma	hentzi	juv	36.9004	-102.52	3924	feet	1	6.6 mi S Colorado State line on US-287	Cimarron	OK	USA	8	6	2009	Brent E. Hendrixson, Courtney Dugas, Sloan Click	AUMNH
APH_0560	Aphonopelma	hentzi	F	37.794	-103.521	4425	feet	1	1.5 mi SW Hwy-109 on CR-802, in field and bluffs N of road	Otero	CO	USA	9	6	2009	Brent E. Hendrixson, Courtney Dugas, Sloan Click	AUMNH
APH_0561	Aphonopelma	hentzi	F	37.794	-103.521	4425	feet	1	1.5 mi SW Hwy-109 on CR-802, in field and bluffs N of road	Otero	CO	USA	9	6	2009	Brent E. Hendrixson, Courtney Dugas, Sloan Click	AUMNH
APH_0562	Aphonopelma	hentzi	F	37.794	-103.521	4425	feet	1	1.5 mi SW Hwy-109 on CR-802, in field and bluffs N of road	Otero	CO	USA	9	6	2009	Brent E. Hendrixson, Courtney Dugas, Sloan Click	AUMNH
APH_0563	Aphonopelma	hentzi	F	37.794	-103.521	4425	feet	1	1.5 mi SW Hwy-109 on CR-802, in field and bluffs N of road	Otero	CO	USA	9	6	2009	Brent E. Hendrixson, Courtney Dugas, Sloan Click	AUMNH
APH_0564	Aphonopelma	hentzi	F	37.794	-103.521	4425	feet	1	1.5 mi SW Hwy-109 on CR-802, in field and bluffs N of road	Otero	CO	USA	9	6	2009	Brent E. Hendrixson, Courtney Dugas, Sloan Click	AUMNH
APH_0565	Aphonopelma	hentzi	juv	38.2467	-103.711	4371	feet	1	1.5 mi N Hwy-96 on CR-20, S of Lake Henry (nr. Sugar City)	Crowley	CO	USA	9	6	2009	Brent E. Hendrixson, Courtney Dugas, Sloan Click	AUMNH
APH_0566	Aphonopelma	hentzi	juv	38.3029	-104.553	4814	feet	1	Pueblo, 0.9 mi N of Hwy-47 on Baculite Mesa Rd	Pueblo	CO	USA	9	6	2009	Brent E. Hendrixson, Courtney Dugas, Sloan Click	AUMNH
APH_0567	Aphonopelma	hentzi	juv	38.3029	-104.553	4814	feet	1	Pueblo, 0.9 mi N of Hwy-47 on Baculite Mesa Rd	Pueblo	CO	USA	9	6	2009	Brent E. Hendrixson, Courtney Dugas, Sloan Click	AUMNH
APH_0568	Aphonopelma	hentzi	juv	38.3029	-104.553	4814	feet	1	Pueblo, 0.9 mi N of Hwy-47 on Baculite Mesa Rd	Pueblo	CO	USA	9	6	2009	Brent E. Hendrixson, Courtney Dugas, Sloan Click	AUMNH
APH_0569	Aphonopelma	hentzi	juv	38.3029	-104.553	4814	feet	1	Pueblo, 0.9 mi N of Hwy-47 on Baculite Mesa Rd	Pueblo	CO	USA	9	6	2009	Brent E. Hendrixson, Courtney Dugas, Sloan Click	AUMNH
APH_0570	Aphonopelma	hentzi	juv	38.0761	-102.957	3839	feet	1	John Martin Reservoir State Park	Bent	CO	USA	10	6	2009	Brent E. Hendrixson, Courtney Dugas, Sloan Click	AUMNH
APH_0571	Aphonopelma	hentzi	F	34.8415	-98.7275	1771	feet	1	N side of Wichita Mountains	Comanche	OK	USA	11	6	2009	Brent E. Hendrixson, Courtney Dugas, Sloan Click	AUMNH
APH_0572	Aphonopelma	hentzi	juv	34.8415	-98.7275	1771	feet	1	N side of Wichita Mountains	Comanche	OK	USA	11	6	2009	Brent E. Hendrixson, Courtney Dugas, Sloan Click	AUMNH
APH_0573	Aphonopelma	hentzi	juv	34.8415	-98.7275	1771	feet	1	N side of Wichita Mountains	Comanche	OK	USA	11	6	2009	Brent E. Hendrixson, Courtney Dugas, Sloan Click	AUMNH
APH_0574	Aphonopelma	hentzi	juv	34.8415	-98.7275	1771	feet	1	N side of Wichita Mountains	Comanche	OK	USA	11	6	2009	Brent E. Hendrixson, Courtney Dugas, Sloan Click	AUMNH
APH_0575	Aphonopelma	hentzi	juv	34.3677	-98.3296	1029	feet	1	in cemetery NWt of Walters, OK; approx. 0.4 mi N Hwy-5 on CR-N2610	Cotton	OK	USA	11	6	2009	Brent E. Hendrixson, Courtney Dugas, Sloan Click	AUMNH
APH_0576	Aphonopelma	hentzi	juv	32.9246	-96.7449	593	feet	1	Dallas, Restland cemetery	Dallas	TX	USA	12	6	2009	Brent E. Hendrixson, Courtney Dugas, Sloan Click	AUMNH
APH_0585	Aphonopelma	hentzi	juv	34.9501	-95.0545	571	feet	1	Along US-270, E of Red Oak	Latimer	OK	USA	24	6	2009	Brent E. Hendrixson	AUMNH
APH_0586	Aphonopelma	hentzi	juv	36.6627	-93.2931	1165	feet	1	nr. Branson, Ruth and Paul Henning Conservation Area	Taney	MO	USA	24	6	2009	Brent E. Hendrixson	AUMNH
APH_0587	Aphonopelma	hentzi	juv	36.6627	-93.2931	1165	feet	1	nr. Branson, Ruth and Paul Henning Conservation Area	Taney	MO	USA	24	6	2009	Brent E. Hendrixson	AUMNH
APH_0588	Aphonopelma	hentzi	juv	36.6627	-93.2931	1165	feet	1	nr. Branson, Ruth and Paul Henning Conservation Area	Taney	MO	USA	24	6	2009	Brent E. Hendrixson	AUMNH
APH_0589	Aphonopelma	hentzi	juv	36.6627	-93.2931	1165	feet	1	nr. Branson, Ruth and Paul Henning Conservation Area	Taney	MO	USA	24	6	2009	Brent E. Hendrixson	AUMNH
APH_0590	Aphonopelma	hentzi	juv	36.6627	-93.2931	1165	feet	1	nr. Branson, Ruth and Paul Henning Conservation Area	Taney	MO	USA	24	6	2009	Brent E. Hendrixson	AUMNH
APH_0591	Aphonopelma	hentzi	F	36.6968	-92.4514	1193	feet	1	Caney Mountain Conservation Area, along Long Bald trail	Ozark	MO	USA	25	6	2009	Brent E. Hendrixson	AUMNH
APH_0645	Aphonopelma	hentzi	juv	32.612	-108.985	4151	feet	1	along US-70, SE of Hwy-92	Hidalgo	NM	USA	12	7	2009	Brent E. Hendrixson, Nate Davis	AUMNH
APH_0654	Aphonopelma	hentzi	juv	32.6763	-107.013	4348	feet	1	CR-72, just off I-25	Dona Ana	NM	USA	13	7	2009	Brent E. Hendrixson, Nate Davis	AUMNH
APH_0726	Aphonopelma	hentzi	M	31.9434	-108.887	4407	feet	2	along Hwy-9, W of Animas	Hidalgo	NM	USA	18	8	2009	Alice Abela	AUMNH
APH_0728	Aphonopelma	hentzi	M	31.9433	-108.851	4403	feet	2	~2.64 mi W Hwy-338 on Hwy-9	Hidalgo	NM	USA	18	8	2009	Alice Abela	AUMNH
APH_0729	Aphonopelma	hentzi	M	31.9444	-108.843	4392	feet	2	along Hwy-9, W of Animas	Hidalgo	NM	USA	18	8	2009	Alice Abela	AUMNH
APH_0743	Aphonopelma	hentzi	juv	35.8241	-102.958	4122	feet	1	unknown rd N of FM-3296	Hartley	TX	USA	26	6	2009	Zach Valois	AUMNH
APH_0744	Aphonopelma	hentzi	juv	36.4151	-102.823	4369	feet	1	just NE jct Thompson Grove Ln and Tex-Top Rd	Dallam	TX	USA	25	6	2009	Zach Valois	AUMNH
APH_0745	Aphonopelma	hentzi	juv	35.6781	-102.729	3813	feet	1	Smith Ranch, N side of FM-767	Hartley	TX	USA	27	6	2009	Zach Valois	AUMNH
APH_0746	Aphonopelma	hentzi	juv	33.3523	-103.017	3857	feet	1	unknown rd N of Hwy-380	Yoakum	TX	USA	17	6	2009	Zach Valois	AUMNH
APH_0748	Aphonopelma	hentzi	M	30.3077	-97.819	774	feet	2	Austin area; along Wild Basin Ledge	Travis	TX	USA	5	9	2009	Claudia Cobianchi	AUMNH
APH_0749	Aphonopelma	hentzi	M	38.2431	-104.234	4448	feet	2	~1.5 mi E Boone on Hwy-96	Pueblo	CO	USA	16	9	2009	Jerry Smith, Mario Juvera	AUMNH
APH_0795	Aphonopelma	hentzi	M	32.1327	-108.879	4210	feet	2	~10 mi S I-10 on Hwy-338	Hidalgo	NM	USA	22	10	2009	Clyde Mahan	AUMNH
APH_0812	Aphonopelma	hentzi	F	30.3541	-97.8326	843	feet	1	Austin - City Park Rd & Pence Ln	Travis	TX	USA		6	2008	Chris Hamilton	AUMNH
APH_0813	Aphonopelma	hentzi	F	30.2997	-97.8003	773	feet	1	Austin - Red Bud trail in West Lake Hills	Travis	TX	USA		6	2008	Chris Hamilton	AUMNH
APH_0814	Aphonopelma	hentzi	F	30.3001	-97.8004	724	feet	1	Austin - Red Bud trail in West Lake Hills	Travis	TX	USA		6	2008	Chris Hamilton	AUMNH
APH_0815	Aphonopelma	hentzi	F	30.2876	-97.8056	778	feet	1	Austin - Red Bud trail in West Lake Hills	Travis	TX	USA		6	2008	Chris Hamilton	AUMNH
APH_0816	Aphonopelma	hentzi	F	30.3396	-97.8571	586	feet	1	Austin - Cuernavaca area in West Lake Hills	Travis	TX	USA		6	2008	Chris Hamilton	AUMNH
APH_0817	Aphonopelma	hentzi	F	30.3398	-97.8573	589	feet	1	Austin - Cuernavaca area in West Lake Hills	Travis	TX	USA		6	2008	Chris Hamilton	AUMNH
APH_0818	Aphonopelma	hentzi	F	30.3398	-97.8581	574	feet	1	Austin - Cuernavaca area in West Lake Hills	Travis	TX	USA		6	2008	Chris Hamilton	AUMNH
APH_0819	Aphonopelma	hentzi	F	30.3442	-97.8538	579	feet	1	Austin - Cuernavaca area in West Lake Hills	Travis	TX	USA		6	2008	Chris Hamilton	AUMNH
APH_0820	Aphonopelma	hentzi	F	30.4789	-97.9247	824	feet	1	Jonestown - Reed Park	Travis	TX	USA		6	2008	Chris Hamilton	AUMNH
APH_0821	Aphonopelma	hentzi	F	30.4721	-97.946	1024	feet	1	Jonestown - Reed Park	Travis	TX	USA		6	2008	Chris Hamilton	AUMNH
APH_0822	Aphonopelma	hentzi	F	31.0958	-98.5016	1185	feet	1	Colorado Bend State Park	San Saba	TX	USA		6	2008	Chris Hamilton	AUMNH
APH_0823	Aphonopelma	hentzi	F	31.0627	-98.5041	1299	feet	1	Colorado Bend State Park	San Saba	TX	USA		6	2008	Chris Hamilton	AUMNH
APH_0824	Aphonopelma	hentzi	F	31.0629	-98.5045	1295	feet	1	Colorado Bend State Park	San Saba	TX	USA		6	2008	Chris Hamilton	AUMNH
APH_0825	Aphonopelma	hentzi	F	31.1225	-98.4291	1201	feet	1	Colorado Bend State Park	San Saba	TX	USA		9	2008	Chris Hamilton	AUMNH
APH_0826	Aphonopelma	hentzi	F	31.1233	-98.4298	1201	feet	1	Colorado Bend State Park	San Saba	TX	USA		9	2008	Chris Hamilton	AUMNH
APH_0827	Aphonopelma	hentzi	juv	31.1235	-99.3845	1759	feet	1	Brady, Brady Lake	McCulloch	TX	USA		7	2008	Chris Hamilton	AUMNH
APH_0828	Aphonopelma	hentzi	F	31.1235	-99.3846	1751	feet	1	Brady, Brady Lake	McCulloch	TX	USA		7	2008	Chris Hamilton	AUMNH
APH_0829	Aphonopelma	hentzi	F	31.1238	-99.3839	1774	feet	1	Brady, Brady Lake	McCulloch	TX	USA		7	2008	Chris Hamilton	AUMNH
APH_0830	Aphonopelma	hentzi	F	31.1239	-99.3833	1767	feet	1	Brady, Brady Lake	McCulloch	TX	USA		7	2008	Chris Hamilton	AUMNH
APH_0831	Aphonopelma	hentzi	F	31.124	-99.3833	1766	feet	1	Brady, Brady Lake	McCulloch	TX	USA		7	2008	Chris Hamilton	AUMNH
APH_0832	Aphonopelma	hentzi	F	31.6016	-99.5915	1684	feet	1	O.H. Ivie reservoir	Coleman	TX	USA		9	2008	Chris Hamilton	AUMNH
APH_0833	Aphonopelma	hentzi	F	29.6857	-101.171	1580	feet	1	Comstock	Val Verde	TX	USA		7	2008	Chris Hamilton	AUMNH
APH_0834	Aphonopelma	hentzi	F	35.9962	-96.3334	787	feet	1	SW of Tulsa, NE OK off route 33	Creek	OK	USA	25	4	2008	Christian Cox, John Morse	AUMNH
APH_0835	Aphonopelma	hentzi	F	29.995	-97.8939	801	feet	5	Kyle	Hays	TX	USA		7	2006	Dave Moellendorf	AUMNH
APH_0836	Aphonopelma	hentzi	F	32.7288	-96.9904	477	feet	1	Grand Prairie	Dallas	TX	USA		3	2008	Stephanie Rudy	AUMNH
APH_0837	Aphonopelma	hentzi	F	32.9254	-96.7451	591	feet	1	Dallas, Restland cemetery	Dallas	TX	USA		7	2008	Chris Hamilton	AUMNH
APH_0838	Aphonopelma	hentzi	F	32.9258	-96.7458	581	feet	1	Dallas, Restland cemetery	Dallas	TX	USA		7	2008	Chris Hamilton	AUMNH
APH_0839	Aphonopelma	hentzi	M	32.7366	-96.8159	484	feet	1	Dallas, Dallas Zoo	Dallas	TX	USA		5	2008	Julie Post	AUMNH
APH_0862	Aphonopelma	hentzi	F	31.56	-108.5	4430	feet	6	E side of Animas Mountains	Hidalgo	NM	USA			2006	Dave Moellendorf	AUMNH
APH_0863	Aphonopelma	hentzi	F	29.3239	-103.617	3020	feet	6	Terlingua	Presidio	TX	USA			2006	Dave Moellendorf	AUMNH
APH_0867	Aphonopelma	hentzi	F	29.8146	-101.563	1372	feet	1	Langtry, Hywy 90	Val Verde	TX	USA		5	2008	Corey Roelke	AUMNH
APH_0868	Aphonopelma	hentzi	F	29.4676	-102.837	1833	feet	6	Black Gap WMA	Brewster	TX	USA			2006	Dave Moellendorf	AUMNH
APH_0870	Aphonopelma	hentzi	F	29.9481	-104.1	4310	feet	7		Presidio	TX	USA			2006	Dave Moellendorf	AUMNH
APH_0872	Aphonopelma	hentzi	F	29.992	-97.8909	785	feet	6	Kyle	Hays	TX	USA			2006	Dave Moellendorf	AUMNH
APH_0873	Aphonopelma	hentzi	juv	34.7802	-98.5982	1520	feet	1	Wichita Mtns NWR - Comanche Rd.	Comanche	OK	USA		5	2008	Christian Cox	AUMNH
APH_0874	Aphonopelma	hentzi	juv	36.561	-91.1179	786	feet	1	between Calm & Gatewood on Hywy 142	Ripley	MO	USA		6	2008	Matt Ingrasci	AUMNH
APH_0875	Aphonopelma	hentzi	F	30.304	-97.8399	991	feet	6	Austin	Travis	TX	USA		7	2008	Dave Moellendorf	AUMNH
APH_0876	Aphonopelma	hentzi	F	30.2425	-97.8744	941	feet	6	Austin, near 290 & 71 split	Travis	TX	USA		7	2008	Dave Moellendorf	AUMNH
APH_0896	Aphonopelma	hentzi	M	30.5729	-97.8505	972	feet	6	Leander	Williamson	TX	USA			2006	Dave Moellendorf	AUMNH
APH_0897	Aphonopelma	hentzi	M	30.5835	-97.8549	971	feet	6	Leander	Williamson	TX	USA			2006	Dave Moellendorf	AUMNH
APH_0904	Aphonopelma	hentzi	M	30.3536	-97.8315	858	feet	1	Austin - City Park Rd & Pence Ln	Travis	TX	USA		6	2008	Chris Hamilton	AUMNH
APH_0905	Aphonopelma	hentzi	M	30.5015	-97.8479	1018	feet	5	Cedar Park	Williamson	TX	USA			2006	Dave Moellendorf	AUMNH
APH_0906	Aphonopelma	hentzi	M	30.2985	-97.7936	780	feet	1	Austin - Red Bud trail in West Lake Hills	Travis	TX	USA		6	2008	Chris Hamilton	AUMNH
APH_0907	Aphonopelma	hentzi	M	30.2981	-97.8021	783	feet	1	Austin - Red Bud trail in West Lake Hills	Travis	TX	USA		6	2008	Chris Hamilton	AUMNH
APH_0908	Aphonopelma	hentzi	M	30.4718	-97.9459	1014	feet	1	Jonestown - Reed Park	Travis	TX	USA		6	2008	Chris Hamilton	AUMNH
APH_0909	Aphonopelma	hentzi	F	31.0981	-98.5015	1131	feet	1	Colorado Bend State Park	San Saba	TX	USA		6	2008	Chris Hamilton	AUMNH
APH_0910	Aphonopelma	hentzi	M	30.0327	-97.8928	848	feet	4	Buda, Buda High School	Hays	TX	USA		7	2008	Dave Moellendorf	AUMNH
APH_0911	Aphonopelma	hentzi	M	30.4173	-97.75	882	feet	6	Austin, Duvall & Jolleyville Rd	Travis	TX	USA			2006	Dave Moellendorf	AUMNH
APH_0912	Aphonopelma	hentzi	M	30.5179	-97.7199	806	feet	4	Round Rock, Fern Bluff Elementary	Williamson	TX	USA		6	2008	Dave Moellendorf	AUMNH
APH_0913	Aphonopelma	hentzi	M	30.5602	-97.4133	518	feet	6	Taylor	Williamson	TX	USA		6	2008	Dave Moellendorf	AUMNH
APH_0914	Aphonopelma	hentzi	M	31.5535	-97.2036	559	feet	5	Waco, near Lake Waco	McLennan	TX	USA			2006	Dave Moellendorf	AUMNH
APH_0915	Aphonopelma	hentzi	M	32.9273	-96.739	657	feet	1	Dallas, Restland cemetery	Dallas	TX	USA		7	2008	Chris Hamilton	AUMNH
APH_0916	Aphonopelma	hentzi	M	32.9255	-96.744	592	feet	1	Dallas, Restland cemetery	Dallas	TX	USA		10	2008	Chris Hamilton	AUMNH
APH_0917	Aphonopelma	hentzi	M	37.86	-103.719	4440	feet	6	Commanche Grasslands, La Junta	Otero	CO	USA		10	2009	Ken Suzuki	AUMNH
APH_0918	Aphonopelma	hentzi	M	35.9962	-96.3334	787	feet	1	SW of Tulsa	Creek	OK	USA	25	4	2008	Christian Cox, John Morse	AUMNH
APH_0919	Aphonopelma	hentzi	M	34.7489	-94.8037	2185	feet	1	Ouachita Mountains, Winding Stair Mountain	Le Flore	OK	USA		10	2008	Brian Fontenot	AUMNH
APH_0920	Aphonopelma	hentzi	M	34.6008	-94.6987	1701	feet	1	Ouachita Mountains, S on Hwy 259 from Winding Stair Mountain	Le Flore	OK	USA		10	2008	Mike Logan	AUMNH
APH_0921	Aphonopelma	hentzi	M	34.419	-94.676	736	feet	1	Ouachita Mountains, S of Smithville on US 259	Le Flore	OK	USA		10	2008	Chris Hamilton	AUMNH
APH_0926	Aphonopelma	hentzi	M	29.8289	-101.591	1425	feet	6	N of Langtry on Pandale Dirt Rd	Val Verde	TX	USA			2006	Dave Moellendorf	AUMNH
APH_0927	Aphonopelma	hentzi	F	29.4962	-101.045	1147	feet	5	Del Rio - Lake Amistad	Val Verde	TX	USA			2006	Dave Moellendorf	AUMNH
APH_0931	Aphonopelma	hentzi	M	29.4867	-102.863	2009	feet	1	Black Gap WMA, on FM2627	Brewster	TX	USA		5	2008	Corey Roelke	AUMNH
APH_0932	Aphonopelma	hentzi	M	29.5058	-102.885	2205	feet	1	Black Gap WMA	Brewster	TX	USA		5	2008	Corey Roelke	AUMNH
APH_0933	Aphonopelma	hentzi	M	29.3307	-103.536	2592	feet	6	Big Bend	Brewster	TX	USA		5	2008	Corey Roelke	AUMNH
APH_0934	Aphonopelma	hentzi	F	30.6638	-104.032	6154	feet	1	Davis Mountains, Hywy 118 between McDonald observatory and Davis Mtns State Park	Jeff Davis	TX	USA	31	9	2008	Christian Cox	AUMNH
APH_0935	Aphonopelma	hentzi	M	30.7049	-104.112	5905	feet	1	Davis Mountains, Hywy 118 between McDonald observatory and Hywy 166	Jeff Davis	TX	USA	31	9	2008	Christian Cox	AUMNH
APH_0936	Aphonopelma	hentzi	M	30.8044	-103.892	4087	feet	1	Davis Mountains	Jeff Davis	TX	USA	31	9	2008	Christian Cox	AUMNH
APH_0937	Aphonopelma	hentzi	M	30.6316	-104.278	5393	feet	1	Davis Mountains, Hywy 166 at the foothills of the Davis Mtns	Jeff Davis	TX	USA	31	9	2008	Corey Roelke	AUMNH
APH_0939	Aphonopelma	hentzi	F	34.8418	-98.7283	1712	feet	1	Wichita Mtns NWR - Taylor Ranch Rd.	Comanche	OK	USA		5	2008	Christian Cox	AUMNH
APH_0949	Aphonopelma	hentzi	F	30.472	-97.9459	1011	feet	1	Jonestown - Reed Park	Travis	TX	USA		6	2008	Chris Hamilton	AUMNH
APH_0951	Aphonopelma	hentzi	M	32.9245	-96.7447	611	feet	1	Dallas, Restland cemetery	Dallas	TX	USA		7	2008	Chris Hamilton	AUMNH
APH_0957	Aphonopelma	hentzi	M	29.4602	-100.949	1139	feet	5	Del Rio, on spur 454	Val Verde	TX	USA		6	2006	Dave Moellendorf	AUMNH
APH_0958	Aphonopelma	hentzi	M	29.8086	-101.56	1299	feet	6	Langtry	Val Verde	TX	USA		6	2006	Dave Moellendorf	AUMNH
APH_0960	Aphonopelma	hentzi	M	30.1408	-97.5673	555	feet	5	Wolf Lane & Pearce Rd	Bastrop	TX	USA	22	5	2006	Dave Moellendorf	AUMNH
APH_0961	Aphonopelma	hentzi	M	30.1408	-97.5673	555	feet	5	Wolf Lane & Pearce Rd	Bastrop	TX	USA	22	5	2006	Dave Moellendorf	AUMNH
APH_0962	Aphonopelma	hentzi	M	30.1408	-97.5673	555	feet	5	Wolf Lane & Pearce Rd	Bastrop	TX	USA	22	5	2006	Dave Moellendorf	AUMNH
APH_0963	Aphonopelma	hentzi	M	30.1408	-97.5673	555	feet	5	Wolf Lane & Pearce Rd	Bastrop	TX	USA	22	5	2006	Dave Moellendorf	AUMNH
APH_0964	Aphonopelma	hentzi	M	30.1408	-97.5673	555	feet	5	Wolf Lane & Pearce Rd	Bastrop	TX	USA	22	5	2006	Dave Moellendorf	AUMNH
APH_0971	Aphonopelma	hentzi	M	29.3709	-100.896	995	feet	6	Del Rio	Val Verde	TX	USA			2006	Dave Moellendorf	AUMNH
APH_0972	Aphonopelma	hentzi	M	29.7995	-103.118	3004	feet	6	Black Gap WMA	Brewster	TX	USA		6	2006	Dave Moellendorf	AUMNH
APH_0973	Aphonopelma	hentzi	M	29.6713	-103.126	2584	feet	6	Black Gap WMA	Brewster	TX	USA			2006	Dave Moellendorf	AUMNH
APH_0974	Aphonopelma	hentzi	M	29.6592	-103.11	2499	feet	6	Black Gap WMA	Brewster	TX	USA			2006	Dave Moellendorf	AUMNH
APH_0975	Aphonopelma	hentzi	M	29.6382	-103.075	2580	feet	6	Black Gap WMA	Brewster	TX	USA			2006	Dave Moellendorf	AUMNH
APH_0976	Aphonopelma	hentzi	juv	31.1254	-98.4331	1159	feet	1	Colorado Bend State Park	San Saba	TX	USA		6	2008	Chris Hamilton	AUMNH
APH_1063	Aphonopelma	hentzi	F	29.8097	-101.552	1272	feet	1	Langtry	Val Verde	TX	USA	18	6	2010	Travis Fisher	AUMNH
APH_1066	Aphonopelma	hentzi	F	30.4703	-99.7564	1743	feet	1	CR182, Junction	Kimble	TX	USA	15	6	2010	Skyler Stevens	AUMNH
APH_1070	Aphonopelma	hentzi	M	30.13	-101.576	1607	feet	1	Pandale	Val Verde	TX	USA	2	6	2010	Lynn McCutchen	AUMNH
APH_1071	Aphonopelma	hentzi	M	30.1315	-101.573	1570	feet	1	Pandale	Val Verde	TX	USA	26	6	2010	Roxana Leija	AUMNH
APH_1171	Aphonopelma	hentzi	juv	30.5958	-92.9136	57	feet	2	nr. town of Harmony, off Hwy-1147	Allen (Parish)	LA	USA	24	4	2010	Roland H. Delaune	AUMNH
APH_1248	Aphonopelma	hentzi	M	36.0844	-106.122	5715	feet	2	along CR 55	Rio Arriba	NM	USA	1	11	2010	Chis Tough	AUMNH
APH_1288	Aphonopelma	hentzi	M	30.1563	-103.236	4070	feet	1	3.5 mi S US-90 on US-395	Brewster	TX	USA	14	5	2011	Brent E. Hendrixson, Kate Hall, Austin Deskewies, Alexis Guice	AUMNH
APH_1289	Aphonopelma	hentzi	M	29.6745	-103.171	2910	feet	1	BBNP, 0.55 mi S park boundary on US-385	Brewster	TX	USA	15	5	2011	Brent E. Hendrixson, Kate Hall, Austin Deskewies, Alexis Guice	AUMNH
APH_1352	Aphonopelma	hentzi	F	32.7554	-109.11	3726	feet	1	0.4 mi N Hwy-75 on Goat Camp Rd	Greenlee	AZ	USA	5	8	2011	Brent E. Hendrixson, Brendon Barnes, Nate Davis, Jake Storms	AUMNH
APH_1353	Aphonopelma	hentzi	F	32.7554	-109.11	3726	feet	1	0.4 mi N Hwy-75 on Goat Camp Rd	Greenlee	AZ	USA	5	8	2011	Brent E. Hendrixson, Brendon Barnes, Nate Davis, Jake Storms	AUMNH
APH_1437	Aphonopelma	hentzi	M	35.0792	-106.484	5948	feet	1	Albuquerque, base of Sandia Mountains at Copper Trail	Bernalillo	NM	USA	12	11	2011	Jessica Ashley	AUMNH
APH_1510	Aphonopelma	hentzi	M	32.2263	-108.879	4078	feet	1	along Hwy-338	Hidalgo	NM	USA	8	9	2012	Brent E. Hendrixson	AUMNH
APH_1511	Aphonopelma	hentzi	M	32.0516	-108.866	4274	feet	1	along Hwy-338	Hidalgo	NM	USA	8	9	2012	Brent E. Hendrixson	AUMNH
APH_1513	Aphonopelma	hentzi	M	31.9226	-108.806	4440	feet	1	along Hwy-338	Hidalgo	NM	USA	8	9	2012	Brent E. Hendrixson	AUMNH
APH_1514	Aphonopelma	hentzi	M	31.7031	-108.832	4868	feet	1	along Hwy-338	Hidalgo	NM	USA	8	9	2012	Brent E. Hendrixson	AUMNH
APH_1515	Aphonopelma	hentzi	M	31.7978	-108.803	4684	feet	1	along Hwy-338	Hidalgo	NM	USA	8	9	2012	Brent E. Hendrixson	AUMNH
APH_1572	Aphonopelma	hentzi	M	32.4308	-107.566	4584	feet	1	15.5 mi NE Hwy-180 on Hwy-26	Luna	NM	USA	29	10	2012	Brent E. Hendrixson	AUMNH
APH_2172	Aphonopelma	hentzi	F	36.0441	-94.1693	369	meters	5	Fayetteville	Washington	AR	USA				A.J. Baerg	AMNH
APH_2173	Aphonopelma	hentzi	2M	36.0441	-94.1693	369	meters	5	Fayetteville	Washington	AR	USA				W.J. Baerg	AMNH
APH_2174	Aphonopelma	hentzi	F	33.629	-91.791	89	meters	5	Monticello	Drew	AR	USA			1936		AMNH
APH_2175	Aphonopelma	hentzi	4M	37.9485	-91.7715	333	meters	5	Rolla	Phelps	MO	USA	1	10	1954	L. Bade and Walker	AMNH
APH_2176	Aphonopelma	hentzi	2M	37.6839	-97.3636	397	meters	5	Wichita National Forest	Sedgwic	OK	USA					AMNH
APH_2177	Aphonopelma	hentzi	M	37.9485	-91.7715	333	meters	5	Rolla	Phelps	MO	USA		10	1960	Lee Malone	AMNH
APH_2179	Aphonopelma	hentzi	F	34.0257	-99.1451	357	meters	5	12 miles west of Electra	Wilbarger	TX	USA	3	9	1998	ME Janowski-Bell	AMNH
APH_2181	Aphonopelma	hentzi	F	36.1156	-97.0584	267	meters	5	Stillwater	Logan	OK	USA	15	9	1969	N.V. Horner	AMNH
APH_2182	Aphonopelma	hentzi	4M	34.835	-95.3102	253	meters	7		Latimer	OK	USA			1931		AMNH
APH_2183	Aphonopelma	hentzi	M	37.209	-93.2923	390	meters	5	Springfield	Greene	MO	USA			1931	Truman Smith	AMNH
APH_2184	Aphonopelma	hentzi	M	34.6701	-102.727	1228	meters	4	2 miles north of Friona	Parmer	TX	USA	5	10	1961	W.J. Gertsch	AMNH
APH_2185	Aphonopelma	hentzi	M	32.2262	-97.157	201	meters	5	5 miles north of Itasca	Hill	TX	USA	16	7	1958	P. Carne Jr.	AMNH
APH_2186	Aphonopelma	hentzi	F	30.2672	-97.7431	140	meters	6	Austin Baseball Field	Travis	TX	USA	29	5	1958	W.H. McAlister	AMNH
APH_2187	Aphonopelma	hentzi	M	30.2672	-97.7431	140	meters	6	Austin Baseball Field	Travis	TX	USA	21	7	1958	W.H. McAlister	AMNH
APH_2190	Aphonopelma	hentzi	2M	37.209	-93.2923	390	meters	5	Springfield	Greene	MO	USA		10	1931	Truman Smith	AMNH
APH_2191	Aphonopelma	hentzi	4M	37.0312	-94.5284	277	meters	5	Joplin	Newton	MO	USA	11	10	1942	A.B. Gurney	AMNH
APH_2192	Aphonopelma	hentzi	M	34.0257	-99.1451	357	meters	4	12 miles west of Electra	Wilbarger	TX	USA	3	9	1998	ME Janowski-Bell	AMNH
APH_2193	Aphonopelma	hentzi	2M/1F/1juv	34.835	-95.3102	253	meters	7		Latimer	OK	USA		6	1931		AMNH
APH_2194	Aphonopelma	hentzi	M	35.2011	-91.8318	88	meters	8			AR	USA				W.J. Baerg	AMNH
APH_2195	Aphonopelma	hentzi	M	35.2011	-91.8318	88	meters	8			AR	USA				W.J. Baerg	AMNH
APH_2196	Aphonopelma	hentzi	5M	36.2026	-91.1746	94	meters	5	Imboden	Lawrence	AR	USA			1931	R.V. Chamberlin	AMNH
APH_2197	Aphonopelma	hentzi	M	35.2011	-91.8318	88	meters	8			AR	USA				W.J. Baerg	AMNH
APH_2198	Aphonopelma	hentzi	2M	35.2696	-106.606	1538	meters	4	Rt 44 (Rt 448); 3.7 miles west of Placitas	Sandoval	NM	USA	16	11	1963	William A. Shean	AMNH
APH_2199	Aphonopelma	hentzi	F	33.931	-98.7481	307	meters	7		Wichita	TX	USA	23	4	1975	M. Nipper	AMNH
APH_2200	Aphonopelma	hentzi	F	32.803	-96.7699	157	meters	6	Dallas	Dallas	TX	USA		5	1938	Ottys Sanders	AMNH
APH_2201	Aphonopelma	hentzi	2M/1F	34.3333	-95.0243	356	meters	4	1 mile east of Signal Mountain, Fort Hill	McCurtain	OK	USA	3	10	1952	T. Cohn	AMNH
APH_2202	Aphonopelma	hentzi	F	31.0292	-93.1767	88	meters	6	Near Fort Polk	Vernon	LA	USA			1957	F.E. Potter	AMNH
APH_2203	Aphonopelma	hentzi	1F/1M	36.2026	-91.1746	94	meters	5	Imboden	Lawrence	AR	USA			1935		AMNH
APH_2204	Aphonopelma	hentzi	F	34.7982	-98.5111	430	meters	5	In the Wichita Mountains, 3 miles north of Medicine Park	Comanche	OK	USA	19	5	1977	J.C. Colkendolpher	AMNH
APH_2455	Aphonopelma	hentzi	M	34.7094	-98.6233	450	meters	6	Wichita Mountains Wildlife Refuge	Comanche	OK	USA	6	9	1975	F. Fryce	AMNH
APH_2466	Aphonopelma	hentzi	2M	30.5882	-103.895	1492	meters	5	Fort Davis	Jeff Davis	TX	USA		5	1938		AMNH
APH_2467	Aphonopelma	hentzi	1M/2F	36.0626	-94.1574	376	meters	5	Fayetteville	Washington	AR	USA			1921	W. J. Baerg	AMNH
APH_2555	Aphonopelma	hentzi	F	30.6077	-97.6875	240	meters	5	Core Hole Cave- 1 mile south Georgetown	Williamson	TX	USA	3	11	1963	J. Reddell, D. McKenzie, & John Porter	AMNH
APH_2600	Aphonopelma	hentzi	M	36.4043	-93.7356	366	meters	5	near Eureka Springs	Carroll	AR	USA				H. A. Clay	AMNH
APH_2601	Aphonopelma	hentzi	F	34.7676	-98.7248	596	meters	6	Wichita Mountains near Mount Scott	Comanche	OK	USA	16	9	1971	R. Forbes	AMNH
APH_2602	Aphonopelma	hentzi	F	35.5693	-91.9983	257	meters	5	6 miles south, southwest of Drasco	Cleburne	AR	USA		9	1979	D. Pearson	AMNH
APH_2603	Aphonopelma	hentzi	M	37.5329	-95.8269	281	meters	5	Fredonia	Wilson	KS	USA	16	8	1964	A. R. Moldenke	AMNH
APH_2605	Aphonopelma	hentzi	M	36.6987	-99.1471	531	meters	5	Alabaster Cavern- 9 miles south of Freedom	Woodward	OK	USA	12	10	1952		AMNH
APH_2606	Aphonopelma	hentzi	1M/1F	36.7401	-96.2997	252	meters	5	between Pahuska and Bartlesville (10 miles west of Bartlesville)	Osage	OK	USA	6	9	1940	A. Clay	AMNH
APH_2607	Aphonopelma	hentzi	M	34.7731	-96.6788	307	meters	5	Ada	Pontotoc	OK	USA		10	1981		AMNH
APH_2608	Aphonopelma	hentzi	M	36.7754	-92.921	248	meters	5	Bradleyville- edge of floodplains of Breaver Creek	Taney	MO	USA	25	9	1955	N. and J. Crenshaw	AMNH
APH_2609	Aphonopelma	hentzi	M	37.9694	-93.4271	302	meters	5	4 miles northwest of Wheatland	Hickory	MO	USA	2	10	1967	W. Ivie	AMNH
APH_2610	Aphonopelma	hentzi	M	30.4577	-91.1403	15	meters	6	Baton Rouge	East Baton Rouge	LA	USA			1958	Leon Rody	AMNH
APH_2611	Aphonopelma	hentzi	M	38.4353	-93.9347	232	meters	5	Hartwell	Henry	MO	USA			1937	J. K. Connolly	AMNH
APH_2612	Aphonopelma	hentzi	M	31.8193	-92.3299	37	meters	5	Tullos	La Salle (Parish)	LA	USA	1	10	1950	W. J. Gertsch	AMNH
APH_2628	Aphonopelma	hentzi	M	31.9427	-108.854	1341	meters	5	4 miles west of Animas	Hidalgo	NM	USA	26	8	1960		AMNH
APH_2645	Aphonopelma	hentzi	M	36.3992	-101.804	1070	meters	5	10 miles south of Texhoma	Sherman	TX	USA		9	1967	W. Ivie	AMNH
APH_2657	Aphonopelma	hentzi	2M	33.6543	-99.2632	404	meters	5	7 miles north of Maybelle	Baylor	TX	USA	8	11	1964	Karl W. Haller	AMNH
APH_2662	Aphonopelma	hentzi	M	36.2847	-102.049	1114	meters	5	6 miles south of Stratford	Sherman	TX	USA		9	1967	W. Ivie	AMNH
APH_2664	Aphonopelma	hentzi	M	33.7158	-96.7367	203	meters	5	6 miles southwest of Pottsboro	Grayson	TX	USA	1	11	1965	Karl W. Haller	AMNH
APH_2665	Aphonopelma	hentzi	M	34.0676	-98.5414	303	meters	5	4 miles southeast of Burkburnett	Wichita	TX	USA	4	7	1975	J. Cokendolpher	AMNH
APH_3035	Aphonopelma	hentzi	M	33.7814	-97.2216	777	feet	6	Moss Lake, Sherman	Cooke	TX	USA				Russ Gurley	BMNH
APH_3124	Aphonopelma	hentzi	M	34.6641	-99.296	1372	feet	1	498 honeysuckle ave, Altus, Altus Air Force Base	Jackson	OK	USA	15	6	2013	David Welch	AUMNH
APH_3125	Aphonopelma	hentzi	M	32.6202	-96.9258	731	feet	1	1455 N. Joe Wilson Road, Cedar Hill	Dallas	TX	USA	18	6	2013	Nikki Miller	AUMNH
AUMS_14782	Aphonopelma	hentzi	M	34.7827	-98.5794	1470	feet	4	Meers, Wichita Mtns.	Comache	OK	USA	26	6	1973	Mifford Borron	AUMNH
AUMS_14783	Aphonopelma	hentzi	F	32.8837	-105.093	5169	feet	7	21.4 miles E of Elk on US Hwy 82	Chaves	NM	USA	21	6	1973	Folkerts, McCullers	AUMNH
AUMS_2321	Aphonopelma	hentzi	F	37.3776	-96.1083	935	feet	4	1.5 miles W of Longton	Elk	KS	USA	28	4	1994	B. Cutler	AUMNH
AUMS_2327	Aphonopelma	hentzi	M	33.3444	-96.5522	659	feet	5	Anna, 2 miles E of junction of FM455 & hwy 75; 41 miles N of Dallas	Collin	TX	USA		7	1988	SCJ	AUMNH
AUMS_2328	Aphonopelma	hentzi	M	35.3027	-101.562	3534	feet	5	Pantex Plant	Carson	TX	USA	7	10	1997	Felix Chavez	AUMNH
AUMS_2329	Aphonopelma	hentzi	F	38.4337	-104.61	5030	feet	4	PiÃ±on Truck Stop, I25 N of Pueblo	Pueblo	CO	USA	28	6	1986	Thomas R. Prentice	AUMNH
AUMS_2330	Aphonopelma	hentzi	F	33.3444	-96.5522	659	feet	5	Anna, 2 miles E of junction of FM455 & hwy 75; 41 miles N of Dallas	Collin	TX	USA		7	1988	SCJ	AUMNH
AUMS_2449	Aphonopelma	hentzi	F	32.5252	-93.7502	159	feet	6	Shreveport	Caddo	LA	USA	16	5	1996	R. Moore	AUMNH
AUMS_2455	Aphonopelma	hentzi	F	38.0132	-102.613	3804	feet	6	S of Lamar, Deahl Ranch	Prowers	CO	USA	4	7	1986	Tom Prentice	AUMNH
AUMS_2469	Aphonopelma	hentzi	M	37.8923	-102.606	3914	feet	6	Prowers Co. Rd., S. of Lamar, on Deahl Ranch	Prowers	CO	USA	4	7	1986	Thomas R. Prentice	AUMNH
AUMS_2472	Aphonopelma	hentzi	F	36.9457	-102.522	3933	feet	6	Oklahoma panhandle, Cimarron River, just N off Hwy 287-385, N of Boise City	Cimarron	OK	USA	1	6	1986	Tom Prentice	AUMNH
AUMS_2474	Aphonopelma	hentzi	M	35.5	-102.252	3222	feet	5	Boys Ranch area, Hwy 385, S of Canadian River	Oldham	TX	USA	25	10	1986	Thomas R. Prentice	AUMNH
AUMS_2476	Aphonopelma	hentzi	M	36.6507	-105.637	7832	feet	7	70 miles N of Santa Fe	Taos	NM	USA					AUMNH
AUMS_2616	Aphonopelma	hentzi	F	31.4701	-97.9773	1041	feet	5	Hwy 84, 14 miles W of Gatesville	Coryell	TX	USA	27	6	1999	M. Buffington (?)	AUMNH
AUMS_3291	Aphonopelma	hentzi	F	36.0595	-102.513	3986	feet	5	Dalhart	Dallam	TX	USA					AUMNH
AUMS_3334	Aphonopelma	hentzi	F	38.4966	-105.107	5800	feet	5	Canon City, Hwy 64, 5 mi N of Junction with Hwy 50	Fremont	CO	USA	17	8	1987		AUMNH
AUMS_3338	Aphonopelma	hentzi	M	38.4973	-105.291	6248	feet	5	Canon City, N toward Cripple Creek, 5 miles N off Hwy 50	Fremont	CO	USA	17	8	1986	Thomas R. Prentice	AUMNH
APH_0756	Aphonopelma	icenoglei	juv	34.4688	-117.86	3532	feet	1	~0.66 mi N Ft Tejon Rd on Valyermo Rd	Los Angeles	CA	USA	4	10	2009	Brent E. Hendrixson, Thomas Martin	AUMNH
APH_0757	Aphonopelma	icenoglei	juv	34.4688	-117.86	3532	feet	1	~0.66 mi N Ft Tejon Rd on Valyermo Rd	Los Angeles	CA	USA	4	10	2009	Brent E. Hendrixson, Thomas Martin	AUMNH
APH_0760	Aphonopelma	icenoglei	juv	34.6145	-116.969	3239	feet	1	~1.1 mi NE Lucerne Valley Cutoff along Hwy-247 (Barstow Rd)	San Bernardino	CA	USA	5	10	2009	Brent E. Hendrixson, Thomas Martin	AUMNH
APH_0761	Aphonopelma	icenoglei	juv	34.3196	-116.481	3406	feet	1	~0.5 mi SE Mikiska Blvd along Hwy-247 (NW of Landers)	San Bernardino	CA	USA	5	10	2009	Brent E. Hendrixson, Thomas Martin	AUMNH
APH_0762	Aphonopelma	icenoglei	juv	34.3196	-116.481	3406	feet	1	~0.5 mi SE Mikiska Blvd along Hwy-247 (NW of Landers)	San Bernardino	CA	USA	5	10	2009	Brent E. Hendrixson, Thomas Martin	AUMNH
APH_0885	Aphonopelma	icenoglei	F	33.8249	-115.721	2423	feet	6	Joshua Tree National Park	Riverside	CA	USA			2007	Josh Richards	AUMNH
APH_1201	Aphonopelma	icenoglei	juv	34.4064	-117.034	3551	feet	1	E of Apple Valley, High Rd and Castle Rock Rd	San Bernardino	CA	USA	30	7	2010	Brent E. Hendrixson, Brendon Barnes, Nate Davis	AUMNH
APH_1202	Aphonopelma	icenoglei	F	34.489	-117.661	3461	feet	1	0.67 mi S Hwy-18 on 263rd St	Los Angeles	CA	USA	30	7	2010	Brent E. Hendrixson, Brendon Barnes, Nate Davis	AUMNH
APH_1320	Aphonopelma	icenoglei	F	34.9987	-116.945	2658	feet	1	1 mi W Ft. Irwin Rd on Irwin Rd	San Bernardino	CA	USA	30	7	2011	Brent E. Hendrixson, Brendon Barnes, Nate Davis, Jake Storms	AUMNH
APH_1321	Aphonopelma	icenoglei	F	34.9997	-117.528	2443	feet	1	Kramer Junction (near jct. Hwy-58 and Hwy-395)	San Bernardino	CA	USA	30	7	2011	Brent E. Hendrixson, Brendon Barnes, Nate Davis, Jake Storms	AUMNH
APH_1322	Aphonopelma	icenoglei	juv	34.9997	-117.528	2443	feet	1	Kramer Junction (near jct. Hwy-58 and Hwy-395)	San Bernardino	CA	USA	30	7	2011	Brent E. Hendrixson, Brendon Barnes, Nate Davis, Jake Storms	AUMNH
APH_1562	Aphonopelma	icenoglei	F	34.1266	-116.369	3170	feet	1	0.6 mi S Hwy-62 on La Contenta Rd	San Bernardino	CA	USA	25	10	2012	Brent E. Hendrixson	AUMNH
APH_1577	Aphonopelma	icenoglei	juv	34.3894	-117.455	3904	feet	1	2.6 mi S Phelan Rd on Baldy Mesa Rd	San Bernardino	CA	USA	6	11	2012	Brent E. Hendrixson	AUMNH
APH_1578	Aphonopelma	icenoglei	F	34.3893	-117.455	3929	feet	1	2.6 mi S Phelan Rd on Baldy Mesa Rd	San Bernardino	CA	USA	6	11	2012	Brent E. Hendrixson	AUMNH
APH_1584	Aphonopelma	icenoglei	F	34.0907	-115.425	1767	feet	1	along Hwy-62, west of Coxcomb Mountains	San Bernardino	CA	USA	7	11	2012	Brent E. Hendrixson	AUMNH
APH_1585	Aphonopelma	icenoglei	F	34.0903	-115.425	1807	feet	1	along Hwy-62, west of Coxcomb Mountains	San Bernardino	CA	USA	7	11	2012	Brent E. Hendrixson	AUMNH
APH_2389	Aphonopelma	icenoglei	M	34.0378	-115.238	380	meters	5	Cadiz Valley	San Bernardino	CA	USA	24	11	1989	Thomas R. Prentice	AMNH
APH_2391	Aphonopelma	icenoglei	F	34.0463	-115.433	672	meters	4	12.2 miles west of junction of 177 and highway 62	San Bernardino	CA	USA	12	11	1989	Thomas R. Prentice	AMNH
APH_2392	Aphonopelma	icenoglei	F	34.2441	-116.457	1122	meters	5	Hondo Rd. between Pipes canyon Rd. and New Dixie Mine Rd., 1 mile west of highway 247	San Bernardino	CA	USA	14	4	1990	Thomas R. Prentice	AMNH
APH_2393	Aphonopelma	icenoglei	F	34.5372	-117.103	957	meters	4	Apple Valley, 2 miles south of Highway 18, Milpas Dr.	San Bernardino	CA	USA	5	5	1992	Thomas R. Prentice	AMNH
APH_2394	Aphonopelma	icenoglei	M	34.5988	-116.966	954	meters	5	North Lucerne Valley; Highwway 247, 20 miles south of Barstow	San Bernardino	CA	USA	16	10	1990	S. Kutcher	AMNH
APH_2395	Aphonopelma	icenoglei	F	34.2439	-116.44	1062	meters	4	3.7 miles north of Pipes Canyon Rd. Highway 247 Access Rd.	San Bernardino	CA	USA	18	4	1991	Thomas R. Prentice	AMNH
APH_2396	Aphonopelma	icenoglei	M	34.3034	-116.44	955	meters	5	7.5 miles north of Pipes Canyon Rd.	San Bernardino	CA	USA	14	4	1991	Thomas R. Prentice	AMNH
APH_2397	Aphonopelma	icenoglei	F	34.0263	-115.432	836	meters	5	Coxcomb Mountains, Highway 177 and Highway 62 - 12.2 miled west of junction	San Bernardino	CA	USA	31	1	1991	Thomas R. Prentice	AMNH
APH_2398	Aphonopelma	icenoglei	M	34.0463	-115.433	672	meters	5	12.2 miles west of junction of 177 and highway 62	San Bernardino	CA	USA	24	11	1989	Thomas R. Prentice	AMNH
APH_2399	Aphonopelma	icenoglei	F	34.2441	-116.457	1122	meters	5	North of pipes Canyon Rd., Hondo Rd.	San Bernardino	CA	USA	14	4	1991	Thomas R. Prentice	AMNH
APH_2400	Aphonopelma	icenoglei	M	34.4461	-117.852	1342	meters	5	Valyermo	Los Angeles	CA	USA	28	10	1989	Thomas R. Prentice	AMNH
APH_2401	Aphonopelma	icenoglei	F	34.0261	-115.404	896	meters	5	Joshua Tree National Park, northeast corner west of Coxcomb Mountains; off Highway 62	San Bernardino	CA	USA	2	11	1991	Thomas R. Prentice	AMNH
APH_2402	Aphonopelma	icenoglei	M	34.0463	-115.433	672	meters	5	12.2 miles west of junction of 177 and highway 62, Joshua Tree National Park	San Bernardino	CA	USA	24	11	1989	Thomas R. Prentice	AMNH
APH_2415	Aphonopelma	icenoglei	F	34.1124	-116.37	1061	meters	5	Yucca Valley - La Contenda - west side	San Bernardino	CA	USA	2	11	1991	Thomas R. Prentice	AMNH
APH_2416	Aphonopelma	icenoglei	F	34.3671	-116.652	961	meters	5	Rattlesnake Spring Rd.; off highway 247 toward Rattlesnale Rd and Two Hole Spring	San Bernardino	CA	USA	1	11	1989	Thomas R. Prentice	AMNH
APH_2417	Aphonopelma	icenoglei	M	34.5988	-116.966	954	meters	5	North Lucerne Valley; Highwway 247, 20 miles south of Barstow	San Bernardino	CA	USA	16	10	1990	S. Kutcher	AMNH
APH_2418	Aphonopelma	icenoglei	F	34.3385	-117.066	1756	meters	5	South of Apple Valley, up Coxey Rd. into San Bernardino Mountains	San Bernardino	CA	USA	4	11	1989	Thomas R. Prentice	AMNH
APH_2419	Aphonopelma	icenoglei	M	34.5736	-116.971	938	meters	5	North Lucerne Valley; Highwway 247	San Bernardino	CA	USA	26	10	1991	Thomas R. Prentice	AMNH
APH_2710	Aphonopelma	icenoglei	M	34.1205	-116.405	1006	meters	5	Yucca Trail (Road), 3 miles east of Yucca Valley	San Bernardino	CA	USA	2	8	1973	W. Icenogle	AMNH
APH_3117	Aphonopelma	icenoglei	juv	34.5345	-116.944	2864	feet	1	N of Lucerne Valley, off hywy 247 (Barstow Rd.)	San Bernardino	CA	USA	3	12	2012	Chris Hamilton, Jason Bond	AUMNH
APH_3118	Aphonopelma	icenoglei	F	34.535	-116.943	2874	feet	1	N of Lucerne Valley, off hywy 247 (Barstow Rd.)	San Bernardino	CA	USA	3	12	2012	Chris Hamilton, Jason Bond	AUMNH
APH_3146	Aphonopelma	icenoglei	F	34.5323	-116.94	2848	feet	1	off Hwy 247, N of Lucerne Valley	San Bernardino	CA	USA	10	11	2013	Chris Hamilton, Brent Hendrixson, Molly Taylor	AUMNH
APH_3147	Aphonopelma	icenoglei	F	34.537	-116.944	2864	feet	1	off Hwy 247, N of Lucerne Valley	San Bernardino	CA	USA	10	11	2013	Chris Hamilton, Brent Hendrixson, Molly Taylor	AUMNH
APH_3148	Aphonopelma	icenoglei	F	34.5322	-116.937	2859	feet	1	off Hwy 247, N of Lucerne Valley	San Bernardino	CA	USA	10	11	2013	Chris Hamilton, Brent Hendrixson, Molly Taylor	AUMNH
APH_3149	Aphonopelma	icenoglei	juv	34.5322	-116.937	2859	feet	1	off Hwy 247, N of Lucerne Valley	San Bernardino	CA	USA	10	11	2013	Chris Hamilton, Brent Hendrixson, Molly Taylor	AUMNH
APH_3150	Aphonopelma	icenoglei	F	34.5322	-116.937	2859	feet	1	off Hwy 247, N of Lucerne Valley	San Bernardino	CA	USA	10	11	2013	Chris Hamilton, Brent Hendrixson, Molly Taylor	AUMNH
APH_3151	Aphonopelma	icenoglei	juv	34.2027	-116.444	3585	feet	1	off Hwy 247, west side of road, S of La Brisa Dr & N of Pipes Canyon Rd	San Bernardino	CA	USA	10	11	2013	Chris Hamilton, Brent Hendrixson, Molly Taylor	AUMNH
APH_3152	Aphonopelma	icenoglei	F	34.2033	-116.445	3569	feet	1	off Hwy 247, west side of road, S of La Brisa Dr & N of Pipes Canyon Rd	San Bernardino	CA	USA	10	11	2013	Chris Hamilton, Brent Hendrixson, Molly Taylor	AUMNH
APH_3153	Aphonopelma	icenoglei	juv	34.2033	-116.445	3569	feet	1	off Hwy 247, west side of road, S of La Brisa Dr & N of Pipes Canyon Rd	San Bernardino	CA	USA	10	11	2013	Chris Hamilton, Brent Hendrixson, Molly Taylor	AUMNH
APH_3154	Aphonopelma	icenoglei	F	34.1261	-116.369	3297	feet	1	W side of La Contenta Rd, off Hwy 62, E of Yucca Valley	San Bernardino	CA	USA	10	11	2013	Chris Hamilton, Brent Hendrixson, Molly Taylor	AUMNH
APH_3155	Aphonopelma	icenoglei	F	34.1275	-116.367	3216	feet	1	W side of La Contenta Rd, off Hwy 62, E of Yucca Valley	San Bernardino	CA	USA	10	11	2013	Chris Hamilton, Brent Hendrixson, Molly Taylor	AUMNH
APH_3156	Aphonopelma	icenoglei	juv	34.1275	-116.367	3216	feet	1	W side of La Contenta Rd, off Hwy 62, E of Yucca Valley	San Bernardino	CA	USA	10	11	2013	Chris Hamilton, Brent Hendrixson, Molly Taylor	AUMNH
AUMS_2464	Aphonopelma	icenoglei	M	33.7333	-115.785	3485	feet	5	Eagle Mountain area, 2 miles E of Cottonwood Springs	Riverside	CA	USA	4	4	1989	Thomas R. Prentice	AUMNH
AUMS_2511	Aphonopelma	icenoglei	F	34.4489	-117.829	3920	feet	4	1.15 miles N of Valyermo, Bobs Gap Rd	Los Angeles	CA	USA	4	10	1992	Tom Prentice	AUMNH
AUMS_2515	Aphonopelma	icenoglei	M	34.4481	-117.669	4002	feet	5	Pinon Hills off Hwy 138, elevation 4000 ft.	Los Angeles	CA	USA			1993		AUMNH
AUMS_2541	Aphonopelma	icenoglei	F	34.1056	-115.459	2100	feet	5	Hwy 177 & 62 Jct, 12.2 miles west	San Bernardino	CA	USA	31	1	1991	Thomas R. Prentice	AUMNH
AUMS_2643	Aphonopelma	icenoglei	2M	33.8283	-115.756	2476	feet	5	near junction of Main Rd. and past Cottonwood Road by Eagle Mt. mine	Riverside	CA	USA		12	1999		AUMNH
APH_0004	Aphonopelma	iodius	M	40.4862	-111.918	4466	feet	4	City of Bluffdale, approx. 3 mi W I-15 on 14600 S	Salt Lake	UT	USA	10	10	2004	Tiffany Blanchard	AUMNH
APH_0005	Aphonopelma	iodius	M	39.6072	-119.755	4773	feet	4	Sun Valley, NV; housing development off of Highland Ranch	Washoe	NV	USA	26	9	2004	Ken Shelton	AUMNH
APH_0006	Aphonopelma	iodius	M	41.6333	-112.049	5516	feet	4	City of Honeyville, approx. 2 mi E I-15 at foothills of mtns	Box Elder	UT	USA	29	8	2004	Andrea Strange	AUMNH
APH_0016	Aphonopelma	iodius	M	35.4755	-120.856	297	feet	4	City of Cayucos, approx. 4 mi E on Old Creek Road	San Luis Obispo	CA	USA	15	8	2002	Kelly C. Carroll	AUMNH
APH_0036	Aphonopelma	iodius	M	34.7225	-119.967	4043	feet	4	Figueroa Mountain Road	Santa Barbara	CA	USA	4	9	2006	Alice Abela	AUMNH
APH_0038	Aphonopelma	iodius	M	34.0854	-113.552	1982	feet	4	Alano Road	La Paz	AZ	USA	12	8	2006	Alice Abela	AUMNH
APH_0039	Aphonopelma	iodius	juv	34.7214	-119.963	4098	feet	4	Figueroa Mountain Road	Santa Barbara	CA	USA	4	9	2006	Alice Abela	AUMNH
APH_0040	Aphonopelma	iodius	juv	34.7202	-119.956	4210	feet	4	Figueroa Mountain Road	Santa Barbara	CA	USA	4	9	2006	Alice Abela	AUMNH
APH_0045	Aphonopelma	iodius	juv	35.3453	-119.809	3258	feet	4	12 mi WNW McKittrick, Temblor Range	Kern	CA	USA	16	4	2000	James Pitts	AUMNH
APH_0048	Aphonopelma	iodius	F	35.1697	-114.534	1003	feet	4	Bullhead City, ~2 mi S Hwy-68	Mohave	AZ	USA	22	8	2001	Tom and Tracy Vezie	AUMNH
APH_0050	Aphonopelma	iodius	F	40.6208	-111.774	5200	feet	1	Big Cottonwood Canyon, 0.9 mi E Wasatch Blvd on UT-190	Salt Lake	UT	USA	14	7	2006	Brent E. Hendrixson	AUMNH
APH_0051	Aphonopelma	iodius	juv	37.3789	-121.811	526	feet	4	Mount Hamilton Area	Santa Clara	CA	USA	24	8	2001	Katrina Couch, Jerami Myers	AUMNH
APH_0077	Aphonopelma	iodius	juv	35.316	-120.656	701	feet	4	Poly Canyon, California Polytechnic Univ, San Luis Obispo	San Luis Obispo	CA	USA	22	10	2006	Alice Abela	AUMNH
APH_0078	Aphonopelma	iodius	juv	35.1755	-120.011	2383	feet	4	Chimineas Ranch	San Luis Obispo	CA	USA	25	3	2007	Alice Abela	AUMNH
APH_0079	Aphonopelma	iodius	juv	35.0999	-119.911	2264	feet	4	Chimineas Ranch	San Luis Obispo	CA	USA	25	3	2007	Alice Abela	AUMNH
APH_0080	Aphonopelma	iodius	F	35.091	-119.903	2290	feet	4	Chimineas Ranch	San Luis Obispo	CA	USA	25	3	2007	Alice Abela	AUMNH
APH_0081	Aphonopelma	iodius	juv	35.0999	-119.911	2264	feet	4	Chimineas Ranch	San Luis Obispo	CA	USA	1	4	2007	Alice Abela	AUMNH
APH_0082	Aphonopelma	iodius	M	35.1119	-119.941	2700	feet	4	Chimineas Ranch	San Luis Obispo	CA	USA	1	4	2007	Alice Abela	AUMNH
APH_0083	Aphonopelma	iodius	F	35.1287	-119.973	3354	feet	4	Chimineas Ranch	San Luis Obispo	CA	USA	1	4	2007	Alice Abela	AUMNH
APH_0102	Aphonopelma	iodius	F	37.8687	-121.924	2640	feet	2	Mt. Diablo State Park, ~ 1.35 mi E Mt Diablo Scenic Blvd on Summit Rd	Contra Costa	CA	USA	15	4	2007	Mike "troll" Dame	AUMNH
APH_0103	Aphonopelma	iodius	F	37.8687	-121.924	2640	feet	2	Mt. Diablo State Park, ~ 1.35 mi E Mt Diablo Scenic Blvd on Summit Rd	Contra Costa	CA	USA	15	4	2007	Mike "troll" Dame	AUMNH
APH_0104	Aphonopelma	iodius	F	37.604	-121.686	1396	feet	4	open area just SW jct Del Valle Rd & Mendenhall Rd (on trail along side of hill)	Alameda	CA	USA	6	5	2007	Mike "troll" Dame	AUMNH
APH_0105	Aphonopelma	iodius	F	37.604	-121.686	1396	feet	4	open area just SW jct Del Valle Rd & Mendenhall Rd (on trail along side of hill)	Alameda	CA	USA	6	5	2007	Mike "troll" Dame	AUMNH
APH_0106	Aphonopelma	iodius	F	37.604	-121.686	1396	feet	4	open area just SW jct Del Valle Rd & Mendenhall Rd (on trail along side of hill)	Alameda	CA	USA	6	5	2007	Mike "troll" Dame	AUMNH
APH_0151	Aphonopelma	iodius	juv	36.4937	-121.064	1842	feet	2	just E of Hwy-25, vicinity of Pinnacles National Monument	San Benito	CA	USA				Tom Prentice	AUMNH
APH_0153	Aphonopelma	iodius	M	37.2466	-113.777	3664	feet	5	nr. Gunlock	Washington	UT	USA	13	7	2007	Brian Nielsen	AUMNH
APH_0154	Aphonopelma	iodius	M	37.0764	-113.87	4026	feet	5	Beaver Dam Mountains	Washington	UT	USA	13	7	2007	Brian Nielsen	AUMNH
APH_0155	Aphonopelma	iodius	M	40.5098	-112.532	5797	feet	5	Stansbury Mountains	Tooele	UT	USA	13	7	2007	Brian Nielsen	AUMNH
APH_0157	Aphonopelma	iodius	F	37.0185	-113.885	3086	feet	5	Beaver Dam Mountains, nr. Bulldog Knolls	Washington	UT	USA	13	7	2007	Brian Nielsen	AUMNH
APH_0161	Aphonopelma	iodius	M	40.5093	-112.535	5679	feet	5	South Willow Canyon	Tooele	UT	USA	2	8	2007	Brian Nielsen	AUMNH
APH_0162	Aphonopelma	iodius	M	40.5097	-112.54	5749	feet	5	South Willow Canyon	Tooele	UT	USA	9	8	2007	Brian Nielsen	AUMNH
APH_0163	Aphonopelma	iodius	M	40.4651	-112.483	5406	feet	5	South Mountain	Tooele	UT	USA	19	8	2007	Brian Nielsen	AUMNH
APH_0180	Aphonopelma	iodius	F	37.6225	-121.703	784	feet	4	~5 mi SE of Livermore at jct. of Mines Rd. and Del Valle Rd.	Alameda	CA	USA	5	9	2007	Gilbert Quintana	AUMNH
APH_0181	Aphonopelma	iodius	M	37.6225	-121.703	784	feet	4	~5 mi SE of Livermore at jct. of Mines Rd. and Del Valle Rd.	Alameda	CA	USA	5	9	2007	Gilbert Quintana	AUMNH
APH_0182	Aphonopelma	iodius	M	37.6225	-121.703	784	feet	4	~5 mi SE of Livermore at jct. of Mines Rd. and Del Valle Rd.	Alameda	CA	USA	5	9	2007	Gilbert Quintana	AUMNH
APH_0183	Aphonopelma	iodius	M	36.5115	-115.571	3454	feet	4	Indian Springs, 1.5 mi WSW US-95 on Cold Creek Rd (nr. Southern Desert Correction Center)	Clark	NV	USA	12	9	2007	Tim Filson	AUMNH
APH_0184	Aphonopelma	iodius	F	36.5115	-115.571	3454	feet	4	Indian Springs, 1.5 mi WSW US-95 on Cold Creek Rd (nr. Southern Desert Correction Center)	Clark	NV	USA	8	8	2007	Tim Filson	AUMNH
APH_0303	Aphonopelma	iodius	juv	36.7244	-111.756	4211	feet	1	off US-89A, Soap Creek Rd	Coconino	AZ	USA	8	10	2007	Zach Valois	AUMNH
APH_0307	Aphonopelma	iodius	F	36.0922	-120.428	904	feet	5	Coalinga	Fresno	CA	USA	11	9	2007	Gilbert Quintana	AUMNH
APH_0308	Aphonopelma	iodius	F	36.0922	-120.428	904	feet	5	Coalinga	Fresno	CA	USA	11	9	2007	Gilbert Quintana	AUMNH
APH_0310	Aphonopelma	iodius	M	35.0718	-114.439	2191	feet	1	NW of Oatman on Rt. 10	Mohave	AZ	USA	11	10	2007	Rick C. West	AUMNH
APH_0311	Aphonopelma	iodius	M	35.0718	-114.439	2191	feet	1	NW of Oatman on Rt. 10	Mohave	AZ	USA	11	10	2007	Rick C. West	AUMNH
APH_0312	Aphonopelma	iodius	M	35.0718	-114.439	2191	feet	1	NW of Oatman on Rt. 10	Mohave	AZ	USA	11	10	2007	Rick C. West	AUMNH
APH_0313	Aphonopelma	iodius	F	35.2609	-114.739	3887	feet	1	W of Laughlin, Christmas Mountains	Clark	NV	USA	12	10	2007	Rick C. West	AUMNH
APH_0315	Aphonopelma	iodius	M	38.3734	-118.106	4655	feet	1	S of Mina, US-95	Mineral	NV	USA	13	10	2007	Rick C. West	AUMNH
APH_0318	Aphonopelma	iodius	juv	35.4575	-115.335	2665	feet	1	3.6 mi W of Nipton on Nipton Rd.	San Bernardino	CA	USA	6	5	2008	Brent E. Hendrixson, Zach Valois, Stephen Rash	AUMNH
APH_0332	Aphonopelma	iodius	juv	34.0716	-116.24	4040	feet	4	Joshua Tree Nat'l Park, first roadside pullout stop from west entrance along Quail Springs Rd, along trail	Riverside	CA	USA	8	5	2008	Brent E. Hendrixson, Zach Valois	AUMNH
APH_0333	Aphonopelma	iodius	juv	34.0712	-116.239	4018	feet	4	Joshua Tree Nat'l Park, first roadside pullout stop from west entrance along Quail Springs Rd, along trail	Riverside	CA	USA	8	5	2008	Brent E. Hendrixson, Zach Valois	AUMNH
APH_0334	Aphonopelma	iodius	juv	34.073	-116.24	4056	feet	4	Joshua Tree Nat'l Park, first roadside pullout stop from west entrance along Quail Springs Rd, along trail	Riverside	CA	USA	8	5	2008	Brent E. Hendrixson, Zach Valois	AUMNH
APH_0340	Aphonopelma	iodius	F	33.9248	-113.544	2285	feet	1	6.9 mi N US-60 on Alamo Rd (nr. Base of Harcuvar Mtns N of Wenden)	La Paz	AZ	USA	9	5	2008	Brent E. Hendrixson, Zach Valois	AUMNH
APH_0341	Aphonopelma	iodius	juv	33.9248	-113.544	2285	feet	1	6.9 mi N US-60 on Alamo Rd (nr. Base of Harcuvar Mtns N of Wenden)	La Paz	AZ	USA	9	5	2008	Brent E. Hendrixson, Zach Valois	AUMNH
APH_0358	Aphonopelma	iodius	juv	35.8127	-115.381	3370	feet	1	0.3 mi N Hwy-161 along dirt road, between Jean and Goodsprings	Clark	NV	USA	12	5	2008	Brent E. Hendrixson, Zach Valois	AUMNH
APH_0359	Aphonopelma	iodius	juv	35.8127	-115.381	3370	feet	1	0.3 mi N Hwy-161 along dirt road, between Jean and Goodsprings	Clark	NV	USA	12	5	2008	Brent E. Hendrixson, Zach Valois	AUMNH
APH_0404	Aphonopelma	iodius	M	37.5896	-121.623	1860	feet	4	Mines Rd, SE of Livermore	Alameda	CA	USA		10	2008	Mike "troll" Dame	AUMNH
APH_0405	Aphonopelma	iodius	M	37.4085	-121.41	1340	feet	2	0.06 mi W jct Adobe Canyon Rd on Del Puerto Canyon Rd	Stanislaus	CA	USA		10	2008	Mike "troll" Dame	AUMNH
APH_0406	Aphonopelma	iodius	M	37.4	-121.444	2050	feet	4	Del Puerto Canyon Rd	Stanislaus	CA	USA		10	2008	Mike "troll" Dame	AUMNH
APH_0407	Aphonopelma	iodius	F	37.4005	-121.492	2240	feet	2	0.37 mi SW jct Mines Rd on San Antonio Valley Rd	Santa Clara	CA	USA		10	2008	Mike "troll" Dame	AUMNH
APH_0418	Aphonopelma	iodius	M	34.7274	-120.098	1160	feet	4	Sycamore Canyon area, along Figueroa Mountain Rd	Santa Barbara	CA	USA	20	9	2008	Anette Pillau	AUMNH
APH_0450	Aphonopelma	iodius	F	33.8625	-114.029	1130	feet	1	S of Hwy-72 on Bouse_Quartzsite Rd	La Paz	AZ	USA	17	11	2008	June Olberding	AUMNH
APH_0451	Aphonopelma	iodius	M	33.8625	-114.028	1130	feet	1	S of Hwy-72 on Bouse_Quartzsite Rd	La Paz	AZ	USA	30	11	2008	June Olberding	AUMNH
APH_0453	Aphonopelma	iodius	M	37.054	-113.894	3445	feet	5	Beaver Dam Mountains, Old Highway-91	Washington	UT	USA	11	10	2006	Brian Nielsen	AUMNH
APH_0476	Aphonopelma	iodius	juv	36.436	-115.352	2968	feet	2	Desert National Wildlife Refuge, open desert N of Mormon Well Rd, approx. 3 mi W Alamo Rd	Clark	NV	USA	13	5	2009	Brent E. Hendrixson, Bernadette DeRussy, Sloan Click, Jason Bond	AUMNH
APH_0477	Aphonopelma	iodius	juv	37.0735	-116.783	3994	feet	1	~22 mi SW jct. Hwy-267 on US-95	Nye	NV	USA	13	5	2009	Brent E. Hendrixson, Bernadette DeRussy, Sloan Click, Jason Bond	AUMNH
APH_0481	Aphonopelma	iodius	juv	37.5518	-117.197	4960	feet	1	7.7 mi NW Nye County line on US-95	Esmeralda	NV	USA	13	5	2009	Brent E. Hendrixson, Bernadette DeRussy, Sloan Click, Jason Bond	AUMNH
APH_0491	Aphonopelma	iodius	juv	34.0275	-116.302	4656	feet	1	Joshua Tree Nat'l Park, picnic area, Covington Flats area	Riverside	CA	USA	16	5	2009	Brent E. Hendrixson, Bernadette DeRussy, Sloan Click, Jason Bond	AUMNH
APH_0515	Aphonopelma	iodius	F	35.407	-115.795	4079	feet	1	Halloran Summit Road, 0.3 mi N I-15	San Bernardino	CA	USA	21	5	2009	Brent E. Hendrixson, Bernadette DeRussy, Sloan Click	AUMNH
APH_0517	Aphonopelma	iodius	F	35.2609	-114.739	3886	feet	1	Christmas Tree Pass	Clark	NV	USA	24	5	2009	Brent E. Hendrixson, Rick C. West, Bernadette DeRussy	AUMNH
APH_0592	Aphonopelma	iodius	juv	34.4455	-118.374	1862	feet	5	Lang	Los Angeles	CA	USA	13	6	2009	Anette Pillau	AUMNH
APH_0747	Aphonopelma	iodius	M	39.7265	-119.572	4784	feet	2	Greater Reno area; Quaking Aspen Rd, ~0.5 mi SE Wilcox Ranch Rd	Washoe	NV	USA	14	9	2009	Peter N. Schmalzer	AUMNH
APH_0751	Aphonopelma	iodius	M	35.5044	-115.049	4057	feet	1	~7.7 mi W Searchlight on Hwy-164	Clark	NV	USA	3	10	2009	Brent E. Hendrixson, Thomas Martin	AUMNH
APH_0758	Aphonopelma	iodius	juv	34.6145	-116.969	3239	feet	1	~1.1 mi NE Lucerne Valley Cutoff along Hwy-247 (Barstow Rd)	San Bernardino	CA	USA	5	10	2009	Brent E. Hendrixson, Thomas Martin	AUMNH
APH_0759	Aphonopelma	iodius	juv	34.6145	-116.969	3239	feet	1	~1.1 mi NE Lucerne Valley Cutoff along Hwy-247 (Barstow Rd)	San Bernardino	CA	USA	5	10	2009	Brent E. Hendrixson, Thomas Martin	AUMNH
APH_0779	Aphonopelma	iodius	juv	37.0884	-113.872	4297	feet	1	Beaver Dam Mountains, Summit Spring, nr. Old Hwy-91	Washington	UT	USA	8	10	2009	Brent E. Hendrixson, Thomas Martin	AUMNH
APH_0782	Aphonopelma	iodius	juv	37.2249	-115.083	3160	feet	1	~8.3 mi S Alamo Canyon Rd on Hwy-93	Lincoln	NV	USA	9	10	2009	Brent E. Hendrixson, Thomas Martin	AUMNH
APH_0788	Aphonopelma	iodius	M	40.763	-111.82	5210	feet	2	Salt Lake City, Bonnerville Shoreline Trail	Salt Lake	UT	USA	28	8	2009	Will Black	AUMNH
APH_0789	Aphonopelma	iodius	M	40.763	-111.82	5210	feet	2	Salt Lake City, Bonnerville Shoreline Trail	Salt Lake	UT	USA	28	8	2009	Will Black	AUMNH
APH_0790	Aphonopelma	iodius	M	40.6833	-112.889	4920	feet	2	S of Delle, off I-80	Tooele	UT	USA	17	10	2009	DeAnn Neal	AUMNH
APH_0792	Aphonopelma	iodius	M	39.7265	-119.572	4784	feet	2	Greater Reno area; Quaking Aspen Rd, ~0.5 mi SE Wilcox Ranch Rd	Washoe	NV	USA		10	2009	Jody Christopherson	AUMNH
APH_0985	Aphonopelma	iodius	F	37.9207	-121.941	589	feet	1	Mt. Diablo State Park	Contra Costa	CA	USA		9	2009	Kyle Dickerson	AUMNH
APH_0986	Aphonopelma	iodius	M	37.9207	-121.941	589	feet	1	Mt. Diablo State Park	Contra Costa	CA	USA		9	2009	Kyle Dickerson	AUMNH
APH_0988	Aphonopelma	iodius	F	37.9172	-121.924	616	feet	1	Mt. Diablo State Park	Contra Costa	CA	USA		10	2009	Cody Will	AUMNH
APH_0989	Aphonopelma	iodius	M	37.9166	-121.924	659	feet	1	Mt. Diablo State Park	Contra Costa	CA	USA		10	2009	Cody Will	AUMNH
APH_0990	Aphonopelma	iodius	M	37.6539	-121.627	1553	feet	1	Tracy - Carnegie SVRA	San Joaquin	CA	USA		10	2009	Cody Will	AUMNH
APH_0996	Aphonopelma	iodius	F	35.261	-114.739	3894	feet	1	Lake Mead NRA (Christmas Mtn)	Clark	NV	USA	6	5	2010	Chris Hamilton, Rick West	AUMNH
APH_0997	Aphonopelma	iodius	F	35.2618	-114.739	3977	feet	1	Lake Mead NRA (Christmas Mtn)	Clark	NV	USA	6	5	2010	Chris Hamilton, Rick West	AUMNH
APH_0998	Aphonopelma	iodius	F	35.2609	-114.739	3902	feet	1	Lake Mead NRA (Christmas Mtn)	Clark	NV	USA	6	5	2010	Chris Hamilton, Rick West	AUMNH
APH_0999	Aphonopelma	iodius	F	35.0296	-114.316	2772	feet	1	Cool Spring on Oatman Rd, off Rt. 66 (Black Mtns)	Mohave	AZ	USA	6	5	2010	Chris Hamilton, Rick West	AUMNH
APH_1000	Aphonopelma	iodius	F	35.0298	-114.317	2762	feet	1	Cool Spring on Oatman Rd, off Rt. 66 (Black Mtns)	Mohave	AZ	USA	6	5	2010	Chris Hamilton, Rick West	AUMNH
APH_1001	Aphonopelma	iodius	F	35.0298	-114.316	2747	feet	1	Cool Spring on Oatman Rd, off Rt. 66 (Black Mtns)	Mohave	AZ	USA	6	5	2010	Chris Hamilton, Rick West	AUMNH
APH_1002	Aphonopelma	iodius	F	35.0348	-114.392	2772	feet	1	Oatman, N of town off Rt. 66 (Black Mtns)	Mohave	AZ	USA	7	5	2010	Chris Hamilton	AUMNH
APH_1003	Aphonopelma	iodius	F	34.2917	-114.089	560	feet	1	Bill Williams River NWA, E of Parker Dam (Buckskin Mtns)	Lapaz	AZ	USA	8	5	2010	Chris Hamilton	AUMNH
APH_1004	Aphonopelma	iodius	F	34.2131	-114.429	987	feet	1	off Hwy 62, W of Parker (Whipple Mtns)	San Bernardino	CA	USA	9	5	2010	Chris Hamilton	AUMNH
APH_1005	Aphonopelma	iodius	F	34.0221	-116.012	3624	feet	1	Joshua Tree National Park, on service rd to maintenance are,, off El Dorado Mine Rd	Riverside	CA	USA	10	5	2010	Chris Hamilton	AUMNH
APH_1006	Aphonopelma	iodius	F	34.024	-116.011	3627	feet	1	Joshua Tree National Park, on service rd to maintenance are,, off El Dorado Mine Rd	Riverside	CA	USA	10	5	2010	Chris Hamilton	AUMNH
APH_1008	Aphonopelma	iodius	F	33.8495	-115.782	2386	feet	1	Joshua Tree National Park, off El Dorado Mine Rd/Cottonwood Springs Rd, ~1/2 mile N of Porcupine Wash	Riverside	CA	USA	10	5	2010	Chris Hamilton	AUMNH
APH_1075	Aphonopelma	iodius	M	36.123	-115.82	3441	feet	1	SE of Pahrump, Trout Canyon Rd	Clark	NV	USA	2	10	2010	Chris Hamilton	AUMNH
APH_1076	Aphonopelma	iodius	F	36.1323	-115.767	4048	feet	1	SE of Pahrump, Trout Canyon Rd	Clark	NV	USA	3	10	2010	Chris Hamilton	AUMNH
APH_1077	Aphonopelma	iodius	F	36.132	-115.767	4002	feet	1	SE of Pahrump, Trout Canyon Rd	Clark	NV	USA	3	10	2010	Chris Hamilton	AUMNH
APH_1078	Aphonopelma	iodius	M	36.4238	-117.19	4064	feet	1	Death Valley National Park, Emigrant Canyon Rd, Panamint Mtns	Inyo	CA	USA	3	10	2010	Chris Hamilton	AUMNH
APH_1079	Aphonopelma	iodius	M	36.4861	-117.222	2389	feet	1	Death Valley National Park, Emigrant Canyon Rd, Panamint Mtns	Inyo	CA	USA	3	10	2010	Chris Hamilton	AUMNH
APH_1080	Aphonopelma	iodius	M	36.7597	-116.931	3660	feet	1	Death Valley National Park, Daylight Pass Rd, near mile 11 marker, Amargosa Mtns	Inyo	CA	USA	3	10	2010	Chris Hamilton	AUMNH
APH_1081	Aphonopelma	iodius	F	36.423	-117.191	4092	feet	1	Death Valley National Park, Emigrant Canyon Rd, Panamint Mtns	Inyo	CA	USA	4	10	2010	Chris Hamilton	AUMNH
APH_1082	Aphonopelma	iodius	F	36.4231	-117.189	4095	feet	1	Death Valley National Park, Emigrant Canyon Rd, Panamint Mtns	Inyo	CA	USA	4	10	2010	Chris Hamilton	AUMNH
APH_1083	Aphonopelma	iodius	F	36.7596	-116.93	3633	feet	1	Death Valley National Park, Daylight Pass Rd, near mile 11 marker, Amargosa Mtns	Inyo	CA	USA	4	10	2010	Chris Hamilton	AUMNH
APH_1084	Aphonopelma	iodius	M	36.976	-117.367	1930	feet	1	Death Valley National Park, Mesquite Spring Campground Rd, Amargosa Mtns	Inyo	CA	USA	4	10	2010	Chris Hamilton	AUMNH
APH_1091	Aphonopelma	iodius	F	34.6807	-120.155	785	feet	1	NE of Buellton, E on 154 at Hwy 101 split	Santa Barbara	CA	USA	9	10	2010	Chris Hamilton	AUMNH
APH_1092	Aphonopelma	iodius	M	35.0167	-120.335	722	feet	1	E of Santa Maria, Hwy 166	San Luis Obispo	CA	USA	9	10	2010	Chris Hamilton	AUMNH
APH_1093	Aphonopelma	iodius	M	35.0229	-120.283	776	feet	1	E of Santa Maria, Hwy 166	San Luis Obispo	CA	USA	9	10	2010	Chris Hamilton	AUMNH
APH_1094	Aphonopelma	iodius	F	35.0274	-120.254	714	feet	1	E of Santa Maria, Hwy 166	San Luis Obispo	CA	USA	9	10	2010	Chris Hamilton	AUMNH
APH_1095	Aphonopelma	iodius	M	37.1882	-121.546	2749	feet	1	Henry W Coe State Park	Stanislaus	CA	USA	10	10	2010	Chris Hamilton, RJ Adams	AUMNH
APH_1096	Aphonopelma	iodius	F	37.1884	-121.546	2747	feet	1	Henry W Coe State Park	Stanislaus	CA	USA	10	10	2010	Chris Hamilton, RJ Adams	AUMNH
APH_1097	Aphonopelma	iodius	M	37.1898	-121.546	2893	feet	1	Henry W Coe State Park	Stanislaus	CA	USA	10	10	2010	Chris Hamilton, RJ Adams	AUMNH
APH_1098	Aphonopelma	iodius	F	37.1898	-121.546	2901	feet	1	Henry W Coe State Park	Stanislaus	CA	USA	10	10	2010	Chris Hamilton, RJ Adams	AUMNH
APH_1099	Aphonopelma	iodius	M	37.1874	-121.547	2685	feet	1	Henry W Coe State Park	Stanislaus	CA	USA	10	10	2010	Chris Hamilton, RJ Adams	AUMNH
APH_1198	Aphonopelma	iodius	M	34.0274	-116.302	4653	feet	1	Joshua Tree Nat'l Park, picnic area, Covington Flats area	Riverside	CA	USA	29	7	2010	Brent E. Hendrixson, Brendon Barnes, Nate Davis	AUMNH
APH_1208	Aphonopelma	iodius	juv	36.1228	-115.818	3463	feet	1	1.9 mi E Hwy-160 on Trout Canyon Rd	Clark	NV	USA	31	7	2010	Brent E. Hendrixson, Brendon Barnes, Nate Davis	AUMNH
APH_1209	Aphonopelma	iodius	juv	36.1228	-115.818	3463	feet	1	1.9 mi E Hwy-160 on Trout Canyon Rd	Clark	NV	USA	31	7	2010	Brent E. Hendrixson, Brendon Barnes, Nate Davis	AUMNH
APH_1210	Aphonopelma	iodius	juv	36.1228	-115.818	3463	feet	1	1.9 mi E Hwy-160 on Trout Canyon Rd	Clark	NV	USA	31	7	2010	Brent E. Hendrixson, Brendon Barnes, Nate Davis	AUMNH
APH_1215	Aphonopelma	iodius	F	36.5632	-115.882	3701	feet	1	along dirt road S of Hwy-95	Clark	NV	USA	1	8	2010	Brent E. Hendrixson, Brendon Barnes, Nate Davis	AUMNH
APH_1220	Aphonopelma	iodius	F	35.4881	-114.997	3690	feet	1	4.6 mi W US-95 (Searchlight) on Hwy-164	Clark	NV	USA	2	8	2010	Brent E. Hendrixson, Brendon Barnes, Nate Davis	AUMNH
APH_1221	Aphonopelma	iodius	juv	35.1488	-113.689	3646	feet	1	0.9 mi S I-40 on Hwy-93	Mohave	AZ	USA	2	8	2010	Brent E. Hendrixson, Brendon Barnes, Nate Davis	AUMNH
APH_1222	Aphonopelma	iodius	juv	35.1488	-113.689	3646	feet	1	0.9 mi S I-40 on Hwy-93	Mohave	AZ	USA	2	8	2010	Brent E. Hendrixson, Brendon Barnes, Nate Davis	AUMNH
APH_1242	Aphonopelma	iodius	M	37.1455	-118.131	6034	feet	2	along Waucoba Rd	Inyo	CA	USA	15	10	2010	Anette Pillau	AUMNH
APH_1243	Aphonopelma	iodius	M	37.1698	-118.189	4767	feet	2	along Waucoba Rd	Inyo	CA	USA	15	10	2010	Anette Pillau	AUMNH
APH_1305	Aphonopelma	iodius	M	35.1617	-113.565	3927	feet	1	just N I-40 on Silver Springs Rd	Mohave	AZ	USA	28	7	2011	Brent E. Hendrixson, Brendon Barnes, Nate Davis, Jake Storms	AUMNH
APH_1309	Aphonopelma	iodius	juv	35.6042	-114.254	3638	feet	1	7.4 mi NE Hwy-93 on CR-25 in Dolan Springs	Mohave	AZ	USA	28	7	2011	Brent E. Hendrixson, Brendon Barnes, Nate Davis, Jake Storms	AUMNH
APH_1326	Aphonopelma	iodius	juv	34.3898	-117.453	3692	feet	1	Hesperia, 2.5 mi S Phelan Rd on Baldy Mesa Rd	San Bernardino	CA	USA	31	7	2011	Brent E. Hendrixson, Brendon Barnes, Nate Davis, Jake Storms	AUMNH
APH_1327	Aphonopelma	iodius	F	33.7404	-115.812	3046	feet	1	Joshua Tree National Park, nr. Cottonwood Campground	Riverside	CA	USA	31	7	2011	Brent E. Hendrixson, Brendon Barnes, Nate Davis, Jake Storms	AUMNH
APH_1371	Aphonopelma	iodius	M	37.4886	-122.274	254	feet	2	1000 block of Porto Marino Dr, San Carlos, CA	San Mateo	CA	USA		9	2011	Julie Pitre	AUMNH
APH_1500	Aphonopelma	iodius	M	33.7414	-115.811	3112	feet	1	Joshua Tree National Park, Cottonwood Springs area	Riverside	CA	USA	5	9	2012	Brent E. Hendrixson	AUMNH
APH_1501	Aphonopelma	iodius	M	33.7409	-115.811	3003	feet	1	Joshua Tree National Park, Cottonwood Springs area	Riverside	CA	USA	5	9	2012	Brent E. Hendrixson	AUMNH
APH_1547	Aphonopelma	iodius	juv	36.5822	-115.944	3728	feet	1	~0.8 mi S Hwy-95 along Rd-552	Nye	NV	USA	23	10	2012	Brent E. Hendrixson	AUMNH
APH_1550	Aphonopelma	iodius	juv	36.832	-116.878	3324	feet	1	just NE Death Valley National Park boundary along Hwy-374	Nye	NV	USA	24	10	2012	Brent E. Hendrixson	AUMNH
APH_1551	Aphonopelma	iodius	juv	36.8321	-116.878	3509	feet	1	just NE Death Valley National Park boundary along Hwy-374	Nye	NV	USA	24	10	2012	Brent E. Hendrixson	AUMNH
APH_1553	Aphonopelma	iodius	M	36.9023	-116.776	3450	feet	1	~1 mi WSW Hwy-95 on Hwy-374 (nr. Beatty)	Nye	NV	USA	24	10	2012	Brent E. Hendrixson	AUMNH
APH_1575	Aphonopelma	iodius	juv	34.39	-117.455	3974	feet	1	2.6 mi S Phelan Rd on Baldy Mesa Rd	San Bernardino	CA	USA	6	11	2012	Brent E. Hendrixson	AUMNH
APH_1576	Aphonopelma	iodius	juv	34.3894	-117.455	3937	feet	1	2.6 mi S Phelan Rd on Baldy Mesa Rd	San Bernardino	CA	USA	6	11	2012	Brent E. Hendrixson	AUMNH
APH_1582	Aphonopelma	iodius	M	34.1138	-115.497	2252	feet	1	along Hwy-62, west of Coxcomb Mountains	San Bernardino	CA	USA	7	11	2012	Brent E. Hendrixson	AUMNH
APH_1583	Aphonopelma	iodius	juv	34.1117	-115.479	2299	feet	1	along Hwy-62, west of Coxcomb Mountains	San Bernardino	CA	USA	7	11	2012	Brent E. Hendrixson	AUMNH
APH_1634	Aphonopelma	iodius	juv	36.3648	-114.704	2851	feet	2	Muddy Mountains	Clark	NV	USA	10	11	2012	Matt Graham	AUMNH
APH_1642	Aphonopelma	iodius	juv	35.7127	-115.797	3601	feet	2	Kingston Range, Excelsior Mine Rd	San Bernardino	CA	USA	26	11	2012	Matt Graham	AUMNH
APH_2000	Aphonopelma	iodius	M	37.1892	-121.55	2699	feet	1	Henry W Coe State Park	Stanislaus	CA	USA	10	10	2010	Chris Hamilton, RJ Adams	AUMNH
APH_2001	Aphonopelma	iodius	M	36.8029	-121.303	805	feet	1	E of Hollister, off Quien Sabe Rd, E of Tres Pinos	San Benito	CA	USA	10	10	2010	Chris Hamilton, RJ Adams	AUMNH
APH_2002	Aphonopelma	iodius	M	36.8025	-121.261	874	feet	1	E of Hollister, off Quien Sabe Rd, E of Tres Pinos	San Benito	CA	USA	10	10	2010	Chris Hamilton, RJ Adams	AUMNH
APH_2003	Aphonopelma	iodius	M	36.805	-121.261	890	feet	1	E of Hollister, off Quien Sabe Rd, E of Tres Pinos	San Benito	CA	USA	10	10	2010	Chris Hamilton, RJ Adams	AUMNH
APH_2010	Aphonopelma	iodius	F	39.2594	-118.024	4921	feet	1	S of Middlegate, S of Hwy 50 on 361	Churchill	NV	USA	13	10	2010	Chris Hamilton	AUMNH
APH_2011	Aphonopelma	iodius	M	39.2592	-118.024	4905	feet	1	S of Middlegate, S of Hwy 50 on 361	Churchill	NV	USA	13	10	2010	Chris Hamilton	AUMNH
APH_2012	Aphonopelma	iodius	F	39.2593	-118.025	4923	feet	1	S of Middlegate, S of Hwy 50 on 361	Churchill	NV	USA	13	10	2010	Chris Hamilton	AUMNH
APH_2013	Aphonopelma	iodius	M	39.2593	-118.025	4923	feet	1	S of Middlegate, S of Hwy 50 on 361	Churchill	NV	USA	13	10	2010	Chris Hamilton	AUMNH
APH_2014	Aphonopelma	iodius	M	39.2597	-118.023	4872	feet	1	S of Middlegate, S of Hwy 50 on 361	Churchill	NV	USA	13	10	2010	Chris Hamilton	AUMNH
APH_2015	Aphonopelma	iodius	M	39.059	-113.25	4784	feet	1	W of Delta on Hwy 6/50, E of House Range Mtns around Antelope Springs Rd & Steamboat Springs Rd	Millard	UT	USA	23	9	2010	Kelly Parr	AUMNH
APH_2016	Aphonopelma	iodius	F	39.0607	-113.25	4789	feet	1	W of Delta on Hwy 6/50, E of House Range Mtns around Antelope Springs Rd & Steamboat Springs Rd	Millard	UT	USA	14	10	2010	Chris Hamilton	AUMNH
APH_2017	Aphonopelma	iodius	M	37.2084	-112.982	4010	feet	1	Zion National Park, near administrative buildings	Washington	UT	USA	18	10	2010	Chris Hamilton	AUMNH
APH_2018	Aphonopelma	iodius	F	37.2854	-112.948	3865	feet	1	Zion National Park, at Temple Sinawava site/trail	Washington	UT	USA	18	10	2010	Chris Hamilton	AUMNH
APH_2019	Aphonopelma	iodius	F	37.2053	-112.977	4004	feet	1	Zion National Park, field next to Watchman employee housing neighborhood	Washington	UT	USA	18	10	2010	Chris Hamilton	AUMNH
APH_2020	Aphonopelma	iodius	F	37.2053	-112.978	3982	feet	1	Zion National Park, field next to Watchman employee housing neighborhood	Washington	UT	USA	18	10	2010	Chris Hamilton	AUMNH
APH_2021	Aphonopelma	iodius	M	37.2099	-112.986	4031	feet	1	Zion National Park, road to maintenance bldg & Oak Creek employee housing neighborhood	Washington	UT	USA	18	10	2010	Chris Hamilton	AUMNH
APH_2022	Aphonopelma	iodius	M	37.2099	-112.986	3974	feet	1	Zion National Park, road to maintenance bldg & Oak Creek employee housing neighborhood	Washington	UT	USA	19	10	2010	Chris Hamilton	AUMNH
APH_2028	Aphonopelma	iodius	M	33.0876	-114.856	1564	feet	1	E of 78/N of Picacho State Recreation Area, on Black Mountain Rd	Imperial	CA	USA	9	10	2010	Peter Scott	AUMNH
APH_2029	Aphonopelma	iodius	M	33.0629	-114.84	1849	feet	1	E of 78/N of Picacho State Recreation Area, on Black Mountain Rd, S of 1128	Imperial	CA	USA	9	10	2010	Peter Scott	AUMNH
APH_2030	Aphonopelma	iodius	F	37.4198	-121.371	1200	feet	1	Frank Raines Park	Stanislaus	CA	USA		10	2010	Mike Dame	AUMNH
APH_2031	Aphonopelma	iodius	M	37.8652	-121.668	114	feet	1	S of Antioch/Brentwood, Camino Diablo Rd and Vasco Rd	Contra Costa	CA	USA		10	2010	Mike Marciano	AUMNH
APH_2036	Aphonopelma	iodius	M	33.966	-116.652	1896	feet	1	Whitewater Canyon Rd area NW of Palm Springs	Riverside	CA	USA	7	27	2011	Warren Burke	AUMNH
APH_2037	Aphonopelma	iodius	F	33.966	-116.652	1896	feet	1	Whitewater Canyon Rd area NW of Palm Springs	Riverside	CA	USA	7	27	2011	Warren Burke	AUMNH
APH_2041	Aphonopelma	iodius	juv	35.6907	-120.8	1007	feet	1	Lake Nacimiento, along Nacimiento Lake Dr (Co. Hywy G14), west of Camp Roberts, W of San Miguel	Monterrey	CA	USA	7	12	2011	Chris Hamilton, Jason Bond	AUMNH
APH_2042	Aphonopelma	iodius	F	35.794	-120.873	646	feet	1	Lake Nacimiento, on Vista Rd at junction with Nacimiento Lake Dr (Co. Road 19), west of Camp Roberts, W of San Miguel	Monterrey	CA	USA	7	12	2011	Chris Hamilton, Jason Bond	AUMNH
APH_2150	Aphonopelma	iodius	3F	37.8952	-121.925	670	meters	5	Mount Diablo	Contra Costa	CA	USA		10	1966	Pat Warner	AMNH
APH_2151	Aphonopelma	iodius	M	37.868	-121.924	688	meters	5	Mount Diablo	Contra Costa	CA	USA		10	1967	Pat Warner	AMNH
APH_2207	Aphonopelma	iodius	2M	40.7272	-112.04	1294	meters	6	Salt Lake City	Salt Lake	UT	USA					AMNH
APH_2214	Aphonopelma	iodius	M	37.1687	-113.964	1479	meters	6	Near Beaver Dam Mountains	Washington	Ut	USA		10	1931	A.M. Woodbary	AMNH
APH_2215	Aphonopelma	iodius	M	37.0901	-113.945	1169	meters	5	Welcome Spring Rd, Beaver Dam Mountains	Washington	UT	USA	23	11	1989	Thomas R. Prentice	AMNH
APH_2216	Aphonopelma	iodius	M	36.9957	-113.918	772	meters	4	Road to Summit Springs, .25 miles from the Utah/Arizona border	Mohave	AZ	USA	19	10	1993	Thomas R. Prentice	AMNH
APH_2217	Aphonopelma	iodius	M	37.0282	-113.906	926	meters	5	Beaver Dam Mountains, Rd to Summit Springs, Old Hw 91	Washington	UT	USA	6	10	1993	Thomas R. Prentice	AMNH
APH_2218	Aphonopelma	iodius	M	36.9852	-113.92	731	meters	5	Beaver Dam Mountains, Rd to Summit Springs, Old Hw 91	Mohave	AZ	USA	20	10	1993	Thomas R. Prentice	AMNH
APH_2219	Aphonopelma	iodius	M	37.0953	-113.578	804	meters	6	St. George	Washington	UT	USA	25	10	1939		AMNH
APH_2220	Aphonopelma	iodius	F	33.8302	-115.984	1162	meters	6	Hexie Mountains	Riverside	CA	USA	16	4	1989	Thomas R. Prentice	AMNH
APH_2221	Aphonopelma	iodius	F	35.3522	-117.607	1159	meters	4	Red Mountain, 1.5 miles west of Powerline rd.	San Bernadino	CA	USA	13	10	1991	Thomas R. Prentice	AMNH
APH_2222	Aphonopelma	iodius	M	35.2229	-115.457	1350	meters	6	East Mojave Desert, Mid Hills near Providence Mountain	San Bernadino	CA	USA	13	5	1989	Thomas R. Prentice	AMNH
APH_2223	Aphonopelma	iodius	M	35.1615	-117.863	774	meters	4	7.6 miles east of California City on 20 Mule Team Parkway	Kern	CA	USA	20	10	1991	Thomas R. Prentice	AMNH
APH_2224	Aphonopelma	iodius	M	36.0299	-115.702	1087	meters	5	17-19 miles southeast of Pahrump on Hwy 160	Clark	NV	USA	11	10	1974	Wendell R. Icenogle	AMNH
APH_2225	Aphonopelma	iodius	M	37.0271	-113.907	919	meters	5	Beaver Dam Mountains, Rd to Summit Springs, Old Hw 91	Washington	UT	USA	19	10	1993	Thomas R. Prentice	AMNH
APH_2226	Aphonopelma	iodius	F	37.0669	-113.895	1150	meters	5	Summit Spring, Old Hw 91	Washington	UT	USA	5	10	1993	Thomas R. Prentice	AMNH
APH_2227	Aphonopelma	iodius	F	34.0487	-115.335	492	meters	5	NE slope of Coxcomb Mountains, 8 miles west of Hwy 62	San Bernadino	CA	USA	4	2	1990	Thomas R. Prentice	AMNH
APH_2228	Aphonopelma	iodius	F	34.0103	-116.173	1269	meters	5	Joshua Tree National Monument, west of Hidden Valley picnic area	Riverside	CA	USA	5	8	1987	Thomas R. Prentice	AMNH
APH_2229	Aphonopelma	iodius	M	34.0476	-116.316	1408	meters	4	0.4 miles north of Covington Flats entrance	San Diego	CA	USA	10	8	1989	Thomas R. Prentice	AMNH
APH_2230	Aphonopelma	iodius	F	33.9907	-115.43	1037	meters	5	Coxcomb Mountains, 8 miles west of hwy 62	San Bernadino	CA	USA	4	2	1990	Thomas R. Prentice	AMNH
APH_2231	Aphonopelma	iodius	F	35.3606	-117.616	1117	meters	6	Red Mountain, off Hwy 395	San Bernadino	CA	USA	14	10	1991	Thomas R. Prentice	AMNH
APH_2232	Aphonopelma	iodius	M	37.0304	-113.904	937	meters	4	Road to Summit Spring, Old Hwy 91, 2 miles north of Arizona/Utah line	Washington	UT	USA	6	10	1993	Thomas R. Prentice	AMNH
APH_2233	Aphonopelma	iodius	M	35.3579	-117.623	1117	meters	5	Red Mountain, 1 mile west of Powerline Rd.	San Bernadino	CA	USA	26	10	1991	Thomas R. Prentice	AMNH
APH_2234	Aphonopelma	iodius	M	35.3579	-117.623	1117	meters	5	Red Mountain, 1 mile west of Powerline Rd.	San Bernadino	CA	USA	13	10	1992	Thomas R. Prentice	AMNH
APH_2235	Aphonopelma	iodius	M	33.7485	-115.824	941	meters	6	Cottonwood Springs	Riverside	CA	USA	25	2	2985	Thomas R. Prentice	AMNH
APH_2236	Aphonopelma	iodius	M	35.1359	-115.531	1031	meters	4	Kelso-Cina Rd, 11.5 miles north of Kelso	San Bernadino	CA	USA	1	11	1992	Thomas R. Prentice	AMNH
APH_2237	Aphonopelma	iodius	M	35.3585	-117.64	1200	meters	4	Red Mountain, 1.5 miles west of Hwy 395	San Bernadino	CA	USA	20	10	1991	Thomas R. Prentice	AMNH
APH_2238	Aphonopelma	iodius	F	35.3537	-117.618	1094	meters	5	Red Mountain, 19 miles north of Kramer Junction, off Hwy 395	San Bernadino	CA	USA	14	10	1991	Thomas R. Prentice	AMNH
APH_2239	Aphonopelma	iodius	F	35.3537	-117.618	1094	meters	5	Red Mountain, 19 miles north of Kramer Junction, off Hwy 396	San Bernadino	CA	USA	12	10	1991	Thomas R. Prentice	AMNH
APH_2240	Aphonopelma	iodius	F	33.7373	-115.798	1011	meters	6	Cottonwood Springs, In the Joshua Tree National Park	Riverside	CA	USA	4	4	1989	Thomas R. Prentice	AMNH
APH_2241	Aphonopelma	iodius	M	35.3537	-117.618	1094	meters	5	Red Mountain, 19 miles north of Kramer Junction, off Hwy 395	Riverside	CA	USA	26	10	1991	Thomas R. Prentice	AMNH
APH_2242	Aphonopelma	iodius	M	34.2659	-116.304	832	meters	4	Reche Rd, 4.5 miles east of Landers	San Bernadino	CA	USA	18	10	1981	Wendell R. Icenogle	AMNH
APH_2243	Aphonopelma	iodius	M	35.3611	-117.615	1098	meters	5	Red Mountain, 20 miles north of Kramer Jct, on Power Rd	San Bernadino	CA	USA	26	10	1991	Thomas R. Prentice	AMNH
APH_2244	Aphonopelma	iodius	M	37.0184	-113.909	879	meters	5	Beaver Dam Mountains, Rd to Summit Springs, Old Hw 91, 1.7 miles north of Arizona/Utah line.	Washington	UT	USA	19	10	1993	Thomas R. Prentice	AMNH
APH_2245	Aphonopelma	iodius	M	35.4189	-114.907	968	meters	5	Searchlight, 3 miles south on Hwy 95	Clark	NV	USA	2	10	1981	Wendell R. Icenogle	AMNH
APH_2246	Aphonopelma	iodius	M	35.3537	-117.618	1094	meters	5	Red Mountain, 19 miles north of Kramer Junction, off Hwy 396	San Bernadino	CA	USA	20	10	1991	Thomas R. Prentice	AMNH
APH_2247	Aphonopelma	iodius	M	34.0685	-116.236	1212	meters	4	Quail Springs Rd (National Park Drive), 3 miles nw of picnic area, 2.7 miles se of monument entrace, Joshua Tree National Park	Riverside	CA	USA	3	8	1989	Thomas R. Prentice	AMNH
APH_2248	Aphonopelma	iodius	F	35.4962	-115.213	1422	meters	4	8.2 miles west of Searchlight, 2 miles north of Hwy 164	Clark	NV	USA	7	10	1989	Thomas R. Prentice	AMNH
APH_2249	Aphonopelma	iodius	M	37.0037	-113.914	803	meters	5	Beaver Dam Mountains, Rd to Summit Springs, Old Hw 91, .2 miles north of Arizona/Utah line.	Washington	UT	USA	19	10	1993	Thomas R. Prentice	AMNH
APH_2250	Aphonopelma	iodius	M	34.9838	-117.484	736	meters	4	3.1 miles east of Kramer Jct on Hwy 56	San Bernadino	CA	USA	8	11	1992	Thomas R. Prentice	AMNH
APH_2251	Aphonopelma	iodius	M	35.0832	-115.568	892	meters	4	Kelso-Cina Rd, 6.3 miles north of Kelso	San Bernadino	CA	USA	1	11	1992	Thomas R. Prentice	AMNH
APH_2252	Aphonopelma	iodius	M	34.755	-117.008	877	meters	5	10 miles south of Barstow on Hwy 247	San Bernadino	CA	USA	7	11	1991	Thomas R. Prentice	AMNH
APH_2253	Aphonopelma	iodius	M	35.5086	-115.067	1295	meters	4	8.2 miles west of Searchlight, on Hwy 164	Clark	NV	USA	7	10	1989	Thomas R. Prentice	AMNH
APH_2254	Aphonopelma	iodius	M	37.0662	-113.886	1178	meters	5	Beaver Dam Mountains, Summit Springs	Washington	UT	USA	4	7	1989	Thomas R. Prentice	AMNH
APH_2255	Aphonopelma	iodius	F	35.3614	-117.621	1126	meters	5	Red Mountain, 19 miles north of Kramer Junction, 1.5 miles west of Hwy 395	San Bernadino	CA	USA	13	10	1992	Thomas R. Prentice	AMNH
APH_2256	Aphonopelma	iodius	F	35.3637	-117.623	1126	meters	5	Red Mountain, 20 miles north of Kramer Jct, 1.5 miles west of Hwy 395	San Bernadino	CA	USA	22	1	1994	Thomas R. Prentice	AMNH
APH_2257	Aphonopelma	iodius	M	37.0361	-113.903	966	meters	5	Beaver Dam Mountains, Rd to Summit Springs, Old Hw 91, 2.6 miles north of Arizona/Utah line.	Washington	UT	USA	19	10	1993	Thomas R. Prentice	AMNH
APH_2258	Aphonopelma	iodius	M	36.9963	-113.918	768	meters	5	Beaver Dam Mountains, Rd to Summit Springs, Old Hw 91, .2 miles south of Arizona/Utah line.	Mohave	AZ	USA	6	10	1993	Thomas R. Prentice	AMNH
APH_2259	Aphonopelma	iodius	M	37.017	-113.91	768	meters	5	Beaver Dam Mountains, Rd to Summit Springs, Old Hw 91, 2.5 miles north of Arizona/Utah line.	Washington	UT	USA	12	10	1993	Thomas R. Prentice	AMNH
APH_2260	Aphonopelma	iodius	M	37.0662	-113.886	1178	meters	5	Beaver Dam Mountains, Summit Springs	Washington	UT	USA	16	9	1989	Thomas R. Prentice	AMNH
APH_2261	Aphonopelma	iodius	F	35.4984	-115.057	1252	meters	4	Searchlight, 8.2 miles west on Hwy 164 in the foothills of highlands	Clark	NV	USA	7	10	1989	Thomas R. Prentice	AMNH
APH_2262	Aphonopelma	iodius	3M	40.6442	-111.952	1344	meters	7		Salt Lake	UT	USA			1934		AMNH
APH_2263	Aphonopelma	iodius	2M	40.8617	-111.893	1494	meters	6	North Salt Lake City	Salt Lake	UT	USA		10	1928		AMNH
APH_2264	Aphonopelma	iodius	2M	40.4527	-112.361	1561	meters	6	Stockton	Tooele	UT	USA			1918		AMNH
APH_2265	Aphonopelma	iodius	4M	40.7608	-111.891	1300	meters	6	Salt Lake City	Salt Lake	UT	USA	22	9	1941	Chamberlin and Ivie	AMNH
APH_2266	Aphonopelma	iodius	2M	40.7608	-111.891	1300	meters	6	Salt Lake City	Salt Lake	UT	USA		8	1939		AMNH
APH_2267	Aphonopelma	iodius	M	40.6714	-111.782	1722	meters	6	East of Holladay	Salt Lake	UT	USA	25	8	1941	Chamberlin and Ivie	AMNH
APH_2268	Aphonopelma	iodius	M	40.6907	-111.774	1600	meters	5	Mill Creek Canyon, Wasatch Mountains	Salt Lake	UT	USA	5	8	1942	Chamberlin and Ivie	AMNH
APH_2269	Aphonopelma	iodius	M	40.918	-111.872	1339	meters	5	Centerville	Davis	UT	USA	3	10	1936		AMNH
APH_2270	Aphonopelma	iodius	M	38.5032	-113.473	1595	meters	5	Wah Wah Springs	Beaver	UT	USA		7	1940		AMNH
APH_2271	Aphonopelma	iodius	M	38.3788	-113.706	1732	meters	5	White Valley	Millard	UT	USA	12	8	1940	Chamberlin and Ivie	AMNH
APH_2272	Aphonopelma	iodius	M	38.3266	-113.287	1894	meters	7		Beaver	UT	USA	25	8	1946	Chamberlin and Ivie	AMNH
APH_2273	Aphonopelma	iodius	M	40.7608	-111.891	1300	meters	6	Salt Lake City	Salt Lake	UT	USA		10	1933		AMNH
APH_2274	Aphonopelma	iodius	M	36.1787	-114.874	441	meters	5	10 miles east of Las Vegas	Clark	NV	USA		7	1955	W.J. Gertsch	AMNH
APH_2275	Aphonopelma	iodius	4M	37.2086	-112.982	1216	meters	5	Lion National Park (Zion National Park)	Washington	UT	USA				A.M. Woodbury	AMNH
APH_2276	Aphonopelma	iodius	M	37.7593	-117.59	1305	meters	6	Fish Lake Valley	Esmaralda	NV	USA		10	1962	Chamberlin	AMNH
APH_2277	Aphonopelma	iodius	M	40.6916	-111.761	1675	meters	5	Mill Creek Canyon, Wasatch Mountains	Salt Lake	UT	USA	12	9	1945	Willis M. Creer	AMNH
APH_2278	Aphonopelma	iodius	M	37.2002	-112.99	1221	meters	5	Entrance to Zion National Park	Washington	UT	USA	16	8	1925	A.M. Woodbury	AMNH
APH_2279	Aphonopelma	iodius	M	37.4507	-113.639	1765	meters	5	10 miles south of Enterprise	Washington	UT	USA	14	10	1939		AMNH
APH_2280	Aphonopelma	iodius	M	40.203	-110.414	1719	meters	5	Lower part of City Creek Canal	Duchesne	UT	USA	21	9	1942	Witlon Irvie	AMNH
APH_2281	Aphonopelma	iodius	M	37.2086	-112.982	1216	meters	5	Zion National Park	Washington	UT	USA			1927	A.M. Woodbury	AMNH
APH_2282	Aphonopelma	iodius	M	37.2307	-113.272	989	meters	4	1 mile north of La Verkin	Washington	UT	USA	12	10	1939		AMNH
APH_2283	Aphonopelma	iodius	2M	41.5102	-112.016	1353	meters	6	Brigham City	Box Elder	UT	USA			1927		AMNH
APH_2284	Aphonopelma	iodius	M	37.5736	-113.719	1622	meters	5	Enterprise	Washington	UT	USA	20	9	1939	Ronn Hardy	AMNH
APH_2458	Aphonopelma	iodius	5M	36.0206	-114.808	480	meters	5	Boulder City and Hemenway Wash	Clark	NV	USA		10	1939	B. E. Rees	AMNH
APH_2459	Aphonopelma	iodius	M	37.8716	-122.273	50	meters	5	Berkeley	Alameda	CA	USA	24	9	1935		AMNH
APH_2460	Aphonopelma	iodius	F	37.8716	-122.273	50	meters	5	Berkeley	Alameda	CA	USA	15	4	1936	W. J. Baerg	AMNH
APH_2471	Aphonopelma	iodius	M	36.471	-121.703	259	meters	5	dry valley 14 miles southeast of Monterey	Monterey	CA	USA				E. Ricketts	AMNH
APH_2477	Aphonopelma	iodius	4M/1F/1 juv	37.4052	-122.242	127	meters	5	Jasper Ridge	San Mateo	CA	USA	13	11	1921	C. D. Duncan	AMNH
APH_2619	Aphonopelma	iodius	M	39.2473	-114.889	1962	meters	5	Ely	White Pine	NV	USA	24	8	1952		AMNH
APH_2671	Aphonopelma	iodius	M	35.7747	-120.181	516	meters	5	7 miles northeast of Cholame	San Luis Obispo	CA	USA	31	8	1958	V. Roth	AMNH
APH_2672	Aphonopelma	iodius	F	37.4241	-122.166	28	meters	5	Stanford	Santa Clara	CA	USA			1905		AMNH
APH_2676	Aphonopelma	iodius	M	37.8192	-118.475	1649	meters	5	Benton	Mono	CA	USA	27	9	1941	L. A. Hart	AMNH
APH_2677	Aphonopelma	iodius	M	37.4212	-121.375	362	meters	5	Del Puerto Canyon, 25 miles west of Patterson	Stanislaus	CA	USA	23	9	1967	W. J. Turner	AMNH
APH_2679	Aphonopelma	iodius	M	37.8192	-118.475	1649	meters	5	Benton	Mono	CA	USA	7	10	1943	W. M. Pearce	AMNH
APH_2682	Aphonopelma	iodius	M	34.5607	-120.191	172	meters	5	5 miles south of Buelton	Santa Barbara	CA	USA	23	9	1965	Jean and Wilton Ivie	AMNH
APH_2695	Aphonopelma	iodius	M	37.4419	-122.143	9	meters	5	Palo Alto	Santa Clara	CA	USA		Spring	1922	R. W. Doane	AMNH
APH_2696	Aphonopelma	iodius	M	36.5181	-121.757	234	meters	5	Los Laureles Grade Road, southeast of Monterey	Monterey	CA	USA	8	10	1966	P. Warner	AMNH
APH_2698	Aphonopelma	iodius	M	36.368	-121.564	470	meters	5	Hastings Natural History Reservation, Robles del Rio	Monterey	CA	USA				Linsdale	AMNH
APH_2701	Aphonopelma	iodius	M	34.6772	-120.158	227	meters	5	11 miles north of Buelton	San Bernardino	CA	USA	23	9	1965	Jean and Wilton Ivie	AMNH
APH_2709	Aphonopelma	iodius	M	34.7223	-120.036	395	meters	5	12 miles northeast of Los Olivos near Zaca Park	Santa Barbara	CA	USA	29	7	1961	Roth and Roth	AMNH
APH_2713	Aphonopelma	iodius	M	36.4799	-121.733	125	meters	5	Carmel Valley	Monterey	CA	USA		11	1944	Fred E. Samson	AMNH
APH_2714	Aphonopelma	iodius	M	36.3727	-121.562	539	meters	5	Hastings Natural History Reservation, Robles del Rio	Monterey	CA	USA				Linsdale	AMNH
APH_2718	Aphonopelma	iodius	M	36.4799	-121.733	125	meters	5	Carmel Valley	Monterey	CA	USA	6	10	1953		AMNH
APH_2721	Aphonopelma	iodius	M	36.3725	-121.561	539	meters	5	Hastings Natural History Reservation, Robles del Rio	Monterey	CA	USA				Linsdale	AMNH
APH_2724	Aphonopelma	iodius	M	36.6605	-115.994	1157	meters	5	Mercury	Nye	NV	USA			1962	Gertsch	AMNH
APH_2726	Aphonopelma	iodius	M	36.6605	-115.994	1157	meters	5	Mercury	Nye	NV	USA	16	10	1961		AMNH
APH_2728	Aphonopelma	iodius	M	37.9298	-114.452	1848	meters	5	Pioche	Lincoln	NV	USA		10	1941	Mrs. Dibble	AMNH
APH_2729	Aphonopelma	iodius	M	36.6605	-115.994	1157	meters	5	Mercury	Nye	NV	USA	10	11	1960	Gertsch	AMNH
APH_2731	Aphonopelma	iodius	M	35.8325	-115.434	1130	meters	5	Goodsprings	Clark	NV	USA	22	12	1946	J. C. Madsen	AMNH
APH_2732	Aphonopelma	iodius	M	36.6605	-115.994	1157	meters	5	Mercury	Nye	NV	USA	9	10	1961		AMNH
APH_2733	Aphonopelma	iodius	M	40.7371	-114.038	1309	meters	5	Wendover	Tooele	UT	USA	15	9	1942	Don Nieleson	AMNH
APH_2734	Aphonopelma	iodius	M	41.5813	-111.933	1522	meters	5	Sardine Canyon	Cache	UT	USA		9	1947		AMNH
APH_2735	Aphonopelma	iodius	M	38.5269	-111.853	2133	meters	5	Oak Creek Canyon	Sevier	UT	USA	24	8	1968	G. F. Knowetn	AMNH
APH_2736	Aphonopelma	iodius	M	38.4494	-112.23	1796	meters	5	Marysvale	Piute	UT	USA	8	8	1948	Edw. Cormolly	AMNH
APH_2737	Aphonopelma	iodius	F	37.148	-109.866	1254	meters	5	San Juan Bulge, 1/2 mile below Mexican Hat	San Juan	UT	USA	18	7	1947	Harold Higgins	AMNH
APH_2738	Aphonopelma	iodius	M	40.69	-111.777	1597	meters	5	Mill Creek Canyon	Salt Lake	UT	USA		8	1928	R. V. Chamberlin	AMNH
APH_2739	Aphonopelma	iodius	2M	40.473	-111.75	1691	meters	5	Box Elder Canyon	Utah	UT	USA	2	10	1947	S. H. Jenaera	AMNH
APH_2815	Aphonopelma	iodius	M	36.5552	-121.923	71	meters	5	Carmel	Monterey	CA	USA	6	1	1954		AMNH
APH_3103	Aphonopelma	iodius	M	34.8813	-118.231	2637	feet	1	outside Rosamond, in hills N or Tropico; off Mojave-Tropico Rd	Kern	CA	USA	19	7	2012	Chris Hamilton	AUMNH
APH_3135	Aphonopelma	iodius	M	33.9639	-116.651	1878	feet	1	Whitwater Canyon Rd, 3 miles N of junction with I-10, San Bernardino Mtns	Riverside	CA	USA	8	9	2013	Wendell R. Icenogle	AUMNH
APH_3136	Aphonopelma	iodius	M	33.9384	-116.697	1621	feet	1	West Palm Springs Village, Cottonwood Rd, 1.4 miles N of I-10, San Bernardino Mtns	Riverside	CA	USA	20	9	2013	Wendell R. Icenogle	AUMNH
APH_3145	Aphonopelma	iodius	F	34.5329	-116.94	2850	feet	1	off Hwy 247, N of Lucerne Valley	San Bernardino	CA	USA	10	11	2013	Chris Hamilton, Brent Hendrixson, Molly Taylor	AUMNH
APH_3157	Aphonopelma	iodius	M	34.1184	-115.896	1660	feet	1	E of Twentynine Palms, off Hwy 62 - N side of road, near Joshua Tree N.P.	San Bernardino	CA	USA	10	11	2013	Chris Hamilton, Brent Hendrixson, Molly Taylor	AUMNH
APH_3158	Aphonopelma	iodius	M	34.1161	-115.895	1688	feet	1	E of Twentynine Palms, off Hwy 62 - N side of road, near Joshua Tree N.P.	San Bernardino	CA	USA	10	11	2013	Chris Hamilton, Brent Hendrixson, Molly Taylor	AUMNH
APH_3159	Aphonopelma	iodius	juv	34.1168	-115.894	1697	feet	1	E of Twentynine Palms, off Hwy 62 - N side of road, near Joshua Tree N.P.	San Bernardino	CA	USA	10	11	2013	Chris Hamilton, Brent Hendrixson, Molly Taylor	AUMNH
APH_3160	Aphonopelma	iodius	juv	34.1168	-115.894	1697	feet	1	E of Twentynine Palms, off Hwy 62 - N side of road, near Joshua Tree N.P.	San Bernardino	CA	USA	10	11	2013	Chris Hamilton, Brent Hendrixson, Molly Taylor	AUMNH
APH_3201	Aphonopelma	iodius	F	34.5328	-114.625	1670	feet	1	100 yards N Havasu Lake Road, 2 miles SE of jct with Hwy 95	San Bernardino	CA	USA	11	11	2013	Wendell R. Icenogle	AUMNH
APH_3202	Aphonopelma	iodius	M	34.6725	-114.626	1578	feet	1	Hwy 95, ~8 miles N of jct with Havasu lake Road, S of Lobecks Pass	San Bernardino	CA	USA	16	11	2013	Wendell R. Icenogle	AUMNH
APH_3212	Aphonopelma	iodius	M	33.0883	-114.907	1025	feet	1	Hwy 78, 2/10 mile E of jct with Ogilby Road (S34)	Imperial	CA	USA	15	11	2013	Wendell R. Icenogle	AUMNH
AUMS_2201	Aphonopelma	iodius	juv	37.2906	-113.113	5225	feet	4	on Smith Mesa Rd., 1.2 miles W of junction with Kolob Reservoir Rd.	Washington	UT	USA	23	9	1989	Thomas R. Prentice	AUMNH
AUMS_2332	Aphonopelma	iodius	juv	37.2413	-113.203	5002	feet	5	Smith Mesa campground, just outside Zion National Park boundary	Washington	UT	USA	22	8	1991	Tom Prentice	AUMNH
AUMS_2341	Aphonopelma	iodius	M	35.3295	-117.612	3364	feet	5	Red Mountain, power line rd., mining mounds	San Bernardino	CA	USA	20	10	1991	Thomas R. Prentice	AUMNH
AUMS_2342	Aphonopelma	iodius	M	35.2506	-117.62	3008	feet	4	Red Mountain, 3.6 miles W of power line road, on 20 Mule Team Rd.	San Bernardino	CA	USA	10	10	1992	Thomas R. Prentice	AUMNH
AUMS_2343	Aphonopelma	iodius	M	35.2664	-117.613	3081	feet	5	Red Mountain, 19 miles N of Kramer Junction off Hwy 395, power line rd.	San Bernardino	CA	USA	17	10	1992	Thomas R. Prentice	AUMNH
AUMS_2346	Aphonopelma	iodius	M	35.2965	-117.627	3230	feet	5	Red Mountain, 1 mile W of power line rd.	San Bernardino	CA	USA	26	10	1991	Thomas R. Prentice	AUMNH
AUMS_2347	Aphonopelma	iodius	M	37.017	-113.909	2960	feet	4	Beaver Dam Mountains, Old Hwy 91, 1.2 miles N of Utah/AZ line	Washington	UT	USA	12	10	1993	Thomas R. Prentice	AUMNH
AUMS_2349	Aphonopelma	iodius	M	34.7947	-114.609	725	feet	5	near Needles, on River Road, 2.5 miles S of I-40	San Bernardino	CA	USA	22	10	1976	Wendell Icenogle	AUMNH
AUMS_2351	Aphonopelma	iodius	M	37.3319	-118.037	5110	feet	5	Deep Springs Valley +/- 5000ft. on Hwy +/- 2 miles, E of summit of Westgard Pass	Inyo	CA	USA	16	10	1976	Frank Hovore	AUMNH
AUMS_2353	Aphonopelma	iodius	F	35.3167	-117.591	3164	feet	6	Red Mountain	San Bernardino	CA	USA	14	10	1991	Tom Prentice	AUMNH
AUMS_2365	Aphonopelma	iodius	M	35.2659	-117.614	3081	feet	5	Red Mountain, 19 miles N of Kramer Junction with 20 Mule Team Rd	San Bernardino	CA	USA	19	10	1994	Thomas R. Prentice	AUMNH
AUMS_2367	Aphonopelma	iodius	M	37.0808	-113.872	4140	feet	6	Summit Springs, Beaver Dam Mtns	Washington	UT	USA	3	7	1989	Thomas R. Prentice	AUMNH
AUMS_2369	Aphonopelma	iodius	M	33.6217	-115.464	2068	feet	6	near Red Cloud Mine	Riverside	CA	USA	25	10	1963		AUMNH
AUMS_2370	Aphonopelma	iodius	M	35.0517	-119.41	1000	feet	5	1 mile S of Maricopa	Kern	CA	USA	7	12	1969	E.K. Slope (?)	AUMNH
AUMS_2371	Aphonopelma	iodius	M	33.925	-115.701	1538	feet	5	Joshua Tree National Monument, Pinto Basin	Riverside	CA	USA		10	1962	Van Hoose (?) & Rainey	AUMNH
AUMS_2372	Aphonopelma	iodius	M	34.9378	-115.413	3180	feet	4	East Mojave, Black Canyon Rd., 2 miles N of Essex Rd. jct.	San Bernardino	CA	USA	25	10	1992	Thomas R. Prentice	AUMNH
AUMS_2373	Aphonopelma	iodius	F	35.2715	-117.63	3220	feet	5	Red Mountain, ~19 miles N of Kramer Junction	San Bernardino	CA	USA	3	10	1992	Thomas R. Prentice	AUMNH
AUMS_2374	Aphonopelma	iodius	M	35.262	-117.612	3059	feet	5	Red Mountain, ~19 miles N of Kramer Junction - Hwy 395, power line rd.	San Bernardino	CA	USA	3	10	1992	Thomas R. Prentice	AUMNH
AUMS_2375	Aphonopelma	iodius	M	35.2639	-117.613	3073	feet	5	Red Mountain, ~19 miles N of Kramer Junction	San Bernardino	CA	USA	13	10	1991	Thomas R. Prentice	AUMNH
AUMS_2376	Aphonopelma	iodius	M	33.73	-116.241	9	feet	4	Arabian Gardens Mobile Estates, Indio	Riverside	CA	USA		9	1988	Thomas R. Prentice	AUMNH
AUMS_2377	Aphonopelma	iodius	M	35.2515	-117.618	3011	feet	4	Red Mountain, 0.6 miles 20 Mule Team Rd.	San Bernardino	CA	USA	20	10	1991	Thomas R. Prentice	AUMNH
AUMS_2378	Aphonopelma	iodius	M	35.2505	-117.617	3000	feet	5	Red Mountain, ~19 miles N of Kramer Junction, 0.4 W of powerline	San Bernardino	CA	USA	20	10	1991	Thomas R. Prentice	AUMNH
AUMS_2380	Aphonopelma	iodius	M	35.1949	-117.774	2867	feet	5	Red Mountain, 20 Mule Team Rd., 9.5 miles E of Cal City ?	Kern	CA	USA	20	10	1994		AUMNH
AUMS_2381	Aphonopelma	iodius	F	34.4237	-116.919	3077	feet	5	Lucerne Valley, Hwy 18 - 3 miles SE Hwy 247, High Desert	San Bernardino	CA	USA	1	11	1989	Thomas R. Prentice	AUMNH
AUMS_2386	Aphonopelma	iodius	F	36.734	-112.059	5605	feet	5	House Rock, off 89A	Coconino	AZ	USA	2	7	1989	Thomas R. Prentice	AUMNH
AUMS_2450	Aphonopelma	iodius	M	37.2047	-118.243	4318	feet	4	Westgard Pass Road, 2.3 miles E of Big Pine; elevation 4320 ft.	Inyo	CA	USA	20	10	1993	Thomas R. Prentice	AUMNH
AUMS_2467	Aphonopelma	iodius	M	33.9706	-116.3	3977	feet	5	Joshua Tree National Monument, W of small picnic area; Quail Mtn. area	San Bernardino	CA	USA	10	8	1989	Thomas R. Prentice	AUMNH
AUMS_2468	Aphonopelma	iodius	M	37.0776	-113.873	4135	feet	6	BD Mtns (Beaver Dam Mountains), 0.5 miles W	Washington	UT	USA			1993	Tom Prentice	AUMNH
AUMS_2489	Aphonopelma	iodius	M	36.2388	-121.481	977	feet	5	Arroyo Seco, foothills of Santa Lucia Range	Monterey	CA	USA	6	11	1987	Thomas R. Prentice	AUMNH
AUMS_2494	Aphonopelma	iodius	F	36.5357	-121.148	1310	feet	5	Pinnacles, old Horace Bacon Ranch, 1.5 miles NE of Pinnacles	San Benito	CA	USA	8	11	1987	Thomas R. Prentice	AUMNH
AUMS_2495	Aphonopelma	iodius	F	36.536	-121.148	1309	feet	5	Hwy 25, 1.5 miles N of Pinnacles turn off, old Horace Bacon Ranch	San Benito	CA	USA	8	11	1987	Thomas R. Prentice	AUMNH
AUMS_2500	Aphonopelma	iodius	M	36.5171	-121.132	1197	feet	4	Pinnacles N. Mon., .25 miles S of Hwy 25	San Benito	CA	USA	7	11	1987	Thomas R. Prentice	AUMNH
AUMS_2508	Aphonopelma	iodius	M	36.4871	-121.214	1458	feet	4	Pinnacles N. Mon., ~8 miles N of turnoff from Hwy 25	San Benito	CA	USA	7	11	1987	Thomas R. Prentice	AUMNH
AUMS_2521	Aphonopelma	iodius	F	34.526	-116.984	3028	feet	5	3-4 miles E of Milpas Dr. Hwy, 18 miles S of Hwy by power lines	San Bernardino	CA	USA	28	10	1989	Thomas R. Prentice	AUMNH
AUMS_2524	Aphonopelma	iodius	F	34.1119	-116.461	3403	feet	6	Honda Road, elevation 3870	San Bernardino	CA	USA	14	4	1991	Thomas R. Prentice	AUMNH
AUMS_2537	Aphonopelma	iodius	F	34.0029	-115.427	1892	feet	4	Coxcomb Mountains, 0.3 miles N of JTNM Boundary, elevation 1890 ft.	San Bernardino	CA	USA	24	11	1989	Thomas R. Prentice	AUMNH
AUMS_2540	Aphonopelma	iodius	F	34.1244	-115.409	1548	feet	5	36 miles E of Joshua Tree National Momunent headquarters	San Bernardino	CA	USA	12	11	1989	Thomas R. Prentice	AUMNH
AUMS_2579	Aphonopelma	iodius	M	35.6908	-120.801	1108	feet	5	7 mi NW of Paso Robles - Lake Nacimiento	San Luis Obispo	CA	USA		10	1996	Andrew Walters	AUMNH
AUMS_2580	Aphonopelma	iodius	M	37.2047	-112.994	3899	feet	5	Smith Mesa ~ .5 mi w of Zion N.P. boundary	Washington	UT	USA	22	9	1989	Thomas R. Prentice	AUMNH
AUMS_2608	Aphonopelma	iodius	M	36.0476	-115.727	3375	feet	5	Pahrump Rd, 17 to 19 miles SE of Pahrump	Clark	NV	USA	11	10	1974	Wendell Icenogle	AUMNH
AUMS_2672	Aphonopelma	iodius	M	40.4254	-120.279	4539	feet	4	0.5 miles S of Hwy 395, N of Honey Lake, where Smoke Creek Ranch Rd. joins Hwy 395	Lassen	CA	USA	9	9	2000	Stephan Wiley	AUMNH
AUMS_2682	Aphonopelma	iodius	M	35.0097	-114.389	2420	feet	6	Oatman Rd., Black Mountains	Mohave	AZ	USA	27	3	1988	T. R. Prentice	AUMNH
AUMS_2683	Aphonopelma	iodius	juv	33.9144	-116.052	3292	feet	5	Pleasant Valley, Joshua Tree National Park	Riverside	CA	USA	27	8	1966		AUMNH
AUMS_2684	Aphonopelma	iodius	M	33.6675	-115.727	1750	feet	4	Joshua Tree National Park, S border, 3.4 miles E of Cottonwood Springs Rd	Riverside	CA	USA	23	8	1993	Thomas R. Prentice	AUMNH
AUMS_2696	Aphonopelma	iodius	M	37.2906	-113.113	5230	feet	5	just outside Zion National Park, Smith Mesa Road	Washington	UT	USA	22	8	1991	Thomas R. Prentice	AUMNH
AUMS_2698	Aphonopelma	iodius	M	37.2894	-113.114	5230	feet	5	just outside Zion National Park, Smith Mesa Road	Washington	UT	USA	23	8	1991	Thomas R. Prentice	AUMNH
AUMS_3286	Aphonopelma	iodius	M	36.9919	-113.937	2450	feet	4	Beaver Dam Mountains, 0.3 miles S of Utah/AZ border, elevation 2450 ft.	Mohave	AZ	USA	6	10	1993	Tom Prentice	AUMNH
AUMS_3288	Aphonopelma	iodius	F	33.6133	-115.853	2108	feet	5	Orocopia Mtns. Joshua Tree National Monument exit, elevation 2110 ft.	Riverside	CA	USA	16	12	1989	Thomas R. Prentice	AUMNH
AUMS_3299	Aphonopelma	iodius	F	36.7294	-112.037	5337	feet	5	House Rock - off 89A	Coconino	AZ	USA	3	7	1989	Thomas R. Prentice	AUMNH
AUMS_3300	Aphonopelma	iodius	F	37.2	-112.986	3925	feet	6	Zion National Park campsite	Washington	UT	USA				Tom Prentice	AUMNH
AUMS_3306	Aphonopelma	iodius	F	36.2317	-121.485	944	feet	5	Santa Lucia Range - Los Padres NF, Arroyo Seco (Campground)	Monterey	CA	USA	6	11	1987	Thomas R. Prentice	AUMNH
AUMS_3310	Aphonopelma	iodius	F	34.3461	-114.206	588	feet	5	Eastern slope of Whipple Mountains, Black Landing road across from Gene Wash reservoir	San Bernardino	CA	USA	4	2	1990	Thomas R. Prentice	AUMNH
AUMS_3312	Aphonopelma	iodius	M	34.5007	-117.172	2943	feet	5	Apple Valley	San Bernardino	CA	USA		7	1973	R. Estrada	AUMNH
AUMS_3320	Aphonopelma	iodius	M	37.0835	-113.871	421	feet	6	Beaver Dam Mountains, Summit Springs	Washington	UT	USA	5	10	1995	Tom Prentice	AUMNH
AUMS_3326	Aphonopelma	iodius	M	33.7053	-115.452	1110	feet	5	3 miles W of I-10 off Hwy 177	Riverside	CA	USA	8	10	1989	Thomas R. Prentice	AUMNH
AUMS_4194	Aphonopelma	iodius	F	37.2902	-113.114	5230	feet	5	Zion National Park, Smith-Mesa Rd	Washington	UT	USA	17	9	1989	Thomas R. Prentice	AUMNH
APH_3205	Aphonopelma	iodius	M	34.9029	-115.088	2521	feet	1	Goffs road, 2 miles S Goffs road at railroad crossing	San Bernardino	CA	USA	16	11	2013	Wendell R. Icenogle	AUMNH
APH_0032	Aphonopelma	johnnycashi	M	36.9179	-119.276	1710	feet	8	western foothills of the Sierra Nevada mountains	Fresno	CA	USA			2005	Amy Stockman	AUMNH
APH_0192	Aphonopelma	johnnycashi	M	36.2966	-119.107	485	feet	1	Rocky Hill Rd, E of intersection with Rd 210; crossing road	Tulare	CA	USA	14	9	2007	Lorenzo Prendini, Jeremy Huff	AUMNH
APH_0197	Aphonopelma	johnnycashi	M	37.2116	-119.681	2240	feet	2	31901 Cherokee Rd, Coarsegold	Madera	CA	USA	2	10	2007	Lowell Christie	AUMNH
APH_2004	Aphonopelma	johnnycashi	juv	38.4419	-120.922	678	feet	1	N of Ione/SW of Plymouth, on Muller Rd, off Carbondale Rd and Hwy 6	Amador	CA	USA	12	10	2010	Chris Hamilton	AUMNH
APH_2005	Aphonopelma	johnnycashi	juv	38.4424	-120.922	668	feet	1	N of Ione/SW of Plymouth, on Muller Rd, off Carbondale Rd and Hwy 6	Amador	CA	USA	12	10	2010	Chris Hamilton	AUMNH
APH_2006	Aphonopelma	johnnycashi	F	38.4423	-120.922	659	feet	1	N of Ione/SW of Plymouth, on Muller Rd, off Carbondale Rd and Hwy 6	Amador	CA	USA	12	10	2010	Chris Hamilton	AUMNH
APH_2007	Aphonopelma	johnnycashi	M	38.3754	-120.903	570	feet	1	NE of Ione, on Sutter Creek/Ione Rd	Amador	CA	USA	12	10	2010	Chris Hamilton	AUMNH
APH_2008	Aphonopelma	johnnycashi	M	38.4	-120.843	1239	feet	1	NE of Ione, on Sutter Creek/Ione Rd	Amador	CA	USA	12	10	2010	Chris Hamilton	AUMNH
APH_2009	Aphonopelma	johnnycashi	M	38.3928	-120.848	1082	feet	1	NE of Ione, on Sutter Creek/Ione Rd	Amador	CA	USA	12	10	2010	Chris Hamilton	AUMNH
APH_2032	Aphonopelma	johnnycashi	M	38.363	-120.927	430	feet	1	Ione	Amador	CA	USA		10	2010	Mike Dame	AUMNH
APH_2033	Aphonopelma	johnnycashi	M	38.3589	-120.931	370	feet	1	Ione	Amador	CA	USA		10	2010	Mike Dame	AUMNH
APH_2034	Aphonopelma	johnnycashi	F	38.3633	-120.928	405	feet	1	Ione	Amador	CA	USA		10	2010	Mike Dame	AUMNH
APH_2038	Aphonopelma	johnnycashi	M	38.476	-120.823	1302	feet	1	on Burke Dr, off Fiddletown Rd, E of Plymouth	Amador	CA	USA	9	16	2011	Molly Taylor	AUMNH
APH_3060	Aphonopelma	johnnycashi	F	36.8702	-119.285	1177	feet	1	Edison Point trailhead; near Pine Flat Resevoir; Trimmer Springs Rd.	Fresno	CA	USA	5	5	2012	Marshal Hedin, Jim Starrett, Dean Leavitt	AUMNH
APH_3061	Aphonopelma	johnnycashi	juv	36.8702	-119.285	1177	feet	1	Edison Point trailhead; near Pine Flat Resevoir; Trimmer Springs Rd.	Fresno	CA	USA	5	5	2012	Marshal Hedin, Jim Starrett, Dean Leavitt	AUMNH
APH_3062	Aphonopelma	johnnycashi	M	38.0477	-120.64	1517	feet	1	inbetween Angel's Camp & Copperopolis; off hywy 4	Calaveras	CA	USA	7	7	2012	Chris Hamilton	AUMNH
APH_3063	Aphonopelma	johnnycashi	M	38.0477	-120.64	1495	feet	1	inbetween Angel's Camp & Copperopolis; off hywy 4	Calaveras	CA	USA	7	7	2012	Chris Hamilton	AUMNH
APH_3064	Aphonopelma	johnnycashi	F	38.0475	-120.64	1540	feet	1	inbetween Angel's Camp & Copperopolis; off hywy 4	Calaveras	CA	USA	7	7	2012	Chris Hamilton	AUMNH
APH_3065	Aphonopelma	johnnycashi	F	37.9425	-120.71	1150	feet	1	off hywy 4; SW of Copperopolis	Calaveras	CA	USA	7	7	2012	Chris Hamilton	AUMNH
APH_3066	Aphonopelma	johnnycashi	M	37.942	-120.709	1158	feet	1	off hywy 4; SW of Copperopolis	Calaveras	CA	USA	7	7	2012	Chris Hamilton	AUMNH
APH_3067	Aphonopelma	johnnycashi	M	37.7259	-120.207	1842	feet	1	off hywy 49; N of Coulterville; near Don Pedro Reservoir	Mariposa	CA	USA	8	7	2012	Chris Hamilton	AUMNH
APH_3068	Aphonopelma	johnnycashi	F	37.7254	-120.206	1852	feet	1	off hywy 49; N of Coulterville; near Don Pedro Reservoir	Mariposa	CA	USA	8	7	2012	Chris Hamilton	AUMNH
APH_3069	Aphonopelma	johnnycashi	M	37.7254	-120.206	1852	feet	1	off hywy 49; N of Coulterville; near Don Pedro Reservoir	Mariposa	CA	USA	8	7	2012	Chris Hamilton	AUMNH
APH_3070	Aphonopelma	johnnycashi	F	37.6283	-120.308	1298	feet	1	5 miles S on Merced Falls Rd., on hywy 132 - W of hywy 49, intersection with Coronado Dr.	Mariposa	CA	USA	8	7	2012	Chris Hamilton	AUMNH
APH_3071	Aphonopelma	johnnycashi	F	37.6297	-120.309	1361	feet	1	5 miles S on Merced Falls Rd., on hywy 132 - W of hywy 49, intersection with Coronado Dr.	Mariposa	CA	USA	8	7	2012	Chris Hamilton	AUMNH
APH_3072	Aphonopelma	johnnycashi	F	37.6298	-120.309	1344	feet	1	5 miles S on Merced Falls Rd., on hywy 132 - W of hywy 49, intersection with Coronado Dr.	Mariposa	CA	USA	8	7	2012	Chris Hamilton	AUMNH
APH_3073	Aphonopelma	johnnycashi	F	37.7348	-120.183	2196	feet	1	off J132; NE of Coulterville ~2 1/2 miles	Mariposa	CA	USA	8	7	2012	Chris Hamilton	AUMNH
APH_3074	Aphonopelma	johnnycashi	F	37.5123	-120.047	2163	feet	1	off hywy 49; N side of Mt. Bullion	Mariposa	CA	USA	9	7	2012	Chris Hamilton	AUMNH
APH_3075	Aphonopelma	johnnycashi	F	37.4376	-120.085	1420	feet	1	off hywy 140; Catheys Valley; Mariposa County Catheys Valley Park	Mariposa	CA	USA	9	7	2012	Chris Hamilton	AUMNH
APH_3076	Aphonopelma	johnnycashi	M	37.4418	-120.102	1350	feet	1	off Hornitos Rd from hywy 140; Catheys Valley	Mariposa	CA	USA	9	7	2012	Chris Hamilton	AUMNH
APH_3077	Aphonopelma	johnnycashi	F	37.4404	-120.102	1352	feet	1	off Hornitos Rd from hywy 140; Catheys Valley	Mariposa	CA	USA	9	7	2012	Chris Hamilton	AUMNH
APH_3078	Aphonopelma	johnnycashi	F	37.1971	-120.002	441	feet	1	near entrance to Eastman Lake and Day Fee station; off Rd 29	Madera	CA	USA	10	7	2012	Chris Hamilton	AUMNH
APH_3079	Aphonopelma	johnnycashi	M	37.197	-120.003	443	feet	1	near entrance to Eastman Lake and Day Fee station; off Rd 29	Madera	CA	USA	10	7	2012	Chris Hamilton	AUMNH
APH_3080	Aphonopelma	johnnycashi	F	37.2507	-119.704	2226	feet	1	Coarsegold, off hywy 41, behind CAL Fire firestation	Madera	CA	USA	10	7	2012	Chris Hamilton	AUMNH
APH_3081	Aphonopelma	johnnycashi	F	36.9007	-119.521	598	feet	1	off hywy 168 (Tollhouse Rd.), near Tollhouse Rd & Sample Rd intersection, NE of Clovis & Fresno	Fresno	CA	USA	11	7	2012	Chris Hamilton	AUMNH
APH_3082	Aphonopelma	johnnycashi	F	36.8986	-119.522	591	feet	1	off hywy 168 (Tollhouse Rd.), near Tollhouse Rd & Sample Rd intersection, NE of Clovis & Fresno	Fresno	CA	USA	11	7	2012	Chris Hamilton	AUMNH
APH_3083	Aphonopelma	johnnycashi	M	36.9051	-119.519	622	feet	1	off hywy 168 (Tollhouse Rd.), near Tollhouse Rd & Sample Rd intersection, NE of Clovis & Fresno	Fresno	CA	USA	11	7	2012	Chris Hamilton	AUMNH
APH_3084	Aphonopelma	johnnycashi	F	36.9055	-119.519	625	feet	1	off hywy 168 (Tollhouse Rd.), near Tollhouse Rd & Sample Rd intersection, NE of Clovis & Fresno	Fresno	CA	USA	11	7	2012	Chris Hamilton	AUMNH
APH_3085	Aphonopelma	johnnycashi	juv	36.7118	-119.099	2333	feet	1	off Dunlap Rd. from hywy 180; E of Squaw Valley	Fresno	CA	USA	11	7	2012	Chris Hamilton	AUMNH
APH_3086	Aphonopelma	johnnycashi	juv	36.7114	-119.099	2356	feet	1	off Dunlap Rd. from hywy 180; E of Squaw Valley	Fresno	CA	USA	11	7	2012	Chris Hamilton	AUMNH
APH_3087	Aphonopelma	johnnycashi	F	36.4704	-118.859	1201	feet	1	N of Three Rivers; off hywy 198; near southern entrance to Sequoia N.P.	Tulare	CA	USA	12	7	2012	Chris Hamilton	AUMNH
APH_3088	Aphonopelma	johnnycashi	F	36.4704	-118.859	1202	feet	1	N of Three Rivers; off hywy 198; near southern entrance to Sequoia N.P.	Tulare	CA	USA	12	7	2012	Chris Hamilton	AUMNH
APH_3089	Aphonopelma	johnnycashi	F	36.4704	-118.859	1184	feet	1	N of Three Rivers; off hywy 198; near southern entrance to Sequoia N.P.	Tulare	CA	USA	12	7	2012	Chris Hamilton	AUMNH
APH_3090	Aphonopelma	johnnycashi	F	36.2981	-119.098	732	feet	1	off Rocky Hill Dr., E of Exeter - off 65, "Rocky Hill"	Tulare	CA	USA	12	7	2012	Chris Hamilton	AUMNH
APH_3091	Aphonopelma	johnnycashi	M	36.2984	-119.098	738	feet	1	off Rocky Hill Dr., E of Exeter - off 65, "Rocky Hill"	Tulare	CA	USA	12	7	2012	Chris Hamilton	AUMNH
APH_3092	Aphonopelma	johnnycashi	F	36.2997	-119.098	758	feet	1	off Rocky Hill Dr., E of Exeter - off 65, "Rocky Hill"	Tulare	CA	USA	12	7	2012	Chris Hamilton	AUMNH
APH_3093	Aphonopelma	johnnycashi	M	35.6387	-118.8	2858	feet	1	NE of Bakersfield ~20 miles; off Granite Rd	Kern	CA	USA	13	7	2012	Chris Hamilton	AUMNH
APH_3094	Aphonopelma	johnnycashi	F	35.639	-118.8	2894	feet	1	NE of Bakersfield ~20 miles; off Granite Rd	Kern	CA	USA	13	7	2012	Chris Hamilton	AUMNH
APH_3095	Aphonopelma	johnnycashi	M	35.6384	-118.8	2853	feet	1	NE of Bakersfield ~20 miles; off Granite Rd	Kern	CA	USA	13	7	2012	Chris Hamilton	AUMNH
APH_3119	Aphonopelma	johnnycashi	F	37.7016	-120.243	948	feet	1	Horseshoe Bend Campground; just S of hywy 132	Mariposa	CA	USA	1	4	2013	Marshal Hedin, Jim Starrett	AUMNH
APH_3120	Aphonopelma	johnnycashi	juv	35.7852	-118.783	2410	feet	1	off Whiteriver Rd/Old Stage Coach Rd; very close to Kern/Tulare county line	Kern	CA	USA	5	4	2013	Marshal Hedin, Jim Starrett	AUMNH
APH_0329	Aphonopelma	joshua	juv	34.0085	-116.307	4800	feet	1	Joshua Tree Nat'l Park, Upper Covington Flats Area, nr. back country hiking trail parking area	Riverside	CA	USA	8	5	2008	Brent E. Hendrixson, Zach Valois	AUMNH
APH_0330	Aphonopelma	joshua	juv	34.0085	-116.307	4800	feet	1	Joshua Tree Nat'l Park, Upper Covington Flats Area, nr. back country hiking trail parking area	Riverside	CA	USA	8	5	2008	Brent E. Hendrixson, Zach Valois	AUMNH
APH_0331	Aphonopelma	joshua	juv	34.0085	-116.307	4800	feet	1	Joshua Tree Nat'l Park, Upper Covington Flats Area, nr. back country hiking trail parking area	Riverside	CA	USA	8	5	2008	Brent E. Hendrixson, Zach Valois	AUMNH
APH_0335	Aphonopelma	joshua	juv	34.0165	-116.162	4200	feet	1	Joshua Tree Nat'l Park, Hidden Valley Campground	Riverside	CA	USA	8	5	2008	Brent E. Hendrixson, Zach Valois	AUMNH
APH_0336	Aphonopelma	joshua	juv	34.0165	-116.162	4200	feet	1	Joshua Tree Nat'l Park, Hidden Valley Campground	Riverside	CA	USA	8	5	2008	Brent E. Hendrixson, Zach Valois	AUMNH
APH_0337	Aphonopelma	joshua	juv	34.0165	-116.162	4200	feet	1	Joshua Tree Nat'l Park, Hidden Valley Campground	Riverside	CA	USA	8	5	2008	Brent E. Hendrixson, Zach Valois	AUMNH
APH_0492	Aphonopelma	joshua	juv	34.0275	-116.302	4656	feet	1	Joshua Tree Nat'l Park, picnic area, Covington Flats area	Riverside	CA	USA	16	5	2009	Brent E. Hendrixson, Bernadette DeRussy, Sloan Click, Jason Bond	AUMNH
APH_0493	Aphonopelma	joshua	juv	34.0275	-116.302	4656	feet	1	Joshua Tree Nat'l Park, picnic area, Covington Flats area	Riverside	CA	USA	16	5	2009	Brent E. Hendrixson, Bernadette DeRussy, Sloan Click, Jason Bond	AUMNH
APH_0494	Aphonopelma	joshua	juv	34.0275	-116.302	4656	feet	1	Joshua Tree Nat'l Park, picnic area, Covington Flats area	Riverside	CA	USA	16	5	2009	Brent E. Hendrixson, Bernadette DeRussy, Sloan Click, Jason Bond	AUMNH
APH_0883	Aphonopelma	joshua	F	34.0288	-116.316	4880	feet	5	Joshua Tree National Park	Riverside	CA	USA			2007	Josh Richards	AUMNH
APH_1007	Aphonopelma	joshua	F	33.993	-116.021	3872	feet	1	Joshua Tree National Park, off El Dorado Mine Rd, Belle Campground,	Riverside	CA	USA	10	5	2010	Chris Hamilton	AUMNH
APH_1199	Aphonopelma	joshua	juv	34.0274	-116.302	4653	feet	1	Joshua Tree Nat'l Park, picnic area, Covington Flats area	Riverside	CA	USA	29	7	2010	Brent E. Hendrixson, Brendon Barnes, Nate Davis	AUMNH
APH_1200	Aphonopelma	joshua	M	34.015	-116.161	4178	feet	1	Joshua Tree Nat'l Park, Hidden Valley Campground area	Riverside	CA	USA	29	7	2010	Brent E. Hendrixson, Brendon Barnes, Nate Davis	AUMNH
APH_1475	Aphonopelma	joshua	juv	34.0086	-116.305	4831	feet	1	Joshua Tree National Park, Covington Flats area	Riverside	CA	USA	29	7	2012	Brent E. Hendrixson, Brendon Barnes, Austin Deskewies	AUMNH
APH_1476	Aphonopelma	joshua	M	34.008	-116.294	4852	feet	1	Joshua Tree National Park, Covington Flats area	Riverside	CA	USA	29	7	2012	Brent E. Hendrixson, Brendon Barnes, Austin Deskewies	AUMNH
APH_1477	Aphonopelma	joshua	F	34.0072	-116.299	4866	feet	1	Joshua Tree National Park, Covington Flats area	Riverside	CA	USA	29	7	2012	Brent E. Hendrixson, Brendon Barnes, Austin Deskewies	AUMNH
APH_1498	Aphonopelma	joshua	M	33.7432	-115.812	3116	feet	1	Joshua Tree National Park, Cottonwood Springs area	Riverside	CA	USA	5	9	2012	Brent E. Hendrixson	AUMNH
APH_1499	Aphonopelma	joshua	juv	33.7449	-115.811	3107	feet	1	Joshua Tree National Park, Cottonwood Springs area	Riverside	CA	USA	5	9	2012	Brent E. Hendrixson	AUMNH
APH_2285	Aphonopelma	joshua	F	34.094	-116.512	853	meters	4	Upper Morongo Valley, 5.1 miles north of the Post Office off Hw 62.	San Bernadino	CA	USA	6	9	1993	Thomas R. Prentice	AMNH
APH_2286	Aphonopelma	joshua	M	34.0573	-116.225	1182	meters	4	Joshua Tree National Monument, 4.5 miles SE of entrance on Quail Springs Road.	San Bernadino	CA	USA	28	3	1989	Thomas R. Prentice	AMNH
APH_2287	Aphonopelma	joshua	M	33.9687	-116.185	1362	meters	4	Joshua Tree National Monument, Lost Horse Valley, 1.1 miles south of Quail Springs Rd on Keys View Rd, then 1 mile west.	San Bernadino	CA	USA	3	5	1989	Thomas R. Prentice	AMNH
APH_2288	Aphonopelma	joshua	F	34.265	-116.596	1625	meters	4	New Dixie Mine Rd, 6.3 miles west of Hwy 247, then .5 miles south	San Bernadino	CA	USA	11	11	1992	Thomas R. Prentice	AMNH
APH_2289	Aphonopelma	joshua	F	34.227	-116.669	1858	meters	4	Burns Canyon, 8.3 miles west of Pipes Canyon Rd.	San Bernadino	CA	USA	2	11	1989	Thomas R. Prentice	AMNH
APH_2290	Aphonopelma	joshua	F	34.2069	-116.597	1646	meters	4	Burns Canyon, 8.3 miles west of Hwy 247	San Bernadino	CA	USA	2	11	1991	Thomas R. Prentice	AMNH
APH_2291	Aphonopelma	joshua	F	33.9038	-116.044	1274	meters	5	Pleasant Valley, Joshua Tree National Park	Riverside	CA	USA	27	4	1965	E.L. Sleeper and S.L. Jenkins	AMNH
APH_2292	Aphonopelma	joshua	M	33.7372	-115.81	952	meters	5	Cottonwood Springs, In the Joshua Tree National Park	Riverside	CA	USA	23	8	1989	Thomas R. Prentice	AMNH
APH_2293	Aphonopelma	joshua	M	34.0281	-116.304	1441	meters	5	Covington Flats, In the Joshua Tree National Park	Riverside	CA	USA	27	7	1992	Thomas R. Prentice	AMNH
APH_2294	Aphonopelma	joshua	M	34.199	-116.493	1239	meters	5	Pipes Canyon Road	San Bernadino	CA	USA	4	11	1989	Thomas R. Prentice	AMNH
APH_2295	Aphonopelma	joshua	F	34.2069	-116.597	1646	meters	4	Burns Canyon, 8.3 miles west of Hwy 247	San Bernadino	CA	USA	2	11	1991	Thomas R. Prentice	AMNH
APH_2296	Aphonopelma	joshua	M	33.797	-115.787	857	meters	5	Smoke Tree Wash, In Joshua Tree National Park	Riverside	CA	USA	31	8	1989	Thomas R. Prentice	AMNH
APH_2297	Aphonopelma	joshua	M	34.2465	-116.494	1232	meters	4	Pipes Canyon, 4.3 miles north of Hwy 247	San Bernadino	CA	USA	1	8	1992	Thomas R. Prentice	AMNH
APH_2298	Aphonopelma	joshua	M	34.1945	-116.48	1334	meters	4	Pipes Canyon, 2.5 miles west of Hwy 247 towards Burns Canyon	San Bernadino	CA	USA	18	4	1990	Thomas R. Prentice	AMNH
APH_2299	Aphonopelma	joshua	F	34.1908	-116.537	1307	meters	4	Pipes Canyon, 5.9 miles west of Hwy 247	San Bernadino	CA	USA	13	11	1992	Thomas R. Prentice	AMNH
APH_2300	Aphonopelma	joshua	M	33.7372	-115.81	952	meters	5	Cottonwood Springs, In the Joshua Tree National Park	Riverside	CA	USA	23	8	1993	Thomas R. Prentice	AMNH
APH_2301	Aphonopelma	joshua	M	34.0281	-116.304	1441	meters	5	Covington Flats, In the Joshua Tree National Park	Riverside	CA	USA	2	8	1962	Jim Ortez	AMNH
APH_2302	Aphonopelma	joshua	M	34.0775	-116.357	1398	meters	5	Covington Flats	San Bernadino	CA	USA	10	8	1989	Thomas R. Prentice	AMNH
APH_2303	Aphonopelma	joshua	M	34.0775	-116.357	1398	meters	5	Covington Flats, area before the entrance	San Bernadino	CA	USA	28	7	1992	Thomas R. Prentice	AMNH
APH_2304	Aphonopelma	joshua	M	34.051	-116.342	1395	meters	5	Covington Flats, below the entrance to the park	San Bernadino	CA	USA	28	7	1992	Thomas R. Prentice	AMNH
APH_2305	Aphonopelma	joshua	M	34.0775	-116.357	1398	meters	5	Covington Flats	San Bernadino	CA	USA	10	8	1989	Thomas R. Prentice	AMNH
APH_2306	Aphonopelma	joshua	F	33.8753	-116.039	1094	meters	5	Joshua Tree National Monument, 1 mile off Keys View Road	Riverside	CA	USA	3	5	1989	Thomas R. Prentice	AMNH
APH_2307	Aphonopelma	joshua	F	34.051	-116.342	1395	meters	5	Covington Flats, below Joshua Tree National Park entrance	San Bernadino	CA	USA	30	7	1992	Thomas R. Prentice	AMNH
APH_2308	Aphonopelma	joshua	M	34.0775	-116.357	1398	meters	5	Covington Flats	San Bernadino	CA	USA	27	7	1990	Thomas R. Prentice	AMNH
APH_2309	Aphonopelma	joshua	M	34.0818	-116.254	1218	meters	5	Joshua Tree National Monument, below the entrance	San Bernadino	CA	USA	27	7	1992	Thomas R. Prentice	AMNH
APH_2310	Aphonopelma	joshua	M	34.0716	-116.368	1282	meters	5	Covington Flats, in Joshua Tree National Monument, .5 miles north of split in the road	San Bernadino	CA	USA	12	8	1992	Thomas R. Prentice	AMNH
APH_2311	Aphonopelma	joshua	M	34.0775	-116.357	1398	meters	5	Covington Flats	San Bernadino	CA	USA	27	12	1990	Thomas R. Prentice	AMNH
APH_2312	Aphonopelma	joshua	M	34.051	-116.342	1395	meters	5	Covington Flats, below Joshua Tree National Park entrance	San Bernadino	CA	USA	27	7	1992	Thomas R. Prentice	AMNH
APH_2313	Aphonopelma	joshua	M	34.0775	-116.357	1398	meters	5	Covington Flats	San Bernadino	CA	USA	24	7	1989	Thomas R. Prentice	AMNH
APH_2314	Aphonopelma	joshua	M	34.0775	-116.357	1398	meters	5	Covington Flats	San Bernadino	CA	USA	3	8	1989	Thomas R. Prentice	AMNH
APH_2315	Aphonopelma	joshua	M	33.7372	-115.81	952	meters	5	Cottonwood Springs, In the Joshua Tree National Park	Riverside	CA	USA	23	8	1989	Thomas R. Prentice	AMNH
APH_2316	Aphonopelma	joshua	M	33.9038	-116.044	1274	meters	5	Pleasant Valley, Joshua Tree National Park	Riverside	CA	USA	23	9	1967	E.L. Sleeper and S.L. Jenkins	AMNH
APH_2317	Aphonopelma	joshua	M	34.0876	-116.154	1049	meters	5	Squaw Tank, Joshua Tree National Park	Riverside	CA	USA	9	9	1966	E.L. Sleeper and S.L. Jenkins	AMNH
AUMS_2479	Aphonopelma	joshua	M	34.012	-116.312	4881	feet	5	Covington Flats area, Joshua Tree National Park	San Bernardino	CA	USA	26	7	1990	T. R. Prentice	AUMNH
AUMS_2567	Aphonopelma	joshua	M	34.0175	-116.321	5043	feet	5	Joshua Tree National Park, Covington Flat	Riverside	CA	USA	2	8	1962		AUMNH
AUMS_2636	Aphonopelma	joshua	M	34.005	-116.308	4861	feet	5	Lower Covington Flats, Joshua Tree National Monument	Riverside	CA	USA	31	7	1972	Marqua	AUMNH
AUMS_2639	Aphonopelma	joshua	M	34.0016	-116.303	4940	feet	5	Lower Covington Flats, Joshua Tree National Monument	Riverside	CA	USA	31	7	1972	D. G. Marqua	AUMNH
AUMS_3323	Aphonopelma	joshua	M	34.1989	-116.486	4000	feet	5	San Bernardino Mtns., Pipes Canyon road, 3.2 miles W of jct with Hwy 247	San Bernardino	CA	USA	6	9	1978	W. Icenogle	AUMNH
APH_0136	Aphonopelma	madera	F	31.4326	-111.19	4050	feet	6	Pajarito Mountains	Santa Cruz	AZ	USA				David Kandeyeli	AUMNH
APH_0618	Aphonopelma	madera	juv	31.7269	-110.88	4758	feet	1	Madera Canyon, Madera Trailhead Picnic Area	Pima	AZ	USA	10	7	2009	Brent E. Hendrixson, Jon Davenport, Nate Davis	AUMNH
APH_0881	Aphonopelma	madera	juv	31.3632	-110.3	6082	feet	5	Copper Canyon, Huachuca Mountains	Cochise	AZ	USA			2007	Josh Richards	AUMNH
APH_0980	Aphonopelma	madera	F	31.3629	-110.3	6060	feet	5	Copper Canyon, Huachuca Mountains	Cochise	AZ	USA			2007	Josh Richards	AUMNH
APH_1197	Aphonopelma	madera	juv	31.6763	-110.883	6904	feet	1	Santa Rita Mountains, along Mt. Hopkins Rd	Santa Cruz	AZ	USA	28	7	2010	Brent E. Hendrixson, Brendon Barnes, Nate Davis	AUMNH
APH_1223	Aphonopelma	madera	F	31.7127	-110.875	5401	feet	1	Madera Canyon, Mt. Wrightson picnic area	Santa Cruz	AZ	USA	5	8	2010	Brent E. Hendrixson, Ashley Bailey, Andrea Reed	AUMNH
APH_1249	Aphonopelma	madera	M	31.3834	-110.245	5290	feet	2	Huachuca Mtns, Ash Canyon	Cochise	AZ	USA		11	2010	Jim Murray	AUMNH
APH_1250	Aphonopelma	madera	M	31.4731	-110.351	5360	feet	2	Huachuca Mtns, Garden Canyon Rd	Cochise	AZ	USA	4	12	2010	Jillian Cowles	AUMNH
APH_1251	Aphonopelma	madera	M	31.4731	-110.351	5360	feet	2	Huachuca Mtns, Garden Canyon Rd	Cochise	AZ	USA	4	12	2010	Jillian Cowles	AUMNH
APH_1342	Aphonopelma	madera	juv	31.7125	-110.877	5467	feet	1	Upper Madera Canyon picnic area	Santa Cruz	AZ	USA	4	8	2011	Brent E. Hendrixson, Brendon Barnes, Nate Davis, Jake Storms	AUMNH
APH_1343	Aphonopelma	madera	juv	31.7125	-110.877	5467	feet	1	Upper Madera Canyon picnic area	Santa Cruz	AZ	USA	4	8	2011	Brent E. Hendrixson, Brendon Barnes, Nate Davis, Jake Storms	AUMNH
APH_1393	Aphonopelma	madera	F	31.7123	-110.875	5462	feet	1	Madera Canyon, Mt. Wrightson picnic area	Santa Cruz	AZ	USA	5	10	2011	Brent E. Hendrixson, Thomas Martin	AUMNH
APH_1434	Aphonopelma	madera	M	31.7359	-110.882	4601	feet	2	0.67 mi N Santa Cruz County line on Madera Canyon Rd	Pima	AZ	USA	8	11	2011	June Olberding	AUMNH
APH_1435	Aphonopelma	madera	M	31.7359	-110.882	4601	feet	2	0.67 mi N Santa Cruz County line on Madera Canyon Rd	Pima	AZ	USA	11	11	2011	June Olberding	AUMNH
APH_1436	Aphonopelma	madera	M	31.7263	-110.875	5088	feet	2	Madera Canyon, Bog Springs Campground	Santa Cruz	AZ	USA	11	11	2011	June Olberding	AUMNH
APH_1442	Aphonopelma	madera	M	31.5402	-110.759	4046	feet	2	Patagonia, Pennsylvania Avenue	Santa Cruz	AZ	USA	18	12	2011	Brent E. Hendrixson, Thomas Martin	AUMNH
APH_1523	Aphonopelma	madera	juv	31.7266	-110.88	4886	feet	2	Madera Canyon, picnic area	Santa Cruz	AZ	USA	10	9	2012	Brent E. Hendrixson	AUMNH
APH_1571	Aphonopelma	madera	F	31.7273	-110.875	5051	feet	1	Madera Canyon, Bog Springs Campground	Pima	AZ	USA	27	10	2012	Brent E. Hendrixson	AUMNH
APH_1594	Aphonopelma	madera	M	31.7253	-110.88	4851	feet	1	Madera Canyon, on road across from Santa Rita Gift Shop	Santa Cruz	AZ	USA	8	11	2012	Brent E. Hendrixson	AUMNH
APH_1595	Aphonopelma	madera	M	31.4497	-110.282	5257	feet	1	Carr Canyon Rd	Cochise	AZ	USA	8	11	2012	Brent E. Hendrixson	AUMNH
APH_1624	Aphonopelma	madera	F	31.7289	-110.88	4803	feet	1	Madera Canyon Rd	Pima	AZ	USA	15	11	2012	Brent E. Hendrixson	AUMNH
APH_1625	Aphonopelma	madera	F	31.7272	-110.881	4809	feet	1	Madera Canyon, Madera Picnic Area	Pima	AZ	USA	15	11	2012	Brent E. Hendrixson	AUMNH
APH_1626	Aphonopelma	madera	M	31.7324	-110.881	4668	feet	1	Madera Canyon Rd	Pima	AZ	USA	15	11	2012	Brent E. Hendrixson	AUMNH
APH_1627	Aphonopelma	madera	M	31.7277	-110.881	4811	feet	1	Madera Canyon, Madera Picnic Area	Pima	AZ	USA	15	11	2012	Brent E. Hendrixson	AUMNH
APH_1628	Aphonopelma	madera	M	31.7272	-110.88	4822	feet	1	Madera Canyon, Bog Springs Campground Rd	Pima	AZ	USA	15	11	2012	Brent E. Hendrixson	AUMNH
APH_1629	Aphonopelma	madera	M	31.7277	-110.881	4792	feet	1	Madera Canyon, Madera Picnic Area	Pima	AZ	USA	15	11	2012	Brent E. Hendrixson	AUMNH
APH_1630	Aphonopelma	madera	M	31.7274	-110.879	4836	feet	1	Madera Canyon, Bog Springs Campground Rd	Pima	AZ	USA	15	11	2012	Brent E. Hendrixson	AUMNH
APH_1631	Aphonopelma	madera	M	31.7334	-110.882	4640	feet	1	Madera Canyon, Whitehouse Picnic Area	Pima	AZ	USA	15	11	2012	Brent E. Hendrixson	AUMNH
APH_3177	Aphonopelma	madera	M	31.7281	-110.879	4809	feet	1	Madera Canyon, Coronado National Forest, on road to Bog Springs Campground	Pima	AZ	USA	12	11	2013	Chris Hamilton, Brent Hendrixson	AUMNH
APH_3218	Aphonopelma	madera	juv	31.4248	-110.261	5238	feet	2	Huachuca Mountains, Miller Canyon, primitive campsite	Cochise	AZ	USA	20	5	2014	Brent E. Hendrixson, Dustin Garig, Harrison Olinger	AUMNH
APH_0138	Aphonopelma	mareki	juv	33.721	-111.338	5769	feet	1	Four Peaks Area	Maricopa	AZ	USA	15	6	2007	Mike "troll" Dame, Zach Volois	AUMNH
APH_0190	Aphonopelma	mareki	M	33.9113	-111.409	6735	feet	1	Mazatzal Mountains, Tonto National Forest, Mount Ord	Maricopa	AZ	USA	6	9	2007	Lorenzo Prendini, Jeremy Huff	AUMNH
APH_0297	Aphonopelma	mareki	F	33.7216	-111.338	5780	feet	1	Mazatzal Mountains, Four Peaks, Pigeon Spring Rd. junction	Gila	AZ	USA	6	10	2007	Zach Valois	AUMNH
APH_0299	Aphonopelma	mareki	F	34.2189	-111.337	5000	feet	1	Payson, Payson rodeo grounds at southern edge of town	Gila	AZ	USA	6	10	2007	Zach Valois	AUMNH
APH_0343	Aphonopelma	mareki	juv	33.8475	-111.794	2700	feet	1	2.5 mi E North Cave Creek Rd on Bartlett Dam Rd	Maricopa	AZ	USA	9	5	2008	Brent E. Hendrixson, Zach Valois, Josh Richards	AUMNH
APH_0345	Aphonopelma	mareki	juv	34.0981	-111.362	3200	feet	1	1.1 mi NW AZ-87 on Barnhardt Trail Rd (FR 419)	Gila	AZ	USA	10	5	2008	Brent E. Hendrixson, Zach Valois, Josh Richards	AUMNH
APH_0347	Aphonopelma	mareki	juv	34.3595	-111.403	5430	feet	1	1.4 mi E US-87 on Conrol Rd	Gila	AZ	USA	10	5	2008	Brent E. Hendrixson, Zach Valois, Josh Richards	AUMNH
APH_0433	Aphonopelma	mareki	F	33.8474	-111.793	2667	feet	1	2.5 mi E North Cave Creek Rd on Bartlett Dam Rd	Maricopa	AZ	USA	16	11	2008	Brent E. Hendrixson	AUMNH
APH_0434	Aphonopelma	mareki	F	33.8474	-111.793	2667	feet	1	2.5 mi E North Cave Creek Rd on Bartlett Dam Rd	Maricopa	AZ	USA	16	11	2008	Brent E. Hendrixson	AUMNH
APH_0435	Aphonopelma	mareki	juv	33.8474	-111.793	2667	feet	1	2.5 mi E North Cave Creek Rd on Bartlett Dam Rd	Maricopa	AZ	USA	16	11	2008	Brent E. Hendrixson	AUMNH
APH_0436	Aphonopelma	mareki	juv	33.8474	-111.793	2667	feet	1	2.5 mi E North Cave Creek Rd on Bartlett Dam Rd	Maricopa	AZ	USA	16	11	2008	Brent E. Hendrixson	AUMNH
APH_0437	Aphonopelma	mareki	F	33.8471	-111.794	2695	feet	1	2.5 mi E North Cave Creek Rd on Bartlett Dam Rd	Maricopa	AZ	USA	16	11	2008	Brent E. Hendrixson	AUMNH
APH_0438	Aphonopelma	mareki	F	33.8475	-111.794	2700	feet	1	2.5 mi E North Cave Creek Rd on Bartlett Dam Rd	Maricopa	AZ	USA	16	11	2008	Brent E. Hendrixson	AUMNH
APH_0439	Aphonopelma	mareki	F	33.8475	-111.794	2700	feet	1	2.5 mi E North Cave Creek Rd on Bartlett Dam Rd	Maricopa	AZ	USA	16	11	2008	Brent E. Hendrixson	AUMNH
APH_0440	Aphonopelma	mareki	F	33.8475	-111.794	2700	feet	1	2.5 mi E North Cave Creek Rd on Bartlett Dam Rd	Maricopa	AZ	USA	16	11	2008	Brent E. Hendrixson	AUMNH
APH_0884	Aphonopelma	mareki	F	33.809	-111.651	1637	feet	5	Bartlett Dam, Bartlett Dam road	Maricopa	AZ	USA			2007	Josh Richards	AUMNH
APH_0941	Aphonopelma	mareki	F	34.194	-111.331	6000	feet	5	S side of Payson	Gila	AZ	USA			2007	Josh Richards	AUMNH
APH_1441	Aphonopelma	mareki	M	34.5356	-111.677	3600	feet	1	West Clear Creek Wilderness	Yavapai	AZ	USA	27	10	2011	Paul E. Marek, Charity Hall	AUMNH
APH_1568	Aphonopelma	mareki	M	34.6471	-112.434	5042	feet	2	Prescott, Antelope Villa Circle	Yavapai	AZ	USA	12	10	2012	Timothy Tilney	AUMNH
APH_1569	Aphonopelma	mareki	M	34.6538	-111.757	3596	feet	1	just outside N boundary of Montezuma Well National Monument, along Beaver Creek Rd	Yavapai	AZ	USA	27	10	2012	Brent E. Hendrixson	AUMNH
APH_1570	Aphonopelma	mareki	F	33.8473	-111.793	2793	feet	1	Bartlett Dam Rd	Maricopa	AZ	USA	27	10	2012	Brent E. Hendrixson	AUMNH
APH_1588	Aphonopelma	mareki	F	33.8473	-111.793	2793	feet	1	Bartlett Dam Rd	Maricopa	AZ	USA	7	11	2012	Brent E. Hendrixson	AUMNH
APH_1589	Aphonopelma	mareki	F	33.8473	-111.793	2793	feet	1	Bartlett Dam Rd	Maricopa	AZ	USA	7	11	2012	Brent E. Hendrixson	AUMNH
APH_1590	Aphonopelma	mareki	F	33.8473	-111.793	2793	feet	1	Bartlett Dam Rd	Maricopa	AZ	USA	7	11	2012	Brent E. Hendrixson	AUMNH
APH_1591	Aphonopelma	mareki	F	33.8473	-111.793	2793	feet	1	Bartlett Dam Rd	Maricopa	AZ	USA	7	11	2012	Brent E. Hendrixson	AUMNH
APH_1592	Aphonopelma	mareki	F	33.8473	-111.793	2793	feet	1	Bartlett Dam Rd	Maricopa	AZ	USA	7	11	2012	Brent E. Hendrixson	AUMNH
APH_1593	Aphonopelma	mareki	F	33.8473	-111.793	2793	feet	1	Bartlett Dam Rd	Maricopa	AZ	USA	7	11	2012	Brent E. Hendrixson	AUMNH
APH_1615	Aphonopelma	mareki	M	34.182	-112.819	2852	feet	1	0.4 mi E Hwy-89 on Stanton Rd	Yavapai	AZ	USA	12	11	2012	Brent E. Hendrixson	AUMNH
APH_1616	Aphonopelma	mareki	F	34.182	-112.819	2852	feet	1	0.4 mi E Hwy-89 on Stanton Rd	Yavapai	AZ	USA	12	11	2012	Brent E. Hendrixson	AUMNH
APH_1617	Aphonopelma	mareki	F	34.183	-112.817	3171	feet	1	0.4 mi E Hwy-89 on Stanton Rd	Yavapai	AZ	USA	12	11	2012	Brent E. Hendrixson	AUMNH
APH_1618	Aphonopelma	mareki	M	34.616	-112.449	5170	feet	2	Prescott, on rock next to Hazy Library at Embry-Riddle Aeronautical University	Yavapai	AZ	USA	9	11	2012	Greg Rice	AUMNH
APH_2554	Aphonopelma	mareki	M	33.9801	-112.711	677	meters	5	Constellation Road near Rodeo Grounds northeast of Wickenberg	Maricopa/Yavapai	AZ	USA	14	2	1982	John Rowley	AMNH
APH_3161	Aphonopelma	mareki	F	33.8469	-111.794	2703	feet	1	Bartlett Dam Rd past Cave Creek ranger station, N of Carefree, Tonto National Forest	Maricopa	AZ	USA	11	11	2013	Chris Hamilton, Brent Hendrixson, Molly Taylor	AUMNH
APH_3162	Aphonopelma	mareki	F	33.8476	-111.794	2630	feet	1	Bartlett Dam Rd past Cave Creek ranger station, N of Carefree, Tonto National Forest	Maricopa	AZ	USA	11	11	2013	Chris Hamilton, Brent Hendrixson, Molly Taylor	AUMNH
APH_3163	Aphonopelma	mareki	F	33.8476	-111.794	2630	feet	1	Bartlett Dam Rd past Cave Creek ranger station, N of Carefree, Tonto National Forest	Maricopa	AZ	USA	11	11	2013	Chris Hamilton, Brent Hendrixson, Molly Taylor	AUMNH
APH_3164	Aphonopelma	mareki	M	33.8476	-111.794	2630	feet	1	Bartlett Dam Rd past Cave Creek ranger station, N of Carefree, Tonto National Forest	Maricopa	AZ	USA	11	11	2013	Chris Hamilton, Brent Hendrixson, Molly Taylor	AUMNH
APH_3165	Aphonopelma	mareki	F	33.8476	-111.794	2630	feet	1	Bartlett Dam Rd past Cave Creek ranger station, N of Carefree, Tonto National Forest	Maricopa	AZ	USA	11	11	2013	Chris Hamilton, Brent Hendrixson, Molly Taylor	AUMNH
AUMS_2248	Aphonopelma	mareki	M	34.61	-112.316	5005	feet	5	Prescott Valley	Yavapai	AZ	USA		11	1998	Denis Watson	AUMNH
AUMS_2272	Aphonopelma	mareki	F	34.8653	-111.753	4328	feet	5	Schnebly Hill Road, Sedona	Coconino	AZ	USA	15	5	1992		AUMNH
AUMS_2525	Aphonopelma	mareki	M	34.54	-112.469	5394	feet	5	Prescott	Yavapai	AZ	USA			1999	Lee Trout	AUMNH
AUMS_2534	Aphonopelma	mareki	M	34.7536	-111.762	3895	feet	5	8 miles S of Sedona	Yavapai	AZ	USA	29	10	1983	B and M. W. Sanderson	AUMNH
AUMS_2551	Aphonopelma	mareki	F	34.0654	-112.585	3420	feet	5	Constellation Az	Yavapai	AZ	USA	18	3	1995	Tom Prentice	AUMNH
AUMS_2565	Aphonopelma	mareki	F	34.2	-113.094	2700	feet	5	Joshua Forest Parkway, ~31 miles N of Wickenburg	Yavapai	AZ	USA	19	1	1992	Thomas R. Prentice	AUMNH
AUMS_2570	Aphonopelma	mareki	F	34.0145	-112.646	2950	feet	4	Constellation Rd., 5.4 miles NE of Wickenburg	Yavapai	AZ	USA	1	4	1990	Thomas R. Prentice	AUMNH
AUMS_2572	Aphonopelma	mareki	F	34.0087	-112.646	2900	feet	4	5.4 miles NE Hwy 93, 0.6 miles S of cattle guard in Hieroglyphic Mtns., Constellation	Yavapai	AZ	USA	1	4	1990	Thomas R. Prentice	AUMNH
AUMS_2573	Aphonopelma	mareki	F	34.0656	-112.582	3404	feet	5	Constellation	Yavapai	AZ	USA	24	11	1991	Tom Prentice	AUMNH
AUMS_2574	Aphonopelma	mareki	F	34.0114	-112.644	2950	feet	5	Constellation	Yavapai	AZ	USA	10	11	1990	Thomas R. Prentice	AUMNH
AUMS_2575	Aphonopelma	mareki	F	34.0665	-112.585	3440	feet	5	Constellation	Yavapai	AZ	USA	17	11		Tom Prentice	AUMNH
AUMS_2577	Aphonopelma	mareki	F	34.0176	-112.635	3060	feet	4	5.4 miles NE Hwy 93, Hieroglyphic Mtns., Constellation	Yavapai	AZ	USA	1	4	1990	T. R. Prentice	AUMNH
AUMS_2578	Aphonopelma	mareki	F	34.0156	-112.643	2980	feet	4	Constellation Rd., 5.4 miles NE of Wickenburg	Yavapai	AZ	USA	10	11	1990	Thomas R. Prentice	AUMNH
APH_0008	Aphonopelma	marxi	M	38.2699	-108.548	5816	feet	5	Nucla, 5 mi N CO-97	Montrose	CO	USA	9	10	2004	Peggy Case	AUMNH
APH_0009	Aphonopelma	marxi	M	37.1596	-107.166	6953	feet	5	6 mi S Hwy 160 on Cat Creek Rd	Archuleta	CO	USA	8	10	2004	Rich Fuller	AUMNH
APH_0030	Aphonopelma	marxi	M	34.5523	-112.269	4738	feet	2	Prescott, 1005 N Zuni Ln	Yavapai	AZ	USA	23	10	2005	Shane Yoder	AUMNH
APH_0137	Aphonopelma	marxi	juv	33.9172	-111.41	6338	feet	5	Mount Ord	Maricopa	AZ	USA				David Kandeyeli	AUMNH
APH_0171	Aphonopelma	marxi	juv	34.2988	-110.86	7574	feet	5	Mogollon Rim, along Hwy-260, E of Payson	Coconino	AZ	USA				Brandon Anderson	AUMNH
APH_0172	Aphonopelma	marxi	juv	34.2988	-110.86	7574	feet	5	Mogollon Rim, along Hwy-260, E of Payson	Coconino	AZ	USA				Brandon Anderson	AUMNH
APH_0296	Aphonopelma	marxi	juv	33.7216	-111.338	5780	feet	1	Mazatzal Mountains, Four Peaks, Pigeon Spring Rd. junction	Gila	AZ	USA	6	10	2007	Zach Valois	AUMNH
APH_0302	Aphonopelma	marxi	F	34.4829	-111.452	7043	feet	1	off SR-260, unmarked forest road	Coconino	AZ	USA	7	10	2007	Zach Valois	AUMNH
APH_0452	Aphonopelma	marxi	F	36.4578	-109.094	9304	feet	1	Navajo Indian Reservation, Chuska Mountains, Roof Butte, 2.8 mi on IR-68/road to Roof Butte lookout tower from IR-13	Apache	AZ	USA	30	8	2008	Zach Valois	AUMNH
APH_0509	Aphonopelma	marxi	juv	34.9403	-111.493	7213	feet	1	Lakeview Trail at Double Springs Campground	Coconino	AZ	USA	20	5	2009	Brent E. Hendrixson, Bernadette DeRussy, Sloan Click	AUMNH
APH_0510	Aphonopelma	marxi	juv	34.9403	-111.493	7213	feet	1	Lakeview Trail at Double Springs Campground	Coconino	AZ	USA	20	5	2009	Brent E. Hendrixson, Bernadette DeRussy, Sloan Click	AUMNH
APH_0750	Aphonopelma	marxi	M	34.982	-111.271	6382	feet	2	along FS-126	Coconino	AZ	USA	20	9	2009	Tyler McKee	AUMNH
APH_0763	Aphonopelma	marxi	M	34.9396	-111.629	6639	feet	1	Munds Park, along Pinewood Blvd between Maverick Circle & Stallion Circle	Coconino	AZ	USA	6	10	2009	Brent E. Hendrixson, Thomas Martin	AUMNH
APH_0764	Aphonopelma	marxi	M	34.9464	-111.491	7175	feet	1	~0.1 mi NW Mormon Lake Rd on FS Rd 240	Coconino	AZ	USA	6	10	2009	Brent E. Hendrixson, Thomas Martin	AUMNH
APH_0765	Aphonopelma	marxi	M	34.9835	-111.475	7251	feet	1	~1.66 mi W Lake Mary Rd on Mormon Lake Rd	Coconino	AZ	USA	6	10	2009	Brent E. Hendrixson, Thomas Martin	AUMNH
APH_0766	Aphonopelma	marxi	M	35.0146	-111.452	6910	feet	1	~2.33 mi N Mormon Lake Rd on Lake Mary Rd	Coconino	AZ	USA	6	10	2009	Brent E. Hendrixson, Thomas Martin	AUMNH
APH_0767	Aphonopelma	marxi	F	35.0146	-111.452	6910	feet	1	~2.33 mi N Mormon Lake Rd on Lake Mary Rd	Coconino	AZ	USA	6	10	2009	Brent E. Hendrixson, Thomas Martin	AUMNH
APH_0768	Aphonopelma	marxi	M	35.0568	-111.463	6913	feet	1	~5.4 mi N Mormon Lake Rd on Lake Mary Rd	Coconino	AZ	USA	6	10	2009	Brent E. Hendrixson, Thomas Martin	AUMNH
APH_0769	Aphonopelma	marxi	M	35.8041	-112.115	6185	feet	1	~0.9 mi E Hwy-64/180 on FS Rd 320	Coconino	AZ	USA	7	10	2009	Brent E. Hendrixson, Thomas Martin	AUMNH
APH_0770	Aphonopelma	marxi	M	35.7873	-112.13	6095	feet	1	~1.1 mi S FS Rd 320 on Hwy-64/180	Coconino	AZ	USA	7	10	2009	Brent E. Hendrixson, Thomas Martin	AUMNH
APH_0771	Aphonopelma	marxi	M	35.7873	-112.13	6095	feet	1	~1.1 mi S FS Rd 320 on Hwy-64/180	Coconino	AZ	USA	7	10	2009	Brent E. Hendrixson, Thomas Martin	AUMNH
APH_0772	Aphonopelma	marxi	M	35.6045	-112.041	6126	feet	1	~0.54 mi E Spruce St on Hwy-180	Coconino	AZ	USA	7	10	2009	Brent E. Hendrixson, Thomas Martin	AUMNH
APH_0773	Aphonopelma	marxi	M	35.6098	-112.061	6095	feet	1	~0.63 mi W Spruce St on Hwy-180	Coconino	AZ	USA	7	10	2009	Brent E. Hendrixson, Thomas Martin	AUMNH
APH_0787	Aphonopelma	marxi	M	37.6998	-108.763	7028	feet	4	~10 mi SE Dove Creek, 0.5 mi E CR 15 on Rd N	Dolores	CO	USA	8	10	2009	Robert De Groff	AUMNH
APH_0878	Aphonopelma	marxi	juv	34.4447	-111.453	7079	feet	6	Strawberry	Gila	AZ	USA			2007	Josh Richards	AUMNH
APH_0879	Aphonopelma	marxi	juv	34.4447	-111.453	7079	feet	6	Strawberry	Gila	AZ	USA			2007	Josh Richards	AUMNH
APH_0882	Aphonopelma	marxi	F	34.4447	-111.453	7079	feet	6	Strawberry	Gila	AZ	USA			2007	Josh Richards	AUMNH
APH_1237	Aphonopelma	marxi	M	37.3181	-108.63	5930	feet	2	Town of Cortez, 0.4 mi N CR-G on Creek 22.6	Montezuma	CO	USA	3	10	2010	Bob De Groff	AUMNH
APH_1238	Aphonopelma	marxi	M	37.7002	-108.764	7005	feet	2	0.6 mi E CR-15 on Rd N	Dolores	CO	USA	17	10	2010	Bob De Groff	AUMNH
APH_1239	Aphonopelma	marxi	M	34.19	-110.793	6600	feet	2	along FR-512	Gila	AZ	USA	24	10	2010	Tyler McKee	AUMNH
APH_1240	Aphonopelma	marxi	M	34.19	-110.793	6600	feet	2	along FR-512	Gila	AZ	USA	24	10	2010	Tyler McKee	AUMNH
APH_1241	Aphonopelma	marxi	M	34.19	-110.793	6600	feet	2	along FR-512	Gila	AZ	USA	24	10	2010	Tyler McKee	AUMNH
APH_1246	Aphonopelma	marxi	F	34.1958	-110.789	6600	feet	2	along FR-512	Gila	AZ	USA	24	10	2010	Tyler McKee	AUMNH
APH_1247	Aphonopelma	marxi	M	34.1958	-110.789	6600	feet	2	along FR-512	Gila	AZ	USA	24	10	2010	Tyler McKee	AUMNH
APH_1396	Aphonopelma	marxi	M	33.6944	-108.855	6344	feet	1	0.4 mi E Hwy-180 on Hwy-12	Catron	NM	USA	6	10	2011	Brent E. Hendrixson, Thomas Martin	AUMNH
APH_1397	Aphonopelma	marxi	M	33.6962	-108.85	6312	feet	1	0.7 mi E Hwy-180 on Hwy-12	Catron	NM	USA	6	10	2011	Brent E. Hendrixson, Thomas Martin	AUMNH
APH_1398	Aphonopelma	marxi	juv	33.7174	-108.803	6086	feet	1	3.8 mi E Hwy-180 on Hwy-12	Catron	NM	USA	6	10	2011	Brent E. Hendrixson, Thomas Martin	AUMNH
APH_1399	Aphonopelma	marxi	M	33.9758	-108.674	7560	feet	1	11.4 mi N Hwy-12 on Hwy-32	Catron	NM	USA	6	10	2011	Brent E. Hendrixson, Thomas Martin	AUMNH
APH_1400	Aphonopelma	marxi	M	34.2225	-108.542	7299	feet	1	9.1 mi S Hwy-60 on Hwy-32	Catron	NM	USA	6	10	2011	Brent E. Hendrixson, Thomas Martin	AUMNH
APH_1401	Aphonopelma	marxi	juv	33.0342	-108.163	6165	feet	1	3.6 mi E Hwy-15 on Hwy-35 (Ruins Vista Trail)	Grant	NM	USA	7	10	2011	Brent E. Hendrixson, Thomas Martin	AUMNH
APH_1403	Aphonopelma	marxi	M	34.9629	-111.437	7298	feet	1	1.5 mi S Mormon Lake Rd on Lake Mary Rd	Coconino	AZ	USA	9	10	2011	Brent E. Hendrixson, Thomas Martin	AUMNH
APH_1404	Aphonopelma	marxi	M	34.9629	-111.437	7298	feet	1	1.5 mi S Mormon Lake Rd on Lake Mary Rd	Coconino	AZ	USA	9	10	2011	Brent E. Hendrixson, Thomas Martin	AUMNH
APH_1405	Aphonopelma	marxi	F	34.6953	-111.372	6908	feet	1	just east of Lake Mary Rd on unnamed Forest Rd	Coconino	AZ	USA	9	10	2011	Brent E. Hendrixson, Thomas Martin	AUMNH
APH_1406	Aphonopelma	marxi	M	34.6739	-111.38	6893	feet	1	1.55 mi N FR-234 on Lake Mary Rd	Coconino	AZ	USA	9	10	2011	Brent E. Hendrixson, Thomas Martin	AUMNH
APH_1407	Aphonopelma	marxi	M	34.4306	-110.653	6827	feet	1	0.55 mi W Hwy-260 on unmarked Forest Rd	Navajo	AZ	USA	9	10	2011	Brent E. Hendrixson, Thomas Martin	AUMNH
APH_1408	Aphonopelma	marxi	M	34.9086	-109.227	6251	feet	1	0.75 mi NE Hwy-191 on Hwy-61	Apache	AZ	USA	9	10	2011	Brent E. Hendrixson, Thomas Martin	AUMNH
APH_1409	Aphonopelma	marxi	M	35.0683	-108.859	6272	feet	1	Town of Zuni; 0.44 mi W CR-8 on Hwy-53	McKinley	NM	USA	9	10	2011	Brent E. Hendrixson, Thomas Martin	AUMNH
APH_1410	Aphonopelma	marxi	M	35.0434	-108.344	7182	feet	1	El Morro National Monument, along Hwy-53	Cibola	NM	USA	9	10	2011	Brent E. Hendrixson, Thomas Martin	AUMNH
APH_1411	Aphonopelma	marxi	M	37.6766	-109.404	6478	feet	1	along Mustang Rd, nr. Blanding	San Juan	UT	USA	10	10	2011	Brent E. Hendrixson, Thomas Martin	AUMNH
APH_1412	Aphonopelma	marxi	M	37.7003	-108.837	6673	feet	1	0.25 mi NW CR-N on Hwy-491 (Hwy-666)	Dolores	CO	USA	10	10	2011	Brent E. Hendrixson, Thomas Martin	AUMNH
APH_1413	Aphonopelma	marxi	M	36.6328	-105.927	7942	feet	1	2.4 mi SE Hwy-285 on Hwy-64	Taos	NM	USA	11	10	2011	Brent E. Hendrixson, Thomas Martin	AUMNH
APH_1414	Aphonopelma	marxi	M	36.6153	-105.882	7708	feet	1	5.2 mi SE Hwy-285 on Hwy-64	Taos	NM	USA	11	10	2011	Brent E. Hendrixson, Thomas Martin	AUMNH
APH_1415	Aphonopelma	marxi	M	36.5942	-105.828	7502	feet	1	8.6 mi SE Hwy-285 on Hwy-64	Taos	NM	USA	11	10	2011	Brent E. Hendrixson, Thomas Martin	AUMNH
APH_1416	Aphonopelma	marxi	M	36.5942	-105.828	7502	feet	1	8.6 mi SE Hwy-285 on Hwy-64	Taos	NM	USA	11	10	2011	Brent E. Hendrixson, Thomas Martin	AUMNH
APH_1417	Aphonopelma	marxi	F	36.5828	-105.798	7388	feet	1	10.4 mi SE Hwy-285 on Hwy-64	Taos	NM	USA	11	10	2011	Brent E. Hendrixson, Thomas Martin	AUMNH
APH_1418	Aphonopelma	marxi	F	36.4803	-105.748	7031	feet	1	nr. jct. Sheep Herder Rd & Upper Rim Rd (0.9 mi W Rio Grande Gorge on Hwy-64)	Taos	NM	USA	11	10	2011	Brent E. Hendrixson, Thomas Martin	AUMNH
APH_1419	Aphonopelma	marxi	M	36.4803	-105.748	7031	feet	1	nr. jct. Sheep Herder Rd & Upper Rim Rd (0.9 mi W Rio Grande Gorge on Hwy-64)	Taos	NM	USA	11	10	2011	Brent E. Hendrixson, Thomas Martin	AUMNH
APH_1420	Aphonopelma	marxi	M	36.4803	-105.748	7031	feet	1	nr. jct. Sheep Herder Rd & Upper Rim Rd (0.9 mi W Rio Grande Gorge on Hwy-64)	Taos	NM	USA	11	10	2011	Brent E. Hendrixson, Thomas Martin	AUMNH
APH_1421	Aphonopelma	marxi	M	36.4653	-105.668	7087	feet	1	3.7 mi E Rio Grande Gorge on Hwy-64	Taos	NM	USA	11	10	2011	Brent E. Hendrixson, Thomas Martin	AUMNH
APH_1422	Aphonopelma	marxi	M	35.7911	-106.268	6614	feet	1	0.45 mi SE Bandelier Nat'l Monument entrance on Hwy-4	Los Alamos	NM	USA	11	10	2011	Brent E. Hendrixson, Thomas Martin	AUMNH
APH_1423	Aphonopelma	marxi	juv	35.0309	-109.255	6415	feet	1	9.5 mi N Hwy-61 on Hwy-191	Apache	AZ	USA	12	10	2011	Brent E. Hendrixson, Thomas Martin	AUMNH
APH_1424	Aphonopelma	marxi	M	34.2129	-109.869	7020	feet	1	1.35 mi SW Apache County Line on Elmer's Way	Navajo	AZ	USA	12	10	2011	Brent E. Hendrixson, Thomas Martin	AUMNH
APH_1425	Aphonopelma	marxi	M	36.0606	-112.124	6987	feet	1	Grand Canyon National Park, South Rim Trail	Coconino	AZ	USA	14	10	2011	Brent E. Hendrixson, Krissy E. Rehm	AUMNH
APH_1426	Aphonopelma	marxi	F	36.0606	-112.124	6987	feet	1	Grand Canyon National Park, South Rim Trail	Coconino	AZ	USA	14	10	2011	Brent E. Hendrixson, Krissy E. Rehm	AUMNH
APH_1427	Aphonopelma	marxi	M	35.2765	-112.157	6885	feet	1	along FR-47 near Kaibab Lake	Coconino	AZ	USA	15	10	2011	Brent E. Hendrixson, Krissy E. Rehm	AUMNH
APH_1428	Aphonopelma	marxi	M	35.2032	-112.179	7307	feet	1	Kaibab Nat'l Forest, along Benham Trail	Coconino	AZ	USA	15	10	2011	Brent E. Hendrixson, Krissy E. Rehm	AUMNH
APH_1429	Aphonopelma	marxi	M	35.3134	-112.868	5225	feet	1	Seligman, 0.75 mi from I-40 BI on CR-5	Yavapai	AZ	USA	15	10	2011	Brent E. Hendrixson, Krissy E. Rehm	AUMNH
APH_1430	Aphonopelma	marxi	M	36.2997	-107.632	7236	feet	2	along dirt road just W of Rio Arriba County line	San Juan	NM	USA	1	11	2011	Amber Williams	AUMNH
APH_1431	Aphonopelma	marxi	M	36.2807	-107.876	6721	feet	2	0.4 mi E CR-7635 along dirt road	San Juan	NM	USA	4	11	2011	Amber Williams	AUMNH
APH_1432	Aphonopelma	marxi	M	36.2807	-107.876	6721	feet	2	0.4 mi E CR-7635 along dirt road	San Juan	NM	USA	4	11	2011	Amber Williams	AUMNH
APH_1433	Aphonopelma	marxi	M	37.64	-108.801	6744	feet	2	11 mi SE Dove Creek	Dolores	CO	USA	4	11	2011	Bob De Groff	AUMNH
APH_1444	Aphonopelma	marxi	M	38.389	-109.372	6706	feet	6	Black Ridge area, south of Moab	San Juan	UT	USA	2	9	2011	Corina Smith	AUMNH
APH_1524	Aphonopelma	marxi	F	35.7133	-106.724	5827	feet	1	Santa Fe National Forest, River's Bend Rec Area, off Hwy-4	Sandoval	NM	USA	1	10	2012	Brent E. Hendrixson	AUMNH
APH_1525	Aphonopelma	marxi	M	36.7531	-105.982	8229	feet	1	7.5 mi N Hwy-64 on Hwy-285	Taos	NM	USA	2	10	2012	Brent E. Hendrixson	AUMNH
APH_1526	Aphonopelma	marxi	M	37.1755	-105.85	7750	feet	1	along Hwy-142	Conejos	CO	USA	2	10	2012	Brent E. Hendrixson	AUMNH
APH_1527	Aphonopelma	marxi	M	37.1775	-105.769	7664	feet	1	along Hwy-142	Conejos	CO	USA	2	10	2012	Brent E. Hendrixson	AUMNH
APH_1528	Aphonopelma	marxi	F	36.5611	-105.769	7356	feet	1	along Hwy-64, Taos Plateau Access Road	Taos	NM	USA	2	10	2012	Brent E. Hendrixson	AUMNH
APH_1529	Aphonopelma	marxi	M	35.087	-111.534	6773	feet	1	Lake Mary Rd, along Lower Lake Mary	Coconino	AZ	USA	4	10	2012	Brent E. Hendrixson	AUMNH
APH_1530	Aphonopelma	marxi	M	34.9769	-111.446	7126	feet	1	Lake Mary Rd, nr. Jct with CR-209	Coconino	AZ	USA	4	10	2012	Brent E. Hendrixson	AUMNH
APH_1533	Aphonopelma	marxi	juv	33.9085	-111.407	6864	feet	1	Mount Ord	Gila	AZ	USA	4	10	2012	Brent E. Hendrixson	AUMNH
APH_1534	Aphonopelma	marxi	M	34.1792	-107.897	7639	feet	1	Swingle Canyon Rd	Catron	NM	USA	5	10	2012	Brent E. Hendrixson	AUMNH
APH_1535	Aphonopelma	marxi	M	36.3046	-106.184	6741	feet	1	2.8 mi S El Rito on Hwy-554	Rio Arriba	NM	USA	6	10	2012	Brent E. Hendrixson	AUMNH
APH_1536	Aphonopelma	marxi	M	36.3495	-106.146	7122	feet	1	2.75 mi E CR-247 on Hwy-111/554	Rio Arriba	NM	USA	6	10	2012	Brent E. Hendrixson	AUMNH
APH_1537	Aphonopelma	marxi	M	36.3616	-105.847	7057	feet	1	2.87 mi E Hwy-285 on Hwy-567	Taos	NM	USA	6	10	2012	Brent E. Hendrixson	AUMNH
APH_1538	Aphonopelma	marxi	M	36.3191	-105.756	6388	feet	1	Hwy-570 at the bottom of the Rio Grande Gorge	Taos	NM	USA	6	10	2012	Brent E. Hendrixson	AUMNH
APH_1539	Aphonopelma	marxi	F	36.4795	-105.749	6906	feet	1	along Hwy-64	Taos	NM	USA	6	10	2012	Brent E. Hendrixson	AUMNH
APH_1540	Aphonopelma	marxi	F	36.5831	-105.799	7307	feet	1	along Hwy-64	Taos	NM	USA	6	10	2012	Brent E. Hendrixson	AUMNH
APH_1541	Aphonopelma	marxi	F	36.5854	-105.806	7355	feet	1	along Hwy-64	Taos	NM	USA	6	10	2012	Brent E. Hendrixson	AUMNH
APH_1542	Aphonopelma	marxi	juv	35.7133	-106.723	5791	feet	1	Santa Fe National Forest, River's Bend Rec Area, off Hwy-4	Sandoval	NM	USA	7	10	2012	Brent E. Hendrixson	AUMNH
APH_1544	Aphonopelma	marxi	M	35.2957	-112.868	5211	feet	1	Seligman, along CR-5	Yavapai	AZ	USA	23	10	2012	Brent E. Hendrixson	AUMNH
APH_1608	Aphonopelma	marxi	M	34.6131	-112.543	5624	feet	2	Granite Basin Rd, nr. Prescott	Yavapai	AZ	USA	12	10	2012	Tim Cota	AUMNH
APH_1609	Aphonopelma	marxi	M	34.6131	-112.543	5624	feet	2	Granite Basin Rd, nr. Prescott	Yavapai	AZ	USA	12	10	2012	Tim Cota	AUMNH
APH_1610	Aphonopelma	marxi	M	34.6131	-112.543	5624	feet	2	Granite Basin Rd, nr. Prescott	Yavapai	AZ	USA	12	10	2012	Tim Cota	AUMNH
APH_1611	Aphonopelma	marxi	M	34.6131	-112.543	5624	feet	2	Granite Basin Rd, nr. Prescott	Yavapai	AZ	USA	12	10	2012	Tim Cota	AUMNH
APH_2047	Aphonopelma	marxi	M	36.0544	-112.14	2097	meters	5	Grand Canyon Village	Coconino	AZ	USA	15	9	1939	W.H. Behle	AMNH
APH_2049	Aphonopelma	marxi	M	35.3428	-111.738	2594	meters	6	W. side of San Francisco Mountain (near Sugarloaf Mtn)	Coconino	AZ	USA	4	10	1970	R.H. Russell	AMNH
APH_2050	Aphonopelma	marxi	M	36.585	-107.246	2056	meters	5	Valencia Canyon, Carson National Forest	Rio Arriba	NM	USA	25	10	1963	William A. Shean	AMNH
APH_2051	Aphonopelma	marxi	M	36.5855	-106.725	2079	meters	5	Chama Canyon Road, 8 miles west of Hwy 84	Rio Arriba	NM	USA	6	10	1963	William A. Shean	AMNH
APH_2052	Aphonopelma	marxi	M	36.585	-107.246	2056	meters	5	Valencia Canyon, Carson National Forest	Rio Arriba	NM	USA	26	10	1963	William A. Shean	AMNH
APH_2053	Aphonopelma	marxi	M	34.4359	-110.6	2004	meters	5	Heber	Navajo	AZ	USA	18	10	1950	G.M. Bradt	AMNH
APH_2054	Aphonopelma	marxi	M	35.2466	-111.747	2344	meters	5	Disc Cave	Coconino	AZ	USA	1	11	1953	R. deSaussure	AMNH
APH_2320	Aphonopelma	marxi	1M/1F	35.7686	-106.692	1891	meters	5	Jemez Springs	Sandoval	NM	USA				Gertsch	AMNH
APH_2502	Aphonopelma	marxi	M	34.9153	-111.471	2171	meters	5	West of Mormon Lake on road	Coconino	AZ	USA	9	10	1978	W. S and BBS	AMNH
APH_2512	Aphonopelma	marxi	M	35.1084	-111.722	2109	meters	5	near entrance to Lindbergh Spring on Highway 89A-a few miles south of Flagstaff	Coconino	AZ	USA	28	9	1977	B. and M. W. Sanderson	AMNH
APH_2514	Aphonopelma	marxi	M	35.2374	-111.466	1935	meters	5	1 mile north of Cosimo and east of Flagstaff	Coconimo	AZ	USA	1	11	1978	B. and M. W. Sanderson	AMNH
APH_2515	Aphonopelma	marxi	M	35.2414	-111.555	2080	meters	6	Northeast of Flagstaff in pine-oak forest	Coconimo	AZ	USA	24	9	1977	B. and M.W. Sanderson	AMNH
APH_2516	Aphonopelma	marxi	M	35.1326	-111.613	2095	meters	5	FH-3 (Lake Mary Road) south of Flagstaff	Coconimo	AZ	USA	4	10	1977	B. and M.W. Sanderson	AMNH
APH_2517	Aphonopelma	marxi	M	35.2448	-111.564	2106	meters	6	Northeast of Flagstaff in pine-oak forest	Coconimo	AZ	USA	10	10	1977	B. and M.W. Sanderson	AMNH
APH_2518	Aphonopelma	marxi	M	34.9972	-111.454	2187	meters	5	On road north of Mormon Lake	Coconimo	AZ	USA	9	10	1978	B. and M.W. Sanderson	AMNH
APH_2519	Aphonopelma	marxi	M	35.3049	-111.209	1667	meters	5	Leupp Road (510) east of Flagstaff toward Doney Peak	Coconimo	AZ	USA	5	10	1977	B. Sanderson	AMNH
APH_2520	Aphonopelma	marxi	M	35.0104	-111.738	1703	meters	5	5 miles south of Lindbergh Spt. And south of Flagstaff on 89A	Coconimo	AZ	USA	19	10	1977	B. and M.W. Sanderson	AMNH
APH_2522	Aphonopelma	marxi	M	36.0917	-112.131	1118	meters	7	Grand Canyon-river side	Coconimo	AZ	USA	25	10	1982	V. Roth	AMNH
APH_2523	Aphonopelma	marxi	M	34.9142	-111.64	1983	meters	5	Schnebly Hill Road northeast of Sedona in pines north Highway 17	Coconimo	AZ	USA	21	10	1976	M.W. Sanderson	AMNH
APH_2530	Aphonopelma	marxi	M	35.2381	-111.426	1892	meters	5	Northeast of Flagstaff about 1/4 mile east of Highway 89A on Leupp Road	Coconimo	AZ	USA	30	9	1977	F. B. and M.W. Sanderson	AMNH
APH_2536	Aphonopelma	marxi	M	35.0655	-111.506	2086	meters	5	on FH-3, 5 miles south of Upper Lake Mary dam	Coconino	AZ	USA	9	11	1978	B. and M.W. Sanderson	AMNH
APH_2537	Aphonopelma	marxi	M	35.095	-111.545	2092	meters	5	on FH-3, 4 miles north of Upper Lake Mary dam	Coconino	AZ	USA	9	11	1978	B. and M.W Sanderson	AMNH
APH_2538	Aphonopelma	marxi	M	34.8674	-111.746	1370	meters	5	Schnebly Hill Road	Coconino	AZ	USA	27	11	1978	B. and M.W. Sanderson	AMNH
APH_2541	Aphonopelma	marxi	M	35.2542	-111.567	2135	meters	6	Northeast of Flagstaff in pine-oak forest	Coconino	AZ	USA	4	11	1977	Mary Lou Olivier	AMNH
APH_2542	Aphonopelma	marxi	M	35.0321	-111.453	2100	meters	5	on FH-3, near Upper Lake Mary	Coconino	AZ	USA	9	11	1978	B. and M.W. Sanderson	AMNH
APH_2544	Aphonopelma	marxi	M	34.9373	-111.488	2194	meters	5	on road west of Mormon Lake	Coconino	AZ	USA	9	11	1978	B. and M.W. Sanderson	AMNH
APH_2545	Aphonopelma	marxi	M	35.2701	-111.545	2052	meters	5	8 miles north of Flagstaff on 89A	Coconino	AZ	USA	5	11	1977	B. and M.W. Sanderson	AMNH
APH_2546	Aphonopelma	marxi	M	34.898	-111.438	2228	meters	5	on FH-3, 1/2 mile south of curve to Mormon Lake Village	Coconino	AZ	USA	9	11	1978	B. and M.W. Sanderson	AMNH
APH_2547	Aphonopelma	marxi	M	35.138	-111.644	2124	meters	5	south of Flagstaff on FH-3 (Lake Mary Road)	Coconino	AZ	USA	4	11	1977	B. and M.W. Sanderson	AMNH
APH_2556	Aphonopelma	marxi	M	35.2867	-111.537	2050	meters	5	3.5 miles north of Flagstaff on 89A, then 1 mile northeast on Land Fill road	Coconino	AZ	USA	21	10	1977	M. W. Sanderson	AMNH
APH_2557	Aphonopelma	marxi	M	35.3187	-111.251	1709	meters	5	northeast of Flagstaff on Leupp road between 89A and Lindsey Road	Coconino	AZ	USA	4	10	1977	B. and M. W. Sanderson	AMNH
APH_2558	Aphonopelma	marxi	M	35.2861	-111.535	2054	meters	5	6 miles north of Flagstaff-east of Highway 89A	Coconino	AZ	USA	4	10	1977	B. and M.W. Sanderson	AMNH
APH_2559	Aphonopelma	marxi	M	35.2917	-111.488	2011	meters	6	Ponderosa pine-oak forest northeast of Flagstaff	Coconino	AZ	USA	10	10	1978	B. and M.W. Sanderson	AMNH
APH_2560	Aphonopelma	marxi	M	35.0784	-111.529	2086	meters	5	on FH-3, 0.5 miles south of Upper Lake Mary dam	Coconino	AZ	USA	9	10	1978	B. and M. W. Sanderson	AMNH
APH_2561	Aphonopelma	marxi	M	35.0227	-111.452	2106	meters	5	on FH-3, east of Upper Lake Mary, north of Mormon Lake Village	Coconino	AZ	USA	12	11	1977	B. and M. W. Sanderson	AMNH
APH_2562	Aphonopelma	marxi	M	35.238	-111.426	1892	meters	5	Leupp Road (510) west of Doney Park	Coconino	AZ	USA	9	10	1977	B. and M. W. Sanderson	AMNH
APH_2563	Aphonopelma	marxi	M	35.0488	-111.457	2091	meters	5	east side of Upper Lake Mary	Coconino	AZ	USA	9	10	1978	B. and M. W. Sanderson	AMNH
APH_2564	Aphonopelma	marxi	M	36.091	-112.128	1120	meters	7	Grand Canyon-Colorado river side	Coconino	AZ	USA	23	10	1982	V. Roth	AMNH
APH_2565	Aphonopelma	marxi	M	34.9012	-111.444	2205	meters	5	on road to Mormon Lake Village-west of FH-3	Coconino	AZ	USA	9	10	1978	B. and M. W. Sanderson	AMNH
APH_2566	Aphonopelma	marxi	M	34.8584	-111.437	2253	meters	5	on FH-3, 13.5 miles north of Highway 87	Coconino	AZ	USA	31	10	1978	B. and M. W. Sanderson	AMNH
APH_2568	Aphonopelma	marxi	M	35.2107	-111.634	2161	meters	5	on road north of Flagstaff near Buffalo Park	Coconino	AZ	USA	4	10	1977	M. W. Sanderson	AMNH
APH_2569	Aphonopelma	marxi	M	35.2998	-111.029	1453	meters	5	Leupp Road east of Flagstaff, 4 miles west of turnoff to Leupp	Coconino	AZ	USA	8	10	1977	B. and M. W. Sanderson	AMNH
APH_2570	Aphonopelma	marxi	M	35.0228	-111.452	2107	meters	5	on FH-3, east of Upper Lake Mary, north of Mormon Lake Village	Coconino	AZ	USA	12	11	1977	B. and M. W. Sanderson	AMNH
APH_2571	Aphonopelma	marxi	M	35.238	-111.426	1896	meters	5	Leupp Road (510) west of Doney Park	Coconino	AZ	USA	9	10	1977	B. Sanderson	AMNH
APH_2572	Aphonopelma	marxi	M	35.2419	-111.553	2076	meters	5	Northeast of Flagstaff on Lindsey Road off of Leupp Road	Coconino	AZ	USA	28	9	1977	Palmer Child	AMNH
APH_2573	Aphonopelma	marxi	M	34.9946	-111.738	1659	meters	5	Oak Creek Canyon- 3 miles south of Pine Flat campground	Coconino	AZ	USA	9	10	1977	B. and M. W. Sanderson	AMNH
APH_2574	Aphonopelma	marxi	M	34.9441	-111.752	1507	meters	5	Oak Creek Canyon at Slide Rock	Coconino	AZ	USA	7	10	1977	B. and M. W. Sanderson	AMNH
APH_2575	Aphonopelma	marxi	M	33.3266	-108.334	2378	meters	6	Gila National Forest	Grant	NM	USA	20	8	1975	Riectert	AMNH
APH_2576	Aphonopelma	marxi	M	35.7113	-109.542	1950	meters	5	Ganada	Apache	AZ	USA	5	10	1962	Charles Supplee	AMNH
APH_2592	Aphonopelma	marxi	M	36.0902	-112.124	1079	meters	7	Grand Canyon	Coconino	AZ	USA	3	10	1935		AMNH
APH_2604	Aphonopelma	marxi	M	38.2462	-108.546	1780	meters	5	Nucla on highway	Montrose	CO	USA	8	10	1964	L. Anderson	AMNH
APH_2621	Aphonopelma	marxi	M	33.0348	-108.185	1807	meters	5	Meadow Creek	Grant	NM	USA	16	10	1978	MHM	AMNH
APH_2634	Aphonopelma	marxi	M	32.9591	-108.178	2165	meters	5	Meadow Creek	Grant	NM	USA	4	12	1977	M. H. Muma	AMNH
AUMS_2207	Aphonopelma	marxi	F	34.4681	-112.514	5884	feet	7	Ranger Station, Bradshaw Mountains	Yavapai	AZ	USA	18	9	1992	Tom Prentice	AUMNH
AUMS_2249	Aphonopelma	marxi	F	34.1528	-112.274	6192	feet	6	Bradshaw Mountains, Coal Camp Spring	Yavapai	AZ	USA	19	9	1992	Tom Prentice	AUMNH
AUMS_2266	Aphonopelma	marxi	F	35.9753	-111.946	7124	feet	6	S rim of Grand Canyon, BLM road between Grandview and Moran Points	Coconino	AZ	USA	21	9	1989	Thomas R. Prentice	AUMNH
AUMS_2268	Aphonopelma	marxi	F	34.2239	-112.319	6074	feet	6	Bradshaw Mountains, above Crown King at elevation 6070 ft.	Yavapai	AZ	USA	22	9	1990	Thomas R. Prentice	AUMNH
AUMS_2269	Aphonopelma	marxi	M	35.594	-112.001	6280	feet	5	Highway 180, 1.6 miles E of marker 258 at elevation 6280 ft.	Coconino	AZ	USA	17	10	1998	Thomas R. Prentice	AUMNH
AUMS_2270	Aphonopelma	marxi	M	36.0063	-112.04	7160	feet	5	Grand Canyon, S rim; 5.5 miles E of Hwy 64/180 off Hwy 64, Elev 7160 ft.	Coconino	AZ	USA	7	10	1995	Thomas R. Prentice	AUMNH
AUMS_2271	Aphonopelma	marxi	M	35.5936	-112.001	6280	feet	4	Highway 180, 0.1 miles E of marker 258 at elevation 6280 ft.	Coconino	AZ	USA	17	10	1998	Tom Prentice	AUMNH
AUMS_2273	Aphonopelma	marxi	M	35.0905	-111.537	6842	feet	4	Upper Lake Mary, Lake Mary Road- 0.2 miles S of Marshall Lake Road	Coconino	AZ	USA	22	10	1995	Thomas R. Prentice	AUMNH
AUMS_2274	Aphonopelma	marxi	M	34.8084	-111.598	6463	feet	5	E of junction of I-17 and Rocky Park Road	Coconino	AZ	USA		12	1991	Chuck Kristensen	AUMNH
AUMS_2275	Aphonopelma	marxi	M	35.2741	-112.157	6933	feet	4	Kaibab Lake, 0.5 miles W of Hwy 64, 0.75 miles N of I-40	Coconino	AZ	USA	22	10	1999	Tom Prentice	AUMNH
AUMS_2276	Aphonopelma	marxi	M	35.0573	-111.471	6840	feet	4	Upper Lake Mary, Lake Mary Road- 2 miles S of boat landing	Coconino	AZ	USA	8	10	1995	Thomas R. Prentice	AUMNH
AUMS_2277	Aphonopelma	marxi	M	35.0899	-111.536	6845	feet	4	Upper Lake Mary, Lake Mary Road- 0.25 miles S of Marshall Lake Road	Coconino	AZ	USA	22	10	1995	T. R. Prentice	AUMNH
AUMS_2279	Aphonopelma	marxi	M	35.9672	-112.115	6701	feet	4	Tusayan, 0.7 miles E of Hwy 64/180 on FR302	Coconino	AZ	USA	21	10	1999	Tom Prentice	AUMNH
AUMS_2280	Aphonopelma	marxi	M	35.0945	-111.542	6840	feet	4	Lower Lake Mary, Lake Mary Rd., 0.75-1 mile N of dividing dam	Coconino	AZ	USA	8	10	1995	Thomas R. Prentice	AUMNH
AUMS_2281	Aphonopelma	marxi	M	34.2104	-112.336	5721	feet	6	Crown King by Ranger Station	Yavapai	AZ	USA	25	10	1992	Fred Jenson	AUMNH
AUMS_2282	Aphonopelma	marxi	M	35.0806	-111.531	6826	feet	6	Lower Lake Mary, Lake Mary Rd., S of dividing dam	Coconino	AZ	USA	22	10	1995	Thomas R. Prentice	AUMNH
AUMS_2283	Aphonopelma	marxi	M	35.9547	-112.092	6754	feet	4	Tusayan, 2.1 miles E of Hwy 64/180 on FR302	Coconino	AZ	USA	6	10	1996	Tom Prentice	AUMNH
AUMS_2284	Aphonopelma	marxi	F	35.9308	-112.057	6812	feet	4	Tusayan, campsite ~5 miles E of town	Coconino	AZ	USA	5	10	1996	T. R. Prentice	AUMNH
AUMS_2286	Aphonopelma	marxi	M	35.9802	-112.121	6660	feet	5	Tusayan, campsite 1/2 mile N	Coconino	AZ	USA	6	10	1996	Tom Prentice	AUMNH
AUMS_2287	Aphonopelma	marxi	M	35.0911	-111.537	6850	feet	4	Upper Lake Mary, Lake Mary Road- 0.2 miles S of Marshall Lake Road	Coconino	AZ	USA	22	10	1995	Thomas R. Prentice	AUMNH
AUMS_2288	Aphonopelma	marxi	M	36.0054	-112.047	7258	feet	4	S Rim of Grand Canyon, 4.2 miles E of Hwy 180, ?, and Ring Rd junction	Coconino	AZ	USA	5	10	1996	Tom Prentice	AUMNH
AUMS_2289	Aphonopelma	marxi	M	35.0722	-111.522	6847	feet	4	Upper Lake Mary, Lake Mary Road- directly across rd. L.M. boat landing	Coconino	AZ	USA	22	10	1995	T. R. Prentice	AUMNH
AUMS_2290	Aphonopelma	marxi	M	35.0899	-111.536	6837	feet	4	Upper Lake Mary, Lake Mary Road- 0.25 miles S of Marshall Lake Road	Coconino	AZ	USA	22	10	1995	T. R. Prentice	AUMNH
AUMS_2291	Aphonopelma	marxi	M	35.9969	-112.033	7295	feet	5	Grand Canyon, S. Rim ~5.7 E of Hwy 64/180 jct	Coconino	AZ	USA	6	10	1996	Tom Prentice	AUMNH
AUMS_2292	Aphonopelma	marxi	M	35.9636	-112.107	6729	feet	4	Tusayan, Hwy 180/64, 1.2 miles E of Tusayan on Rd. 302	Coconino	AZ	USA	7	10	1995	Thomas R. Prentice	AUMNH
AUMS_2389	Aphonopelma	marxi	M	34.1568	-112.316	6703	feet	6	Bradshaw Mountains, Lane Mtn. area, eastern slope - power line	Yavapai	AZ	USA	21	9	1990	Thomas R. Prentice	AUMNH
AUMS_2392	Aphonopelma	marxi	M	35.9269	-112.048	6840	feet	5	Tusayan - jct. rd. 302 and rd. to campsite	Coconino	AZ	USA	21	10	1999	Tom Prentice	AUMNH
AUMS_2393	Aphonopelma	marxi	M	35.9939	-112.021	7370	feet	4	Grand Canyon, S. Rim - 7.7 E of Hwy 64/180 jct off Hwy 64	Coconino	AZ	USA	6	10	1996	Tom Prentice	AUMNH
AUMS_2466	Aphonopelma	marxi	M	35.0702	-111.52	6843	feet	5	Upper Lake Mary, Lake Mary Road, just S of northern L. M. boat landing	Coconino	AZ	USA	8	10	1995	T. R. Prentice	AUMNH
AUMS_2522	Aphonopelma	marxi	M	34.4994	-112.48	5801	feet	4	2.1 miles of junction Copper Basin Rd./ 89a S along Hwy 89, elevation 5800 ft.	Yavapai	AZ	USA	17	11	1987	F. C. Baptista	AUMNH
AUMS_2618	Aphonopelma	marxi	F	35.9315	-112.076	6805	feet	4	Tusayan, ~4.6 miles SE on Rd 302, ~1 mile W off 302 on dirt road by campsite	Coconino	AZ	USA	13	10	2001	T. R. Prentice	AUMNH
AUMS_2623	Aphonopelma	marxi	M	33.3194	-106.457	4853	feet	8	Wendell		NM	USA			2009		AUMNH
AUMS_2632	Aphonopelma	marxi	M	37.7661	-108.906	6861	feet	5	Dove Creek	Dolores	CO	USA	8	10	2002	Dessie Watson and La Veta Martin	AUMNH
AUMS_2634	Aphonopelma	marxi	2M	34.2069	-112.341	5882	feet	5	Crown King, by ranger station	Yavapai	AZ	USA	24	10	1992	Fred Jenson	AUMNH
AUMS_2640	Aphonopelma	marxi	M	37.7661	-108.906	6854	feet	5	Dove Creek	Dolores	CO	USA	28	10	2001	Emullest	AUMNH
AUMS_2656	Aphonopelma	marxi	M	37.7598	-108.903	6803	feet	5	Dove Creek, along Dove Creek	Dolores	CO	USA	9	10	2002	Jeff Martinez and Buddy Banks	AUMNH
AUMS_2657	Aphonopelma	marxi	M	37.7661	-108.906	6854	feet	5	Dove Creek	Dolores	CO	USA	4	10	2002	E & R Summers	AUMNH
AUMS_2658	Aphonopelma	marxi	M	37.7661	-108.906	6854	feet	5	Dove Creek	Dolores	CO	USA	30	9	2002	E & J Crawford	AUMNH
AUMS_2659	Aphonopelma	marxi	F	35.0433	-111.466	6860	feet	5	Upper Lake Mary, S end of lake (Tusayan)	Coconino	AZ	USA	17	10	1998	Tom Prentice	AUMNH
AUMS_2661	Aphonopelma	marxi	M	37.7661	-108.906	6854	feet	5	Dove Creek	Dolores	CO	USA	25	10	2001	Jake Holley (?)	AUMNH
AUMS_2662	Aphonopelma	marxi	M	37.7661	-108.906	6854	feet	5	Dove Creek	Dolores	CO	USA					AUMNH
AUMS_2663	Aphonopelma	marxi	M	37.7661	-108.906	6854	feet	5	Dove Creek	Dolores	CO	USA	7	10	2001		AUMNH
AUMS_2665	Aphonopelma	marxi	M	37.7661	-108.906	6854	feet	5	Dove Creek	Dolores	CO	USA	9	10	2002	J. Fury (?)	AUMNH
AUMS_2666	Aphonopelma	marxi	M	37.7661	-108.906	6854	feet	5	Dove Creek	Dolores	CO	USA	28	10	2001	Glenda Holley	AUMNH
AUMS_3276	Aphonopelma	marxi	M	34.2069	-112.342	5885	feet	5	Crown King ranger station, elevation 5884 ft.	Yavapai	AZ	USA	19	10	1992	Fred Jenson	AUMNH
AUMS_3287	Aphonopelma	marxi	F	34.2069	-112.341	5885	feet	5	Crown King ranger station, elevation 5884 ft.	Yavapai	AZ	USA	18	9	1992		AUMNH
AUMS_3290	Aphonopelma	marxi	M	36.0502	-112.067	6033	feet	4	Hwy 64, ~1.5 miles S of Hwy 64 and 180 junction, elevation 6035 ft.	Coconino	AZ	USA	18	10	1998	T. R. Prentice	AUMNH
AUMS_3292	Aphonopelma	marxi	M	35.0679	-111.514	6851	feet	4	Upper Lake Mary, Lake Mary Road, 0.5 miles S of northern boat landing	Coconino	AZ	USA	8	10	1995	T. R. Prentice	AUMNH
AUMS_3294	Aphonopelma	marxi	F	34.4141	-112.403	7480	feet	6	Bradshaw Mountains	Yavapai	AZ	USA					AUMNH
AUMS_3350	Aphonopelma	marxi	M	35.3304	-111.528	6801	feet	6	NE Flagstaff in Ponderosa pine-oak forest	Coconino	AZ	USA	5	10	1978	Mary Lou Olivier	AUMNH
APH_0031	Aphonopelma	moderatum	M	26.5903	-99.1543	306	feet	1	Falcon State Park	Zapata	TX	USA	15	3	2005	Brent E. Hendrixson	AUMNH
APH_0054	Aphonopelma	moderatum	F	28.6957	-100.393	833	feet	1	4.6 mi ESE Eagle Pass (jct US-57) on US-277	Maverick	TX	USA	17	7	2006	Brent E. Hendrixson	AUMNH
APH_0057	Aphonopelma	moderatum	F	28.6957	-100.393	833	feet	1	4.6 mi ESE Eagle Pass (jct US-57) on US-277	Maverick	TX	USA	17	7	2006	Brent E. Hendrixson	AUMNH
APH_0149	Aphonopelma	moderatum	F	28.6957	-100.393	833	feet	1	4.6 mi ESE Eagle Pass (jct US-57) on US-277	Maverick	TX	USA	17	7	2006	Brent E. Hendrixson	AUMNH
APH_0464	Aphonopelma	moderatum	juv	26.2894	-98.5934	177	feet	1	3.2 mi E FM-2360 on US-83	Starr	TX	USA	10	4	2009	Brent E. Hendrixson	AUMNH
APH_0465	Aphonopelma	moderatum	juv	26.2894	-98.5934	177	feet	1	3.2 mi E FM-2360 on US-83	Starr	TX	USA	10	4	2009	Brent E. Hendrixson	AUMNH
APH_0466	Aphonopelma	moderatum	juv	27.0251	-99.4116	364	feet	1	2.0 mi SE FM-3169 on US-83	Zapata	TX	USA	10	4	2009	Brent E. Hendrixson	AUMNH
APH_0467	Aphonopelma	moderatum	juv	27.5616	-99.3903	467	feet	1	4.3 mi E Loop-20 on US-59 at Los Tios Creek	Webb	TX	USA	11	4	2009	Brent E. Hendrixson	AUMNH
APH_0468	Aphonopelma	moderatum	juv	27.5616	-99.3903	467	feet	1	4.3 mi E Loop-20 on US-59 at Los Tios Creek	Webb	TX	USA	11	4	2009	Brent E. Hendrixson	AUMNH
APH_0469	Aphonopelma	moderatum	juv	27.5616	-99.3903	467	feet	1	4.3 mi E Loop-20 on US-59 at Los Tios Creek	Webb	TX	USA	11	4	2009	Brent E. Hendrixson	AUMNH
APH_0470	Aphonopelma	moderatum	juv	27.5616	-99.3903	467	feet	1	4.3 mi E Loop-20 on US-59 at Los Tios Creek	Webb	TX	USA	11	4	2009	Brent E. Hendrixson	AUMNH
APH_0471	Aphonopelma	moderatum	juv	28.3754	-99.6481	566	feet	1	Picnic area ~3 mi NW Catarina on US-83	Dimmit	TX	USA	11	4	2009	Brent E. Hendrixson	AUMNH
APH_0472	Aphonopelma	moderatum	juv	28.3754	-99.6481	566	feet	1	Picnic area ~3 mi NW Catarina on US-83	Dimmit	TX	USA	11	4	2009	Brent E. Hendrixson	AUMNH
APH_0474	Aphonopelma	moderatum	juv	29.2806	-100.324	1074	feet	1	Picnic area, 7.9 mi W FM-1572 on US-90	Kinney	TX	USA	11	4	2009	Brent E. Hendrixson	AUMNH
APH_0475	Aphonopelma	moderatum	juv	29.2806	-100.324	1074	feet	1	Picnic area, 7.9 mi W FM-1572 on US-90	Kinney	TX	USA	11	4	2009	Brent E. Hendrixson	AUMNH
APH_0532	Aphonopelma	moderatum	F	29.0709	-99.8422	844	feet	1	just S of Rest Area nr. Nueces River	Zavala	TX	USA	3	6	2009	Brent E. Hendrixson, Courtney Dugas, Sloan Click	AUMNH
APH_0533	Aphonopelma	moderatum	M	29.0709	-99.8422	844	feet	1	just S of Rest Area nr. Nueces River	Zavala	TX	USA	3	6	2009	Brent E. Hendrixson, Courtney Dugas, Sloan Click	AUMNH
APH_0534	Aphonopelma	moderatum	juv	29.4697	-100.951	1127	feet	1	Lake Amistad Rec Area, Spur 454	Val Verde	TX	USA	4	6	2009	Brent E. Hendrixson, Courtney Dugas, Sloan Click	AUMNH
APH_0535	Aphonopelma	moderatum	F	29.6855	-101.171	1565	feet	2	Comstock Cemetery	Val Verde	TX	USA	4	6	2009	Brent E. Hendrixson, Courtney Dugas, Sloan Click	AUMNH
APH_0877	Aphonopelma	moderatum	F	29.4704	-100.952	1112	feet	5	Del Rio - Lake Amistad	Val Verde	TX	USA		7	2008	Chris Hamilton	AUMNH
APH_0890	Aphonopelma	moderatum	M	26.5748	-99.1284	370	feet	5	Falcon Resevoir	Starr	TX	USA			2006	Dave Moellendorf	AUMNH
APH_0891	Aphonopelma	moderatum	F	29.6853	-101.171	1550	feet	1	Comstock	Val Verde	TX	USA	15	7	2008	Chris Hamilton	AUMNH
APH_0892	Aphonopelma	moderatum	F	29.5617	-101.032	1149	feet	1	Del Rio - Lake Amistad	Val Verde	TX	USA	15	7	2008	Chris Hamilton	AUMNH
APH_0893	Aphonopelma	moderatum	M	29.6851	-101.171	1580	feet	1	Comstock	Val Verde	TX	USA	15	7	2008	Chris Hamilton	AUMNH
APH_0894	Aphonopelma	moderatum	F	29.6855	-101.171	1576	feet	1	Comstock	Val Verde	TX	USA	15	7	2008	Chris Hamilton	AUMNH
APH_0929	Aphonopelma	moderatum	M	29.568	-101.075	1293	feet	5	Del Rio - Hywy 90 W of Lake Amistad	Val Verde	TX	USA			2006	Dave Moellendorf	AUMNH
APH_0930	Aphonopelma	moderatum	M	29.067	-99.8494	783	feet	5	Uvalde, near Nueces River	Uvalde	TX	USA			2006	Dave Moellendorf	AUMNH
APH_0956	Aphonopelma	moderatum	M	29.2088	-99.9141	912	feet	6	near Uvalde	Zavala	TX	USA	4	11	2006	Dave Moellendorf	AUMNH
APH_1118	Aphonopelma	moderatum	juv	28.1239	-98.5909	389	feet	1	0.7 mi S FM-624 on TX-16	McMullen	TX	USA	14	3	2010	Brent E. Hendrixson, Gerri Wilson, Thomas Martin	AUMNH
APH_1119	Aphonopelma	moderatum	juv	28.1239	-98.5909	389	feet	1	0.7 mi S FM-624 on TX-16	McMullen	TX	USA	14	3	2010	Brent E. Hendrixson, Gerri Wilson, Thomas Martin	AUMNH
APH_1120	Aphonopelma	moderatum	juv	28.1239	-98.5909	389	feet	1	0.7 mi S FM-624 on TX-16	McMullen	TX	USA	14	3	2010	Brent E. Hendrixson, Gerri Wilson, Thomas Martin	AUMNH
APH_1121	Aphonopelma	moderatum	juv	28.1239	-98.5909	389	feet	1	0.7 mi S FM-624 on TX-16	McMullen	TX	USA	14	3	2010	Brent E. Hendrixson, Gerri Wilson, Thomas Martin	AUMNH
APH_1122	Aphonopelma	moderatum	juv	27.6998	-99.0271	562	feet	1	0.64 mi E FM-2895 on US-59	Webb	TX	USA	14	3	2010	Brent E. Hendrixson, Gerri Wilson, Thomas Martin	AUMNH
APH_1123	Aphonopelma	moderatum	juv	27.6998	-99.0271	562	feet	1	0.64 mi E FM-2895 on US-59	Webb	TX	USA	14	3	2010	Brent E. Hendrixson, Gerri Wilson, Thomas Martin	AUMNH
APH_1124	Aphonopelma	moderatum	juv	27.6998	-99.0271	562	feet	1	0.64 mi E FM-2895 on US-59	Webb	TX	USA	14	3	2010	Brent E. Hendrixson, Gerri Wilson, Thomas Martin	AUMNH
APH_1126	Aphonopelma	moderatum	juv	26.4295	-98.8501	279	feet	1	4.1 mi N US-83 on FM-3167	Starr	TX	USA	15	3	2010	Brent E. Hendrixson, Gerri Wilson, Thomas Martin	AUMNH
APH_1127	Aphonopelma	moderatum	juv	26.4295	-98.8501	279	feet	1	4.1 mi N US-83 on FM-3167	Starr	TX	USA	15	3	2010	Brent E. Hendrixson, Gerri Wilson, Thomas Martin	AUMNH
APH_1128	Aphonopelma	moderatum	juv	26.4295	-98.8501	279	feet	1	4.1 mi N US-83 on FM-3167	Starr	TX	USA	15	3	2010	Brent E. Hendrixson, Gerri Wilson, Thomas Martin	AUMNH
APH_1132	Aphonopelma	moderatum	juv	27.087	-98.946	594	feet	1	1.4 mi W FM-649 on TX-16	Jim Hogg	TX	USA	16	3	2010	Brent E. Hendrixson, Gerri Wilson, Thomas Martin	AUMNH
APH_1133	Aphonopelma	moderatum	juv	27.6611	-99.5845	562	feet	1	1.45 mi W FM-3338 on FM-1472	Webb	TX	USA	16	3	2010	Brent E. Hendrixson, Gerri Wilson, Thomas Martin	AUMNH
APH_1134	Aphonopelma	moderatum	juv	27.6611	-99.5845	562	feet	1	1.45 mi W FM-3338 on FM-1472	Webb	TX	USA	16	3	2010	Brent E. Hendrixson, Gerri Wilson, Thomas Martin	AUMNH
APH_1135	Aphonopelma	moderatum	juv	27.838	-99.8321	531	feet	1	7.35 mi NW Mines Rd on FM-1472	Webb	TX	USA	16	3	2010	Brent E. Hendrixson, Gerri Wilson, Thomas Martin	AUMNH
APH_1136	Aphonopelma	moderatum	juv	27.838	-99.8321	531	feet	1	7.35 mi NW Mines Rd on FM-1472	Webb	TX	USA	16	3	2010	Brent E. Hendrixson, Gerri Wilson, Thomas Martin	AUMNH
APH_1137	Aphonopelma	moderatum	juv	27.838	-99.8321	531	feet	1	7.35 mi NW Mines Rd on FM-1472	Webb	TX	USA	16	3	2010	Brent E. Hendrixson, Gerri Wilson, Thomas Martin	AUMNH
APH_1138	Aphonopelma	moderatum	juv	28.1009	-99.9933	615	feet	1	10.15 mi SE Maverick County Line on Eagle Pass Rd	Webb	TX	USA	16	3	2010	Brent E. Hendrixson, Gerri Wilson, Thomas Martin	AUMNH
APH_1139	Aphonopelma	moderatum	juv	28.1009	-99.9933	615	feet	1	10.15 mi SE Maverick County Line on Eagle Pass Rd	Webb	TX	USA	16	3	2010	Brent E. Hendrixson, Gerri Wilson, Thomas Martin	AUMNH
APH_1140	Aphonopelma	moderatum	juv	28.3039	-100.219	775	feet	1	11.1 mi N Webb County Line on FM-1021	Maverick	TX	USA	16	3	2010	Brent E. Hendrixson, Gerri Wilson, Thomas Martin	AUMNH
APH_1141	Aphonopelma	moderatum	juv	28.3039	-100.219	775	feet	1	11.1 mi N Webb County Line on FM-1021	Maverick	TX	USA	16	3	2010	Brent E. Hendrixson, Gerri Wilson, Thomas Martin	AUMNH
APH_1142	Aphonopelma	moderatum	juv	28.3039	-100.219	775	feet	1	11.1 mi N Webb County Line on FM-1021	Maverick	TX	USA	16	3	2010	Brent E. Hendrixson, Gerri Wilson, Thomas Martin	AUMNH
APH_1143	Aphonopelma	moderatum	juv	28.5723	-100.347	751	feet	1	5.2 mi N FM-2644 on FM-1021	Maverick	TX	USA	16	3	2010	Brent E. Hendrixson, Gerri Wilson, Thomas Martin	AUMNH
APH_1144	Aphonopelma	moderatum	juv	28.5723	-100.347	751	feet	1	5.2 mi N FM-2644 on FM-1021	Maverick	TX	USA	16	3	2010	Brent E. Hendrixson, Gerri Wilson, Thomas Martin	AUMNH
APH_1145	Aphonopelma	moderatum	juv	28.5723	-100.347	751	feet	1	5.2 mi N FM-2644 on FM-1021	Maverick	TX	USA	16	3	2010	Brent E. Hendrixson, Gerri Wilson, Thomas Martin	AUMNH
APH_1146	Aphonopelma	moderatum	juv	28.5723	-100.347	751	feet	1	5.2 mi N FM-2644 on FM-1021	Maverick	TX	USA	16	3	2010	Brent E. Hendrixson, Gerri Wilson, Thomas Martin	AUMNH
APH_1147	Aphonopelma	moderatum	juv	28.9282	-100.263	787	feet	1	9.0 mi NE US-57 on FM-481	Maverick	TX	USA	17	3	2010	Brent E. Hendrixson, Gerri Wilson, Thomas Martin	AUMNH
APH_1148	Aphonopelma	moderatum	juv	28.9282	-100.263	787	feet	1	9.0 mi NE US-57 on FM-481	Maverick	TX	USA	17	3	2010	Brent E. Hendrixson, Gerri Wilson, Thomas Martin	AUMNH
APH_1151	Aphonopelma	moderatum	juv	29.0548	-100.087	809	feet	1	1.5 mi E Maverick County Line on FM-481	Zavala	TX	USA	17	3	2010	Brent E. Hendrixson, Gerri Wilson, Thomas Martin	AUMNH
APH_1152	Aphonopelma	moderatum	juv	29.0548	-100.087	809	feet	1	1.5 mi E Maverick County Line on FM-481	Zavala	TX	USA	17	3	2010	Brent E. Hendrixson, Gerri Wilson, Thomas Martin	AUMNH
APH_1153	Aphonopelma	moderatum	juv	29.0954	-99.9619	855	feet	1	1.93 mi NE Zavala County Line on FM-481	Uvalde	TX	USA	17	3	2010	Brent E. Hendrixson, Gerri Wilson, Thomas Martin	AUMNH
APH_1154	Aphonopelma	moderatum	juv	29.0954	-99.9619	855	feet	1	1.93 mi NE Zavala County Line on FM-481	Uvalde	TX	USA	17	3	2010	Brent E. Hendrixson, Gerri Wilson, Thomas Martin	AUMNH
APH_1155	Aphonopelma	moderatum	juv	29.0954	-99.9619	855	feet	1	1.93 mi NE Zavala County Line on FM-481	Uvalde	TX	USA	17	3	2010	Brent E. Hendrixson, Gerri Wilson, Thomas Martin	AUMNH
APH_1156	Aphonopelma	moderatum	juv	29.0954	-99.9619	855	feet	1	1.93 mi NE Zavala County Line on FM-481	Uvalde	TX	USA	17	3	2010	Brent E. Hendrixson, Gerri Wilson, Thomas Martin	AUMNH
APH_1157	Aphonopelma	moderatum	juv	29.2179	-100.26	1002	feet	1	4.6 mi SW US-90 on FM-1572	Kinney	TX	USA	17	3	2010	Brent E. Hendrixson, Gerri Wilson, Thomas Martin	AUMNH
APH_1158	Aphonopelma	moderatum	juv	29.2179	-100.26	1002	feet	1	4.6 mi SW US-90 on FM-1572	Kinney	TX	USA	17	3	2010	Brent E. Hendrixson, Gerri Wilson, Thomas Martin	AUMNH
APH_1159	Aphonopelma	moderatum	juv	29.2179	-100.26	1002	feet	1	4.6 mi SW US-90 on FM-1572	Kinney	TX	USA	17	3	2010	Brent E. Hendrixson, Gerri Wilson, Thomas Martin	AUMNH
APH_1160	Aphonopelma	moderatum	juv	29.2179	-100.26	1002	feet	1	4.6 mi SW US-90 on FM-1572	Kinney	TX	USA	17	3	2010	Brent E. Hendrixson, Gerri Wilson, Thomas Martin	AUMNH
APH_1161	Aphonopelma	moderatum	juv	29.0201	-100.569	913	feet	1	4.55 mi S Kinney County Line on FM-1908	Maverick	TX	USA	17	3	2010	Brent E. Hendrixson, Gerri Wilson, Thomas Martin	AUMNH
APH_1162	Aphonopelma	moderatum	juv	29.0201	-100.569	913	feet	1	4.55 mi S Kinney County Line on FM-1908	Maverick	TX	USA	17	3	2010	Brent E. Hendrixson, Gerri Wilson, Thomas Martin	AUMNH
APH_1163	Aphonopelma	moderatum	juv	29.1704	-100.673	972	feet	1	0.59 mi E US-277 on FM-693	Kinney	TX	USA	17	3	2010	Brent E. Hendrixson, Gerri Wilson, Thomas Martin	AUMNH
APH_1168	Aphonopelma	moderatum	juv	29.512	-100.907	1135	feet	1	Amistad National Recreation Area, US-277 North Campground	Val Verde	TX	USA	17	3	2010	Brent E. Hendrixson, Gerri Wilson, Thomas Martin	AUMNH
APH_1169	Aphonopelma	moderatum	juv	29.512	-100.907	1135	feet	1	Amistad National Recreation Area, US-277 North Campground	Val Verde	TX	USA	17	3	2010	Brent E. Hendrixson, Gerri Wilson, Thomas Martin	AUMNH
APH_1170	Aphonopelma	moderatum	juv	29.512	-100.907	1135	feet	1	Amistad National Recreation Area, US-277 North Campground	Val Verde	TX	USA	17	3	2010	Brent E. Hendrixson, Gerri Wilson, Thomas Martin	AUMNH
APH_1276	Aphonopelma	moderatum	juv	26.5229	-98.6906	482	feet	1	0.4 mi SW Ranch Rd on FM-755	Starr	TX	USA	12	5	2011	Brent E. Hendrixson, Kate Hall, Austin Deskewies, Alexis Guice	AUMNH
APH_1283	Aphonopelma	moderatum	juv	27.8005	-99.4629	760	feet	1	3.6 mi NW I-35 on US-83	Webb	TX	USA	13	5	2011	Brent E. Hendrixson, Kate Hall, Austin Deskewies, Alexis Guice	AUMNH
APH_1284	Aphonopelma	moderatum	juv	27.8005	-99.4629	760	feet	1	3.6 mi NW I-35 on US-83	Webb	TX	USA	13	5	2011	Brent E. Hendrixson, Kate Hall, Austin Deskewies, Alexis Guice	AUMNH
APH_1286	Aphonopelma	moderatum	juv	29.6962	-101.323	1400	feet	1	Seminole Canyon State Park, N of campground	Val Verde	TX	USA	13	5	2011	Brent E. Hendrixson, Kate Hall, Austin Deskewies, Alexis Guice	AUMNH
APH_1287	Aphonopelma	moderatum	juv	29.6962	-101.323	1400	feet	1	Seminole Canyon State Park, N of campground	Val Verde	TX	USA	13	5	2011	Brent E. Hendrixson, Kate Hall, Austin Deskewies, Alexis Guice	AUMNH
APH_1290	Aphonopelma	moderatum	juv	29.8106	-101.564	1325	feet	1	Langtry, along road that leads to dump	Val Verde	TX	USA	15	5	2011	Brent E. Hendrixson, Kate Hall, Austin Deskewies, Alexis Guice	AUMNH
APH_1291	Aphonopelma	moderatum	juv	29.5983	-101.066	1380	feet	1	Lake Amistad Rec Area, Spur 406	Val Verde	TX	USA	15	5	2011	Brent E. Hendrixson, Kate Hall, Austin Deskewies, Alexis Guice	AUMNH
APH_1292	Aphonopelma	moderatum	M	29.5104	-100.908	1125	feet	1	Lake Amistad Rec Area, US-277N campground	Val Verde	TX	USA	15	5	2011	Brent E. Hendrixson, Kate Hall, Austin Deskewies, Alexis Guice	AUMNH
APH_1445	Aphonopelma	moderatum	juv	29.4315	-100.908	1104	feet	2	Del Rio, ~0.3 mi N Hwy-90 on Hwy-377	Val Verde	TX	USA	31	1	2012	Stanley A. Schultz	AUMNH
APH_1446	Aphonopelma	moderatum	juv	29.4315	-100.908	1104	feet	2	Del Rio, ~0.3 mi N Hwy-90 on Hwy-377	Val Verde	TX	USA	31	1	2012	Stanley A. Schultz	AUMNH
APH_1447	Aphonopelma	moderatum	juv	29.2573	-100.753	897	feet	2	~0.25 mi N Kinney County Line on Hwy-277	Val Verde	TX	USA	26	1	2012	Stanley A. Schultz	AUMNH
APH_1448	Aphonopelma	moderatum	juv	29.3358	-100.535	1075	feet	2	7.8 mi W Hwy-131 on Hwy-90 (W of Brackettville)	Kinney	TX	USA	28	1	2012	Stanley A. Schultz	AUMNH
APH_1449	Aphonopelma	moderatum	juv	27.2182	-99.4183	339	feet	2	12.3 mi N FM-3169 (San Ygnacio) on Hwy-83	Zapata	TX	USA	21	1	2012	Stanley A. Schultz	AUMNH
APH_1450	Aphonopelma	moderatum	juv	27.7556	-99.4398	711	feet	2	nr. Jct. Hwy-83 & I-35	Webb	TX	USA	19	1	2012	Stanley A. Schultz	AUMNH
APH_1451	Aphonopelma	moderatum	juv	27.7556	-99.4398	711	feet	2	nr. Jct. Hwy-83 & I-35	Webb	TX	USA	19	1	2012	Stanley A. Schultz	AUMNH
APH_1452	Aphonopelma	moderatum	juv	28.6771	-100.323	830	feet	2	off dirt road nr. Hwy-277	Maverick	TX	USA	24	1	2012	Stanley A. Schultz	AUMNH
APH_1453	Aphonopelma	moderatum	juv	28.6771	-100.323	830	feet	2	off dirt road nr. Hwy-277	Maverick	TX	USA	24	1	2012	Stanley A. Schultz	AUMNH
APH_1454	Aphonopelma	moderatum	juv	27.5684	-99.3685	549	feet	2	roadside park, 5.7 mi E Loop-20 on Hwy-59	Webb	TX	USA	18	1	2012	Stanley A. Schultz	AUMNH
APH_1455	Aphonopelma	moderatum	juv	27.5684	-99.3685	549	feet	2	roadside park, 5.7 mi E Loop-20 on Hwy-59	Webb	TX	USA	18	1	2012	Stanley A. Schultz	AUMNH
APH_1456	Aphonopelma	moderatum	juv	29.2573	-100.753	897	feet	2	~0.25 mi N Kinney County Line on Hwy-277	Val Verde	TX	USA	26	1	2012	Stanley A. Schultz	AUMNH
APH_1457	Aphonopelma	moderatum	juv	29.2573	-100.753	897	feet	2	~0.25 mi N Kinney County Line on Hwy-277	Val Verde	TX	USA	26	1	2012	Stanley A. Schultz	AUMNH
APH_2208	Aphonopelma	moderatum	F	26.2901	-98.1551	28	meters	5	Edinberg	Hidalgo	TX	USA		12	1937	S. Mulaik	AMNH
APH_2319	Aphonopelma	moderatum	M	27.5306	-99.4802	138	meters	5	Laredo	Webb	TX	USA	10	3	1936	S. Mulaik	AMNH
APH_2321	Aphonopelma	moderatum	4M/1F	26.3798	-98.8203	49	meters	5	Rio Grande City	Starr	TX	USA	29	9	1939	S. Mulaik	AMNH
APH_2649	Aphonopelma	moderatum	juv	26.3776	-98.7892	46	meters	5	5 miles east of Rio Grande City	Starr	TX	USA	29	4	1939	D. Mulaik	AMNH
APH_0059	Aphonopelma	moderatum?	M	27.0563	-102.227	3410	feet	1	nr. Cuatro cienegas, Sierra la Madera		Coahuila	MEX	20	7	2006	Kari McWest, Oscar Francke	AUMNH
APH_0925	Aphonopelma	moellendorfi	M	29.4887	-100.908	1190	feet	5	N of Del Rio on Hwy 277	Val Verde	TX	USA			2006	Dave Moellendorf	AUMNH
APH_0928	Aphonopelma	moellendorfi	M	29.6189	-101.104	1406	feet	5	Del Rio - Hywy 90 W of Lake Amistad	Val Verde	TX	USA			2006	Dave Moellendorf	AUMNH
APH_0938	Aphonopelma	moellendorfi	M	30.0876	-104.17	4920	feet	6	Sierra Vieja Mountains, 13 miles west Valentine	Presidio	TX	USA			2006	Dave Moellendorf	AUMNH
APH_0948	Aphonopelma	moellendorfi	M	29.9383	-104.034	3992	feet	6	Hwy 169	Presidio	TX	USA			2006	Dave Moellendorf	AUMNH
APH_0969	Aphonopelma	moellendorfi	M	30.7233	-104.669	4127	feet	4	Sierra Vieja Mountains, 13 miles west Valentine	Presidio	TX	USA			2006	Dave Moellendorf	AUMNH
APH_3213	Aphonopelma	moellendorfi?	F	29.4673	-101.001	1188	feet	1	under rock near stop sign at corner of Bayview Dr. and US90, west of Del Rio, next to Lake Amistad	Val Verde	TX	USA	4	5	2014	David Moellendorf	AUMNH
APH_0326	Aphonopelma	mojave	juv	35.2613	-117.75	3287	feet	1	9.7 mi W US-395 on Randsburg-Mojave Rd (Osdick Rd becomes Randsburg-Mojave Rd)	Kern	CA	USA	7	5	2008	Brent E. Hendrixson, Zach Valois	AUMNH
APH_0327	Aphonopelma	mojave	juv	35.2613	-117.75	3287	feet	1	9.7 mi W US-395 on Randsburg-Mojave Rd (Osdick Rd becomes Randsburg-Mojave Rd)	Kern	CA	USA	7	5	2008	Brent E. Hendrixson, Zach Valois	AUMNH
APH_0399	Aphonopelma	mojave	F	35.6232	-117.953	3985	feet	1	SE of Walker's Pass, NE side of SR-178/Walker's Pass Rd	Kern	CA	USA	4	8	2008	Zach Valois	AUMNH
APH_0754	Aphonopelma	mojave	juv	35.4694	-117.654	3482	feet	1	~8 mi NW San Bernardino County Line along Hwy-395	Kern	CA	USA	4	10	2009	Brent E. Hendrixson, Thomas Martin	AUMNH
APH_0755	Aphonopelma	mojave	juv	35.4694	-117.654	3482	feet	1	~8 mi NW San Bernardino County Line along Hwy-395	Kern	CA	USA	4	10	2009	Brent E. Hendrixson, Thomas Martin	AUMNH
APH_1204	Aphonopelma	mojave	juv	35.4626	-117.972	3199	feet	1	along power line road west of Hwy-14	Kern	CA	USA	31	7	2010	Brent E. Hendrixson, Brendon Barnes, Nate Davis	AUMNH
APH_1205	Aphonopelma	mojave	juv	35.4626	-117.972	3199	feet	1	along power line road west of Hwy-14	Kern	CA	USA	31	7	2010	Brent E. Hendrixson, Brendon Barnes, Nate Davis	AUMNH
APH_1206	Aphonopelma	mojave	juv	35.4626	-117.972	3199	feet	1	along power line road west of Hwy-14	Kern	CA	USA	31	7	2010	Brent E. Hendrixson, Brendon Barnes, Nate Davis	AUMNH
APH_1207	Aphonopelma	mojave	juv	35.4626	-117.972	3199	feet	1	along power line road west of Hwy-14	Kern	CA	USA	31	7	2010	Brent E. Hendrixson, Brendon Barnes, Nate Davis	AUMNH
APH_1323	Aphonopelma	mojave	F	35.0167	-118.035	2596	feet	1	~8.2 mi E Hwy-14 on Hwy-58	Kern	CA	USA	30	7	2011	Brent E. Hendrixson, Brendon Barnes, Nate Davis, Jake Storms	AUMNH
APH_1324	Aphonopelma	mojave	F	35.0167	-118.035	2596	feet	1	~8.2 mi E Hwy-14 on Hwy-58	Kern	CA	USA	30	7	2011	Brent E. Hendrixson, Brendon Barnes, Nate Davis, Jake Storms	AUMNH
APH_1325	Aphonopelma	mojave	F	35.0167	-118.035	2596	feet	1	~8.2 mi E Hwy-14 on Hwy-58	Kern	CA	USA	30	7	2011	Brent E. Hendrixson, Brendon Barnes, Nate Davis, Jake Storms	AUMNH
APH_1355	Aphonopelma	mojave	F	35.3214	-118.111	2900	feet	5	Jawbone Canyon area	Kern	CA	USA	21	8	2011	Warren Burke	AUMNH
APH_1555	Aphonopelma	mojave	F	35.2553	-117.608	3016	feet	1	0.25 mi E Hwy-395 on Cuddeback Rd	San Bernardino	CA	USA	25	10	2012	Brent E. Hendrixson	AUMNH
APH_1556	Aphonopelma	mojave	juv	35.2557	-117.608	3018	feet	1	0.25 mi E Hwy-395 on Cuddeback Rd	San Bernardino	CA	USA	25	10	2012	Brent E. Hendrixson	AUMNH
APH_1558	Aphonopelma	mojave	F	35.2536	-117.615	3013	feet	1	W of Hwy-395 along Twenty Mule Team Pkwy	San Bernardino	CA	USA	25	10	2012	Brent E. Hendrixson	AUMNH
APH_1559	Aphonopelma	mojave	M	35.2524	-117.618	3016	feet	1	W of Hwy-395 along Twenty Mule Team Pkwy	San Bernardino	CA	USA	25	10	2012	Brent E. Hendrixson, Anette Pillau, Scott	AUMNH
APH_1560	Aphonopelma	mojave	F	35.2532	-117.621	3036	feet	1	W of Hwy-395 along Twenty Mule Team Pkwy	San Bernardino	CA	USA	25	10	2012	Brent E. Hendrixson, Anette Pillau, Scott	AUMNH
APH_1561	Aphonopelma	mojave	M	35.2557	-117.617	3040	feet	1	W of Hwy-395 along Twenty Mule Team Pkwy	San Bernardino	CA	USA	25	10	2012	Brent E. Hendrixson, Anette Pillau, Scott	AUMNH
APH_2388	Aphonopelma	mojave	M	35.2683	-117.541	892	meters	5	Red Mountain, 19 miles north of Kramer Junction	San Bernardino	CA	USA	28	10	1989	Thomas R. Prentice	AMNH
APH_2390	Aphonopelma	mojave	M	35.4809	-117.678	1220	meters	4	8.1 miles into Kern county on road 395 (hwy)	Kern	CA	USA	20	10	1991	Thomas R. Prentice	AMNH
APH_2403	Aphonopelma	mojave	F	35.1853	-117.637	842	meters	5	10 to 17 miles south of Johannesburg	San Bernardino	CA	USA	10	10	1974	W. Icenogle	AMNH
APH_2404	Aphonopelma	mojave	F	35.3583	-117.617	1098	meters	5	Red Mountain, campsite, 19 miles north	San Bernardino	CA	USA	4	10	1992	Thomas R. Prentice	AMNH
APH_2405	Aphonopelma	mojave	F	35.2683	-117.541	892	meters	5	Red Mountain, 19 miles north of Kramer Junction	San Bernardino	CA	USA	25	1	1992	Thomas R. Prentice	AMNH
APH_2406	Aphonopelma	mojave	M	35.1853	-117.637	842	meters	5	10 to 17 miles south of Johannesburg	San Bernardino	CA	USA	10	10	1974	W. Icenogle	AMNH
APH_2407	Aphonopelma	mojave	F	35.2683	-117.541	892	meters	5	Red Mountain, 19 miles north of Kramer Junction	San Bernardino	CA	USA	13	10	1997	Thomas R. Prentice	AMNH
APH_2408	Aphonopelma	mojave	M	35.2683	-117.541	892	meters	5	Red Mountain, 19 miles north of Kramer Junction	San Bernardino	CA	USA	26	10	1991	Thomas R. Prentice	AMNH
APH_2409	Aphonopelma	mojave	M	35.252	-117.612	914	meters	5	Red Mountain, junction of 20 Mule Team Rd. and PL Rd.	San Bernardino	CA	USA	26	10	1991	Thomas R. Prentice	AMNH
APH_2410	Aphonopelma	mojave	M	35.2683	-117.541	892	meters	5	Red Mountain, 19 miles north of Kramer Junction	San Bernardino	CA	USA	14	10	1991	Thomas R. Prentice	AMNH
APH_2411	Aphonopelma	mojave	F	35.2683	-117.541	892	meters	5	Red Mountain, 19 miles north of Kramer Junction	San Bernardino	CA	USA	20	10	1991	Thomas R. Prentice	AMNH
APH_2412	Aphonopelma	mojave	M	35.2472	-117.653	916	meters	4	Red Mountain, 1.2 miles west of 20 Mule Team Rd.	San Bernardino	CA	USA	26	10	1991	Thomas R. Prentice	AMNH
APH_2413	Aphonopelma	mojave	M	35.1284	-116.795	601	meters	4	Red Mountain, 1 mile west of Powerline Rd.	San Bernardino	CA	USA	26	10	1991	Thomas R. Prentice	AMNH
APH_2414	Aphonopelma	mojave	M	35.2683	-117.541	892	meters	5	Red Mountain, 19 miles north of Kramer Junction	San Bernardino	CA	USA	26	10	1991	Thomas R. Prentice	AMNH
APH_2439	Aphonopelma	mojave	M	34.8999	-115.649	861	meters	4	8.1 miles south of Kelso on Kelbaker Rd.	San Bernardino	CA	USA	1	11	1992	Thomas R. Prentice	AMNH
APH_2669	Aphonopelma	mojave	M	35.4804	-117.655	1040	meters	5	7 miles north of Johannesburg	Kern	CA	USA	9	10	1968	W. R. Icenogle	AMNH
APH_3101	Aphonopelma	mojave	F	35.1261	-118.185	3252	feet	1	E of Mojave, near hywy 58, off Cache Creek Rd	Kern	CA	USA	18	7	2012	Chris Hamilton	AUMNH
APH_3102	Aphonopelma	mojave	M	35.1176	-118.15	2974	feet	1	E of Mojave, near hywy 58, off Randsburg Cutoff Rd	Kern	CA	USA	19	7	2012	Chris Hamilton	AUMNH
AUMS_2364	Aphonopelma	mojave	F	35.3314	-117.613	3389	feet	5	Red Mountain, campsite W of power line road	San Bernardino	CA	USA	20	10	1991	Thomas R. Prentice	AUMNH
AUMS_2462	Aphonopelma	mojave	M	35.0492	-118.218	2985	feet	7	west Mojave	Kern	CA	USA			1997	Tom Prentice	AUMNH
AUMS_2510	Aphonopelma	mojave	F	35.3017	-117.615	3220	feet	5	Red Mountain, ~20 miles N of Kramer Junction	San Bernardino	CA	USA	16	10	1992	Thomas R. Prentice	AUMNH
AUMS_2512	Aphonopelma	mojave	F	35.3058	-117.616	3256	feet	5	Red Mountain, ~20 miles N of Kramer Junction, Hwy 395, W side	San Bernardino	CA	USA	4	10	1992	Thomas R. Prentice	AUMNH
AUMS_2513	Aphonopelma	mojave	M	35.3583	-117.617	3609	feet	6	Red Mountain	San Bernardino	CA	USA	14	10	1990	Tom Prentice	AUMNH
AUMS_2514	Aphonopelma	mojave	F	35.254	-117.554	3262	feet	5	Red Mountain, ~19 miles N of Kramer Junction, elevation 3260 ft.	San Bernardino	CA	USA	3	10	1992	Thomas R. Prentice	AUMNH
AUMS_2526	Aphonopelma	mojave	F	35.688	-118.052	4605	feet	5	Walker Pass, Hwy 178, elevation 4600 ft.	Kern	CA	USA	20	10	1990	Thomas R. Prentice	AUMNH
AUMS_2527	Aphonopelma	mojave	M	35.3544	-117.597	4175	feet	6	Red Mountain	San Bernardino	CA	USA	20	10	1994	Geogr	AUMNH
AUMS_2530	Aphonopelma	mojave	F	35.6418	-117.875	2855	feet	5	Randburg-Inyokern Rd., 1 mile W of Hwy 395, elevation 2850 ft.	Kern	CA	USA	20	10	1991	Thomas R. Prentice	AUMNH
AUMS_2531	Aphonopelma	mojave	juv	35.9855	-114.858	2841	feet	6	Red Mountain, South, Power Line Road, elevaation 2840	Clark	NV	USA	28	10	1989	Thomas R. Prentice	AUMNH
[truncated: 965 more rows]
