# Supplementary material for: Taxonomic revision of the tarantula genus Aphonopelma Pocock, 1901 (Araneae, Mygalomorphae, Theraphosidae) within the United States
Source: Zookeys. 2016 Feb 4;(560):1–340. doi: 10.3897/zookeys.560.6264 (PMC4768370; doi:10.3897/zookeys.560.6264)
Supplement: Supplementary material 1 — Compressed file (.zip) containing two separate locality datasets of Aphonopelma specimens. [file zookeys-560-001-s001.zip › Appendix 1/Aphonopelma_specimens_GBIF.xls]

## Sheet: Aphonopelma_specimens_GBIF.csv
taxonID	catalogNumber	vernacularName	taxonRank	language	class	order	family	scientificName	genus	specificEpithet	nomenclaturalCode	sex	decimalLatitude	decimalLongitude	minimumElevationInMeters	maximumElevationInMeters	locality	county	stateProvince	country	recordedBy	eventDate	institutionID	institutionCode	basisOfRecord	identifiedBy
1	APH_0025	tarantula	species	english	Arachnida	Araneae	Theraphosidae	Aphonopelma anax	Aphonopelma	anax	ICZN	male	28.3125	-99.4069	174	174	Chaparral Wildlife Management Area, Blocker Pond	Dimmit	Texas	United States	Brent E. Hendrixson | WTAMU Herp Class	2002-3-12	AUM	AUMNH	PreservedSpecimen	CA Hamilton
2	APH_0033	tarantula	species	english	Arachnida	Araneae	Theraphosidae	Aphonopelma anax	Aphonopelma	anax	ICZN	male	29.5941	-98.4795	285	285	Hollywood Park, 220 Mecca	Bexar	Texas	United States	Connor Shannon | Ryan Tubbesing	2006-6-2	AUM	AUMNH	PreservedSpecimen	CA Hamilton
3	APH_0042	tarantula	species	english	Arachnida	Araneae	Theraphosidae	Aphonopelma anax	Aphonopelma	anax	ICZN	juvenile	28.3747	-99.6481	171	171	3 mi NW Catarina on US-83	Dimmitt	Texas	United States	Brent E. Hendrixson	2000-3-12	AUM	AUMNH	PreservedSpecimen	CA Hamilton
4	APH_0055	tarantula	species	english	Arachnida	Araneae	Theraphosidae	Aphonopelma anax	Aphonopelma	anax	ICZN	male	28.6957	-100.393	254	254	4.6 mi ESE Eagle Pass (jct US-57) on US-277	Maverick	Texas	United States	Brent E. Hendrixson	2006-7-17	AUM	AUMNH	PreservedSpecimen	CA Hamilton
5	APH_0056	tarantula	species	english	Arachnida	Araneae	Theraphosidae	Aphonopelma anax	Aphonopelma	anax	ICZN	female	25.6148	-100.476	792	792	Canon de la Huasteca		Nuevo Leon	Mexico	Brent E. Hendrixson	2006-7-24	AUM	AUMNH	PreservedSpecimen	CA Hamilton
6	APH_0058	tarantula	species	english	Arachnida	Araneae	Theraphosidae	Aphonopelma anax	Aphonopelma	anax	ICZN	female	28.6957	-100.393	254	254	4.6 mi ESE Eagle Pass (jct US-57) on US-277	Maverick	Texas	United States	Brent E. Hendrixson	2006-7-17	AUM	AUMNH	PreservedSpecimen	CA Hamilton
7	APH_0084	tarantula	species	english	Arachnida	Araneae	Theraphosidae	Aphonopelma anax	Aphonopelma	anax	ICZN	female	28.6957	-100.393	254	254	4.6 mi ESE Eagle Pass (jct US-57) on US-277	Maverick	Texas	United States	Brent E. Hendrixson	2006-7-17	AUM	AUMNH	PreservedSpecimen	CA Hamilton
8	APH_0455	tarantula	species	english	Arachnida	Araneae	Theraphosidae	Aphonopelma anax	Aphonopelma	anax	ICZN	female	26.1024	-97.291	1	1	Laguna Vista, Roloff Park	Cameron	Texas	United States	Brent E. Hendrixson	2009-4-9	AUM	AUMNH	PreservedSpecimen	CA Hamilton
9	APH_0456	tarantula	species	english	Arachnida	Araneae	Theraphosidae	Aphonopelma anax	Aphonopelma	anax	ICZN	female	26.1024	-97.291	1	1	Laguna Vista, Roloff Park	Cameron	Texas	United States	Brent E. Hendrixson	2009-4-9	AUM	AUMNH	PreservedSpecimen	CA Hamilton
10	APH_0457	tarantula	species	english	Arachnida	Araneae	Theraphosidae	Aphonopelma anax	Aphonopelma	anax	ICZN	juvenile	26.1024	-97.291	1	1	Laguna Vista, Roloff Park	Cameron	Texas	United States	Brent E. Hendrixson	2009-4-9	AUM	AUMNH	PreservedSpecimen	CA Hamilton
11	APH_0458	tarantula	species	english	Arachnida	Araneae	Theraphosidae	Aphonopelma anax	Aphonopelma	anax	ICZN	juvenile	26.1024	-97.291	1	1	Laguna Vista, Roloff Park	Cameron	Texas	United States	Brent E. Hendrixson	2009-4-9	AUM	AUMNH	PreservedSpecimen	CA Hamilton
12	APH_0459	tarantula	species	english	Arachnida	Araneae	Theraphosidae	Aphonopelma anax	Aphonopelma	anax	ICZN	female	25.9481	-97.4809	6	6	Brownsville, field NE Coffeeport Rd	Cameron	Texas	United States	Brent E. Hendrixson	2009-4-9	AUM	AUMNH	PreservedSpecimen	CA Hamilton
13	APH_0460	tarantula	species	english	Arachnida	Araneae	Theraphosidae	Aphonopelma anax	Aphonopelma	anax	ICZN	juvenile	25.9481	-97.4809	6	6	Brownsville, field NE Coffeeport Rd	Cameron	Texas	United States	Brent E. Hendrixson	2009-4-9	AUM	AUMNH	PreservedSpecimen	CA Hamilton
14	APH_0461	tarantula	species	english	Arachnida	Araneae	Theraphosidae	Aphonopelma anax	Aphonopelma	anax	ICZN	juvenile	25.9481	-97.4809	6	6	Brownsville, field NE Coffeeport Rd	Cameron	Texas	United States	Brent E. Hendrixson	2009-4-9	AUM	AUMNH	PreservedSpecimen	CA Hamilton
15	APH_0462	tarantula	species	english	Arachnida	Araneae	Theraphosidae	Aphonopelma anax	Aphonopelma	anax	ICZN	juvenile	25.9481	-97.4809	6	6	Brownsville, field NE Coffeeport Rd	Cameron	Texas	United States	Brent E. Hendrixson	2009-4-9	AUM	AUMNH	PreservedSpecimen	CA Hamilton
16	APH_0463	tarantula	species	english	Arachnida	Araneae	Theraphosidae	Aphonopelma anax	Aphonopelma	anax	ICZN	juvenile	26.1803	-97.6793	11	11	Harlingen, McKelvey Park	Cameron	Texas	United States	Brent E. Hendrixson	2009-4-9	AUM	AUMNH	PreservedSpecimen	CA Hamilton
17	APH_0473	tarantula	species	english	Arachnida	Araneae	Theraphosidae	Aphonopelma anax	Aphonopelma	anax	ICZN	juvenile	28.6254	-100.004	201	201	6.7 mi E Maverick County Line on US-277	Dimmit	Texas	United States	Brent E. Hendrixson	2009-4-11	AUM	AUMNH	PreservedSpecimen	CA Hamilton
18	APH_0523	tarantula	species	english	Arachnida	Araneae	Theraphosidae	Aphonopelma anax	Aphonopelma	anax	ICZN	male	25.9583	-97.5005	6	6	2100 W. San Marcelo Blvd #158, Brownsville	Cameron	Texas	United States	Lilia Perez	2009-5-20	AUM	AUMNH	PreservedSpecimen	CA Hamilton
19	APH_0524	tarantula	species	english	Arachnida	Araneae	Theraphosidae	Aphonopelma anax	Aphonopelma	anax	ICZN	female	27.786	-98.8188	137	137	1.1 mi SW Duval County Line on US-59	Webb	Texas	United States	Brent E. Hendrixson | Courtney Dugas | Sloan Click	2009-6-3	AUM	AUMNH	PreservedSpecimen	CA Hamilton
20	APH_0525	tarantula	species	english	Arachnida	Araneae	Theraphosidae	Aphonopelma anax	Aphonopelma	anax	ICZN	female	27.786	-98.8188	137	137	1.1 mi SW Duval County Line on US-59	Webb	Texas	United States	Brent E. Hendrixson | Courtney Dugas | Sloan Click	2009-6-3	AUM	AUMNH	PreservedSpecimen	CA Hamilton
21	APH_0526	tarantula	species	english	Arachnida	Araneae	Theraphosidae	Aphonopelma anax	Aphonopelma	anax	ICZN	female	27.786	-98.8188	137	137	1.1 mi SW Duval County Line on US-59	Webb	Texas	United States	Brent E. Hendrixson | Courtney Dugas | Sloan Click	2009-6-3	AUM	AUMNH	PreservedSpecimen	CA Hamilton
22	APH_0527	tarantula	species	english	Arachnida	Araneae	Theraphosidae	Aphonopelma anax	Aphonopelma	anax	ICZN	juvenile	27.786	-98.8188	137	137	1.1 mi SW Duval County Line on US-59	Webb	Texas	United States	Brent E. Hendrixson | Courtney Dugas | Sloan Click	2009-6-3	AUM	AUMNH	PreservedSpecimen	CA Hamilton
23	APH_0528	tarantula	species	english	Arachnida	Araneae	Theraphosidae	Aphonopelma anax	Aphonopelma	anax	ICZN	juvenile	27.786	-98.8188	137	137	1.1 mi SW Duval County Line on US-59	Webb	Texas	United States	Brent E. Hendrixson | Courtney Dugas | Sloan Click	2009-6-3	AUM	AUMNH	PreservedSpecimen	CA Hamilton
24	APH_0529	tarantula	species	english	Arachnida	Araneae	Theraphosidae	Aphonopelma anax	Aphonopelma	anax	ICZN	female	27.9078	-98.7236	151	151	5.3 mi SE Webb County Line on Hwy-44	Duval	Texas	United States	Brent E. Hendrixson | Courtney Dugas | Sloan Click	2009-6-3	AUM	AUMNH	PreservedSpecimen	CA Hamilton
25	APH_0530	tarantula	species	english	Arachnida	Araneae	Theraphosidae	Aphonopelma anax	Aphonopelma	anax	ICZN	juvenile	28.0125	-99.1951	138	138	5.1 mi SE La Salle County Line on Hwy-44	Webb	Texas	United States	Brent E. Hendrixson | Courtney Dugas | Sloan Click	2009-6-3	AUM	AUMNH	PreservedSpecimen	CA Hamilton
26	APH_0531	tarantula	species	english	Arachnida	Araneae	Theraphosidae	Aphonopelma anax	Aphonopelma	anax	ICZN	juvenile	28.0125	-99.1951	138	138	5.1 mi SE La Salle County Line on Hwy-44	Webb	Texas	United States	Brent E. Hendrixson | Courtney Dugas | Sloan Click	2009-6-3	AUM	AUMNH	PreservedSpecimen	CA Hamilton
27	APH_0577	tarantula	species	english	Arachnida	Araneae	Theraphosidae	Aphonopelma anax	Aphonopelma	anax	ICZN	juvenile	27.7474	-97.3798	12	12	Corpus Christi, Meldo Park, approx. 2 blocks SW Santa Fe St on Brawner Parkway	Nueces	Texas	United States	Brent E. Hendrixson | Courtney Dugas | Sloan Click	2009-6-13	AUM	AUMNH	PreservedSpecimen	CA Hamilton
28	APH_0578	tarantula	species	english	Arachnida	Araneae	Theraphosidae	Aphonopelma anax	Aphonopelma	anax	ICZN	juvenile	27.7474	-97.3798	12	12	Corpus Christi, Meldo Park, approx. 2 blocks SW Santa Fe St on Brawner Parkway	Nueces	Texas	United States	Brent E. Hendrixson | Courtney Dugas | Sloan Click	2009-6-13	AUM	AUMNH	PreservedSpecimen	CA Hamilton
29	APH_0579	tarantula	species	english	Arachnida	Araneae	Theraphosidae	Aphonopelma anax	Aphonopelma	anax	ICZN	juvenile	27.5065	-97.8798	20	20	Kingsville, field at high school, along Caesar Ave across street from cemetery	Kleberg	Texas	United States	Brent E. Hendrixson | Courtney Dugas | Sloan Click	2009-6-13	AUM	AUMNH	PreservedSpecimen	CA Hamilton
30	APH_0580	tarantula	species	english	Arachnida	Araneae	Theraphosidae	Aphonopelma anax	Aphonopelma	anax	ICZN	juvenile	27.5065	-97.8798	20	20	Kingsville, field at high school, along Caesar Ave across street from cemetery	Kleberg	Texas	United States	Brent E. Hendrixson | Courtney Dugas | Sloan Click	2009-6-13	AUM	AUMNH	PreservedSpecimen	CA Hamilton
31	APH_0581	tarantula	species	english	Arachnida	Araneae	Theraphosidae	Aphonopelma anax	Aphonopelma	anax	ICZN	juvenile	27.5065	-97.8798	20	20	Kingsville, field at high school, along Caesar Ave across street from cemetery	Kleberg	Texas	United States	Brent E. Hendrixson | Courtney Dugas | Sloan Click	2009-6-13	AUM	AUMNH	PreservedSpecimen	CA Hamilton
32	APH_0582	tarantula	species	english	Arachnida	Araneae	Theraphosidae	Aphonopelma anax	Aphonopelma	anax	ICZN	juvenile	27.5065	-97.8798	20	20	Kingsville, field at high school, along Caesar Ave across street from cemetery	Kleberg	Texas	United States	Brent E. Hendrixson | Courtney Dugas | Sloan Click	2009-6-13	AUM	AUMNH	PreservedSpecimen	CA Hamilton
33	APH_0583	tarantula	species	english	Arachnida	Araneae	Theraphosidae	Aphonopelma anax	Aphonopelma	anax	ICZN	juvenile	27.5065	-97.8798	20	20	Kingsville, field at high school, along Caesar Ave across street from cemetery	Kleberg	Texas	United States	Brent E. Hendrixson | Courtney Dugas | Sloan Click	2009-6-13	AUM	AUMNH	PreservedSpecimen	CA Hamilton
34	APH_0584	tarantula	species	english	Arachnida	Araneae	Theraphosidae	Aphonopelma anax	Aphonopelma	anax	ICZN	juvenile	27.7332	-98.2624	103	103	S of San Diego, TX on Hwy-359	Duval	Texas	United States	Brent E. Hendrixson | Courtney Dugas | Sloan Click	2009-6-14	AUM	AUMNH	PreservedSpecimen	CA Hamilton
35	APH_0800	tarantula	species	english	Arachnida	Araneae	Theraphosidae	Aphonopelma anax	Aphonopelma	anax	ICZN	female	29.1941	-96.2617	27	27	El Campo	Wharton	Texas	United States	Chris Hamilton	2008-7	AUM	AUMNH	PreservedSpecimen	CA Hamilton
36	APH_0801	tarantula	species	english	Arachnida	Araneae	Theraphosidae	Aphonopelma anax	Aphonopelma	anax	ICZN	female	29.1941	-96.2614	34	34	El Campo	Wharton	Texas	United States	Chris Hamilton	2008-7	AUM	AUMNH	PreservedSpecimen	CA Hamilton
37	APH_0802	tarantula	species	english	Arachnida	Araneae	Theraphosidae	Aphonopelma anax	Aphonopelma	anax	ICZN	female	29.1941	-96.2614	26	26	El Campo	Wharton	Texas	United States	Chris Hamilton	2008-7	AUM	AUMNH	PreservedSpecimen	CA Hamilton
38	APH_0803	tarantula	species	english	Arachnida	Araneae	Theraphosidae	Aphonopelma anax	Aphonopelma	anax	ICZN	female	29.1941	-96.2614	29	29	El Campo	Wharton	Texas	United States	Chris Hamilton	2008-7	AUM	AUMNH	PreservedSpecimen	CA Hamilton
39	APH_0804	tarantula	species	english	Arachnida	Araneae	Theraphosidae	Aphonopelma anax	Aphonopelma	anax	ICZN	female	29.9144	-96.8663	101	101	La Grange	Fayette	Texas	United States	Chris Hamilton	2008-5	AUM	AUMNH	PreservedSpecimen	CA Hamilton
40	APH_0805	tarantula	species	english	Arachnida	Araneae	Theraphosidae	Aphonopelma anax	Aphonopelma	anax	ICZN	female	29.9144	-96.8663	100	100	La Grange	Fayette	Texas	United States	Chris Hamilton	2008-5	AUM	AUMNH	PreservedSpecimen	CA Hamilton
41	APH_0806	tarantula	species	english	Arachnida	Araneae	Theraphosidae	Aphonopelma anax	Aphonopelma	anax	ICZN	female	29.9144	-96.8663	101	101	La Grange	Fayette	Texas	United States	Chris Hamilton	2008-5	AUM	AUMNH	PreservedSpecimen	CA Hamilton
42	APH_0808	tarantula	species	english	Arachnida	Araneae	Theraphosidae	Aphonopelma anax	Aphonopelma	anax	ICZN	female	29.9144	-96.8663	97	97	La Grange	Fayette	Texas	United States	Chris Hamilton	2008-5	AUM	AUMNH	PreservedSpecimen	CA Hamilton
43	APH_0809	tarantula	species	english	Arachnida	Araneae	Theraphosidae	Aphonopelma anax	Aphonopelma	anax	ICZN	female	29.9144	-96.8664	98	98	La Grange	Fayette	Texas	United States	Chris Hamilton	2008-5	AUM	AUMNH	PreservedSpecimen	CA Hamilton
44	APH_0810	tarantula	species	english	Arachnida	Araneae	Theraphosidae	Aphonopelma anax	Aphonopelma	anax	ICZN	female	29.8877	-96.8774	131	131	La Grange	Fayette	Texas	United States	Chris Hamilton	2008-5	AUM	AUMNH	PreservedSpecimen	CA Hamilton
45	APH_0811	tarantula	species	english	Arachnida	Araneae	Theraphosidae	Aphonopelma anax	Aphonopelma	anax	ICZN	female	29.8744	-96.8504	105	105	La Grange	Fayette	Texas	United States	Chris Hamilton	2008-7	AUM	AUMNH	PreservedSpecimen	CA Hamilton
46	APH_0856	tarantula	species	english	Arachnida	Araneae	Theraphosidae	Aphonopelma anax	Aphonopelma	anax	ICZN	female	27.4806	-97.8558	23	23	Kingsville	Kleberg	Texas	United States	Chris Hamilton	2008-9	AUM	AUMNH	PreservedSpecimen	CA Hamilton
47	APH_0857	tarantula	species	english	Arachnida	Araneae	Theraphosidae	Aphonopelma anax	Aphonopelma	anax	ICZN	female	27.4807	-97.8558	10	10	Kingsville	Kleberg	Texas	United States	Chris Hamilton	2008-9	AUM	AUMNH	PreservedSpecimen	CA Hamilton
48	APH_0858	tarantula	species	english	Arachnida	Araneae	Theraphosidae	Aphonopelma anax	Aphonopelma	anax	ICZN	female	26.0766	-97.1632	1	1	South Padre Island	Cameron	Texas	United States	Dave Moellendorf	2006	AUM	AUMNH	PreservedSpecimen	CA Hamilton
49	APH_0859	tarantula	species	english	Arachnida	Araneae	Theraphosidae	Aphonopelma anax	Aphonopelma	anax	ICZN	female	29.1221	-97.4108	92	92	between Cuero & Westhoff on Hwy 87	DeWitt	Texas	United States	Chris Hamilton	2008-9	AUM	AUMNH	PreservedSpecimen	CA Hamilton
50	APH_0860	tarantula	species	english	Arachnida	Araneae	Theraphosidae	Aphonopelma anax	Aphonopelma	anax	ICZN	female	29.1281	-97.4198	86	86	between Cuero & Westhoff on Hwy 87	DeWitt	Texas	United States	Chris Hamilton	2008-9	AUM	AUMNH	PreservedSpecimen	CA Hamilton
51	APH_0861	tarantula	species	english	Arachnida	Araneae	Theraphosidae	Aphonopelma anax	Aphonopelma	anax	ICZN	female	29.1284	-97.4367	85	85	between Cuero & Westhoff on Hwy 87	DeWitt	Texas	United States	Chris Hamilton	2008-9	AUM	AUMNH	PreservedSpecimen	CA Hamilton
52	APH_0864	tarantula	species	english	Arachnida	Araneae	Theraphosidae	Aphonopelma anax	Aphonopelma	anax	ICZN	female	28.8855	-97.9027	125	125	Karnes City	Karnes	Texas	United States	Chris Hamilton	2008-9	AUM	AUMNH	PreservedSpecimen	CA Hamilton
53	APH_0865	tarantula	species	english	Arachnida	Araneae	Theraphosidae	Aphonopelma anax	Aphonopelma	anax	ICZN	female	28.8855	-97.9027	128	128	Karnes City	Karnes	Texas	United States	Chris Hamilton	2008-9	AUM	AUMNH	PreservedSpecimen	CA Hamilton
54	APH_0866	tarantula	species	english	Arachnida	Araneae	Theraphosidae	Aphonopelma anax	Aphonopelma	anax	ICZN	juvenile	28.8857	-97.9027	129	129	Karnes City	Karnes	Texas	United States	Chris Hamilton	2008-9	AUM	AUMNH	PreservedSpecimen	CA Hamilton
55	APH_0871	tarantula	species	english	Arachnida	Araneae	Theraphosidae	Aphonopelma anax	Aphonopelma	anax	ICZN	female	28.46	-98.9999	119	119	Los Angeles	LaSalle	Texas	United States	Sky Stevens	2008	AUM	AUMNH	PreservedSpecimen	CA Hamilton
56	APH_0889	tarantula	species	english	Arachnida	Araneae	Theraphosidae	Aphonopelma anax	Aphonopelma	anax	ICZN	female	26.7208	-98.8468	125	125	San Carlos, Hywy 649 ~ 2 miles N of 2686 junction	Starr	Texas	United States	Christian Cox | Corey Roelke	2008-4-18	AUM	AUMNH	PreservedSpecimen	CA Hamilton
57	APH_0898	tarantula	species	english	Arachnida	Araneae	Theraphosidae	Aphonopelma anax	Aphonopelma	anax	ICZN	male	29.9144	-96.8664	100	100	La Grange	Fayette	Texas	United States	Chris Hamilton	2008-5	AUM	AUMNH	PreservedSpecimen	CA Hamilton
58	APH_0899	tarantula	species	english	Arachnida	Araneae	Theraphosidae	Aphonopelma anax	Aphonopelma	anax	ICZN	male	29.888	-96.8756	130	130	La Grange	Fayette	Texas	United States	Chris Hamilton	2008-5	AUM	AUMNH	PreservedSpecimen	CA Hamilton
59	APH_0900	tarantula	species	english	Arachnida	Araneae	Theraphosidae	Aphonopelma anax	Aphonopelma	anax	ICZN	male	29.8593	-96.848	106	106	La Grange, on FM155	Fayette	Texas	United States	Chris Hamilton	2008-5	AUM	AUMNH	PreservedSpecimen	CA Hamilton
60	APH_0901	tarantula	species	english	Arachnida	Araneae	Theraphosidae	Aphonopelma anax	Aphonopelma	anax	ICZN	male	29.8876	-96.8774	127	127	La Grange	Fayette	Texas	United States	Chris Hamilton	2008-5	AUM	AUMNH	PreservedSpecimen	CA Hamilton
61	APH_0902	tarantula	species	english	Arachnida	Araneae	Theraphosidae	Aphonopelma anax	Aphonopelma	anax	ICZN	female	29.8434	-96.9091	115	115	La Grange, rest stop on Hwy 77	Fayette	Texas	United States	Chris Hamilton	2008-5	AUM	AUMNH	PreservedSpecimen	CA Hamilton
62	APH_0903	tarantula	species	english	Arachnida	Araneae	Theraphosidae	Aphonopelma anax	Aphonopelma	anax	ICZN	male	29.8435	-96.9085	118	118	La Grange, rest stop on Hwy 77	Fayette	Texas	United States	Chris Hamilton	2008-5	AUM	AUMNH	PreservedSpecimen	CA Hamilton
63	APH_0924	tarantula	species	english	Arachnida	Araneae	Theraphosidae	Aphonopelma anax	Aphonopelma	anax	ICZN	male	26.1456	-97.6617	12	12	Harlingen, S of town	Cameron	Texas	United States	Dave Moellendorf	2006	AUM	AUMNH	PreservedSpecimen	CA Hamilton
64	APH_0947	tarantula	species	english	Arachnida	Araneae	Theraphosidae	Aphonopelma anax	Aphonopelma	anax	ICZN	male	29.1285	-97.4203	87	87	between Cuero & Westhoff on Hwy 87	DeWitt	Texas	United States	Chris Hamilton	2008-9	AUM	AUMNH	PreservedSpecimen	CA Hamilton
65	APH_0952	tarantula	species	english	Arachnida	Araneae	Theraphosidae	Aphonopelma anax	Aphonopelma	anax	ICZN	male	28.8857	-97.9025	122	122	Karnes City	Karnes	Texas	United States	Chris Hamilton	2008-9	AUM	AUMNH	PreservedSpecimen	CA Hamilton
66	APH_0968	tarantula	species	english	Arachnida	Araneae	Theraphosidae	Aphonopelma anax	Aphonopelma	anax	ICZN	male	30.1455	-96.4343	98	98	Brenham	Washington	Texas	United States	Dave Moellendorf	2006-6	AUM	AUMNH	PreservedSpecimen	CA Hamilton
67	APH_1117	tarantula	species	english	Arachnida	Araneae	Theraphosidae	Aphonopelma anax	Aphonopelma	anax	ICZN	juvenile	28.5205	-98.5477	91	91	1.25 mi N FM-3445 on TX-16	McMullen	Texas	United States	Brent E. Hendrixson | Gerri Wilson | Thomas Martin	2010-3-14	AUM	AUMNH	PreservedSpecimen	CA Hamilton
68	APH_1125	tarantula	species	english	Arachnida	Araneae	Theraphosidae	Aphonopelma anax	Aphonopelma	anax	ICZN	juvenile	27.4549	-99.1363	156	156	3.2 mi W FM-2895 on TX-359	Webb	Texas	United States	Brent E. Hendrixson | Gerri Wilson | Thomas Martin	2010-3-15	AUM	AUMNH	PreservedSpecimen	CA Hamilton
69	APH_1130	tarantula	species	english	Arachnida	Araneae	Theraphosidae	Aphonopelma anax	Aphonopelma	anax	ICZN	juvenile	26.8139	-98.856	191	191	2.0 mi N Starr County Line on FM-649	Jim Hogg	Texas	United States	Brent E. Hendrixson | Gerri Wilson | Thomas Martin	2010-3-15	AUM	AUMNH	PreservedSpecimen	CA Hamilton
70	APH_1131	tarantula	species	english	Arachnida	Araneae	Theraphosidae	Aphonopelma anax	Aphonopelma	anax	ICZN	juvenile	26.9397	-98.9419	160	160	0.9 mi E Zapata County Line on FM-2687	Jim Hogg	Texas	United States	Brent E. Hendrixson | Gerri Wilson | Thomas Martin	2010-3-15	AUM	AUMNH	PreservedSpecimen	CA Hamilton
71	APH_1149	tarantula	species	english	Arachnida	Araneae	Theraphosidae	Aphonopelma anax	Aphonopelma	anax	ICZN	juvenile	28.9282	-100.263	240	240	9.0 mi NE US-57 on FM-481	Maverick	Texas	United States	Brent E. Hendrixson | Gerri Wilson | Thomas Martin	2010-3-17	AUM	AUMNH	PreservedSpecimen	CA Hamilton
72	APH_1150	tarantula	species	english	Arachnida	Araneae	Theraphosidae	Aphonopelma anax	Aphonopelma	anax	ICZN	juvenile	28.9282	-100.263	240	240	9.0 mi NE US-57 on FM-481	Maverick	Texas	United States	Brent E. Hendrixson | Gerri Wilson | Thomas Martin	2010-3-17	AUM	AUMNH	PreservedSpecimen	CA Hamilton
73	APH_1270	tarantula	species	english	Arachnida	Araneae	Theraphosidae	Aphonopelma anax	Aphonopelma	anax	ICZN	juvenile	27.5883	-98.3374	104	104	4.4 mi E Hwy-339 on FM-2295	Duval	Texas	United States	Brent E. Hendrixson | Kate Hall | Austin Deskewies | Alexis Guice	2011-5-11	AUM	AUMNH	PreservedSpecimen	CA Hamilton
74	APH_1271	tarantula	species	english	Arachnida	Araneae	Theraphosidae	Aphonopelma anax	Aphonopelma	anax	ICZN	juvenile	26.1803	-97.6792	10	10	Harlingen, McKelvey Park	Cameron	Texas	United States	Brent E. Hendrixson | Kate Hall | Austin Deskewies | Alexis Guice	2011-5-11	AUM	AUMNH	PreservedSpecimen	CA Hamilton
75	APH_1272	tarantula	species	english	Arachnida	Araneae	Theraphosidae	Aphonopelma anax	Aphonopelma	anax	ICZN	juvenile	26.1803	-97.6792	10	10	Harlingen, McKelvey Park	Cameron	Texas	United States	Brent E. Hendrixson | Kate Hall | Austin Deskewies | Alexis Guice	2011-5-11	AUM	AUMNH	PreservedSpecimen	CA Hamilton
76	APH_1273	tarantula	species	english	Arachnida	Araneae	Theraphosidae	Aphonopelma anax	Aphonopelma	anax	ICZN	juvenile	26.1683	-97.7206	13	13	Harlingen, Dixieland Park	Cameron	Texas	United States	Brent E. Hendrixson | Kate Hall | Austin Deskewies | Alexis Guice	2011-5-12	AUM	AUMNH	PreservedSpecimen	CA Hamilton
77	APH_1274	tarantula	species	english	Arachnida	Araneae	Theraphosidae	Aphonopelma anax	Aphonopelma	anax	ICZN	juvenile	26.1683	-97.7206	13	13	Harlingen, Dixieland Park	Cameron	Texas	United States	Brent E. Hendrixson | Kate Hall | Austin Deskewies | Alexis Guice	2011-5-12	AUM	AUMNH	PreservedSpecimen	CA Hamilton
78	APH_1275	tarantula	species	english	Arachnida	Araneae	Theraphosidae	Aphonopelma anax	Aphonopelma	anax	ICZN	juvenile	26.1683	-97.7206	13	13	Harlingen, Dixieland Park	Cameron	Texas	United States	Brent E. Hendrixson | Kate Hall | Austin Deskewies | Alexis Guice	2011-5-12	AUM	AUMNH	PreservedSpecimen	CA Hamilton
79	APH_1277	tarantula	species	english	Arachnida	Araneae	Theraphosidae	Aphonopelma anax	Aphonopelma	anax	ICZN	male	26.8036	-99.142	125	125	2.0 mi NW FM-2687 on US-83	Zapata	Texas	United States	Brent E. Hendrixson | Kate Hall | Austin Deskewies | Alexis Guice	2011-5-13	AUM	AUMNH	PreservedSpecimen	CA Hamilton
80	APH_1278	tarantula	species	english	Arachnida	Araneae	Theraphosidae	Aphonopelma anax	Aphonopelma	anax	ICZN	juvenile	26.8036	-99.142	125	125	2.0 mi NW FM-2687 on US-83	Zapata	Texas	United States	Brent E. Hendrixson | Kate Hall | Austin Deskewies | Alexis Guice	2011-5-13	AUM	AUMNH	PreservedSpecimen	CA Hamilton
81	APH_1279	tarantula	species	english	Arachnida	Araneae	Theraphosidae	Aphonopelma anax	Aphonopelma	anax	ICZN	juvenile	26.8036	-99.142	125	125	2.0 mi NW FM-2687 on US-83	Zapata	Texas	United States	Brent E. Hendrixson | Kate Hall | Austin Deskewies | Alexis Guice	2011-5-13	AUM	AUMNH	PreservedSpecimen	CA Hamilton
82	APH_1280	tarantula	species	english	Arachnida	Araneae	Theraphosidae	Aphonopelma anax	Aphonopelma	anax	ICZN	juvenile	27.5616	-99.3905	143	143	4.3 mi E Loop-20 on US-59 at Los Tios Creek	Webb	Texas	United States	Brent E. Hendrixson | Kate Hall | Austin Deskewies | Alexis Guice	2011-5-13	AUM	AUMNH	PreservedSpecimen	CA Hamilton
83	APH_1281	tarantula	species	english	Arachnida	Araneae	Theraphosidae	Aphonopelma anax	Aphonopelma	anax	ICZN	juvenile	27.8005	-99.4629	232	232	3.6 mi NW I-35 on US-83	Webb	Texas	United States	Brent E. Hendrixson | Kate Hall | Austin Deskewies | Alexis Guice	2011-5-13	AUM	AUMNH	PreservedSpecimen	CA Hamilton
84	APH_1282	tarantula	species	english	Arachnida	Araneae	Theraphosidae	Aphonopelma anax	Aphonopelma	anax	ICZN	juvenile	27.8005	-99.4629	232	232	3.6 mi NW I-35 on US-83	Webb	Texas	United States	Brent E. Hendrixson | Kate Hall | Austin Deskewies | Alexis Guice	2011-5-13	AUM	AUMNH	PreservedSpecimen	CA Hamilton
85	APH_1285	tarantula	species	english	Arachnida	Araneae	Theraphosidae	Aphonopelma anax	Aphonopelma	anax	ICZN	male	28.0371	-99.5468	250	250	0.8 mi NW Hwy-44 on US-83	Webb	Texas	United States	Brent E. Hendrixson | Kate Hall | Austin Deskewies | Alexis Guice	2011-5-13	AUM	AUMNH	PreservedSpecimen	CA Hamilton
86	APH_1458	tarantula	species	english	Arachnida	Araneae	Theraphosidae	Aphonopelma anax	Aphonopelma	anax	ICZN	juvenile	28.8895	-100.165	217	217	4.2 mi SW Zavala County Line on Hwy-57	Maverick	Texas	United States	Stanley A. Schultz	2012-1-24	AUM	AUMNH	PreservedSpecimen	CA Hamilton
87	APH_2043	tarantula	species	english	Arachnida	Araneae	Theraphosidae	Aphonopelma anax	Aphonopelma	anax	ICZN	female	26.1906	-97.6961	12	12	Harlingen	Cameron	Texas	United States	B. Brown	1939-11-15	AMNH	AMNH	PreservedSpecimen	CA Hamilton
88	APH_2044	tarantula	species	english	Arachnida	Araneae	Theraphosidae	Aphonopelma anax	Aphonopelma	anax	ICZN	female	26.1906	-97.6961	12	12	Harlingen	Cameron	Texas	United States	Bryce Brown	1939	AMNH	AMNH	PreservedSpecimen	CA Hamilton
89	APH_2045	tarantula	species	english	Arachnida	Araneae	Theraphosidae	Aphonopelma anax	Aphonopelma	anax	ICZN	1 male/1 female	25.9017	-97.4975	8	8	Brownsville	Cameron	Texas	United States	Ted Beimler	1963-4	AMNH	AMNH	PreservedSpecimen	CA Hamilton
90	APH_2046	tarantula	species	english	Arachnida	Araneae	Theraphosidae	Aphonopelma anax	Aphonopelma	anax	ICZN	male	27.5159	-97.8561	17	17	Kingsville	Kleberg	Texas	United States	Gillaspy	1970-6-27	AMNH	AMNH	PreservedSpecimen	CA Hamilton
91	APH_2650	tarantula	species	english	Arachnida	Araneae	Theraphosidae	Aphonopelma anax	Aphonopelma	anax	ICZN	male	29.7602	-95.3694	13	13	Houston	Harris	Texas	United States	Mrs. Emilie Steude	1959-6	AMNH	AMNH	PreservedSpecimen	CA Hamilton
92	APH_2658	tarantula	species	english	Arachnida	Araneae	Theraphosidae	Aphonopelma anax	Aphonopelma	anax	ICZN	male	29.4972	-97.38	100	100	6.1 miles southeast of Gonzales	Gonzales	Texas	United States	W. McAlister	1956-6-18	AMNH	AMNH	PreservedSpecimen	CA Hamilton
93	APH_2660	tarantula	species	english	Arachnida	Araneae	Theraphosidae	Aphonopelma anax	Aphonopelma	anax	ICZN	2 female	30.1408	-96.7593	132	132	5 miles west of Carmine	Washington	Texas	United States	W. McAlister	1960-6-27	AMNH	AMNH	PreservedSpecimen	CA Hamilton
94	APH_3121	tarantula	species	english	Arachnida	Araneae	Theraphosidae	Aphonopelma anax	Aphonopelma	anax	ICZN	male	30.1577	-96.2883	86	86	Chappell Hill, 1/4 mile S of intersection of Old Chappell Hill Rd and Pulaski School Rd	Washington	Texas	United States	Todd Burch	2013-5-20	AUM	AUMNH	PreservedSpecimen	CA Hamilton
95	APH_3122	tarantula	species	english	Arachnida	Araneae	Theraphosidae	Aphonopelma anax	Aphonopelma	anax	ICZN	male	30.1573	-96.2894	79	79	Chappell Hill, 1/4 mile S of intersection of Old Chappell Hill Rd and Pulaski School Rd	Washington	Texas	United States	Todd Burch	2013-5-30	AUM	AUMNH	PreservedSpecimen	CA Hamilton
96	APH_3123	tarantula	species	english	Arachnida	Araneae	Theraphosidae	Aphonopelma anax	Aphonopelma	anax	ICZN	male	30.2257	-96.1601	68	68	2301 Running Valley Lane, Washington	Washington	Texas	United States	Chuck Matula	2013-6-13	AUM	AUMNH	PreservedSpecimen	CA Hamilton
97	APH_3129	tarantula	species	english	Arachnida	Araneae	Theraphosidae	Aphonopelma anax	Aphonopelma	anax	ICZN	male	28.4369	-99.235	133	133	Cotulla	La Salle	Texas	United States	Roger Birkhead	2013	AUM	AUMNH	PreservedSpecimen	CA Hamilton
98	APH_3215	tarantula	species	english	Arachnida	Araneae	Theraphosidae	Aphonopelma anax	Aphonopelma	anax	ICZN	male	29.2292	-99.7852	281	281	Uvalde, in residential neighborhood off N 4th st	Uvalde	Texas	United States	Jason Penney	2014-6-1	AUM	AUMNH	PreservedSpecimen	CA Hamilton
99	APH_3216	tarantula	species	english	Arachnida	Araneae	Theraphosidae	Aphonopelma anax	Aphonopelma	anax	ICZN	male	29.23	-99.7826	287	287	Uvalde, in residential neighborhood off N 4th st	Uvalde	Texas	United States	Jason Penney	2014-6-1	AUM	AUMNH	PreservedSpecimen	CA Hamilton
100	AUMS_14779	tarantula	species	english	Arachnida	Araneae	Theraphosidae	Aphonopelma anax	Aphonopelma	anax	ICZN	female	27.5306	-99.4803	139	139	Laredo	Webb	Texas	United States	David E. Bixler	1963-6-9	AUM	AUMNH	PreservedSpecimen	CA Hamilton
101	AUMS_14780	tarantula	species	english	Arachnida	Araneae	Theraphosidae	Aphonopelma anax	Aphonopelma	anax	ICZN	male	27.5306	-99.4803	139	139	Laredo	Webb	Texas	United States	David E. Bixler	1963-7-12	AUM	AUMNH	PreservedSpecimen	CA Hamilton
102	AUMS_2355	tarantula	species	english	Arachnida	Araneae	Theraphosidae	Aphonopelma anax	Aphonopelma	anax	ICZN	male	26.1009	-97.2902	4	4	Laguna Vista	Cameron	Texas	United States	R. G. Breene	1998-4	AUM	AUMNH	PreservedSpecimen	CA Hamilton
103	AUMS_2583	tarantula	species	english	Arachnida	Araneae	Theraphosidae	Aphonopelma anax	Aphonopelma	anax	ICZN	2 male	26.1109	-97.3162	2	2	Laguna Vista	Cameron	Texas	United States	R.G. Breene	1998-4	AUM	AUMNH	PreservedSpecimen	CA Hamilton
104	AUMS_2609	tarantula	species	english	Arachnida	Araneae	Theraphosidae	Aphonopelma anax	Aphonopelma	anax	ICZN	male	26.1009	-97.2903	2	2	Laguna Vista	Cameron	Texas	United States	R.G. Breene	1998	AUM	AUMNH	PreservedSpecimen	CA Hamilton
105	AUMS_2613	tarantula	species	english	Arachnida	Araneae	Theraphosidae	Aphonopelma anax	Aphonopelma	anax	ICZN	male	26.1009	-97.2903	2	2	Laguna Vista	Cameron	Texas	United States	R.G. Breene		AUM	AUMNH	PreservedSpecimen	CA Hamilton
106	AUMS_2688	tarantula	species	english	Arachnida	Araneae	Theraphosidae	Aphonopelma anax	Aphonopelma	anax	ICZN	male	26.0717	-97.4764	7	7	Los Fresnos	Cameron	Texas	United States	R.G. Breene	1999	AUM	AUMNH	PreservedSpecimen	CA Hamilton
107	AUMS_2690	tarantula	species	english	Arachnida	Araneae	Theraphosidae	Aphonopelma anax	Aphonopelma	anax	ICZN	male	26.1009	-97.2902	4	4	Laguna Vista	Cameron	Texas	United States	R.G. Breene	1998-4	AUM	AUMNH	PreservedSpecimen	CA Hamilton
108	AUMS_2695	tarantula	species	english	Arachnida	Araneae	Theraphosidae	Aphonopelma anax	Aphonopelma	anax	ICZN	male	26.1009	-97.2902	4	4	Laguna Vista	Cameron	Texas	United States	R.G. Breene	1998-4	AUM	AUMNH	PreservedSpecimen	CA Hamilton
109	AUMS_3268	tarantula	species	english	Arachnida	Araneae	Theraphosidae	Aphonopelma anax	Aphonopelma	anax	ICZN	male	26.1009	-97.2902	4	4	Laguna Vista	Cameron	Texas	United States	R.G. Breene	1998-3	AUM	AUMNH	PreservedSpecimen	CA Hamilton
110	AUMS_3269	tarantula	species	english	Arachnida	Araneae	Theraphosidae	Aphonopelma anax	Aphonopelma	anax	ICZN	2 male	26.1009	-97.2902	4	4	Laguna Vista	Cameron	Texas	United States	R.G. Breene	1998-3	AUM	AUMNH	PreservedSpecimen	CA Hamilton
111	AUMS_3271	tarantula	species	english	Arachnida	Araneae	Theraphosidae	Aphonopelma anax	Aphonopelma	anax	ICZN	male	26.1009	-97.2903	2	2	Laguna Vista	Cameron	Texas	United States	R.G. Breene	1998-4	AUM	AUMNH	PreservedSpecimen	CA Hamilton
112	AUMS_3274	tarantula	species	english	Arachnida	Araneae	Theraphosidae	Aphonopelma anax	Aphonopelma	anax	ICZN	male	26.1009	-97.2903	2	2	Laguna Vista	Cameron	Texas	United States	R.G. Breene	1998-4	AUM	AUMNH	PreservedSpecimen	CA Hamilton
113	AUMS_3315	tarantula	species	english	Arachnida	Araneae	Theraphosidae	Aphonopelma anax	Aphonopelma	anax	ICZN	male	26.1009	-97.2903	2	2	Laguna Vista	Cameron	Texas	United States	R.G. Breene	1998-4	AUM	AUMNH	PreservedSpecimen	CA Hamilton
114	APH_0010	tarantula	species	english	Arachnida	Araneae	Theraphosidae	Aphonopelma armada	Aphonopelma	armada	ICZN	male	31.4643	-100.495	586	586	San Angelo, approx. 1 mi N of W Hwy-67	Tom Green	Texas	United States	Kati and Martha Mayfield	2005-6-23	AUM	AUMNH	PreservedSpecimen	CA Hamilton
115	APH_0547	tarantula	species	english	Arachnida	Araneae	Theraphosidae	Aphonopelma armada	Aphonopelma	armada	ICZN	juvenile	33.6691	-101.176	854	854	0.2 mi N US-82 on FM 2591 (E of Crosbyton)	Crosby	Texas	United States	Brent E. Hendrixson | Courtney Dugas | Sloan Click	2009-6-7	AUM	AUMNH	PreservedSpecimen	CA Hamilton
116	APH_0548	tarantula	species	english	Arachnida	Araneae	Theraphosidae	Aphonopelma armada	Aphonopelma	armada	ICZN	juvenile	33.6691	-101.176	854	854	0.2 mi N US-82 on FM 2591 (E of Crosbyton)	Crosby	Texas	United States	Brent E. Hendrixson | Courtney Dugas | Sloan Click	2009-6-7	AUM	AUMNH	PreservedSpecimen	CA Hamilton
117	APH_0549	tarantula	species	english	Arachnida	Araneae	Theraphosidae	Aphonopelma armada	Aphonopelma	armada	ICZN	juvenile	33.6691	-101.176	854	854	0.2 mi N US-82 on FM 2591 (E of Crosbyton)	Crosby	Texas	United States	Brent E. Hendrixson | Courtney Dugas | Sloan Click	2009-6-7	AUM	AUMNH	PreservedSpecimen	CA Hamilton
118	APH_0550	tarantula	species	english	Arachnida	Araneae	Theraphosidae	Aphonopelma armada	Aphonopelma	armada	ICZN	juvenile	33.6691	-101.176	854	854	0.2 mi N US-82 on FM 2591 (E of Crosbyton)	Crosby	Texas	United States	Brent E. Hendrixson | Courtney Dugas | Sloan Click	2009-6-7	AUM	AUMNH	PreservedSpecimen	CA Hamilton
119	APH_0551	tarantula	species	english	Arachnida	Araneae	Theraphosidae	Aphonopelma armada	Aphonopelma	armada	ICZN	juvenile	34.4195	-101.056	796	796	Caprock Canyons State Park, Honey Flat Camping area (site 4)	Briscoe	Texas	United States	Brent E. Hendrixson | Courtney Dugas | Sloan Click	2009-6-7	AUM	AUMNH	PreservedSpecimen	CA Hamilton
120	APH_0552	tarantula	species	english	Arachnida	Araneae	Theraphosidae	Aphonopelma armada	Aphonopelma	armada	ICZN	juvenile	34.4195	-101.056	796	796	Caprock Canyons State Park, Honey Flat Camping area (site 4)	Briscoe	Texas	United States	Brent E. Hendrixson | Courtney Dugas | Sloan Click	2009-6-7	AUM	AUMNH	PreservedSpecimen	CA Hamilton
121	APH_0553	tarantula	species	english	Arachnida	Araneae	Theraphosidae	Aphonopelma armada	Aphonopelma	armada	ICZN	juvenile	34.4195	-101.056	796	796	Caprock Canyons State Park, Honey Flat Camping area (site 4)	Briscoe	Texas	United States	Brent E. Hendrixson | Courtney Dugas | Sloan Click	2009-6-7	AUM	AUMNH	PreservedSpecimen	CA Hamilton
122	APH_0554	tarantula	species	english	Arachnida	Araneae	Theraphosidae	Aphonopelma armada	Aphonopelma	armada	ICZN	juvenile	34.4195	-101.056	796	796	Caprock Canyons State Park, Honey Flat Camping area (site 4)	Briscoe	Texas	United States	Brent E. Hendrixson | Courtney Dugas | Sloan Click	2009-6-7	AUM	AUMNH	PreservedSpecimen	CA Hamilton
123	APH_0593	tarantula	species	english	Arachnida	Araneae	Theraphosidae	Aphonopelma armada	Aphonopelma	armada	ICZN	juvenile	29.3555	-100.972	270	270	Del Rio, nr. River Rd	Val Verde	Texas	United States	unknown	2009-Spring	AUM	AUMNH	PreservedSpecimen	CA Hamilton
124	APH_0594	tarantula	species	english	Arachnida	Araneae	Theraphosidae	Aphonopelma armada	Aphonopelma	armada	ICZN	juvenile	29.3555	-100.972	270	270	Del Rio, nr. River Rd	Val Verde	Texas	United States	unknown	2009-Spring	AUM	AUMNH	PreservedSpecimen	CA Hamilton
125	APH_0807	tarantula	species	english	Arachnida	Araneae	Theraphosidae	Aphonopelma armada	Aphonopelma	armada	ICZN	female	29.9144	-96.8663	98	98	La Grange	Fayette	Texas	United States	Chris Hamilton	2008-5	AUM	AUMNH	PreservedSpecimen	CA Hamilton
126	APH_0840	tarantula	species	english	Arachnida	Araneae	Theraphosidae	Aphonopelma armada	Aphonopelma	armada	ICZN	female	31.843	-99.5696	590	590	O.H. Ivie reservoir, Coleman Lake at Hords Creek	Coleman	Texas	United States	Chris Hamilton	2008-9	AUM	AUMNH	PreservedSpecimen	CA Hamilton
127	APH_0841	tarantula	species	english	Arachnida	Araneae	Theraphosidae	Aphonopelma armada	Aphonopelma	armada	ICZN	female	32.2006	-101.477	823	823	Big Spring, at miniature golf course	Howard	Texas	United States	Chris Hamilton	2008-9	AUM	AUMNH	PreservedSpecimen	CA Hamilton
128	APH_0842	tarantula	species	english	Arachnida	Araneae	Theraphosidae	Aphonopelma armada	Aphonopelma	armada	ICZN	female	32.2009	-101.477	820	820	Big Spring, at miniature golf course	Howard	Texas	United States	Chris Hamilton	2008-9	AUM	AUMNH	PreservedSpecimen	CA Hamilton
129	APH_0843	tarantula	species	english	Arachnida	Araneae	Theraphosidae	Aphonopelma armada	Aphonopelma	armada	ICZN	female	32.2008	-101.478	817	817	Big Spring, at miniature golf course	Howard	Texas	United States	Chris Hamilton	2008-9	AUM	AUMNH	PreservedSpecimen	CA Hamilton
130	APH_0844	tarantula	species	english	Arachnida	Araneae	Theraphosidae	Aphonopelma armada	Aphonopelma	armada	ICZN	female	32.2008	-101.478	816	816	Big Spring, at miniature golf course	Howard	Texas	United States	Chris Hamilton	2008-9	AUM	AUMNH	PreservedSpecimen	CA Hamilton
131	APH_0845	tarantula	species	english	Arachnida	Araneae	Theraphosidae	Aphonopelma armada	Aphonopelma	armada	ICZN	female	32.6821	-100.925	717	717	Snyder	Scurry	Texas	United States	Chris Hamilton	2008-9	AUM	AUMNH	PreservedSpecimen	CA Hamilton
132	APH_0846	tarantula	species	english	Arachnida	Araneae	Theraphosidae	Aphonopelma armada	Aphonopelma	armada	ICZN	female	32.6821	-100.926	717	717	Snyder	Scurry	Texas	United States	Chris Hamilton	2008-9	AUM	AUMNH	PreservedSpecimen	CA Hamilton
133	APH_0847	tarantula	species	english	Arachnida	Araneae	Theraphosidae	Aphonopelma armada	Aphonopelma	armada	ICZN	female	32.6821	-100.925	717	717	Snyder	Scurry	Texas	United States	Chris Hamilton	2008-9	AUM	AUMNH	PreservedSpecimen	CA Hamilton
134	APH_0848	tarantula	species	english	Arachnida	Araneae	Theraphosidae	Aphonopelma armada	Aphonopelma	armada	ICZN	female	32.6823	-100.925	714	714	Snyder	Scurry	Texas	United States	Chris Hamilton	2008-9	AUM	AUMNH	PreservedSpecimen	CA Hamilton
135	APH_0849	tarantula	species	english	Arachnida	Araneae	Theraphosidae	Aphonopelma armada	Aphonopelma	armada	ICZN	female	32.692	-100.927	709	709	Snyder	Scurry	Texas	United States	Chris Hamilton	2008-9	AUM	AUMNH	PreservedSpecimen	CA Hamilton
136	APH_0855	tarantula	species	english	Arachnida	Araneae	Theraphosidae	Aphonopelma armada	Aphonopelma	armada	ICZN	female	32.0766	-102.79	1012	1012	Cowden H Ranch	Ector	Texas	United States	Dave Moellendorf	2006	AUM	AUMNH	PreservedSpecimen	CA Hamilton
137	APH_0922	tarantula	species	english	Arachnida	Araneae	Theraphosidae	Aphonopelma armada	Aphonopelma	armada	ICZN	male	29.137	-97.497	104	104	Westhoff, Meyer Rd off Hwy 240 & County Rd 142	DeWitt	Texas	United States	Dan Lewis	2008-9	AUM	AUMNH	PreservedSpecimen	CA Hamilton
138	APH_0923	tarantula	species	english	Arachnida	Araneae	Theraphosidae	Aphonopelma armada	Aphonopelma	armada	ICZN	male	29.138	-97.4984	111	111	Westhoff, Meyer Rd off Hwy 240 & County Rd 142	DeWitt	Texas	United States	Dan Lewis	2008-9	AUM	AUMNH	PreservedSpecimen	CA Hamilton
139	APH_0944	tarantula	species	english	Arachnida	Araneae	Theraphosidae	Aphonopelma armada	Aphonopelma	armada	ICZN	male	30.4943	-96.6921	114	114	Caldwell	Burleson	Texas	United States	Dave Moellendorf	2008-7	AUM	AUMNH	PreservedSpecimen	CA Hamilton
140	APH_0945	tarantula	species	english	Arachnida	Araneae	Theraphosidae	Aphonopelma armada	Aphonopelma	armada	ICZN	female	32.2007	-101.478	821	821	Big Spring, at miniature golf course	Howard	Texas	United States	Chris Hamilton	2008-9	AUM	AUMNH	PreservedSpecimen	CA Hamilton
141	APH_0950	tarantula	species	english	Arachnida	Araneae	Theraphosidae	Aphonopelma armada	Aphonopelma	armada	ICZN	male	31.577	-99.6607	479	479	O.H. Ivie reservoir	Coleman	Texas	United States	Chris Hamilton	2008-9	AUM	AUMNH	PreservedSpecimen	CA Hamilton
142	APH_0953	tarantula	species	english	Arachnida	Araneae	Theraphosidae	Aphonopelma armada	Aphonopelma	armada	ICZN	female	31.9242	-102.058	849	849	Midland	Midland	Texas	United States	Chris Hamilton	2008-9	AUM	AUMNH	PreservedSpecimen	CA Hamilton
143	APH_0965	tarantula	species	english	Arachnida	Araneae	Theraphosidae	Aphonopelma armada	Aphonopelma	armada	ICZN	male	32.0586	-102.745	1000	1000	Cowden H Ranch	Ector	Texas	United States	Dave Moellendorf	2006	AUM	AUMNH	PreservedSpecimen	CA Hamilton
144	APH_0966	tarantula	species	english	Arachnida	Araneae	Theraphosidae	Aphonopelma armada	Aphonopelma	armada	ICZN	male	32.0586	-102.745	1000	1000	Cowden H Ranch	Ector	Texas	United States	Dave Moellendorf	2006	AUM	AUMNH	PreservedSpecimen	CA Hamilton
145	APH_0967	tarantula	species	english	Arachnida	Araneae	Theraphosidae	Aphonopelma armada	Aphonopelma	armada	ICZN	male	32.0586	-102.745	1000	1000	Cowden H Ranch	Ector	Texas	United States	Dave Moellendorf	2006	AUM	AUMNH	PreservedSpecimen	CA Hamilton
146	APH_0977	tarantula	species	english	Arachnida	Araneae	Theraphosidae	Aphonopelma armada	Aphonopelma	armada	ICZN	female	32.074	-102.788	1013	1013	Cowden H Ranch	Ector	Texas	United States	Dave Moellendorf	2006	AUM	AUMNH	PreservedSpecimen	CA Hamilton
147	APH_1049	tarantula	species	english	Arachnida	Araneae	Theraphosidae	Aphonopelma armada	Aphonopelma	armada	ICZN	female	32.1314	-102.622	961	961	SW4001 & SW7000	Andrews	Texas	United States	Skyler Stevens	2010-7-6	AUM	AUMNH	PreservedSpecimen	CA Hamilton
148	APH_1052	tarantula	species	english	Arachnida	Araneae	Theraphosidae	Aphonopelma armada	Aphonopelma	armada	ICZN	male	32.114	-102.616	957	957	SW4001	Andrews	Texas	United States	Skyler Stevens	2010-7-6	AUM	AUMNH	PreservedSpecimen	CA Hamilton
149	APH_1056	tarantula	species	english	Arachnida	Araneae	Theraphosidae	Aphonopelma armada	Aphonopelma	armada	ICZN	male	32.0279	-102.207	879	879	W County Rd 54	Midland	Texas	United States	Skyler Stevens	2010-7-5	AUM	AUMNH	PreservedSpecimen	CA Hamilton
150	APH_1057	tarantula	species	english	Arachnida	Araneae	Theraphosidae	Aphonopelma armada	Aphonopelma	armada	ICZN	male	32.0279	-102.207	879	879	W County Rd 54	Midland	Texas	United States	Skyler Stevens	2010-7-5	AUM	AUMNH	PreservedSpecimen	CA Hamilton
151	APH_1058	tarantula	species	english	Arachnida	Araneae	Theraphosidae	Aphonopelma armada	Aphonopelma	armada	ICZN	male	32.0279	-102.207	879	879	W County Rd 54	Midland	Texas	United States	Skyler Stevens	2010-7-5	AUM	AUMNH	PreservedSpecimen	CA Hamilton
152	APH_1059	tarantula	species	english	Arachnida	Araneae	Theraphosidae	Aphonopelma armada	Aphonopelma	armada	ICZN	male	32.0279	-102.207	879	879	W County Rd 54	Midland	Texas	United States	Skyler Stevens	2010-7-5	AUM	AUMNH	PreservedSpecimen	CA Hamilton
153	APH_1061	tarantula	species	english	Arachnida	Araneae	Theraphosidae	Aphonopelma armada	Aphonopelma	armada	ICZN	male	32.0106	-102.228	880	880	CR60	Midland	Texas	United States	Skyler Stevens	2010-7-2	AUM	AUMNH	PreservedSpecimen	CA Hamilton
154	APH_1062	tarantula	species	english	Arachnida	Araneae	Theraphosidae	Aphonopelma armada	Aphonopelma	armada	ICZN	male	32.0106	-102.228	880	880	CR60	Midland	Texas	United States	Skyler Stevens	2010-7-2	AUM	AUMNH	PreservedSpecimen	CA Hamilton
155	APH_1064	tarantula	species	english	Arachnida	Araneae	Theraphosidae	Aphonopelma armada	Aphonopelma	armada	ICZN	male	31.3436	-101.496	798	798	Hwy 137	Reagan	Texas	United States	Skyler Stevens	2010-6-30	AUM	AUMNH	PreservedSpecimen	CA Hamilton
156	APH_1065	tarantula	species	english	Arachnida	Araneae	Theraphosidae	Aphonopelma armada	Aphonopelma	armada	ICZN	male	31.3436	-101.496	798	798	Hwy 137	Reagan	Texas	United States	Skyler Stevens	2010-6-30	AUM	AUMNH	PreservedSpecimen	CA Hamilton
157	APH_1067	tarantula	species	english	Arachnida	Araneae	Theraphosidae	Aphonopelma armada	Aphonopelma	armada	ICZN	male	30.4722	-99.7808	524	524	Texas Tech Field Station, Junction	Kimble	Texas	United States	Skyler Stevens	2010-6-24	AUM	AUMNH	PreservedSpecimen	CA Hamilton
158	APH_1068	tarantula	species	english	Arachnida	Araneae	Theraphosidae	Aphonopelma armada	Aphonopelma	armada	ICZN	female	30.4722	-99.7808	524	524	Texas Tech Field Station, Junction	Kimble	Texas	United States	Bryce Hubbell	2010-6-16	AUM	AUMNH	PreservedSpecimen	CA Hamilton
159	APH_1069	tarantula	species	english	Arachnida	Araneae	Theraphosidae	Aphonopelma armada	Aphonopelma	armada	ICZN	female	30.4722	-99.7808	524	524	Texas Tech Field Station, Junction	Kimble	Texas	United States	Travis Fisher	2010-6-17	AUM	AUMNH	PreservedSpecimen	CA Hamilton
160	APH_1129	tarantula	species	english	Arachnida	Araneae	Theraphosidae	Aphonopelma armada	Aphonopelma	armada	ICZN	juvenile	26.8139	-98.856	191	191	2.0 mi N Starr County Line on FM-649	Jim Hogg	Texas	United States	Brent E. Hendrixson | Gerri Wilson | Thomas Martin	2010-3-15	AUM	AUMNH	PreservedSpecimen	CA Hamilton
161	APH_1164	tarantula	species	english	Arachnida	Araneae	Theraphosidae	Aphonopelma armada	Aphonopelma	armada	ICZN	juvenile	29.1704	-100.673	296	296	0.59 mi E US-277 on FM-693	Kinney	Texas	United States	Brent E. Hendrixson | Gerri Wilson | Thomas Martin	2010-3-17	AUM	AUMNH	PreservedSpecimen	CA Hamilton
162	APH_1165	tarantula	species	english	Arachnida	Araneae	Theraphosidae	Aphonopelma armada	Aphonopelma	armada	ICZN	juvenile	29.1704	-100.673	296	296	0.59 mi E US-277 on FM-693	Kinney	Texas	United States	Brent E. Hendrixson | Gerri Wilson | Thomas Martin	2010-3-17	AUM	AUMNH	PreservedSpecimen	CA Hamilton
163	APH_1166	tarantula	species	english	Arachnida	Araneae	Theraphosidae	Aphonopelma armada	Aphonopelma	armada	ICZN	juvenile	29.1704	-100.673	296	296	0.59 mi E US-277 on FM-693	Kinney	Texas	United States	Brent E. Hendrixson | Gerri Wilson | Thomas Martin	2010-3-17	AUM	AUMNH	PreservedSpecimen	CA Hamilton
164	APH_1167	tarantula	species	english	Arachnida	Araneae	Theraphosidae	Aphonopelma armada	Aphonopelma	armada	ICZN	juvenile	29.1704	-100.673	296	296	0.59 mi E US-277 on FM-693	Kinney	Texas	United States	Brent E. Hendrixson | Gerri Wilson | Thomas Martin	2010-3-17	AUM	AUMNH	PreservedSpecimen	CA Hamilton
165	APH_1172	tarantula	species	english	Arachnida	Araneae	Theraphosidae	Aphonopelma armada	Aphonopelma	armada	ICZN	female	31.9999	-102.18	872	872	nr. Midland, along Hwy-158	Midland	Texas	United States	Brent E. Hendrixson | Brendon Barnes | Nate Davis	2010-7-21	AUM	AUMNH	PreservedSpecimen	CA Hamilton
166	APH_1173	tarantula	species	english	Arachnida	Araneae	Theraphosidae	Aphonopelma armada	Aphonopelma	armada	ICZN	male	31.9999	-102.18	872	872	nr. Midland, along Hwy-158	Midland	Texas	United States	Brent E. Hendrixson | Brendon Barnes | Nate Davis	2010-7-21	AUM	AUMNH	PreservedSpecimen	CA Hamilton
167	APH_1174	tarantula	species	english	Arachnida	Araneae	Theraphosidae	Aphonopelma armada	Aphonopelma	armada	ICZN	male	32.0038	-102.256	881	881	nr. Midland, along CR-60	Midland	Texas	United States	Brent E. Hendrixson | Brendon Barnes | Nate Davis	2010-7-21	AUM	AUMNH	PreservedSpecimen	CA Hamilton
168	APH_1374	tarantula	species	english	Arachnida	Araneae	Theraphosidae	Aphonopelma armada	Aphonopelma	armada	ICZN	female	31.2805	-102.08	794	794	oil fields W of Hwy 329	Upton	Texas	United States	Darryl Burton	2011-6-17	AUM	AUMNH	PreservedSpecimen	CA Hamilton
169	APH_1375	tarantula	species	english	Arachnida	Araneae	Theraphosidae	Aphonopelma armada	Aphonopelma	armada	ICZN	juvenile	31.4067	-102.146	863	863	oil fields E of Hwy 329	Upton	Texas	United States	Darryl Burton	2011-6-16	AUM	AUMNH	PreservedSpecimen	CA Hamilton
170	APH_1377	tarantula	species	english	Arachnida	Araneae	Theraphosidae	Aphonopelma armada	Aphonopelma	armada	ICZN	juvenile	31.2701	-102.061	779	779	oil fields W of Hwy 329	Upton	Texas	United States	Darryl Burton	2011-7-19	AUM	AUMNH	PreservedSpecimen	CA Hamilton
171	APH_1379	tarantula	species	english	Arachnida	Araneae	Theraphosidae	Aphonopelma armada	Aphonopelma	armada	ICZN	juvenile	31.2805	-102.08	794	794	oil fields W of Hwy 329	Upton	Texas	United States	Darryl Burton	2011-9-6	AUM	AUMNH	PreservedSpecimen	CA Hamilton
172	APH_1381	tarantula	species	english	Arachnida	Araneae	Theraphosidae	Aphonopelma armada	Aphonopelma	armada	ICZN	female	31.4045	-102.154	860	860	oil fields E of Hwy 329	Upton	Texas	United States	Darryl Burton	2011-9-10	AUM	AUMNH	PreservedSpecimen	CA Hamilton
173	APH_1384	tarantula	species	english	Arachnida	Araneae	Theraphosidae	Aphonopelma armada	Aphonopelma	armada	ICZN	female	31.5641	-102.174	870	870	FM 1492	Upton	Texas	United States	Darryl Burton	2011-9-11	AUM	AUMNH	PreservedSpecimen	CA Hamilton
174	APH_1385	tarantula	species	english	Arachnida	Araneae	Theraphosidae	Aphonopelma armada	Aphonopelma	armada	ICZN	juvenile	31.2307	-101.726	828	828	off Hwy 67	Reagan	Texas	United States	Darryl Burton	2011-9-19	AUM	AUMNH	PreservedSpecimen	CA Hamilton
175	APH_1387	tarantula	species	english	Arachnida	Araneae	Theraphosidae	Aphonopelma armada	Aphonopelma	armada	ICZN	juvenile	31.5641	-102.174	870	870	FM 1492	Upton	Texas	United States	Darryl Burton	2011-8-31	AUM	AUMNH	PreservedSpecimen	CA Hamilton
176	APH_1388	tarantula	species	english	Arachnida	Araneae	Theraphosidae	Aphonopelma armada	Aphonopelma	armada	ICZN	juvenile	31.5641	-102.174	870	870	FM 1492	Upton	Texas	United States	Darryl Burton	2011-9-11	AUM	AUMNH	PreservedSpecimen	CA Hamilton
177	APH_1389	tarantula	species	english	Arachnida	Araneae	Theraphosidae	Aphonopelma armada	Aphonopelma	armada	ICZN	female	31.3534	-102.088	821	821	oil fields E of Hwy 329	Upton	Texas	United States	Darryl Burton	2011-8-30	AUM	AUMNH	PreservedSpecimen	CA Hamilton
178	APH_1391	tarantula	species	english	Arachnida	Araneae	Theraphosidae	Aphonopelma armada	Aphonopelma	armada	ICZN	female	31.5641	-102.174	870	870	FM 1492	Upton	Texas	United States	Darryl Burton	2011-8-23	AUM	AUMNH	PreservedSpecimen	CA Hamilton
179	APH_1460	tarantula	species	english	Arachnida	Araneae	Theraphosidae	Aphonopelma armada	Aphonopelma	armada	ICZN	female	34.5228	-100.534	596	596	Hulver Cemetery, 5.9 mi W US-287 on Hwy-86	Hall	Texas	United States	Brent E. Hendrixson	2012-5-27	AUM	AUMNH	PreservedSpecimen	CA Hamilton
180	APH_1462	tarantula	species	english	Arachnida	Araneae	Theraphosidae	Aphonopelma armada	Aphonopelma	armada	ICZN	male	31.5879	-101.97	851	851	0.5 mi S CR 118W on Hwy-349	Midland	Texas	United States	Darryl Burton	2012-6-13	AUM	AUMNH	PreservedSpecimen	CA Hamilton
181	APH_1466	tarantula	species	english	Arachnida	Araneae	Theraphosidae	Aphonopelma armada	Aphonopelma	armada	ICZN	male	31.6626	-102.207	877	877	0.3 mi S FM-1787 on FM-1492	Midland	Texas	United States	Darryl Burton	2012-6-17	AUM	AUMNH	PreservedSpecimen	CA Hamilton
182	APH_1468	tarantula	species	english	Arachnida	Araneae	Theraphosidae	Aphonopelma armada	Aphonopelma	armada	ICZN	male	31.949	-101.723	783	783	E of Midland, off Hwy 137	Glasscock	Texas	United States	Darryl Burton	2012-6-19	AUM	AUMNH	PreservedSpecimen	CA Hamilton
183	APH_3214	tarantula	species	english	Arachnida	Araneae	Theraphosidae	Aphonopelma armada	Aphonopelma	armada	ICZN	female	29.5745	-101.042	364	364	2.2 miles off Hwy 90 on spur 406, N of Del Rio	Val Verde	Texas	United States	David Moellendorf	2014-6-15	AUM	AUMNH	PreservedSpecimen	CA Hamilton
184	APH_1478	tarantula	species	english	Arachnida	Araneae	Theraphosidae	Aphonopelma atomicum	Aphonopelma	atomicum	ICZN	female	35.9231	-116.432	977	977	Death Valley National Park, Hwy-178, Salsberry Pass	Inyo	California	United States	Brent E. Hendrixson | Brendon Barnes | Austin Deskewies	2012-7-30	AUM	AUMNH	PreservedSpecimen	CA Hamilton
185	APH_1479	tarantula	species	english	Arachnida	Araneae	Theraphosidae	Aphonopelma atomicum	Aphonopelma	atomicum	ICZN	juvenile	36.268	-116.666	988	988	Death Valley National Park, ~7.5 mi S Hwy-190 on Dante's View Rd	Inyo	California	United States	Brent E. Hendrixson | Brendon Barnes | Austin Deskewies	2012-7-30	AUM	AUMNH	PreservedSpecimen	CA Hamilton
186	APH_1549	tarantula	species	english	Arachnida	Araneae	Theraphosidae	Aphonopelma atomicum	Aphonopelma	atomicum	ICZN	female	36.623	-116.309	849	849	Rock Valley Wash, off Hwy-95	Nye	Nevada	United States	Brent E. Hendrixson	2012-10-24	AMNH	AMNH	PreservedSpecimen	CA Hamilton
187	APH_2725-1	tarantula	species	english	Arachnida	Araneae	Theraphosidae	Aphonopelma atomicum	Aphonopelma	atomicum	ICZN	14 male/2 female	36.6605	-115.994	1157	1157	Mercury	Nye	Nevada	United States	Gertsch	1960-6-9	AMNH	AMNH	PreservedSpecimen	CA Hamilton
188	APH_2725-2	tarantula	species	english	Arachnida	Araneae	Theraphosidae	Aphonopelma atomicum	Aphonopelma	atomicum	ICZN	3 male	37.0256	-116.024	1216	1216	Nevada Testing Site	Nye	Nevada	United States	JRM	1959-10-1	AMNH	AMNH	PreservedSpecimen	CA Hamilton
189	APH_2727	tarantula	species	english	Arachnida	Araneae	Theraphosidae	Aphonopelma atomicum	Aphonopelma	atomicum	ICZN	16 male/3 female	36.6605	-115.994	1157	1157	Mercury	Nye	Nevada	United States	Gertsch	1961-6-29	AMNH	AMNH	PreservedSpecimen	CA Hamilton
190	APH_2730	tarantula	species	english	Arachnida	Araneae	Theraphosidae	Aphonopelma atomicum	Aphonopelma	atomicum	ICZN	female	36.6605	-115.994	1157	1157	Mercury	Nye	Nevada	United States		1964-8-16	AMNH	AMNH	PreservedSpecimen	CA Hamilton
191	AUMS_2638	tarantula	species	english	Arachnida	Araneae	Theraphosidae	Aphonopelma atomicum	Aphonopelma	atomicum	ICZN	male	36.6618	-116.368	836	836	Nros Rd., 20 miles W of Mercury	Nye	Nevada	United States	C. S. L.	1972-11-3	AUM	AUMNH	PreservedSpecimen	CA Hamilton
192	AUMS_3267	tarantula	species	english	Arachnida	Araneae	Theraphosidae	Aphonopelma atomicum	Aphonopelma	atomicum	ICZN	2 female	36.6919	-116.174	1058	1058	10 miles W of Mercury, Mercury Valley	Nye	Nevada	United States	W. Icenogle	1972-11-3	AUM	AUMNH	PreservedSpecimen	CA Hamilton
193	APH_3000	tarantula	species	english	Arachnida	Araneae	Theraphosidae	Aphonopelma belindae	Aphonopelma	belindae	ICZN	male	8.52651	-82.421	180	180	Waterfall Hostel; David		Chiriqui	Panama	Chris Hamilton | Eric Reynolds | Ray Gabriel | Nicolai Pederson	2011-1-21	AUM	AUMNH	PreservedSpecimen	CA Hamilton
194	APH_3001	tarantula	species	english	Arachnida	Araneae	Theraphosidae	Aphonopelma belindae	Aphonopelma	belindae	ICZN	juvenile	8.52651	-82.421	180	180	Waterfall Hostel; David		Chiriqui	Panama	Chris Hamilton | Eric Reynolds | Ray Gabriel | Nicolai Pederson	2011-1-21	AUM	AUMNH	PreservedSpecimen	CA Hamilton
195	APH_3008	tarantula	species	english	Arachnida	Araneae	Theraphosidae	Aphonopelma belindae	Aphonopelma	belindae	ICZN	male	8.53124	-82.304	138	138	Gualaca		Chiriqui	Panama	Chris Hamilton | Ray Gabriel	2011-1-24	AUM	AUMNH	PreservedSpecimen	CA Hamilton
196	APH_0454	tarantula	species	english	Arachnida	Araneae	Theraphosidae	Aphonopelma catalina	Aphonopelma	catalina	ICZN	male	32.3454	-110.716	1602	1602	Coronado National Forest, Bug Spring Trail	Pima	Arizona	United States	Paul Marek | Charity Hall	2008-12-28	AUM	AUMNH	PreservedSpecimen	CA Hamilton
197	APH_1438	tarantula	species	english	Arachnida	Araneae	Theraphosidae	Aphonopelma catalina	Aphonopelma	catalina	ICZN	male	32.358	-110.71	1787	1787	Bug Springs Trail	Pima	Arizona	United States	Jillian Cowles | Bill Savary	2011-12-11	AUM	AUMNH	PreservedSpecimen	CA Hamilton
198	APH_1439	tarantula	species	english	Arachnida	Araneae	Theraphosidae	Aphonopelma catalina	Aphonopelma	catalina	ICZN	male	32.349	-110.712	1631	1631	Bug Springs Trail	Pima	Arizona	United States	Brent E. Hendrixson | Thomas Martin	2011-12-17	AUM	AUMNH	PreservedSpecimen	CA Hamilton
199	APH_1440	tarantula	species	english	Arachnida	Araneae	Theraphosidae	Aphonopelma catalina	Aphonopelma	catalina	ICZN	male	32.349	-110.712	1631	1631	Bug Springs Trail	Pima	Arizona	United States	Brent E. Hendrixson | Thomas Martin	2011-12-17	AUM	AUMNH	PreservedSpecimen	CA Hamilton
200	APH_1602	tarantula	species	english	Arachnida	Araneae	Theraphosidae	Aphonopelma catalina	Aphonopelma	catalina	ICZN	female	32.3565	-110.712	1783	1783	Coronado National Forest, Bug Spring Trail	Pima	Arizona	United States	Brent E. Hendrixson	2012-11-9	AUM	AUMNH	PreservedSpecimen	CA Hamilton
201	AUMS_2615	tarantula	species	english	Arachnida	Araneae	Theraphosidae	Aphonopelma catalina	Aphonopelma	catalina	ICZN	female	32.3365	-110.718	1489	1489	.5 miles W of Catalina Hwy, 2 miles N of Molino Basin, Santa Catalina Mtns	Pima	Arizona	United States	Wendell Icenogle	1974-9-15	AUM	AUMNH	PreservedSpecimen	CA Hamilton
202	AUMS_3278	tarantula	species	english	Arachnida	Araneae	Theraphosidae	Aphonopelma catalina	Aphonopelma	catalina	ICZN	male	32.327	-110.703	1250	1250	Mt. Lemon Hwy, 0.3 miles S of Molino Basin, S of Catalina Mountains	Pima	Arizona	United States	W. Icenogle	1974-9-16	AUM	AUMNH	PreservedSpecimen	CA Hamilton
203	APH_0007	tarantula	species	english	Arachnida	Araneae	Theraphosidae	Aphonopelma chalcodes	Aphonopelma	chalcodes	ICZN	male	33.865	-112.19	548	548	6 mi N AZ-74 on New River Rd (nr. Lake Pleasant)	Maricopa	Arizona	United States	Brent E. Hendrixson | Darrin Vernier	2001-10-5	AUM	AUMNH	PreservedSpecimen	CA Hamilton
204	APH_0013	tarantula	species	english	Arachnida	Araneae	Theraphosidae	Aphonopelma chalcodes	Aphonopelma	chalcodes	ICZN	male	34.4276	-112.08	1193	1193	Dugas Road, approx. 2.0 mi W I-17 on Orme Ranch Road	Yavapai	Arizona	United States	John Bell	2002-3-24	AUM	AUMNH	PreservedSpecimen	CA Hamilton
205	APH_0014	tarantula	species	english	Arachnida	Araneae	Theraphosidae	Aphonopelma chalcodes	Aphonopelma	chalcodes	ICZN	male	32.2213	-110.769	840	840	Tucson, 10560 E Wildfire Drive	Pima	Arizona	United States	Alex Binford	2002-8	AUM	AUMNH	PreservedSpecimen	CA Hamilton
206	APH_0037	tarantula	species	english	Arachnida	Araneae	Theraphosidae	Aphonopelma chalcodes	Aphonopelma	chalcodes	ICZN	male	31.3948	-111.136	1368	1368	Ruby Road	Santa Cruz	Arizona	United States	Alice Abela	2006-8-6	AUM	AUMNH	PreservedSpecimen	CA Hamilton
207	APH_0046	tarantula	species	english	Arachnida	Araneae	Theraphosidae	Aphonopelma chalcodes	Aphonopelma	chalcodes	ICZN	juvenile	33.865	-112.19	548	548	6 mi N AZ-74 on New River Rd (nr. Lake Pleasant)	Maricopa	Arizona	United States	Brent E. Hendrixson | Darrin Vernier	2001-10-5	AUM	AUMNH	PreservedSpecimen	CA Hamilton
208	APH_0049	tarantula	species	english	Arachnida	Araneae	Theraphosidae	Aphonopelma chalcodes	Aphonopelma	chalcodes	ICZN	juvenile	34.7606	-111.645	1668	1668	0.8 mi E I-17; 0.9 mi S Stoneman Lake Road (nr. Exit 306)	Yavapai	Arizona	United States	Brent E. Hendrixson | Darrin Vernier	2001-10-3	AUM	AUMNH	PreservedSpecimen	CA Hamilton
209	APH_0127	tarantula	species	english	Arachnida	Araneae	Theraphosidae	Aphonopelma chalcodes	Aphonopelma	chalcodes	ICZN	female	33.8631	-112.191	540	540	6.0 mi N AZ-74 on New River Rd (nr. Lake Pleasant)	Maricopa	Arizona	United States	Brent E. Hendrixson	2007-6-13	AUM	AUMNH	PreservedSpecimen	CA Hamilton
210	APH_0128	tarantula	species	english	Arachnida	Araneae	Theraphosidae	Aphonopelma chalcodes	Aphonopelma	chalcodes	ICZN	juvenile	33.8631	-112.191	540	540	6.0 mi N AZ-74 on New River Rd (nr. Lake Pleasant)	Maricopa	Arizona	United States	Brent E. Hendrixson	2007-6-13	AUM	AUMNH	PreservedSpecimen	CA Hamilton
211	APH_0129	tarantula	species	english	Arachnida	Araneae	Theraphosidae	Aphonopelma chalcodes	Aphonopelma	chalcodes	ICZN	juvenile	33.8631	-112.191	540	540	6.0 mi N AZ-74 on New River Rd (nr. Lake Pleasant)	Maricopa	Arizona	United States	Brent E. Hendrixson	2007-6-13	AUM	AUMNH	PreservedSpecimen	CA Hamilton
212	APH_0130	tarantula	species	english	Arachnida	Araneae	Theraphosidae	Aphonopelma chalcodes	Aphonopelma	chalcodes	ICZN	male	33.8631	-112.191	540	540	6.0 mi N AZ-74 on New River Rd (nr. Lake Pleasant)	Maricopa	Arizona	United States	Brent E. Hendrixson	2007-6-13	AUM	AUMNH	PreservedSpecimen	CA Hamilton
213	APH_0131	tarantula	species	english	Arachnida	Araneae	Theraphosidae	Aphonopelma chalcodes	Aphonopelma	chalcodes	ICZN	juvenile	34.3995	-112.07	1158	1158	0.2 mi E I-17 on Dugas Rd	Yavapai	Arizona	United States	Brent E. Hendrixson	2007-6-13	AUM	AUMNH	PreservedSpecimen	CA Hamilton
214	APH_0132	tarantula	species	english	Arachnida	Araneae	Theraphosidae	Aphonopelma chalcodes	Aphonopelma	chalcodes	ICZN	male	34.4001	-112.071	1158	1158	0.2 mi E I-17 on Dugas Rd	Yavapai	Arizona	United States	Brent E. Hendrixson	2007-6-13	AUM	AUMNH	PreservedSpecimen	CA Hamilton
215	APH_0133	tarantula	species	english	Arachnida	Araneae	Theraphosidae	Aphonopelma chalcodes	Aphonopelma	chalcodes	ICZN	juvenile	34.0903	-112.903	828	828	3.4 mi SE AZ-71 on US-93	Yavapai	Arizona	United States	Brent E. Hendrixson | Shasta Michaels	2007-6-15	AUM	AUMNH	PreservedSpecimen	CA Hamilton
216	APH_0134	tarantula	species	english	Arachnida	Araneae	Theraphosidae	Aphonopelma chalcodes	Aphonopelma	chalcodes	ICZN	female	33.7285	-111.433	1134	1134	about 9-10 mi E AZ-87 on NF-143	Maricopa	Arizona	United States	Austin Spears	2007-6-15	AUM	AUMNH	PreservedSpecimen	CA Hamilton
217	APH_0135	tarantula	species	english	Arachnida	Araneae	Theraphosidae	Aphonopelma chalcodes	Aphonopelma	chalcodes	ICZN	juvenile	33.7285	-111.433	1134	1134	about 9-10 mi E AZ-87 on NF-143	Maricopa	Arizona	United States	Gilbert Quintana	2007-6-15	AUM	AUMNH	PreservedSpecimen	CA Hamilton
218	APH_0142	tarantula	species	english	Arachnida	Araneae	Theraphosidae	Aphonopelma chalcodes	Aphonopelma	chalcodes	ICZN	juvenile	33.8631	-112.191	540	540	6.0 mi N AZ-74 on New River Rd (nr. Lake Pleasant)	Maricopa	Arizona	United States	Brent E. Hendrixson	2007-6-13	AUM	AUMNH	PreservedSpecimen	CA Hamilton
219	APH_0143	tarantula	species	english	Arachnida	Araneae	Theraphosidae	Aphonopelma chalcodes	Aphonopelma	chalcodes	ICZN	female	33.8631	-112.191	540	540	6.0 mi N AZ-74 on New River Rd (nr. Lake Pleasant)	Maricopa	Arizona	United States	Brent E. Hendrixson	2007-6-13	AUM	AUMNH	PreservedSpecimen	CA Hamilton
220	APH_0164	tarantula	species	english	Arachnida	Araneae	Theraphosidae	Aphonopelma chalcodes	Aphonopelma	chalcodes	ICZN	male	33.7976	-112.143	504	504	New River, ~0.5 mi W I-17 on AZ-74	Maricopa	Arizona	United States	Brandon Anderson		AUM	AUMNH	PreservedSpecimen	CA Hamilton
221	APH_0165	tarantula	species	english	Arachnida	Araneae	Theraphosidae	Aphonopelma chalcodes	Aphonopelma	chalcodes	ICZN	female	33.7976	-112.143	504	504	New River, ~0.5 mi W I-17 on AZ-74	Maricopa	Arizona	United States	Brandon Anderson		AUM	AUMNH	PreservedSpecimen	CA Hamilton
222	APH_0168	tarantula	species	english	Arachnida	Araneae	Theraphosidae	Aphonopelma chalcodes	Aphonopelma	chalcodes	ICZN	female	34.073	-112.132	623	623	Black Canyon City, 0.85 mi E I-17 on South Mud Springs Rd	Yavapai	Arizona	United States	Brandon Anderson		AUM	AUMNH	PreservedSpecimen	CA Hamilton
223	APH_0169	tarantula	species	english	Arachnida	Araneae	Theraphosidae	Aphonopelma chalcodes	Aphonopelma	chalcodes	ICZN	male	34.073	-112.132	623	623	Black Canyon City, 0.85 mi E I-17 on South Mud Springs Rd	Yavapai	Arizona	United States	Brandon Anderson		AUM	AUMNH	PreservedSpecimen	CA Hamilton
224	APH_0170	tarantula	species	english	Arachnida	Araneae	Theraphosidae	Aphonopelma chalcodes	Aphonopelma	chalcodes	ICZN	male	34.073	-112.132	623	623	Black Canyon City, 0.85 mi E I-17 on South Mud Springs Rd	Yavapai	Arizona	United States	Brandon Anderson		AUM	AUMNH	PreservedSpecimen	CA Hamilton
225	APH_0173	tarantula	species	english	Arachnida	Araneae	Theraphosidae	Aphonopelma chalcodes	Aphonopelma	chalcodes	ICZN	male	31.6967	-111.006	1066	1066	0.95 mi W Mount Hopkins Rd on Forest Service Rd 184	Santa Cruz	Arizona	United States	Alice Abela	2007-8	AUM	AUMNH	PreservedSpecimen	CA Hamilton
226	APH_0174	tarantula	species	english	Arachnida	Araneae	Theraphosidae	Aphonopelma chalcodes	Aphonopelma	chalcodes	ICZN	male	32.1992	-112.436	604	604	along Hwy-86	Pima	Arizona	United States	Alice Abela	2007-8	AUM	AUMNH	PreservedSpecimen	CA Hamilton
227	APH_0175	tarantula	species	english	Arachnida	Araneae	Theraphosidae	Aphonopelma chalcodes	Aphonopelma	chalcodes	ICZN	male	31.6965	-111.002	1070	1070	0.65 mi W Mount Hopkins Rd on Forest Service Rd 184	Santa Cruz	Arizona	United States	Alice Abela	2007-8	AUM	AUMNH	PreservedSpecimen	CA Hamilton
228	APH_0176	tarantula	species	english	Arachnida	Araneae	Theraphosidae	Aphonopelma chalcodes	Aphonopelma	chalcodes	ICZN	male	32.1864	-112.379	590	590	along Hwy-86	Pima	Arizona	United States	Alice Abela	2007-8	AUM	AUMNH	PreservedSpecimen	CA Hamilton
229	APH_0191	tarantula	species	english	Arachnida	Araneae	Theraphosidae	Aphonopelma chalcodes	Aphonopelma	chalcodes	ICZN	female	33.7414	-111.358	1798	1798	Mazatzal Mountains, Tonto National Forest, El Oso Rd	Gila	Arizona	United States	Lorenzo Prendini | Jeremy Huff	2007-9-6	AUM	AUMNH	PreservedSpecimen	CA Hamilton
230	APH_0193	tarantula	species	english	Arachnida	Araneae	Theraphosidae	Aphonopelma chalcodes	Aphonopelma	chalcodes	ICZN	male	31.3923	-111.132	1308	1308	Coronado National Forest, Pena Blanca Lake, Hwy 289; crossing road	Santa Cruz	Arizona	United States	Lorenzo Prendini | Jeremy Huff	2007-9-5	AUM	AUMNH	PreservedSpecimen	CA Hamilton
231	APH_0198	tarantula	species	english	Arachnida	Araneae	Theraphosidae	Aphonopelma chalcodes	Aphonopelma	chalcodes	ICZN	male	32.9703	-111.422	470	470	Robert Engstrom's property; 0.2 mi S East Cactus Forest Rd on North Coolidge Airport Rd	Pinal	Arizona	United States	Robert Engstrom	2007-6-14	AUM	AUMNH	PreservedSpecimen	CA Hamilton
232	APH_0298	tarantula	species	english	Arachnida	Araneae	Theraphosidae	Aphonopelma chalcodes	Aphonopelma	chalcodes	ICZN	juvenile	33.7167	-111.455	939	939	Mazatzal Mountains, Four Peaks, Cline Cabin Rd./F.R. 143	Maricopa	Arizona	United States	Zach Valois	2007-10-6	AUM	AUMNH	PreservedSpecimen	CA Hamilton
233	APH_0300	tarantula	species	english	Arachnida	Araneae	Theraphosidae	Aphonopelma chalcodes	Aphonopelma	chalcodes	ICZN	juvenile	33.8851	-111.479	1075	1075	Sunflower, Sycamore Creek Rd.	Maricopa	Arizona	United States	Zach Valois	2007-10-6	AUM	AUMNH	PreservedSpecimen	CA Hamilton
234	APH_0301	tarantula	species	english	Arachnida	Araneae	Theraphosidae	Aphonopelma chalcodes	Aphonopelma	chalcodes	ICZN	juvenile	33.8835	-111.476	1072	1072	Sunflower, Sycamore Creek Rd.	Maricopa	Arizona	United States	Zach Valois	2007-10-6	AUM	AUMNH	PreservedSpecimen	CA Hamilton
235	APH_0309	tarantula	species	english	Arachnida	Araneae	Theraphosidae	Aphonopelma chalcodes	Aphonopelma	chalcodes	ICZN	male	32.3545	-112.886	637	637	SW of Ajo, Little Ajo Mountain, Darby Well Road	Pima	Arizona	United States	Lennart Pettersson | Dave Kandiyeli | Sheri Monk	2005-10-15	AUM	AUMNH	PreservedSpecimen	CA Hamilton
236	APH_0344	tarantula	species	english	Arachnida	Araneae	Theraphosidae	Aphonopelma chalcodes	Aphonopelma	chalcodes	ICZN	juvenile	34.0981	-111.362	975	975	1.1 mi NW AZ-87 on Barnhardt Trail Rd (FR 419)	Gila	Arizona	United States	Brent E. Hendrixson | Zach Valois | Josh Richards	2008-5-10	AUM	AUMNH	PreservedSpecimen	CA Hamilton
237	APH_0346	tarantula	species	english	Arachnida	Araneae	Theraphosidae	Aphonopelma chalcodes	Aphonopelma	chalcodes	ICZN	juvenile	34.3595	-111.403	1655	1655	1.4 mi E US-87 on Conrol Rd	Gila	Arizona	United States	Brent E. Hendrixson | Zach Valois | Josh Richards	2008-5-10	AUM	AUMNH	PreservedSpecimen	CA Hamilton
238	APH_0360	tarantula	species	english	Arachnida	Araneae	Theraphosidae	Aphonopelma chalcodes	Aphonopelma	chalcodes	ICZN	female	33.7287	-111.432	1143	1143	N side of Cline Cabin Rd	Maricopa	Arizona	United States	Zach Valois	2008-4-17	AUM	AUMNH	PreservedSpecimen	CA Hamilton
239	APH_0369	tarantula	species	english	Arachnida	Araneae	Theraphosidae	Aphonopelma chalcodes	Aphonopelma	chalcodes	ICZN	juvenile	32.644	-111.392	561	561	nr. Cogburn Ostrich Ranch	Pinal	Arizona	United States	Shasta Michaels	2008-4-5	AUM	AUMNH	PreservedSpecimen	CA Hamilton
240	APH_0370	tarantula	species	english	Arachnida	Araneae	Theraphosidae	Aphonopelma chalcodes	Aphonopelma	chalcodes	ICZN	male	32.1445	-111.218	716	716	2 mi N AZ-86 (W Ajo Hwy) on Sandario Rd, nr. jct. with Dusty Mesquite Trail	Pima	Arizona	United States	Alice Abela	2008-7-24	AUM	AUMNH	PreservedSpecimen	CA Hamilton
241	APH_0371	tarantula	species	english	Arachnida	Araneae	Theraphosidae	Aphonopelma chalcodes	Aphonopelma	chalcodes	ICZN	male	31.9743	-111.604	1410	1410	along Kitt Peak Rd	Pima	Arizona	United States	Alice Abela	2008-7-24	AUM	AUMNH	PreservedSpecimen	CA Hamilton
242	APH_0372	tarantula	species	english	Arachnida	Araneae	Theraphosidae	Aphonopelma chalcodes	Aphonopelma	chalcodes	ICZN	male	31.9729	-111.618	1543	1543	along Kitt Peak Rd	Pima	Arizona	United States	Alice Abela	2008-7-24	AUM	AUMNH	PreservedSpecimen	CA Hamilton
243	APH_0373	tarantula	species	english	Arachnida	Araneae	Theraphosidae	Aphonopelma chalcodes	Aphonopelma	chalcodes	ICZN	male	31.9932	-111.705	891	891	AZ-86, 0.06 mi SW jct Indian Rt 30	Pima	Arizona	United States	Alice Abela	2008-7-25	AUM	AUMNH	PreservedSpecimen	CA Hamilton
244	APH_0374	tarantula	species	english	Arachnida	Araneae	Theraphosidae	Aphonopelma chalcodes	Aphonopelma	chalcodes	ICZN	male	31.9755	-111.607	1434	1434	along Kitt Peak Rd	Pima	Arizona	United States	Alice Abela	2008-7-25	AUM	AUMNH	PreservedSpecimen	CA Hamilton
245	APH_0375	tarantula	species	english	Arachnida	Araneae	Theraphosidae	Aphonopelma chalcodes	Aphonopelma	chalcodes	ICZN	male	31.9704	-111.614	1506	1506	along Kitt Peak Rd	Pima	Arizona	United States	Alice Abela	2008-7-25	AUM	AUMNH	PreservedSpecimen	CA Hamilton
246	APH_0376	tarantula	species	english	Arachnida	Araneae	Theraphosidae	Aphonopelma chalcodes	Aphonopelma	chalcodes	ICZN	male	31.432	-111.188	1225	1225	Along Ruby Rd	Santa Cruz	Arizona	United States	Alice Abela	2008-7-26	AUM	AUMNH	PreservedSpecimen	CA Hamilton
247	APH_0377	tarantula	species	english	Arachnida	Araneae	Theraphosidae	Aphonopelma chalcodes	Aphonopelma	chalcodes	ICZN	male	31.3959	-111.039	1194	1194	Along Ruby Rd	Santa Cruz	Arizona	United States	Alice Abela	2008-7-27	AUM	AUMNH	PreservedSpecimen	CA Hamilton
248	APH_0378	tarantula	species	english	Arachnida	Araneae	Theraphosidae	Aphonopelma chalcodes	Aphonopelma	chalcodes	ICZN	male	31.4186	-111.016	1134	1134	Along Ruby Rd	Santa Cruz	Arizona	United States	Alice Abela	2008-7-27	AUM	AUMNH	PreservedSpecimen	CA Hamilton
249	APH_0379	tarantula	species	english	Arachnida	Araneae	Theraphosidae	Aphonopelma chalcodes	Aphonopelma	chalcodes	ICZN	male	31.4643	-111.24	1275	1275	Along Ruby Rd	Santa Cruz	Arizona	United States	Alice Abela	2008-7-27	AUM	AUMNH	PreservedSpecimen	CA Hamilton
250	APH_0380	tarantula	species	english	Arachnida	Araneae	Theraphosidae	Aphonopelma chalcodes	Aphonopelma	chalcodes	ICZN	male	31.4108	-111.022	1150	1150	Along Ruby Rd	Santa Cruz	Arizona	United States	Alice Abela	2008-7-28	AUM	AUMNH	PreservedSpecimen	CA Hamilton
251	APH_0381	tarantula	species	english	Arachnida	Araneae	Theraphosidae	Aphonopelma chalcodes	Aphonopelma	chalcodes	ICZN	male	31.4297	-111.003	1109	1109	Along Ruby Rd	Santa Cruz	Arizona	United States	Alice Abela	2008-7-28	AUM	AUMNH	PreservedSpecimen	CA Hamilton
252	APH_0383	tarantula	species	english	Arachnida	Araneae	Theraphosidae	Aphonopelma chalcodes	Aphonopelma	chalcodes	ICZN	male	31.6735	-110.923	1538	1538	Along Mt Hopkins Rd	Santa Cruz	Arizona	United States	Alice Abela	2008-7-28	AUM	AUMNH	PreservedSpecimen	CA Hamilton
253	APH_0384	tarantula	species	english	Arachnida	Araneae	Theraphosidae	Aphonopelma chalcodes	Aphonopelma	chalcodes	ICZN	male	31.7001	-111.002	1073	1073	Along Mt Hopkins Rd	Santa Cruz	Arizona	United States	Alice Abela	2008-7-28	AUM	AUMNH	PreservedSpecimen	CA Hamilton
254	APH_0386	tarantula	species	english	Arachnida	Araneae	Theraphosidae	Aphonopelma chalcodes	Aphonopelma	chalcodes	ICZN	male	31.9126	-109.119	1408	1408	5.1 mi NW AZ/NM stateline on Portal Rd	Cochise	Arizona	United States	Alice Abela	2008-7-31	AUM	AUMNH	PreservedSpecimen	CA Hamilton
255	APH_0387	tarantula	species	english	Arachnida	Araneae	Theraphosidae	Aphonopelma chalcodes	Aphonopelma	chalcodes	ICZN	male	34.2926	-111.287	1575	1575	Along Houston-Mesa Rd	Gila	Arizona	United States	Alice Abela	2008-8-2	AUM	AUMNH	PreservedSpecimen	CA Hamilton
256	APH_0388	tarantula	species	english	Arachnida	Araneae	Theraphosidae	Aphonopelma chalcodes	Aphonopelma	chalcodes	ICZN	male	34.4141	-111.491	1843	1843	0.55 mi N Strawberry on Hwy-87	Gila	Arizona	United States	Alice Abela	2008-8-2	AUM	AUMNH	PreservedSpecimen	CA Hamilton
257	APH_0389	tarantula	species	english	Arachnida	Araneae	Theraphosidae	Aphonopelma chalcodes	Aphonopelma	chalcodes	ICZN	male	31.5316	-110.719	1276	1276	Harshaw Rd	Santa Cruz	Arizona	United States	Alice Abela		AUM	AUMNH	PreservedSpecimen	CA Hamilton
258	APH_0391	tarantula	species	english	Arachnida	Araneae	Theraphosidae	Aphonopelma chalcodes	Aphonopelma	chalcodes	ICZN	male	32.5067	-110.18	1436	1436	crossing Sunset Rd	Graham	Arizona	United States	Kari | Hunter McWest	2008-7-24	AUM	AUMNH	PreservedSpecimen	CA Hamilton
259	APH_0392	tarantula	species	english	Arachnida	Araneae	Theraphosidae	Aphonopelma chalcodes	Aphonopelma	chalcodes	ICZN	male	32.5138	-110.059	1347	1347	W Ash Creek Rd	Graham	Arizona	United States	Kari | Hunter McWest	2008-7-24	AUM	AUMNH	PreservedSpecimen	CA Hamilton
260	APH_0419	tarantula	species	english	Arachnida	Araneae	Theraphosidae	Aphonopelma chalcodes	Aphonopelma	chalcodes	ICZN	juvenile	33.0437	-112.633	246	246	N of Gila Bend along Hwy-85, 0.6 mi E of Hwy	Maricopa	Arizona	United States	Brent E. Hendrixson	2008-11-15	AUM	AUMNH	PreservedSpecimen	CA Hamilton
261	APH_0420	tarantula	species	english	Arachnida	Araneae	Theraphosidae	Aphonopelma chalcodes	Aphonopelma	chalcodes	ICZN	female	32.856	-112.085	462	462	in desert NW jct of Hwy-84& Amarillo Valley Rd (3.2 mi NW I-8)	Pinal	Arizona	United States	Brent E. Hendrixson | Paul Marek | Charity Hall | Kojun	2008-11-15	AUM	AUMNH	PreservedSpecimen	CA Hamilton
262	APH_0425	tarantula	species	english	Arachnida	Araneae	Theraphosidae	Aphonopelma chalcodes	Aphonopelma	chalcodes	ICZN	juvenile	32.2521	-112.745	545	545	0.75 mi S Ball Rd in Why along Hwy-85	Pima	Arizona	United States	Brent E. Hendrixson	2008-11-15	AUM	AUMNH	PreservedSpecimen	CA Hamilton
263	APH_0428	tarantula	species	english	Arachnida	Araneae	Theraphosidae	Aphonopelma chalcodes	Aphonopelma	chalcodes	ICZN	juvenile	32.8908	-113.242	200	200	3.0 mi N I-8 (Sentinel) on Agua Caliente Rd	Maricopa	Arizona	United States	Brent E. Hendrixson	2008-11-16	AUM	AUMNH	PreservedSpecimen	CA Hamilton
264	APH_0429	tarantula	species	english	Arachnida	Araneae	Theraphosidae	Aphonopelma chalcodes	Aphonopelma	chalcodes	ICZN	juvenile	32.9072	-113.263	180	180	4.65 mi N I-8 (Sentinel) on Agua Caliente Rd	Maricopa	Arizona	United States	Brent E. Hendrixson	2008-11-16	AUM	AUMNH	PreservedSpecimen	CA Hamilton
265	APH_0498	tarantula	species	english	Arachnida	Araneae	Theraphosidae	Aphonopelma chalcodes	Aphonopelma	chalcodes	ICZN	juvenile	33.9564	-112.84	787	787	6.6 mi W jct. US-93 on US-60	Maricopa	Arizona	United States	Brent E. Hendrixson | Bernadette DeRussy | Sloan Click	2009-5-18	AUM	AUMNH	PreservedSpecimen	CA Hamilton
266	APH_0499	tarantula	species	english	Arachnida	Araneae	Theraphosidae	Aphonopelma chalcodes	Aphonopelma	chalcodes	ICZN	juvenile	33.9564	-112.84	787	787	6.6 mi W jct. US-93 on US-60	Maricopa	Arizona	United States	Brent E. Hendrixson | Bernadette DeRussy | Sloan Click	2009-5-18	AUM	AUMNH	PreservedSpecimen	CA Hamilton
267	APH_0500	tarantula	species	english	Arachnida	Araneae	Theraphosidae	Aphonopelma chalcodes	Aphonopelma	chalcodes	ICZN	female	33.9564	-112.84	787	787	6.6 mi W jct. US-93 on US-60	Maricopa	Arizona	United States	Brent E. Hendrixson | Bernadette DeRussy | Sloan Click	2009-5-18	AUM	AUMNH	PreservedSpecimen	CA Hamilton
268	APH_0501	tarantula	species	english	Arachnida	Araneae	Theraphosidae	Aphonopelma chalcodes	Aphonopelma	chalcodes	ICZN	juvenile	33.9564	-112.84	787	787	6.6 mi W jct. US-93 on US-60	Maricopa	Arizona	United States	Brent E. Hendrixson | Bernadette DeRussy | Sloan Click	2009-5-18	AUM	AUMNH	PreservedSpecimen	CA Hamilton
269	APH_0502	tarantula	species	english	Arachnida	Araneae	Theraphosidae	Aphonopelma chalcodes	Aphonopelma	chalcodes	ICZN	juvenile	33.2429	-111.271	630	630	1.5 mi S US-60 on Mineral Mountain Rd	Pinal	Arizona	United States	Brent E. Hendrixson | Bernadette DeRussy | Sloan Click	2009-5-19	AUM	AUMNH	PreservedSpecimen	CA Hamilton
270	APH_0503	tarantula	species	english	Arachnida	Araneae	Theraphosidae	Aphonopelma chalcodes	Aphonopelma	chalcodes	ICZN	juvenile	33.4455	-111.503	590	590	0.1 mi S Apache Trail on Mountain View Rd	Pinal	Arizona	United States	Brent E. Hendrixson | Bernadette DeRussy | Sloan Click	2009-5-19	AUM	AUMNH	PreservedSpecimen	CA Hamilton
271	APH_0505	tarantula	species	english	Arachnida	Araneae	Theraphosidae	Aphonopelma chalcodes	Aphonopelma	chalcodes	ICZN	juvenile	34.3603	-111.413	1693	1693	0.75 mi E AZ-87 on Control Rd	Gila	Arizona	United States	Brent E. Hendrixson | Bernadette DeRussy | Sloan Click	2009-5-20	AUM	AUMNH	PreservedSpecimen	CA Hamilton
272	APH_0506	tarantula	species	english	Arachnida	Araneae	Theraphosidae	Aphonopelma chalcodes	Aphonopelma	chalcodes	ICZN	juvenile	34.3603	-111.413	1693	1693	0.75 mi E AZ-87 on Control Rd	Gila	Arizona	United States	Brent E. Hendrixson | Bernadette DeRussy | Sloan Click	2009-5-20	AUM	AUMNH	PreservedSpecimen	CA Hamilton
273	APH_0507	tarantula	species	english	Arachnida	Araneae	Theraphosidae	Aphonopelma chalcodes	Aphonopelma	chalcodes	ICZN	female	34.3603	-111.413	1693	1693	0.75 mi E AZ-87 on Control Rd	Gila	Arizona	United States	Brent E. Hendrixson | Bernadette DeRussy | Sloan Click	2009-5-20	AUM	AUMNH	PreservedSpecimen	CA Hamilton
274	APH_0508	tarantula	species	english	Arachnida	Araneae	Theraphosidae	Aphonopelma chalcodes	Aphonopelma	chalcodes	ICZN	female	34.3603	-111.413	1693	1693	0.75 mi E AZ-87 on Control Rd	Gila	Arizona	United States	Brent E. Hendrixson | Bernadette DeRussy | Sloan Click	2009-5-20	AUM	AUMNH	PreservedSpecimen	CA Hamilton
275	APH_0595	tarantula	species	english	Arachnida	Araneae	Theraphosidae	Aphonopelma chalcodes	Aphonopelma	chalcodes	ICZN	female	33.0655	-110.889	659	659	OHV trail area, nr. Kearny	Pinal	Arizona	United States	Brent E. Hendrixson | Jon Davenport | Nate Davis	2009-7-8	AUM	AUMNH	PreservedSpecimen	CA Hamilton
276	APH_0596	tarantula	species	english	Arachnida	Araneae	Theraphosidae	Aphonopelma chalcodes	Aphonopelma	chalcodes	ICZN	female	32.6287	-110.649	1034	1034	3.4 mi SE AZ-77 on SR-76, nr. San Manuel	Pinal	Arizona	United States	Brent E. Hendrixson | Jon Davenport | Nate Davis	2009-7-8	AUM	AUMNH	PreservedSpecimen	CA Hamilton
277	APH_0598	tarantula	species	english	Arachnida	Araneae	Theraphosidae	Aphonopelma chalcodes	Aphonopelma	chalcodes	ICZN	female	32.425	-110.909	803	803	Catalina State Park, trailhead parking lot and nature trail	Pima	Arizona	United States	Brent E. Hendrixson | Jon Davenport | Nate Davis	2009-7-8	AUM	AUMNH	PreservedSpecimen	CA Hamilton
278	APH_0599	tarantula	species	english	Arachnida	Araneae	Theraphosidae	Aphonopelma chalcodes	Aphonopelma	chalcodes	ICZN	male	32.425	-110.909	803	803	Catalina State Park, trailhead parking lot and nature trail	Pima	Arizona	United States	Brent E. Hendrixson | Jon Davenport | Nate Davis	2009-7-8	AUM	AUMNH	PreservedSpecimen	CA Hamilton
279	APH_0600	tarantula	species	english	Arachnida	Araneae	Theraphosidae	Aphonopelma chalcodes	Aphonopelma	chalcodes	ICZN	male	32.425	-110.909	803	803	Catalina State Park, trailhead parking lot and nature trail	Pima	Arizona	United States	Brent E. Hendrixson | Jon Davenport | Nate Davis	2009-7-8	AUM	AUMNH	PreservedSpecimen	CA Hamilton
280	APH_0602	tarantula	species	english	Arachnida	Araneae	Theraphosidae	Aphonopelma chalcodes	Aphonopelma	chalcodes	ICZN	male	32.425	-110.909	803	803	Catalina State Park, trailhead parking lot and nature trail	Pima	Arizona	United States	Brent E. Hendrixson | Jon Davenport | Nate Davis	2009-7-8	AUM	AUMNH	PreservedSpecimen	CA Hamilton
281	APH_0603	tarantula	species	english	Arachnida	Araneae	Theraphosidae	Aphonopelma chalcodes	Aphonopelma	chalcodes	ICZN	female	32.3411	-110.715	1105	1105	Catalina Mountains, Bug Spring Trail	Pima	Arizona	United States	Brent E. Hendrixson | Jon Davenport | Nate Davis | Paul Marek | Charity Hall	2009-7-9	AUM	AUMNH	PreservedSpecimen	CA Hamilton
282	APH_0604	tarantula	species	english	Arachnida	Araneae	Theraphosidae	Aphonopelma chalcodes	Aphonopelma	chalcodes	ICZN	juvenile	32.3411	-110.715	1105	1105	Catalina Mountains, Bug Spring Trail	Pima	Arizona	United States	Brent E. Hendrixson | Jon Davenport | Nate Davis | Paul Marek | Charity Hall	2009-7-9	AUM	AUMNH	PreservedSpecimen	CA Hamilton
283	APH_0605	tarantula	species	english	Arachnida	Araneae	Theraphosidae	Aphonopelma chalcodes	Aphonopelma	chalcodes	ICZN	female	31.8983	-110.965	852	852	Quail Creek-Veterans Municipal Park	Pima	Arizona	United States	Brent E. Hendrixson | Jon Davenport | Nate Davis	2009-7-9	AUM	AUMNH	PreservedSpecimen	CA Hamilton
284	APH_0606	tarantula	species	english	Arachnida	Araneae	Theraphosidae	Aphonopelma chalcodes	Aphonopelma	chalcodes	ICZN	female	31.8983	-110.965	852	852	Quail Creek-Veterans Municipal Park	Pima	Arizona	United States	Brent E. Hendrixson | Jon Davenport | Nate Davis	2009-7-9	AUM	AUMNH	PreservedSpecimen	CA Hamilton
285	APH_0607	tarantula	species	english	Arachnida	Araneae	Theraphosidae	Aphonopelma chalcodes	Aphonopelma	chalcodes	ICZN	female	31.8983	-110.965	852	852	Quail Creek-Veterans Municipal Park	Pima	Arizona	United States	Brent E. Hendrixson | Jon Davenport | Nate Davis	2009-7-9	AUM	AUMNH	PreservedSpecimen	CA Hamilton
286	APH_0608	tarantula	species	english	Arachnida	Araneae	Theraphosidae	Aphonopelma chalcodes	Aphonopelma	chalcodes	ICZN	female	31.8983	-110.965	852	852	Quail Creek-Veterans Municipal Park	Pima	Arizona	United States	Brent E. Hendrixson | Jon Davenport | Nate Davis	2009-7-9	AUM	AUMNH	PreservedSpecimen	CA Hamilton
287	APH_0609	tarantula	species	english	Arachnida	Araneae	Theraphosidae	Aphonopelma chalcodes	Aphonopelma	chalcodes	ICZN	female	31.8983	-110.965	852	852	Quail Creek-Veterans Municipal Park	Pima	Arizona	United States	Brent E. Hendrixson | Jon Davenport | Nate Davis	2009-7-9	AUM	AUMNH	PreservedSpecimen	CA Hamilton
288	APH_0611	tarantula	species	english	Arachnida	Araneae	Theraphosidae	Aphonopelma chalcodes	Aphonopelma	chalcodes	ICZN	male	31.8969	-110.666	1233	1233	along SR-83	Pima	Arizona	United States	Brent E. Hendrixson | Jon Davenport | Nate Davis	2009-7-9	AUM	AUMNH	PreservedSpecimen	CA Hamilton
289	APH_0612	tarantula	species	english	Arachnida	Araneae	Theraphosidae	Aphonopelma chalcodes	Aphonopelma	chalcodes	ICZN	male	31.9039	-110.663	1226	1226	along SR-83	Pima	Arizona	United States	Brent E. Hendrixson | Jon Davenport | Nate Davis	2009-7-9	AUM	AUMNH	PreservedSpecimen	CA Hamilton
290	APH_0613	tarantula	species	english	Arachnida	Araneae	Theraphosidae	Aphonopelma chalcodes	Aphonopelma	chalcodes	ICZN	male	31.9282	-110.658	1199	1199	along SR-83	Pima	Arizona	United States	Brent E. Hendrixson | Jon Davenport | Nate Davis	2009-7-9	AUM	AUMNH	PreservedSpecimen	CA Hamilton
291	APH_0614	tarantula	species	english	Arachnida	Araneae	Theraphosidae	Aphonopelma chalcodes	Aphonopelma	chalcodes	ICZN	male	31.9359	-110.661	1177	1177	along SR-83	Pima	Arizona	United States	Brent E. Hendrixson | Jon Davenport | Nate Davis	2009-7-9	AUM	AUMNH	PreservedSpecimen	CA Hamilton
292	APH_0615	tarantula	species	english	Arachnida	Araneae	Theraphosidae	Aphonopelma chalcodes	Aphonopelma	chalcodes	ICZN	male	31.9408	-110.663	1166	1166	along SR-83	Pima	Arizona	United States	Brent E. Hendrixson | Jon Davenport | Nate Davis	2009-7-9	AUM	AUMNH	PreservedSpecimen	CA Hamilton
293	APH_0616	tarantula	species	english	Arachnida	Araneae	Theraphosidae	Aphonopelma chalcodes	Aphonopelma	chalcodes	ICZN	male	31.9632	-110.676	1121	1121	0.2 mi W SR-83 on Sahuarita Rd	Pima	Arizona	United States	Brent E. Hendrixson | Jon Davenport | Nate Davis	2009-7-9	AUM	AUMNH	PreservedSpecimen	CA Hamilton
294	APH_0617	tarantula	species	english	Arachnida	Araneae	Theraphosidae	Aphonopelma chalcodes	Aphonopelma	chalcodes	ICZN	male	31.9879	-110.772	976	976	1.75 mi N Sahuarita Rd on Houghton Rd	Pima	Arizona	United States	Brent E. Hendrixson | Jon Davenport | Nate Davis	2009-7-9	AUM	AUMNH	PreservedSpecimen	CA Hamilton
295	APH_0619	tarantula	species	english	Arachnida	Araneae	Theraphosidae	Aphonopelma chalcodes	Aphonopelma	chalcodes	ICZN	female	32.0938	-109.91	1274	1274	Cochise Cemetery (along Hwy-191)	Cochise	Arizona	United States	Brent E. Hendrixson | Nate Davis	2009-7-11	AUM	AUMNH	PreservedSpecimen	CA Hamilton
296	APH_0620	tarantula	species	english	Arachnida	Araneae	Theraphosidae	Aphonopelma chalcodes	Aphonopelma	chalcodes	ICZN	female	32.0938	-109.91	1274	1274	Cochise Cemetery (along Hwy-191)	Cochise	Arizona	United States	Brent E. Hendrixson | Nate Davis	2009-7-11	AUM	AUMNH	PreservedSpecimen	CA Hamilton
297	APH_0621	tarantula	species	english	Arachnida	Araneae	Theraphosidae	Aphonopelma chalcodes	Aphonopelma	chalcodes	ICZN	juvenile	32.0938	-109.91	1274	1274	Cochise Cemetery (along Hwy-191)	Cochise	Arizona	United States	Brent E. Hendrixson | Nate Davis	2009-7-11	AUM	AUMNH	PreservedSpecimen	CA Hamilton
298	APH_0686	tarantula	species	english	Arachnida	Araneae	Theraphosidae	Aphonopelma chalcodes	Aphonopelma	chalcodes	ICZN	juvenile	31.4024	-109.773	1304	1304	Oro Rd, just NE of Hwy-80	Cochise	Arizona	United States	Brent E. Hendrixson | Nate Davis	2009-7-17	AUM	AUMNH	PreservedSpecimen	CA Hamilton
299	APH_0687	tarantula	species	english	Arachnida	Araneae	Theraphosidae	Aphonopelma chalcodes	Aphonopelma	chalcodes	ICZN	juvenile	31.7001	-110.297	1293	1293	Truman Rd, just off Hwy-82	Cochise	Arizona	United States	Brent E. Hendrixson | Nate Davis	2009-7-17	AUM	AUMNH	PreservedSpecimen	CA Hamilton
300	APH_0688	tarantula	species	english	Arachnida	Araneae	Theraphosidae	Aphonopelma chalcodes	Aphonopelma	chalcodes	ICZN	juvenile	31.7001	-110.297	1293	1293	Truman Rd, just off Hwy-82	Cochise	Arizona	United States	Brent E. Hendrixson | Nate Davis	2009-7-17	AUM	AUMNH	PreservedSpecimen	CA Hamilton
301	APH_0689	tarantula	species	english	Arachnida	Araneae	Theraphosidae	Aphonopelma chalcodes	Aphonopelma	chalcodes	ICZN	juvenile	31.7001	-110.297	1293	1293	Truman Rd, just off Hwy-82	Cochise	Arizona	United States	Brent E. Hendrixson | Nate Davis	2009-7-17	AUM	AUMNH	PreservedSpecimen	CA Hamilton
302	APH_0690	tarantula	species	english	Arachnida	Araneae	Theraphosidae	Aphonopelma chalcodes	Aphonopelma	chalcodes	ICZN	female	31.7001	-110.297	1293	1293	Truman Rd, just off Hwy-82	Cochise	Arizona	United States	Brent E. Hendrixson | Nate Davis	2009-7-17	AUM	AUMNH	PreservedSpecimen	CA Hamilton
303	APH_0691	tarantula	species	english	Arachnida	Araneae	Theraphosidae	Aphonopelma chalcodes	Aphonopelma	chalcodes	ICZN	juvenile	31.7428	-110.708	1490	1490	Fish Canyon Rd	Pima	Arizona	United States	Brent E. Hendrixson | Nate Davis	2009-7-17	AUM	AUMNH	PreservedSpecimen	CA Hamilton
304	APH_0692	tarantula	species	english	Arachnida	Araneae	Theraphosidae	Aphonopelma chalcodes	Aphonopelma	chalcodes	ICZN	juvenile	31.7428	-110.708	1490	1490	Fish Canyon Rd	Pima	Arizona	United States	Brent E. Hendrixson | Nate Davis	2009-7-17	AUM	AUMNH	PreservedSpecimen	CA Hamilton
305	APH_0693	tarantula	species	english	Arachnida	Araneae	Theraphosidae	Aphonopelma chalcodes	Aphonopelma	chalcodes	ICZN	female	31.7428	-110.708	1490	1490	Fish Canyon Rd	Pima	Arizona	United States	Brent E. Hendrixson | Nate Davis	2009-7-17	AUM	AUMNH	PreservedSpecimen	CA Hamilton
306	APH_0694	tarantula	species	english	Arachnida	Araneae	Theraphosidae	Aphonopelma chalcodes	Aphonopelma	chalcodes	ICZN	juvenile	31.5316	-110.719	1276	1276	Harshaw Rd	Santa Cruz	Arizona	United States	Brent E. Hendrixson | Nate Davis	2009-7-17	AUM	AUMNH	PreservedSpecimen	CA Hamilton
307	APH_0695	tarantula	species	english	Arachnida	Araneae	Theraphosidae	Aphonopelma chalcodes	Aphonopelma	chalcodes	ICZN	female	32.6002	-109.983	1393	1393	Bonita-Klondyke Rd, W of Bonita	Graham	Arizona	United States	Brent E. Hendrixson | Nate Davis	2009-7-18	AUM	AUMNH	PreservedSpecimen	CA Hamilton
308	APH_0696	tarantula	species	english	Arachnida	Araneae	Theraphosidae	Aphonopelma chalcodes	Aphonopelma	chalcodes	ICZN	female	32.6002	-109.983	1393	1393	Bonita-Klondyke Rd, W of Bonita	Graham	Arizona	United States	Brent E. Hendrixson | Nate Davis	2009-7-18	AUM	AUMNH	PreservedSpecimen	CA Hamilton
309	APH_0697	tarantula	species	english	Arachnida	Araneae	Theraphosidae	Aphonopelma chalcodes	Aphonopelma	chalcodes	ICZN	female	32.6284	-110.117	1343	1343	Bonita-Klondyke Rd, W of Bonita	Graham	Arizona	United States	Brent E. Hendrixson | Nate Davis	2009-7-18	AUM	AUMNH	PreservedSpecimen	CA Hamilton
310	APH_0709	tarantula	species	english	Arachnida	Araneae	Theraphosidae	Aphonopelma chalcodes	Aphonopelma	chalcodes	ICZN	male	32.2391	-109.975	1348	1348	Airport Rd, W of Willcox	Cochise	Arizona	United States	Brent E. Hendrixson | Nate Davis	2009-7-19	AUM	AUMNH	PreservedSpecimen	CA Hamilton
311	APH_0710	tarantula	species	english	Arachnida	Araneae	Theraphosidae	Aphonopelma chalcodes	Aphonopelma	chalcodes	ICZN	male	32.2597	-110.103	1514	1514	2.6 mi NW Airport Rd on Muleshoe Ranch Rd	Cochise	Arizona	United States	Brent E. Hendrixson | Nate Davis	2009-7-19	AUM	AUMNH	PreservedSpecimen	CA Hamilton
312	APH_0713	tarantula	species	english	Arachnida	Araneae	Theraphosidae	Aphonopelma chalcodes	Aphonopelma	chalcodes	ICZN	juvenile	31.7848	-109.558	1394	1394	Rucker Canyon Rd	Cochise	Arizona	United States	Brent E. Hendrixson | Nate Davis	2009-7-20	AUM	AUMNH	PreservedSpecimen	CA Hamilton
313	APH_0714	tarantula	species	english	Arachnida	Araneae	Theraphosidae	Aphonopelma chalcodes	Aphonopelma	chalcodes	ICZN	female	31.7848	-109.558	1394	1394	Rucker Canyon Rd	Cochise	Arizona	United States	Brent E. Hendrixson | Nate Davis	2009-7-20	AUM	AUMNH	PreservedSpecimen	CA Hamilton
314	APH_0715	tarantula	species	english	Arachnida	Araneae	Theraphosidae	Aphonopelma chalcodes	Aphonopelma	chalcodes	ICZN	female	31.759	-109.796	1401	1401	Courtland Rd, nr. Jct. Ghost Town Trail	Cochise	Arizona	United States	Brent E. Hendrixson | Nate Davis	2009-7-20	AUM	AUMNH	PreservedSpecimen	CA Hamilton
315	APH_0716	tarantula	species	english	Arachnida	Araneae	Theraphosidae	Aphonopelma chalcodes	Aphonopelma	chalcodes	ICZN	female	32.7145	-111.498	491	491	Picacho, just off Camino Adelante Dr	Pinal	Arizona	United States	Warren Burke	2009-7	AUM	AUMNH	PreservedSpecimen	CA Hamilton
316	APH_0730	tarantula	species	english	Arachnida	Araneae	Theraphosidae	Aphonopelma chalcodes	Aphonopelma	chalcodes	ICZN	male	31.6728	-110.881	2156	2156	along Mt. Hopkins Rd	Santa Cruz	Arizona	United States	Alice Abela	2009-8-20	AUM	AUMNH	PreservedSpecimen	CA Hamilton
317	APH_0737	tarantula	species	english	Arachnida	Araneae	Theraphosidae	Aphonopelma chalcodes	Aphonopelma	chalcodes	ICZN	male	32.0389	-111.501	897	897	along Hwy-86, W of San Pedro	Pima	Arizona	United States	Alice Abela	2009-8-22	AUM	AUMNH	PreservedSpecimen	CA Hamilton
318	APH_0738	tarantula	species	english	Arachnida	Araneae	Theraphosidae	Aphonopelma chalcodes	Aphonopelma	chalcodes	ICZN	male	32.0122	-111.575	1028	1028	~1.02 mi S Hwy-86 on Hwy-386	Pima	Arizona	United States	Alice Abela	2009-8-23	AUM	AUMNH	PreservedSpecimen	CA Hamilton
319	APH_0739	tarantula	species	english	Arachnida	Araneae	Theraphosidae	Aphonopelma chalcodes	Aphonopelma	chalcodes	ICZN	male	32.0242	-111.577	991	991	~0.18 mi S Hwy-86 on Hwy-386	Pima	Arizona	United States	Alice Abela	2009-8-23	AUM	AUMNH	PreservedSpecimen	CA Hamilton
320	APH_0740	tarantula	species	english	Arachnida	Araneae	Theraphosidae	Aphonopelma chalcodes	Aphonopelma	chalcodes	ICZN	male	32.1779	-112.272	678	678	along Hwy-86	Pima	Arizona	United States	Alice Abela	2009-8-23	AUM	AUMNH	PreservedSpecimen	CA Hamilton
321	APH_0741	tarantula	species	english	Arachnida	Araneae	Theraphosidae	Aphonopelma chalcodes	Aphonopelma	chalcodes	ICZN	male	32.1824	-112.289	656	656	along Hwy-86	Pima	Arizona	United States	Alice Abela	2009-8-23	AUM	AUMNH	PreservedSpecimen	CA Hamilton
322	APH_0742	tarantula	species	english	Arachnida	Araneae	Theraphosidae	Aphonopelma chalcodes	Aphonopelma	chalcodes	ICZN	male	32.1889	-112.4	593	593	along Hwy-86	Pima	Arizona	United States	Alice Abela	2009-8-23	AUM	AUMNH	PreservedSpecimen	CA Hamilton
323	APH_0887	tarantula	species	english	Arachnida	Araneae	Theraphosidae	Aphonopelma chalcodes	Aphonopelma	chalcodes	ICZN	female	33.5468	-111.645	410	410	Phoenix	Maricopa	Arizona	United States	Ben Allen	2008-6	AUM	AUMNH	PreservedSpecimen	CA Hamilton
324	APH_0954	tarantula	species	english	Arachnida	Araneae	Theraphosidae	Aphonopelma chalcodes	Aphonopelma	chalcodes	ICZN	male	33.5336	-111.372	419	419	east of Tortilla Flat off of Hywy 88	Maricopa	Arizona	United States	Ben Allen	2008-6	AUM	AUMNH	PreservedSpecimen	CA Hamilton
325	APH_1195	tarantula	species	english	Arachnida	Araneae	Theraphosidae	Aphonopelma chalcodes	Aphonopelma	chalcodes	ICZN	female	31.3437	-110.485	1549	1549	Coronado National Forest, along FR-61	Santa Cruz	Arizona	United States	Brent E. Hendrixson | Brendon Barnes | Nate Davis	2010-7-28	AUM	AUMNH	PreservedSpecimen	CA Hamilton
326	APH_1196	tarantula	species	english	Arachnida	Araneae	Theraphosidae	Aphonopelma chalcodes	Aphonopelma	chalcodes	ICZN	female	31.3437	-110.485	1549	1549	Coronado National Forest, along FR-61	Santa Cruz	Arizona	United States	Brent E. Hendrixson | Brendon Barnes | Nate Davis	2010-7-28	AUM	AUMNH	PreservedSpecimen	CA Hamilton
327	APH_1224	tarantula	species	english	Arachnida	Araneae	Theraphosidae	Aphonopelma chalcodes	Aphonopelma	chalcodes	ICZN	female	31.3483	-110.509	1551	1551	along FR-61	Santa Cruz	Arizona	United States	Brent E. Hendrixson | Ashley Bailey | Andrea Reed	2010-8-6	AUM	AUMNH	PreservedSpecimen	CA Hamilton
328	APH_1225	tarantula	species	english	Arachnida	Araneae	Theraphosidae	Aphonopelma chalcodes	Aphonopelma	chalcodes	ICZN	male	31.46	-110.295	1576	1576	along Ramsey Canyon Rd	Cochise	Arizona	United States	Brent E. Hendrixson | Ashley Bailey | Andrea Reed	2010-8-6	AUM	AUMNH	PreservedSpecimen	CA Hamilton
329	APH_1229	tarantula	species	english	Arachnida	Araneae	Theraphosidae	Aphonopelma chalcodes	Aphonopelma	chalcodes	ICZN	male	31.9269	-109.169	1562	1562	1.4 mi NW Portal Rd on FR 42B (San Simon Rd)	Cochise	Arizona	United States	Brent E. Hendrixson | Ashley Bailey | Andrea Reed	2010-8-7	AUM	AUMNH	PreservedSpecimen	CA Hamilton
330	APH_1230	tarantula	species	english	Arachnida	Araneae	Theraphosidae	Aphonopelma chalcodes	Aphonopelma	chalcodes	ICZN	male	31.9328	-109.183	1613	1613	2.4 mi NW Portal Rd on FR 42B (San Simon Rd)	Cochise	Arizona	United States	Brent E. Hendrixson | Ashley Bailey | Andrea Reed	2010-8-7	AUM	AUMNH	PreservedSpecimen	CA Hamilton
331	APH_1232	tarantula	species	english	Arachnida	Araneae	Theraphosidae	Aphonopelma chalcodes	Aphonopelma	chalcodes	ICZN	juvenile	32.5703	-110.048	1389	1389	along High Creek Rd	Graham	Arizona	United States	Brent E. Hendrixson | Ashley Bailey | Andrea Reed	2010-8-8	AUM	AUMNH	PreservedSpecimen	CA Hamilton
332	APH_1233	tarantula	species	english	Arachnida	Araneae	Theraphosidae	Aphonopelma chalcodes	Aphonopelma	chalcodes	ICZN	male	32.5122	-110.159	1447	1447	along Sunset Loop Rd	Graham	Arizona	United States	Brent E. Hendrixson | Ashley Bailey | Andrea Reed	2010-8-8	AUM	AUMNH	PreservedSpecimen	CA Hamilton
333	APH_1234	tarantula	species	english	Arachnida	Araneae	Theraphosidae	Aphonopelma chalcodes	Aphonopelma	chalcodes	ICZN	male	32.5143	-110.077	1356	1356	along Ash Creek Rd	Graham	Arizona	United States	Brent E. Hendrixson | Ashley Bailey | Andrea Reed	2010-8-8	AUM	AUMNH	PreservedSpecimen	CA Hamilton
334	APH_1235	tarantula	species	english	Arachnida	Araneae	Theraphosidae	Aphonopelma chalcodes	Aphonopelma	chalcodes	ICZN	female	32.5823	-109.852	1704	1704	11.2 mi W Hwy-191 on Hwy-266	Graham	Arizona	United States	Brent E. Hendrixson | Ashley Bailey | Andrea Reed	2010-8-8	AUM	AUMNH	PreservedSpecimen	CA Hamilton
335	APH_1301	tarantula	species	english	Arachnida	Araneae	Theraphosidae	Aphonopelma chalcodes	Aphonopelma	chalcodes	ICZN	juvenile	33.6146	-111.035	754	754	Tonto National Forest, nr. jct. FR-449 off Hwy-188	Gila	Arizona	United States	Brent E. Hendrixson | Brendon Barnes | Nate Davis | Jake Storms	2011-7-26	AUM	AUMNH	PreservedSpecimen	CA Hamilton
336	APH_1302	tarantula	species	english	Arachnida	Araneae	Theraphosidae	Aphonopelma chalcodes	Aphonopelma	chalcodes	ICZN	juvenile	33.6146	-111.035	754	754	Tonto National Forest, nr. jct. FR-449 off Hwy-188	Gila	Arizona	United States	Brent E. Hendrixson | Brendon Barnes | Nate Davis | Jake Storms	2011-7-26	AUM	AUMNH	PreservedSpecimen	CA Hamilton
337	APH_1303	tarantula	species	english	Arachnida	Araneae	Theraphosidae	Aphonopelma chalcodes	Aphonopelma	chalcodes	ICZN	juvenile	33.6146	-111.035	754	754	Tonto National Forest, nr. jct. FR-449 off Hwy-188	Gila	Arizona	United States	Brent E. Hendrixson | Brendon Barnes | Nate Davis | Jake Storms	2011-7-26	AUM	AUMNH	PreservedSpecimen	CA Hamilton
338	APH_1304	tarantula	species	english	Arachnida	Araneae	Theraphosidae	Aphonopelma chalcodes	Aphonopelma	chalcodes	ICZN	juvenile	33.1876	-111.313	579	579	2.4 mi E Hwy-79 on Cottonwood Canyon Rd	Pinal	Arizona	United States	Brent E. Hendrixson | Brendon Barnes | Nate Davis | Jake Storms	2011-7-26	AUM	AUMNH	PreservedSpecimen	CA Hamilton
339	APH_1339	tarantula	species	english	Arachnida	Araneae	Theraphosidae	Aphonopelma chalcodes	Aphonopelma	chalcodes	ICZN	female	31.348	-110.509	1541	1541	along Duquesne Rd (FR-61)	Santa Cruz	Arizona	United States	Brent E. Hendrixson | Brendon Barnes | Nate Davis | Jake Storms	2011-8-4	AUM	AUMNH	PreservedSpecimen	CA Hamilton
340	APH_1340	tarantula	species	english	Arachnida	Araneae	Theraphosidae	Aphonopelma chalcodes	Aphonopelma	chalcodes	ICZN	female	31.3637	-110.792	1264	1264	along Duquesne Rd	Santa Cruz	Arizona	United States	Brent E. Hendrixson | Brendon Barnes | Nate Davis | Jake Storms	2011-8-4	AUM	AUMNH	PreservedSpecimen	CA Hamilton
341	APH_1341	tarantula	species	english	Arachnida	Araneae	Theraphosidae	Aphonopelma chalcodes	Aphonopelma	chalcodes	ICZN	female	31.7011	-111.039	970	970	along Montosa Canyon Rd (FR-184)	Santa Cruz	Arizona	United States	Brent E. Hendrixson | Brendon Barnes | Nate Davis | Jake Storms	2011-8-4	AUM	AUMNH	PreservedSpecimen	CA Hamilton
342	APH_1344	tarantula	species	english	Arachnida	Araneae	Theraphosidae	Aphonopelma chalcodes	Aphonopelma	chalcodes	ICZN	female	31.837	-110.947	940	940	along Madera Canyon Rd	Pima	Arizona	United States	Brent E. Hendrixson | Brendon Barnes | Nate Davis | Jake Storms	2011-8-4	AUM	AUMNH	PreservedSpecimen	CA Hamilton
343	APH_1345	tarantula	species	english	Arachnida	Araneae	Theraphosidae	Aphonopelma chalcodes	Aphonopelma	chalcodes	ICZN	female	31.837	-110.947	940	940	along Madera Canyon Rd	Pima	Arizona	United States	Brent E. Hendrixson | Brendon Barnes | Nate Davis | Jake Storms	2011-8-4	AUM	AUMNH	PreservedSpecimen	CA Hamilton
344	APH_1370	tarantula	species	english	Arachnida	Araneae	Theraphosidae	Aphonopelma chalcodes	Aphonopelma	chalcodes	ICZN	male	33.2793	-111.161	744	744	Superior, Boyce Thompson Arboretum	Pinal	Arizona	United States	Benjamin Curtis | Mason McWest	2011-9-3	AUM	AUMNH	PreservedSpecimen	CA Hamilton
345	APH_1485	tarantula	species	english	Arachnida	Araneae	Theraphosidae	Aphonopelma chalcodes	Aphonopelma	chalcodes	ICZN	female	31.3856	-110.406	1722	1722	along Montezuma Canyon Rd	Cochise	Arizona	United States	Brent E. Hendrixson | Brendon Barnes | Austin Deskewies	2012-8-2	AUM	AUMNH	PreservedSpecimen	CA Hamilton
346	APH_1487	tarantula	species	english	Arachnida	Araneae	Theraphosidae	Aphonopelma chalcodes	Aphonopelma	chalcodes	ICZN	male	32.4238	-110.923	823	823	Catalina State Park, campground	Pima	Arizona	United States	Brent E. Hendrixson | Brendon Barnes | Austin Deskewies	2012-8-2	AUM	AUMNH	PreservedSpecimen	CA Hamilton
347	APH_1492	tarantula	species	english	Arachnida	Araneae	Theraphosidae	Aphonopelma chalcodes	Aphonopelma	chalcodes	ICZN	male	33.6066	-111.198	723	723	along Apache Trail	Maricopa	Arizona	United States	Brent E. Hendrixson	2012-9-4	AUM	AUMNH	PreservedSpecimen	CA Hamilton
348	APH_1493	tarantula	species	english	Arachnida	Araneae	Theraphosidae	Aphonopelma chalcodes	Aphonopelma	chalcodes	ICZN	male	33.588	-111.211	744	744	along Apache Trail	Maricopa	Arizona	United States	Brent E. Hendrixson	2012-9-4	AUM	AUMNH	PreservedSpecimen	CA Hamilton
349	APH_1494	tarantula	species	english	Arachnida	Araneae	Theraphosidae	Aphonopelma chalcodes	Aphonopelma	chalcodes	ICZN	male	33.5825	-111.222	709	709	along Apache Trail	Maricopa	Arizona	United States	Brent E. Hendrixson	2012-9-4	AUM	AUMNH	PreservedSpecimen	CA Hamilton
350	APH_1495	tarantula	species	english	Arachnida	Araneae	Theraphosidae	Aphonopelma chalcodes	Aphonopelma	chalcodes	ICZN	juvenile	33.5306	-111.306	664	664	along Apache Trail	Maricopa	Arizona	United States	Brent E. Hendrixson	2012-9-4	AUM	AUMNH	PreservedSpecimen	CA Hamilton
351	APH_1496	tarantula	species	english	Arachnida	Araneae	Theraphosidae	Aphonopelma chalcodes	Aphonopelma	chalcodes	ICZN	male	33.5365	-111.309	812	812	along Apache Trail	Maricopa	Arizona	United States	Brent E. Hendrixson	2012-9-4	AUM	AUMNH	PreservedSpecimen	CA Hamilton
352	APH_1497	tarantula	species	english	Arachnida	Araneae	Theraphosidae	Aphonopelma chalcodes	Aphonopelma	chalcodes	ICZN	juvenile	33.4805	-111.625	606	606	~1.35 mi N McDowell Rd on Usery Pass Rd	Maricopa	Arizona	United States	Brent E. Hendrixson	2012-9-5	AUM	AUMNH	PreservedSpecimen	CA Hamilton
353	APH_1502	tarantula	species	english	Arachnida	Araneae	Theraphosidae	Aphonopelma chalcodes	Aphonopelma	chalcodes	ICZN	female	33.5185	-111.454	706	706	along Apache Trail	Maricopa	Arizona	United States	Brent E. Hendrixson	2012-9-6	AUM	AUMNH	PreservedSpecimen	CA Hamilton
354	APH_1503	tarantula	species	english	Arachnida	Araneae	Theraphosidae	Aphonopelma chalcodes	Aphonopelma	chalcodes	ICZN	female	33.5185	-111.454	706	706	along Apache Trail	Maricopa	Arizona	United States	Brent E. Hendrixson	2012-9-6	AUM	AUMNH	PreservedSpecimen	CA Hamilton
355	APH_1504	tarantula	species	english	Arachnida	Araneae	Theraphosidae	Aphonopelma chalcodes	Aphonopelma	chalcodes	ICZN	male	33.5185	-111.454	706	706	along Apache Trail	Maricopa	Arizona	United States	Brent E. Hendrixson	2012-9-6	AUM	AUMNH	PreservedSpecimen	CA Hamilton
356	APH_1505	tarantula	species	english	Arachnida	Araneae	Theraphosidae	Aphonopelma chalcodes	Aphonopelma	chalcodes	ICZN	male	33.477	-111.475	643	643	along Apache Trail	Maricopa	Arizona	United States	Brent E. Hendrixson	2012-9-6	AUM	AUMNH	PreservedSpecimen	CA Hamilton
357	APH_1509	tarantula	species	english	Arachnida	Araneae	Theraphosidae	Aphonopelma chalcodes	Aphonopelma	chalcodes	ICZN	male	32.6896	-109.755	1204	1204	3.6 mi SW Hwy-191 along Swift Trail (Hwy-366)	Graham	Arizona	United States	Brent E. Hendrixson	2012-9-7	AUM	AUMNH	PreservedSpecimen	CA Hamilton
358	APH_1531	tarantula	species	english	Arachnida	Araneae	Theraphosidae	Aphonopelma chalcodes	Aphonopelma	chalcodes	ICZN	female	34.3602	-111.416	1785	1785	along Control Rd, east of Hwy-87	Gila	Arizona	United States	Brent E. Hendrixson	2012-10-4	AUM	AUMNH	PreservedSpecimen	CA Hamilton
359	APH_1532	tarantula	species	english	Arachnida	Araneae	Theraphosidae	Aphonopelma chalcodes	Aphonopelma	chalcodes	ICZN	juvenile	34.3602	-111.416	1785	1785	along Control Rd, east of Hwy-87	Gila	Arizona	United States	Brent E. Hendrixson	2012-10-4	AUM	AUMNH	PreservedSpecimen	CA Hamilton
360	APH_1543	tarantula	species	english	Arachnida	Araneae	Theraphosidae	Aphonopelma chalcodes	Aphonopelma	chalcodes	ICZN	juvenile	34.7957	-111.759	1290	1290	N of Village of Oak Creek, Courthouse Butte/Big Park Trail	Yavapai	Arizona	United States	Brent E. Hendrixson	2012-10-22	AUM	AUMNH	PreservedSpecimen	CA Hamilton
361	APH_2057	tarantula	species	english	Arachnida	Araneae	Theraphosidae	Aphonopelma chalcodes	Aphonopelma	chalcodes	ICZN	female	31.9137	-109.141	1454	1454	Portal	Cochise	Arizona	United States	Mark Russel	1976-7-22	AMNH	AMNH	PreservedSpecimen	CA Hamilton
362	APH_2058	tarantula	species	english	Arachnida	Araneae	Theraphosidae	Aphonopelma chalcodes	Aphonopelma	chalcodes	ICZN	male	31.9137	-109.141	1454	1454	Portal	Cochise	Arizona	United States	W.J. Gertsch	1964-9-1	AMNH	AMNH	PreservedSpecimen	CA Hamilton
363	APH_2059	tarantula	species	english	Arachnida	Araneae	Theraphosidae	Aphonopelma chalcodes	Aphonopelma	chalcodes	ICZN	female	31.8926	-109.167	1786	1786	Sulphur Canyon, near Portal	Cochise	Arizona	United States	Guy Miller	1955-7-26	AMNH	AMNH	PreservedSpecimen	CA Hamilton
364	APH_2060	tarantula	species	english	Arachnida	Araneae	Theraphosidae	Aphonopelma chalcodes	Aphonopelma	chalcodes	ICZN	male	31.9137	-109.141	1454	1454	Portal	Cochise	Arizona	United States	W.J. Gertsch	1967-7	AMNH	AMNH	PreservedSpecimen	CA Hamilton
365	APH_2061	tarantula	species	english	Arachnida	Araneae	Theraphosidae	Aphonopelma chalcodes	Aphonopelma	chalcodes	ICZN	2 male	33.3363	-111.832	372	372	San Vicente	Pima	Arizona	United States	V. Roth	1957-8-19	AMNH	AMNH	PreservedSpecimen	CA Hamilton
366	APH_2062	tarantula	species	english	Arachnida	Araneae	Theraphosidae	Aphonopelma chalcodes	Aphonopelma	chalcodes	ICZN	male	31.9305	-109.795	1305	1305	10 miles east of Dos Cabezas	Cochise	Arizona	United States	A. Jung	1971-8-4	AMNH	AMNH	PreservedSpecimen	CA Hamilton
367	APH_2063	tarantula	species	english	Arachnida	Araneae	Theraphosidae	Aphonopelma chalcodes	Aphonopelma	chalcodes	ICZN	male	32.2217	-110.926	753	753	Tuscon	Pima	Arizona	United States	A. Jung	1973-8-23	AMNH	AMNH	PreservedSpecimen	CA Hamilton
368	APH_2064	tarantula	species	english	Arachnida	Araneae	Theraphosidae	Aphonopelma chalcodes	Aphonopelma	chalcodes	ICZN	male	33.5275	-110.695	1322	1322	10 miles NW of Globe	Gila	Arizona	United States	Roth and Roth	1962-9-10	AMNH	AMNH	PreservedSpecimen	CA Hamilton
369	APH_2065	tarantula	species	english	Arachnida	Araneae	Theraphosidae	Aphonopelma chalcodes	Aphonopelma	chalcodes	ICZN	male	33.62	-110.921	763	763	Salt River Canyon	Gila	Arizona	United States	W.D. Allison	1956-6	AMNH	AMNH	PreservedSpecimen	CA Hamilton
370	APH_2066	tarantula	species	english	Arachnida	Araneae	Theraphosidae	Aphonopelma chalcodes	Aphonopelma	chalcodes	ICZN	1 male/1 female	31.9137	-109.141	1454	1454	Portal	Cochise	Arizona	United States	Chamberlin	1970-8-27	AMNH	AMNH	PreservedSpecimen	CA Hamilton
371	APH_2067	tarantula	species	english	Arachnida	Araneae	Theraphosidae	Aphonopelma chalcodes	Aphonopelma	chalcodes	ICZN	male	31.9137	-109.141	1454	1454	Portal	Cochise	Arizona	United States	W.J. Gertsch	1968-7-10	AMNH	AMNH	PreservedSpecimen	CA Hamilton
372	APH_2068	tarantula	species	english	Arachnida	Araneae	Theraphosidae	Aphonopelma chalcodes	Aphonopelma	chalcodes	ICZN	male	31.9137	-109.141	1454	1454	Portal	Cochise	Arizona	United States	W.J. Gertsch	1968-7-10	AMNH	AMNH	PreservedSpecimen	CA Hamilton
373	APH_2069	tarantula	species	english	Arachnida	Araneae	Theraphosidae	Aphonopelma chalcodes	Aphonopelma	chalcodes	ICZN	2 male	31.4273	-109.545	1269	1269	5 miles north of Douglas	Cochise	Arizona	United States	W.J. Gertsch	1964-8-18	AMNH	AMNH	PreservedSpecimen	CA Hamilton
374	APH_2070	tarantula	species	english	Arachnida	Araneae	Theraphosidae	Aphonopelma chalcodes	Aphonopelma	chalcodes	ICZN	male	33.4983	-111.387	894	894	South of Geronimo Head Mountain	Maricopa	Arizona	United States	Chamberlin	1963-12-21	AMNH	AMNH	PreservedSpecimen	CA Hamilton
375	APH_2071	tarantula	species	english	Arachnida	Araneae	Theraphosidae	Aphonopelma chalcodes	Aphonopelma	chalcodes	ICZN	male	32.5893	-109.968	1309	1309	Lower Canyon of Mount Graham	Graham	Arizona	United States	V. Roth and W.J. Gertsch	1956-7-15	AMNH	AMNH	PreservedSpecimen	CA Hamilton
376	APH_2072	tarantula	species	english	Arachnida	Araneae	Theraphosidae	Aphonopelma chalcodes	Aphonopelma	chalcodes	ICZN	female	32.4216	-110.504	881	881	Redington	Pima	Arizona	United States	Mary Smallhouse	1970-5-25	AMNH	AMNH	PreservedSpecimen	CA Hamilton
377	APH_2073	tarantula	species	english	Arachnida	Araneae	Theraphosidae	Aphonopelma chalcodes	Aphonopelma	chalcodes	ICZN	male	32.4419	-110.861	1160	1160	Santa Catalina Mountains	Pima	Arizona	United States	T.E. Luty	1916-7-8	AMNH	AMNH	PreservedSpecimen	CA Hamilton
378	APH_2074	tarantula	species	english	Arachnida	Araneae	Theraphosidae	Aphonopelma chalcodes	Aphonopelma	chalcodes	ICZN	2 male	31.632	-109.093	1380	1380	5 miles south of Apache	Cochise	Arizona	United States	W.J. Gertsch and J.A. Woods	1964-7-22	AMNH	AMNH	PreservedSpecimen	CA Hamilton
379	APH_2075	tarantula	species	english	Arachnida	Araneae	Theraphosidae	Aphonopelma chalcodes	Aphonopelma	chalcodes	ICZN	female	33.4604	-112.039	341	341	Phoenix	Maricopa	Arizona	United States			AMNH	AMNH	PreservedSpecimen	CA Hamilton
380	APH_2076	tarantula	species	english	Arachnida	Araneae	Theraphosidae	Aphonopelma chalcodes	Aphonopelma	chalcodes	ICZN	male	34.0521	-112.147	624	624	Found between Prescott and Phoenix	Yavapai/Maricopa	Arizona	United States	McCanly	1933-12-31	AMNH	AMNH	PreservedSpecimen	CA Hamilton
381	APH_2078	tarantula	species	english	Arachnida	Araneae	Theraphosidae	Aphonopelma chalcodes	Aphonopelma	chalcodes	ICZN	female	31.9137	-109.141	1454	1454	Portal	Cochise	Arizona	United States	W.J. Gertsch	1965-8	AMNH	AMNH	PreservedSpecimen	CA Hamilton
382	APH_2088	tarantula	species	english	Arachnida	Araneae	Theraphosidae	Aphonopelma chalcodes	Aphonopelma	chalcodes	ICZN	1 male/1 female	32.2217	-110.926	753	753	Tucson	Pima	Arizona	United States		1936-7-27	AMNH	AMNH	PreservedSpecimen	CA Hamilton
383	APH_2089	tarantula	species	english	Arachnida	Araneae	Theraphosidae	Aphonopelma chalcodes	Aphonopelma	chalcodes	ICZN	female	32.2217	-110.926	753	753	Tucson	Pima	Arizona	United States	P. Stichler	1935-7	AMNH	AMNH	PreservedSpecimen	CA Hamilton
384	APH_2090	tarantula	species	english	Arachnida	Araneae	Theraphosidae	Aphonopelma chalcodes	Aphonopelma	chalcodes	ICZN	female	31.8354	-109.031	1259	1259	Rodeo	Hidalgo	New Mexico	United States	V. Roth	1969-1-20	AMNH	AMNH	PreservedSpecimen	CA Hamilton
385	APH_2205	tarantula	species	english	Arachnida	Araneae	Theraphosidae	Aphonopelma chalcodes	Aphonopelma	chalcodes	ICZN	male	32.2217	-110.926	758	758	Tuscon	Pima	Arizona	United States	W.J. Baerg	1935-9	AMNH	AMNH	PreservedSpecimen	CA Hamilton
386	APH_2456	tarantula	species	english	Arachnida	Araneae	Theraphosidae	Aphonopelma chalcodes	Aphonopelma	chalcodes	ICZN	male	33.5326	-110.92	1131	1131	Apache Trail	Gila	Arizona	United States	Edith M. Patel	1936-3-25	AMNH	AMNH	PreservedSpecimen	CA Hamilton
387	APH_2474	tarantula	species	english	Arachnida	Araneae	Theraphosidae	Aphonopelma chalcodes	Aphonopelma	chalcodes	ICZN	male	32.3159	-110.819	848	848	Sabino Canyon, Tuscon	Pima	Arizona	United States	W. J. Baerg	1935-9-11	AMNH	AMNH	PreservedSpecimen	CA Hamilton
388	APH_2483	tarantula	species	english	Arachnida	Araneae	Theraphosidae	Aphonopelma chalcodes	Aphonopelma	chalcodes	ICZN	male	34.884	-111.703	1771	1771	Schnebly Hill Road northest of Sedona	Coconino	Arizona	United States	Barbara and M. W. Sanderson	1977-8-6	AMNH	AMNH	PreservedSpecimen	CA Hamilton
389	APH_2485	tarantula	species	english	Arachnida	Araneae	Theraphosidae	Aphonopelma chalcodes	Aphonopelma	chalcodes	ICZN	male	34.839	-111.721	1954	1954	near Deer Pass Crossing on Oak Creek about 8 miles southeast Sedona	Yavapai	Arizona	United States	M. W. Sanderson	1977-6-15	AMNH	AMNH	PreservedSpecimen	CA Hamilton
390	APH_2486	tarantula	species	english	Arachnida	Araneae	Theraphosidae	Aphonopelma chalcodes	Aphonopelma	chalcodes	ICZN	male	34.3854	-112.369	1963	1963	Bradshaw Mountains near Prescott in pine forest	Groom	Arizona	United States	Lowe | Soule | & Wright	1964-9-15	AMNH	AMNH	PreservedSpecimen	CA Hamilton
391	APH_2487	tarantula	species	english	Arachnida	Araneae	Theraphosidae	Aphonopelma chalcodes	Aphonopelma	chalcodes	ICZN	male	31.4007	-111.09	1180	1180	Ruby Road near Pena Lake	Santa Cruz	Arizona	United States		1962-7-19	AMNH	AMNH	PreservedSpecimen	CA Hamilton
392	APH_2492	tarantula	species	english	Arachnida	Araneae	Theraphosidae	Aphonopelma chalcodes	Aphonopelma	chalcodes	ICZN	3 male	31.3338	-111.024	1363	1363	Oro Blanco Mountains-12 miles from Nogales	Santa Cruz	Arizona	United States	Steckler	1937-7	AMNH	AMNH	PreservedSpecimen	CA Hamilton
393	APH_2493	tarantula	species	english	Arachnida	Araneae	Theraphosidae	Aphonopelma chalcodes	Aphonopelma	chalcodes	ICZN	2 male	33.0617	-109.446	1195	1195	14 miles west of Clifton	Greenlee	Arizona	United States	G. Bradt	1962-7-28	AMNH	AMNH	PreservedSpecimen	CA Hamilton
394	APH_2497	tarantula	species	english	Arachnida	Araneae	Theraphosidae	Aphonopelma chalcodes	Aphonopelma	chalcodes	ICZN	male	34.8877	-111.703	1771	1771	Schnebly Hill Road northeast of Sedona	Coconino	Arizona	United States	Barbara and M. W. Sanderson	1977-8-6	AMNH	AMNH	PreservedSpecimen	CA Hamilton
395	APH_2498	tarantula	species	english	Arachnida	Araneae	Theraphosidae	Aphonopelma chalcodes	Aphonopelma	chalcodes	ICZN	male	32.0164	-112.859	606	606	Organ Pipe National Monument	Pima	Arizona	United States	Vogt	1968	AMNH	AMNH	PreservedSpecimen	CA Hamilton
396	APH_2501	tarantula	species	english	Arachnida	Araneae	Theraphosidae	Aphonopelma chalcodes	Aphonopelma	chalcodes	ICZN	male	33.3526	-112.073	406	406	South Mountain Park	Maricopa	Arizona	United States	S. C. Williams	1965-11-21	AMNH	AMNH	PreservedSpecimen	CA Hamilton
397	APH_2504	tarantula	species	english	Arachnida	Araneae	Theraphosidae	Aphonopelma chalcodes	Aphonopelma	chalcodes	ICZN	male	34.5392	-112.469	1642	1642	Prescott	Yavapai	Arizona	United States	C. and P. Vaurie	1948-7-28	AMNH	AMNH	PreservedSpecimen	CA Hamilton
398	APH_2505	tarantula	species	english	Arachnida	Araneae	Theraphosidae	Aphonopelma chalcodes	Aphonopelma	chalcodes	ICZN	male	31.4021	-111.028	1178	1178	Ruby Road-10 miles northwest of Nogales	Santa Cruz	Arizona	United States	W. J. Gerstch	1962-8	AMNH	AMNH	PreservedSpecimen	CA Hamilton
399	APH_2526	tarantula	species	english	Arachnida	Araneae	Theraphosidae	Aphonopelma chalcodes	Aphonopelma	chalcodes	ICZN	male	31.4265	-111.008	1117	1117	5 miles west on St.289 from Jef.289 and US 89- north of Nogales	Pima	Arizona	United States	E. Brown and J. Cole	1966-7-20	AMNH	AMNH	PreservedSpecimen	CA Hamilton
400	APH_2529	tarantula	species	english	Arachnida	Araneae	Theraphosidae	Aphonopelma chalcodes	Aphonopelma	chalcodes	ICZN	2 male	32.5316	-110.773	1426	1426	7 miles south of Oracle-Santa Catalina Mountains	Pinal	Arizona	United States		1949-7-25	AMNH	AMNH	PreservedSpecimen	CA Hamilton
401	APH_2579	tarantula	species	english	Arachnida	Araneae	Theraphosidae	Aphonopelma chalcodes	Aphonopelma	chalcodes	ICZN	male	31.967	-110.295	1094	1094	Benson	Cochise	Arizona	United States	George Bredt	1954-8	AMNH	AMNH	PreservedSpecimen	CA Hamilton
402	APH_2583	tarantula	species	english	Arachnida	Araneae	Theraphosidae	Aphonopelma chalcodes	Aphonopelma	chalcodes	ICZN	male	32.632	-109.858	2458	2458	Lower Canyon, Mountain Graham	Graham	Arizona	United States	W. Gertsch and V. Roth	1956-7-15	AMNH	AMNH	PreservedSpecimen	CA Hamilton
403	APH_2585	tarantula	species	english	Arachnida	Araneae	Theraphosidae	Aphonopelma chalcodes	Aphonopelma	chalcodes	ICZN	female	32.2323	-113.608	284	284	NFWL Campsite, Cabeza Prieta Game Refuge	Pima	Arizona	United States	B. Woodward and R. Jones Coll	1976-7	AMNH	AMNH	PreservedSpecimen	CA Hamilton
404	APH_2586	tarantula	species	english	Arachnida	Araneae	Theraphosidae	Aphonopelma chalcodes	Aphonopelma	chalcodes	ICZN	male	35.2005	-111.639	2112	2112	Flagstaff	Coconino	Arizona	United States			AMNH	AMNH	PreservedSpecimen	CA Hamilton
405	APH_2587	tarantula	species	english	Arachnida	Araneae	Theraphosidae	Aphonopelma chalcodes	Aphonopelma	chalcodes	ICZN	male	34.2213	-112.747	1465	1465	Yarnell	Yavapai	Arizona	United States	Roth and Roth	1961-9-4	AMNH	AMNH	PreservedSpecimen	CA Hamilton
406	APH_2588	tarantula	species	english	Arachnida	Araneae	Theraphosidae	Aphonopelma chalcodes	Aphonopelma	chalcodes	ICZN	male	32.3143	-110.811	825	825	Sabino Canyon, Tuscon	Pima	Arizona	United States		1935-9	AMNH	AMNH	PreservedSpecimen	CA Hamilton
407	APH_2591	tarantula	species	english	Arachnida	Araneae	Theraphosidae	Aphonopelma chalcodes	Aphonopelma	chalcodes	ICZN	male	33.4143	-111.831	372	372	Mesa	Maricopa	Arizona	United States	Michael Soleglad		AMNH	AMNH	PreservedSpecimen	CA Hamilton
408	APH_2593	tarantula	species	english	Arachnida	Araneae	Theraphosidae	Aphonopelma chalcodes	Aphonopelma	chalcodes	ICZN	male	32.6106	-110.771	1383	1383	Oracle	Pinal	Arizona	United States	Gertsch and Hook	1940-7-11	AMNH	AMNH	PreservedSpecimen	CA Hamilton
409	APH_2595	tarantula	species	english	Arachnida	Araneae	Theraphosidae	Aphonopelma chalcodes	Aphonopelma	chalcodes	ICZN	male	33.4143	-111.834	372	372	Mesa	Maricopa	Arizona	United States	Michael Soleglad		AMNH	AMNH	PreservedSpecimen	CA Hamilton
410	APH_3127	tarantula	species	english	Arachnida	Araneae	Theraphosidae	Aphonopelma chalcodes	Aphonopelma	chalcodes	ICZN	male	34.2036	-110.981	1615	1615	Payson, .41 miles E of Nf-200	Gila	Arizona	United States	Tyler P. McKee	2013-8-9	AUM	AUMNH	PreservedSpecimen	CA Hamilton
411	APH_3128	tarantula	species	english	Arachnida	Araneae	Theraphosidae	Aphonopelma chalcodes	Aphonopelma	chalcodes	ICZN	female	33.9222	-112.904	823	823	Wickenburg, about 2.84 miles south of Interstate 60	Maricopa	Arizona	United States	Tyler P. McKee	2013-9-1	AUM	AUMNH	PreservedSpecimen	CA Hamilton
412	APH_3167	tarantula	species	english	Arachnida	Araneae	Theraphosidae	Aphonopelma chalcodes	Aphonopelma	chalcodes	ICZN	male	32.8572	-112.086	462	462	W of Chuck's Corner off S. Amarillo Valley Rd, off Hwy 84, N of I-8	Pinal	Arizona	United States	Chris Hamilton | Brent Hendrixson	2013-11-11	AUM	AUMNH	PreservedSpecimen	CA Hamilton
413	APH_3169	tarantula	species	english	Arachnida	Araneae	Theraphosidae	Aphonopelma chalcodes	Aphonopelma	chalcodes	ICZN	juvenile	32.8553	-112.086	474	474	W of Chuck's Corner off S. Amarillo Valley Rd, off Hwy 84, N of I-8	Pinal	Arizona	United States	Brent Hendrixson | Chris Hamilton	2013-11-11	AUM	AUMNH	PreservedSpecimen	CA Hamilton
414	APH_3173	tarantula	species	english	Arachnida	Araneae	Theraphosidae	Aphonopelma chalcodes	Aphonopelma	chalcodes	ICZN	juvenile	32.4245	-111.034	832	832	Tucson area, near Catalina State Park, N side of Tangerine Rd and E of Tangerine Crossing, E of Marana	Pima	Arizona	United States	Brent Hendrixson | Chris Hamilton	2013-11-12	AUM	AUMNH	PreservedSpecimen	CA Hamilton
415	APH_3174	tarantula	species	english	Arachnida	Araneae	Theraphosidae	Aphonopelma chalcodes	Aphonopelma	chalcodes	ICZN	male	32.1712	-110.73	933	933	Saguaro National Park, eastern portion of park, off Cactus Forest Loop Dr at Cactus Forest south hiking trail	Pima	Arizona	United States	Chris Hamilton | Brent Hendrixson	2013-11-12	AUM	AUMNH	PreservedSpecimen	CA Hamilton
416	APH_3175	tarantula	species	english	Arachnida	Araneae	Theraphosidae	Aphonopelma chalcodes	Aphonopelma	chalcodes	ICZN	juvenile	32.1707	-110.729	936	936	Saguaro National Park, eastern portion of park, off Cactus Forest Loop Dr at Cactus Forest south hiking trail	Pima	Arizona	United States	Brent Hendrixson | Chris Hamilton	2013-11-12	AUM	AUMNH	PreservedSpecimen	CA Hamilton
417	APH_3192	tarantula	species	english	Arachnida	Araneae	Theraphosidae	Aphonopelma chalcodes	Aphonopelma	chalcodes	ICZN	juvenile	32.8208	-111.206	711	711	off Hwy 79 around 1/2 way between 77 split and Florence at Tom Mix Rest Area	Pinal	Arizona	United States	Chris Hamilton | Brent Hendrixson	2013-11-15	AUM	AUMNH	PreservedSpecimen	CA Hamilton
418	APH_3193	tarantula	species	english	Arachnida	Araneae	Theraphosidae	Aphonopelma chalcodes	Aphonopelma	chalcodes	ICZN	juvenile	32.8205	-111.206	722	722	off Hwy 79 around 1/2 way between 77 split and Florence at Tom Mix Rest Area	Pinal	Arizona	United States	Brent Hendrixson | Chris Hamilton	2013-11-15	AUM	AUMNH	PreservedSpecimen	CA Hamilton
419	APH_3196	tarantula	species	english	Arachnida	Araneae	Theraphosidae	Aphonopelma chalcodes	Aphonopelma	chalcodes	ICZN	juvenile	32.9997	-111.265	600	600	off Florence-Kelvin Hwy, BLM land E of Florence	Pinal	Arizona	United States	Chris Hamilton | Brent Hendrixson	2013-11-15	AUM	AUMNH	PreservedSpecimen	CA Hamilton
420	APH_3199	tarantula	species	english	Arachnida	Araneae	Theraphosidae	Aphonopelma chalcodes	Aphonopelma	chalcodes	ICZN	juvenile	33.4701	-111.473	635	635	in the Tonto National Forest, off Road 78 that splits from Apache Trail (88), E of Apache Junction	Maricopa	Arizona	United States	Chris Hamilton | Brent Hendrixson	2013-11-15	AUM	AUMNH	PreservedSpecimen	CA Hamilton
421	AUMS_2319	tarantula	species	english	Arachnida	Araneae	Theraphosidae	Aphonopelma chalcodes	Aphonopelma	chalcodes	ICZN	male	33.9979	-110.954	1881	1881	8 miles S of Young-dirt road Hwy 288	Gila	Arizona	United States	Thomas R. Prentice	1992-8-6	AUM	AUMNH	PreservedSpecimen	CA Hamilton
422	AUMS_2320	tarantula	species	english	Arachnida	Araneae	Theraphosidae	Aphonopelma chalcodes	Aphonopelma	chalcodes	ICZN	male	34.2816	-112.176	1085	1085	Bumblebee Ranch Road, elevation 3560 ft.	Yavapai	Arizona	United States	Thomas R. Prentice	1990-8-11	AUM	AUMNH	PreservedSpecimen	CA Hamilton
423	AUMS_2323	tarantula	species	english	Arachnida	Araneae	Theraphosidae	Aphonopelma chalcodes	Aphonopelma	chalcodes	ICZN	female	32.8617	-113.211	208	208	Palomas Plain, Sentinel	Maricopa	Arizona	United States	Thomas R. Prentice	1989-7-18	AUM	AUMNH	PreservedSpecimen	CA Hamilton
424	AUMS_2324	tarantula	species	english	Arachnida	Araneae	Theraphosidae	Aphonopelma chalcodes	Aphonopelma	chalcodes	ICZN	male	32.002	-110.982	824	824	near Sahuarita off I19 (hwy 89 - Tom)	Pima	Arizona	United States	Barney Tomberlin	1992-10-15	AUM	AUMNH	PreservedSpecimen	CA Hamilton
425	AUMS_2325	tarantula	species	english	Arachnida	Araneae	Theraphosidae	Aphonopelma chalcodes	Aphonopelma	chalcodes	ICZN	male	34.1529	-112.156	805	805	Bumble Bee Ranch Rd. (Bumble Bee, AZ Ghost Town off Co. Rd. 59)	Yavapai	Arizona	United States	Thomas R. Prentice	1990-8-10	AUM	AUMNH	PreservedSpecimen	CA Hamilton
426	AUMS_2338	tarantula	species	english	Arachnida	Araneae	Theraphosidae	Aphonopelma chalcodes	Aphonopelma	chalcodes	ICZN	male	34.2821	-112.176	1085	1085	Bumblebee Ranch Road, elevation 3560 ft.	Yavapai	Arizona	United States	Thomas R. Prentice	1990-8-12	AUM	AUMNH	PreservedSpecimen	CA Hamilton
427	AUMS_2339	tarantula	species	english	Arachnida	Araneae	Theraphosidae	Aphonopelma chalcodes	Aphonopelma	chalcodes	ICZN	female	34.6744	-111.714	1181	1181	(Wet Beaver) Beaver Creek Trail at trailhead; 40.4 miles S of jct I-40 and I-17 on 17	Yavapai	Arizona	United States	Thomas R. Prentice	1990-3-31	AUM	AUMNH	PreservedSpecimen	CA Hamilton
428	AUMS_2362	tarantula	species	english	Arachnida	Araneae	Theraphosidae	Aphonopelma chalcodes	Aphonopelma	chalcodes	ICZN	male	32.6796	-114.016	109	109	Rd. 36 E off I-8, S side of I-8, E field	Yuma	Arizona	United States	Thomas R. Prentice	1990-8-12	AUM	AUMNH	PreservedSpecimen	CA Hamilton
429	AUMS_2363	tarantula	species	english	Arachnida	Araneae	Theraphosidae	Aphonopelma chalcodes	Aphonopelma	chalcodes	ICZN	female	32.6457	-114.026	137	137	Rd. 36 E, south, W side of rd.	Yuma	Arizona	United States	Thomas R. Prentice	1986-11-16	AUM	AUMNH	PreservedSpecimen	CA Hamilton
430	AUMS_2366	tarantula	species	english	Arachnida	Araneae	Theraphosidae	Aphonopelma chalcodes	Aphonopelma	chalcodes	ICZN	male	34.0649	-112.586	1050	1050	Constellation	Yavapai	Arizona	United States	Tom Prentice	1991-8	AUM	AUMNH	PreservedSpecimen	CA Hamilton
431	AUMS_2379	tarantula	species	english	Arachnida	Araneae	Theraphosidae	Aphonopelma chalcodes	Aphonopelma	chalcodes	ICZN	male	34.2125	-112.148	808	808	Bumblee Ranch Rd.	Yavapai	Arizona	United States	Enza Prentice	1994-8-16	AUM	AUMNH	PreservedSpecimen	CA Hamilton
432	AUMS_2382	tarantula	species	english	Arachnida	Araneae	Theraphosidae	Aphonopelma chalcodes	Aphonopelma	chalcodes	ICZN	male	32.1761	-112.233	737	737	Papago Indian Reservation, Hwy 86, 7.2 miles W of Indian Rte 15, near covered wells	Pima	Arizona	United States	Thomas R. Prentice	1989-11-18	AUM	AUMNH	PreservedSpecimen	CA Hamilton
433	AUMS_2383	tarantula	species	english	Arachnida	Araneae	Theraphosidae	Aphonopelma chalcodes	Aphonopelma	chalcodes	ICZN	male	34.2279	-112.154	853	853	Bumblebee Ranch Rd.	Yavapai	Arizona	United States	Thomas R. Prentice	1990-8-30	AUM	AUMNH	PreservedSpecimen	CA Hamilton
434	AUMS_2384	tarantula	species	english	Arachnida	Araneae	Theraphosidae	Aphonopelma chalcodes	Aphonopelma	chalcodes	ICZN	female	32.3565	-112.827	522	522	Ajo, SE on Hwy 85 - mile marker 46?	Pima	Arizona	United States	Thomas R. Prentice	1989-8-27	AUM	AUMNH	PreservedSpecimen	CA Hamilton
435	AUMS_2390	tarantula	species	english	Arachnida	Araneae	Theraphosidae	Aphonopelma chalcodes	Aphonopelma	chalcodes	ICZN	male	34.3954	-112.237	1368	1368	Mayer, just S of Prescott	Coconino	Arizona	United States	Tom Roberts	1997	AUM	AUMNH	PreservedSpecimen	CA Hamilton
436	AUMS_2396	tarantula	species	english	Arachnida	Araneae	Theraphosidae	Aphonopelma chalcodes	Aphonopelma	chalcodes	ICZN	male	31.4636	-110.291	1553	1553	S. of Sierra Vista at mouth of Ramsey Canyon	Cochise	Arizona	United States	V. Roth	1993-7-14	AUM	AUMNH	PreservedSpecimen	CA Hamilton
437	AUMS_2477	tarantula	species	english	Arachnida	Araneae	Theraphosidae	Aphonopelma chalcodes	Aphonopelma	chalcodes	ICZN	male	34.071	-110.194	1710	1710	Hwy 60 (77), N of Carrizo, mile marker 324	Navajo	Arizona	United States	Thomas R. Prentice	1986-8-31	AUM	AUMNH	PreservedSpecimen	CA Hamilton
438	AUMS_2604	tarantula	species	english	Arachnida	Araneae	Theraphosidae	Aphonopelma chalcodes	Aphonopelma	chalcodes	ICZN	female	32.8867	-113.238	203	203	Palomas Plain, 2.5 miles N of Sentinel	Marciopa	Arizona	United States	Thomas R. Prentice	1990-8-11	AUM	AUMNH	PreservedSpecimen	CA Hamilton
439	AUMS_2605	tarantula	species	english	Arachnida	Araneae	Theraphosidae	Aphonopelma chalcodes	Aphonopelma	chalcodes	ICZN	female	32.3571	-112.827	521	521	SE of Ajo, mile marker 46	Pima	Arizona	United States	Thomas R. Prentice	1989-8-27	AUM	AUMNH	PreservedSpecimen	CA Hamilton
440	AUMS_2620	tarantula	species	english	Arachnida	Araneae	Theraphosidae	Aphonopelma chalcodes	Aphonopelma	chalcodes	ICZN	female	32.88	-113.223	202	202	Sentinel, 1.5 miles N of I-8	Marciopa	Arizona	United States		1992-7	AUM	AUMNH	PreservedSpecimen	CA Hamilton
441	AUMS_2631	tarantula	species	english	Arachnida	Araneae	Theraphosidae	Aphonopelma chalcodes	Aphonopelma	chalcodes	ICZN	male	33.9213	-112.102	666	666	E/NE of Pyramid Peak, E of New River Rd.	Marciopa	Arizona	United States	C. Shipley	2003-11-18	AUM	AUMNH	PreservedSpecimen	CA Hamilton
442	AUMS_2647	tarantula	species	english	Arachnida	Araneae	Theraphosidae	Aphonopelma chalcodes	Aphonopelma	chalcodes	ICZN	male	32.9016	-113.213	202	202	Palomas Plain, 3 miles N of Sentinel	Marciopa	Arizona	United States		1992-11-22	AUM	AUMNH	PreservedSpecimen	CA Hamilton
443	AUMS_2673	tarantula	species	english	Arachnida	Araneae	Theraphosidae	Aphonopelma chalcodes	Aphonopelma	chalcodes	ICZN	female	33.7274	-111.67	483	483	Rio Verde, 1 mile S of Forest Rd and Rio Verde Dr jct, off Forest Rd	Marciopa	Arizona	United States	Chris Baptista	1991-5-13	AUM	AUMNH	PreservedSpecimen	CA Hamilton
444	AUMS_2676	tarantula	species	english	Arachnida	Araneae	Theraphosidae	Aphonopelma chalcodes	Aphonopelma	chalcodes	ICZN	female	31.9137	-109.13	1433	1433	0.6 miles E of Portal	Cochise	Arizona	United States	Tom Prentice	1990-3-28	AUM	AUMNH	PreservedSpecimen	CA Hamilton
445	AUMS_2687	tarantula	species	english	Arachnida	Araneae	Theraphosidae	Aphonopelma chalcodes	Aphonopelma	chalcodes	ICZN	male	33.9151	-112.137	616	616	New River	Marciopa	Arizona	United States	Tom Roberts	1998-8	AUM	AUMNH	PreservedSpecimen	CA Hamilton
446	AUMS_2692	tarantula	species	english	Arachnida	Araneae	Theraphosidae	Aphonopelma chalcodes	Aphonopelma	chalcodes	ICZN	female	34.2174	-112.307	1669	1669	Bumblebee Ranch Rd (Crown King Rd), 1.5 miles E of Crown King	Yavapai	California	United States	Thomas R. Prentice	1990-8-30	AUM	AUMNH	PreservedSpecimen	CA Hamilton
447	AUMS_3264	tarantula	species	english	Arachnida	Araneae	Theraphosidae	Aphonopelma chalcodes	Aphonopelma	chalcodes	ICZN	male	34.6715	-111.725	1195	1195	Beaver Creek, E of I-17, E of interstate, N of Hwy 260	Yavapai	Arizona	United States	Thomas R. Prentice	1990-3-31	AUM	AUMNH	PreservedSpecimen	CA Hamilton
448	AUMS_3272	tarantula	species	english	Arachnida	Araneae	Theraphosidae	Aphonopelma chalcodes	Aphonopelma	chalcodes	ICZN	male	34.2087	-112.148	799	799	Bumblebee Ranch Road, elevation 2620 ft	Yavapai	Arizona	United States	Tom Prentice	1994-8-16	AUM	AUMNH	PreservedSpecimen	CA Hamilton
449	AUMS_3282	tarantula	species	english	Arachnida	Araneae	Theraphosidae	Aphonopelma chalcodes	Aphonopelma	chalcodes	ICZN	female	32.3373	-110.696	1372	1372	Santa Catalina Mountains, Catalina Hwy, elevation 4500 ft.	Pima	Arizona	United States	Thomas R. Prentice	1989-8-26	AUM	AUMNH	PreservedSpecimen	CA Hamilton
450	AUMS_3324	tarantula	species	english	Arachnida	Araneae	Theraphosidae	Aphonopelma chalcodes	Aphonopelma	chalcodes	ICZN	male	34.2634	-112.182	942	942	Bumblebee Ranch Road	Yavapai	Arizona	United States	Thomas R. Prentice	1990-8-11	AUM	AUMNH	PreservedSpecimen	CA Hamilton
451	AUMS_3329	tarantula	species	english	Arachnida	Araneae	Theraphosidae	Aphonopelma chalcodes	Aphonopelma	chalcodes	ICZN	male	32.2269	-112.891	471	471	Bates Well Rd., 2 miles N of OPCN monument (Organ Pipe Cactus National Monument)	Pima	Arizona	United States	W.R. Icenogle & G. Lowe	1990-9-10	AUM	AUMNH	PreservedSpecimen	CA Hamilton
452	AUMS_3339	tarantula	species	english	Arachnida	Araneae	Theraphosidae	Aphonopelma chalcodes	Aphonopelma	chalcodes	ICZN	male	34.2124	-112.148	811	811	Bumblebee Ranch Road	Yavapai	Arizona	United States	Thomas R. Prentice	1990-8-10	AUM	AUMNH	PreservedSpecimen	CA Hamilton
453	AUMS_3342	tarantula	species	english	Arachnida	Araneae	Theraphosidae	Aphonopelma chalcodes	Aphonopelma	chalcodes	ICZN	male	34.3078	-112.103	1128	1128	Cordes Lake Development, Cordes jct, Se of Mayer	Yavapai	Arizona	United States	Stephen Roy	1998-8-21	AUM	AUMNH	PreservedSpecimen	CA Hamilton
454	APH_2096	tarantula	species	english	Arachnida	Araneae	Theraphosidae	Aphonopelma chiricahua	Aphonopelma	chiricahua	ICZN	male	31.9145	-109.238	1830	1830	5 miles west of Portal	Cochise	Arizona	United States	F. Times	1963-10-15	AMNH	AMNH	PreservedSpecimen	CA Hamilton
455	APH_2097	tarantula	species	english	Arachnida	Araneae	Theraphosidae	Aphonopelma chiricahua	Aphonopelma	chiricahua	ICZN	female	31.8841	-109.208	1657	1657	SWRS (5 miles W of Portal)	Cochise	Arizona	United States	Jon Jenson	1965-11-30	AMNH	AMNH	PreservedSpecimen	CA Hamilton
456	APH_2101	tarantula	species	english	Arachnida	Araneae	Theraphosidae	Aphonopelma chiricahua	Aphonopelma	chiricahua	ICZN	male	31.8853	-109.175	1556	1556	Cave Creek Canyon	Cochise	Arizona	United States	V. Roth	1963-11-30	AMNH	AMNH	PreservedSpecimen	CA Hamilton
457	APH_2102	tarantula	species	english	Arachnida	Araneae	Theraphosidae	Aphonopelma chiricahua	Aphonopelma	chiricahua	ICZN	male	31.9008	-109.229	1828	1828	Upper Cave Creek Canyon	Cochise	Arizona	United States	Marlene Posedly	1966	AMNH	AMNH	PreservedSpecimen	CA Hamilton
458	APH_2105	tarantula	species	english	Arachnida	Araneae	Theraphosidae	Aphonopelma chiricahua	Aphonopelma	chiricahua	ICZN	male	31.8834	-109.207	1647	1647	South West Research Station	Cochise	Arizona	United States	E. Ordway	1956-10-31	AMNH	AMNH	PreservedSpecimen	CA Hamilton
459	APH_2480-A	tarantula	species	english	Arachnida	Araneae	Theraphosidae	Aphonopelma chiricahua	Aphonopelma	chiricahua	ICZN	male	31.885	-109.176	1557	1557	Sunny Flat	Cochise	Arizona	United States	V. Roth	1971-10-30	AMNH	AMNH	PreservedSpecimen	CA Hamilton
460	APH_2480-B	tarantula	species	english	Arachnida	Araneae	Theraphosidae	Aphonopelma chiricahua	Aphonopelma	chiricahua	ICZN	male	31.8834	-109.206	1641	1641	South West Research Station-Portal	Cochise	Arizona	United States	V. Roth	1971-11-20	AMNH	AMNH	PreservedSpecimen	CA Hamilton
461	APH_2548	tarantula	species	english	Arachnida	Araneae	Theraphosidae	Aphonopelma chiricahua	Aphonopelma	chiricahua	ICZN	male	31.9039	-109.279	2570	2570	Chiricahua Mountains	Cochise	Arizona	United States	Rustler and Long Park (Dark?); Joan Harper	1970-11-4	AMNH	AMNH	PreservedSpecimen	CA Hamilton
462	APH_2567	tarantula	species	english	Arachnida	Araneae	Theraphosidae	Aphonopelma chiricahua	Aphonopelma	chiricahua	ICZN	male	31.8842	-109.21	1680	1680	5 miles west of Portal (SWRS)	Cochise	Arizona	United States	V. Roth	1969-11-6	AMNH	AMNH	PreservedSpecimen	CA Hamilton
463	APH_3191	tarantula	species	english	Arachnida	Araneae	Theraphosidae	Aphonopelma chiricahua	Aphonopelma	chiricahua	ICZN	male	31.8864	-109.173	1549	1549	Cave Creek Canyon, on Portal Rd/42A (road to SWRS), ~1 mile up the road from the lookout trail	Cochise	Arizona	United States	Helen Snyder	2013-11-14	AUM	AUMNH	PreservedSpecimen	CA Hamilton
464	APH_0144	tarantula	species	english	Arachnida	Araneae	Theraphosidae	Aphonopelma eutylenum	Aphonopelma	eutylenum	ICZN	juvenile	32.8615	-116.995	238	238	Santee, in hills N of where Carlton Hills Blvd ends	San Diego	California	United States	Gilbert Quintana	2007-5	AUM	AUMNH	PreservedSpecimen	CA Hamilton
465	APH_0152	tarantula	species	english	Arachnida	Araneae	Theraphosidae	Aphonopelma eutylenum	Aphonopelma	eutylenum	ICZN	juvenile	32.7636	-114.966	76	76	1.5 mi N Gordons Well off of I-8	Imperial	California	United States	Tom Prentice		AUM	AUMNH	PreservedSpecimen	CA Hamilton
466	APH_0189	tarantula	species	english	Arachnida	Araneae	Theraphosidae	Aphonopelma eutylenum	Aphonopelma	eutylenum	ICZN	male	34.2425	-117.42	820	820	620 Greenwood Avenue, Devore	San Bernardino	California	United States	Joshua Gutierrez	2007-9-25	AUM	AUMNH	PreservedSpecimen	CA Hamilton
467	APH_0305	tarantula	species	english	Arachnida	Araneae	Theraphosidae	Aphonopelma eutylenum	Aphonopelma	eutylenum	ICZN	juvenile	32.6081	-116.94	150	150	0.5 W of most SW shore of Otay Lake	San Diego	California	United States	Dorian LaPaglia	2007-10-27	AUM	AUMNH	PreservedSpecimen	CA Hamilton
468	APH_0895	tarantula	species	english	Arachnida	Araneae	Theraphosidae	Aphonopelma eutylenum	Aphonopelma	eutylenum	ICZN	male	34.2175	-117.855	517	517	San Gabriel Mountains (N of Azusa)	Los Angeles	California	United States	Chris Hamilton	2007-6	AUM	AUMNH	PreservedSpecimen	CA Hamilton
469	APH_0981	tarantula	species	english	Arachnida	Araneae	Theraphosidae	Aphonopelma eutylenum	Aphonopelma	eutylenum	ICZN	female	33.5572	-117.557	216	216	Caspers Wilderness Park (San Juan Capistrano)	Orange	California	United States	Kyle Dickerson	2009-9	AUM	AUMNH	PreservedSpecimen	CA Hamilton
470	APH_0982	tarantula	species	english	Arachnida	Araneae	Theraphosidae	Aphonopelma eutylenum	Aphonopelma	eutylenum	ICZN	female	33.0399	-116.402	788	788	Anza-Borrego State Park	San Diego	California	United States	Kyle Dickerson	2009-9	AUM	AUMNH	PreservedSpecimen	CA Hamilton
471	APH_0983	tarantula	species	english	Arachnida	Araneae	Theraphosidae	Aphonopelma eutylenum	Aphonopelma	eutylenum	ICZN	female	33.0399	-116.402	788	788	Anza-Borrego State Park	San Diego	California	United States	Kyle Dickerson	2009-9	AUM	AUMNH	PreservedSpecimen	CA Hamilton
472	APH_0984	tarantula	species	english	Arachnida	Araneae	Theraphosidae	Aphonopelma eutylenum	Aphonopelma	eutylenum	ICZN	male	33.0399	-116.402	788	788	Anza-Borrego State Park	San Diego	California	United States	Kyle Dickerson	2009-9	AUM	AUMNH	PreservedSpecimen	CA Hamilton
473	APH_1009	tarantula	species	english	Arachnida	Araneae	Theraphosidae	Aphonopelma eutylenum	Aphonopelma	eutylenum	ICZN	female	32.8447	-117.044	99	99	San Diego, Mission Trails Regional Park, Oak Canyon Trail & Grassland Trail intersect	San Diego	California	United States	Chris Hamilton | Xavier Atkinson | Kyle Dickerson	2010-5-11	AUM	AUMNH	PreservedSpecimen	CA Hamilton
474	APH_1010	tarantula	species	english	Arachnida	Araneae	Theraphosidae	Aphonopelma eutylenum	Aphonopelma	eutylenum	ICZN	female	32.8451	-117.044	102	102	San Diego, Mission Trails Regional Park, Oak Canyon Trail & Grassland Trail intersect	San Diego	California	United States	Chris Hamilton | Xavier Atkinson | Kyle Dickerson	2010-5-11	AUM	AUMNH	PreservedSpecimen	CA Hamilton
475	APH_1014	tarantula	species	english	Arachnida	Araneae	Theraphosidae	Aphonopelma eutylenum	Aphonopelma	eutylenum	ICZN	female	33.2307	-116.763	893	893	Lake Henshaw, on Hwy 76 at Lake Henshaw campground	San Diego	California	United States	Chris Hamilton | Xavier Atkinson	2010-5-15	AUM	AUMNH	PreservedSpecimen	CA Hamilton
476	APH_1015	tarantula	species	english	Arachnida	Araneae	Theraphosidae	Aphonopelma eutylenum	Aphonopelma	eutylenum	ICZN	female	33.2308	-116.763	894	894	Lake Henshaw, on Hwy 76 at Lake Henshaw campground	San Diego	California	United States	Chris Hamilton | Xavier Atkinson	2010-5-15	AUM	AUMNH	PreservedSpecimen	CA Hamilton
477	APH_1016	tarantula	species	english	Arachnida	Araneae	Theraphosidae	Aphonopelma eutylenum	Aphonopelma	eutylenum	ICZN	female	33.2234	-116.753	854	854	Lake Henshaw, on Hwy 76	San Diego	California	United States	Chris Hamilton | Xavier Atkinson	2010-5-15	AUM	AUMNH	PreservedSpecimen	CA Hamilton
478	APH_1017	tarantula	species	english	Arachnida	Araneae	Theraphosidae	Aphonopelma eutylenum	Aphonopelma	eutylenum	ICZN	male	33.2234	-116.753	854	854	Lake Henshaw, on Hwy 76	San Diego	California	United States	Chris Hamilton | Xavier Atkinson	2010-5-15	AUM	AUMNH	PreservedSpecimen	CA Hamilton
479	APH_1018	tarantula	species	english	Arachnida	Araneae	Theraphosidae	Aphonopelma eutylenum	Aphonopelma	eutylenum	ICZN	female	33.1261	-116.678	896	896	Santa Ysabel, on Hwy 79, next to Santa Ysabel Open Space Preserve	San Diego	California	United States	Chris Hamilton | Xavier Atkinson	2010-5-15	AUM	AUMNH	PreservedSpecimen	CA Hamilton
480	APH_1019	tarantula	species	english	Arachnida	Araneae	Theraphosidae	Aphonopelma eutylenum	Aphonopelma	eutylenum	ICZN	female	33.1261	-116.678	894	894	Santa Ysabel, on Hwy 79, next to Santa Ysabel Open Space Preserve	San Diego	California	United States	Chris Hamilton | Xavier Atkinson	2010-5-15	AUM	AUMNH	PreservedSpecimen	CA Hamilton
481	APH_1020	tarantula	species	english	Arachnida	Araneae	Theraphosidae	Aphonopelma eutylenum	Aphonopelma	eutylenum	ICZN	female	33.2976	-116.923	752	752	off S6/Hwy 76, E of Rincon, W of S6 turnoff for Palomar Mtn	San Diego	California	United States	Chris Hamilton | Xavier Atkinson	2010-5-15	AUM	AUMNH	PreservedSpecimen	CA Hamilton
482	APH_1021	tarantula	species	english	Arachnida	Araneae	Theraphosidae	Aphonopelma eutylenum	Aphonopelma	eutylenum	ICZN	female	33.2977	-116.923	752	752	off S6/Hwy 76, E of Rincon, W of S6 turnoff for Palomar Mtn	San Diego	California	United States	Chris Hamilton | Xavier Atkinson	2010-5-15	AUM	AUMNH	PreservedSpecimen	CA Hamilton
483	APH_1025	tarantula	species	english	Arachnida	Araneae	Theraphosidae	Aphonopelma eutylenum	Aphonopelma	eutylenum	ICZN	female	32.5519	-116.996	107	107	Wruck Canyon, San Ysidro, off Cactus Rd	San Diego	California	United States	Chris Hamilton | Xavier Atkinson | Jordan Satler	2010-5-16	AUM	AUMNH	PreservedSpecimen	CA Hamilton
484	APH_1028	tarantula	species	english	Arachnida	Araneae	Theraphosidae	Aphonopelma eutylenum	Aphonopelma	eutylenum	ICZN	male	32.6737	-116.101	682	682	off I-8 split, W of Devils Canyon, W of Ocotillo	Imperial	California	United States	Chris Hamilton | Xavier Atkinson	2010-5-18	AUM	AUMNH	PreservedSpecimen	CA Hamilton
485	APH_1029	tarantula	species	english	Arachnida	Araneae	Theraphosidae	Aphonopelma eutylenum	Aphonopelma	eutylenum	ICZN	female	32.6736	-116.101	675	675	off I-8 split, W of Devils Canyon, W of Ocotillo	Imperial	California	United States	Chris Hamilton | Xavier Atkinson	2010-5-18	AUM	AUMNH	PreservedSpecimen	CA Hamilton
486	APH_1031	tarantula	species	english	Arachnida	Araneae	Theraphosidae	Aphonopelma eutylenum	Aphonopelma	eutylenum	ICZN	female	32.8402	-117.046	106	106	San Diego, Mission Trails Regional Park	San Diego	California	United States	Chris Hamilton	2010-5-20	AUM	AUMNH	PreservedSpecimen	CA Hamilton
487	APH_1035	tarantula	species	english	Arachnida	Araneae	Theraphosidae	Aphonopelma eutylenum	Aphonopelma	eutylenum	ICZN	female	33.455	-117.575	118	118	San Clemente, E of Avenida Pico, off The Christianitos Trail	Orange	California	United States	Chris Hamilton | Xavier Atkinson	2010-5-22	AUM	AUMNH	PreservedSpecimen	CA Hamilton
488	APH_1037	tarantula	species	english	Arachnida	Araneae	Theraphosidae	Aphonopelma eutylenum	Aphonopelma	eutylenum	ICZN	female	33.4286	-117.321	117	117	De Luz, off De Luz Rd, NW of Fallbrook	San Diego	California	United States	Chris Hamilton | Xavier Atkinson	2010-5-24	AUM	AUMNH	PreservedSpecimen	CA Hamilton
489	APH_1038	tarantula	species	english	Arachnida	Araneae	Theraphosidae	Aphonopelma eutylenum	Aphonopelma	eutylenum	ICZN	female	33.6428	-116.992	703	703	S of Hemet, NE of Lake Skinner, off De Portola Rd & Crown Valley Rd	Riverside	California	United States	Chris Hamilton | Tom Prentice	2010-5-27	AUM	AUMNH	PreservedSpecimen	CA Hamilton
490	APH_1040	tarantula	species	english	Arachnida	Araneae	Theraphosidae	Aphonopelma eutylenum	Aphonopelma	eutylenum	ICZN	female	33.6424	-116.992	709	709	S of Hemet, NE of Lake Skinner, off De Portola Rd & Crown Valley Rd	Riverside	California	United States	Chris Hamilton | Tom Prentice	2010-5-27	AUM	AUMNH	PreservedSpecimen	CA Hamilton
491	APH_1041	tarantula	species	english	Arachnida	Araneae	Theraphosidae	Aphonopelma eutylenum	Aphonopelma	eutylenum	ICZN	female	33.8551	-117.003	582	582	Lamb Canyon (S of Beaumont), off Hywy 79	Riverside	California	United States	Chris Hamilton | Tom Prentice	2010-5-27	AUM	AUMNH	PreservedSpecimen	CA Hamilton
492	APH_1042	tarantula	species	english	Arachnida	Araneae	Theraphosidae	Aphonopelma eutylenum	Aphonopelma	eutylenum	ICZN	female	33.8543	-117.005	557	557	Lamb Canyon (S of Beaumont), off Hywy 79	Riverside	California	United States	Chris Hamilton | Tom Prentice	2010-5-27	AUM	AUMNH	PreservedSpecimen	CA Hamilton
493	APH_1045	tarantula	species	english	Arachnida	Araneae	Theraphosidae	Aphonopelma eutylenum	Aphonopelma	eutylenum	ICZN	female	34.174	-117.252	701	701	San Bernardino (San Bernardino National Forest), in hills N of city, off Quail Canyon Rd & Del Rosa	San Bernardino	California	United States	Chris Hamilton	2010-6-1	AUM	AUMNH	PreservedSpecimen	CA Hamilton
494	APH_1085	tarantula	species	english	Arachnida	Araneae	Theraphosidae	Aphonopelma eutylenum	Aphonopelma	eutylenum	ICZN	male	34.1686	-117.582	782	782	N of Rancho Cucamonga, off Hermosa	San Bernardino	California	United States	Chris Hamilton	2010-10-8	AUM	AUMNH	PreservedSpecimen	CA Hamilton
495	APH_1086	tarantula	species	english	Arachnida	Araneae	Theraphosidae	Aphonopelma eutylenum	Aphonopelma	eutylenum	ICZN	male	34.1674	-117.581	755	755	N of Rancho Cucamonga, off Hermosa	San Bernardino	California	United States	Chris Hamilton	2010-10-8	AUM	AUMNH	PreservedSpecimen	CA Hamilton
496	APH_1087	tarantula	species	english	Arachnida	Araneae	Theraphosidae	Aphonopelma eutylenum	Aphonopelma	eutylenum	ICZN	male	34.1382	-117.707	506	506	Claremont, Mt. Baldy Rd & Mills Ave	Los Angeles	California	United States	Chris Hamilton	2010-10-8	AUM	AUMNH	PreservedSpecimen	CA Hamilton
497	APH_1088	tarantula	species	english	Arachnida	Araneae	Theraphosidae	Aphonopelma eutylenum	Aphonopelma	eutylenum	ICZN	male	34.1372	-117.714	482	482	Claremont, Thompson Creek Trail	Los Angeles	California	United States	Chris Hamilton | Dylan Burke	2010-10-8	AUM	AUMNH	PreservedSpecimen	CA Hamilton
498	APH_1089	tarantula	species	english	Arachnida	Araneae	Theraphosidae	Aphonopelma eutylenum	Aphonopelma	eutylenum	ICZN	male	34.1369	-117.714	481	481	Claremont, Thompson Creek Trail	Los Angeles	California	United States	Chris Hamilton | Warren Burke	2010-10-8	AUM	AUMNH	PreservedSpecimen	CA Hamilton
499	APH_1090	tarantula	species	english	Arachnida	Araneae	Theraphosidae	Aphonopelma eutylenum	Aphonopelma	eutylenum	ICZN	male	34.136	-117.716	470	470	Claremont, Thompson Creek Trail	Los Angeles	California	United States	Chris Hamilton	2010-10-8	AUM	AUMNH	PreservedSpecimen	CA Hamilton
500	APH_2023	tarantula	species	english	Arachnida	Araneae	Theraphosidae	Aphonopelma eutylenum	Aphonopelma	eutylenum	ICZN	male	34.1372	-117.714	488	488	Claremont, Thompson Creek Trail	Los Angeles	California	United States	Chris Hamilton	2010-10-8	AUM	AUMNH	PreservedSpecimen	CA Hamilton
501	APH_2024	tarantula	species	english	Arachnida	Araneae	Theraphosidae	Aphonopelma eutylenum	Aphonopelma	eutylenum	ICZN	male	34.1372	-117.714	488	488	Claremont, Thompson Creek Trail	Los Angeles	California	United States	Chris Hamilton	2010-10-8	AUM	AUMNH	PreservedSpecimen	CA Hamilton
502	APH_2025	tarantula	species	english	Arachnida	Araneae	Theraphosidae	Aphonopelma eutylenum	Aphonopelma	eutylenum	ICZN	male	34.1372	-117.714	488	488	Claremont, Thompson Creek Trail	Los Angeles	California	United States	Chris Hamilton	2010-10-8	AUM	AUMNH	PreservedSpecimen	CA Hamilton
503	APH_2026	tarantula	species	english	Arachnida	Araneae	Theraphosidae	Aphonopelma eutylenum	Aphonopelma	eutylenum	ICZN	male	34.1372	-117.714	488	488	Claremont, Thompson Creek Trail	Los Angeles	California	United States	Chris Hamilton	2010-10-8	AUM	AUMNH	PreservedSpecimen	CA Hamilton
504	APH_2027	tarantula	species	english	Arachnida	Araneae	Theraphosidae	Aphonopelma eutylenum	Aphonopelma	eutylenum	ICZN	male	34.1372	-117.714	488	488	Claremont, Thompson Creek Trail	Los Angeles	California	United States	Chris Hamilton	2010-10-8	AUM	AUMNH	PreservedSpecimen	CA Hamilton
505	APH_2035	tarantula	species	english	Arachnida	Araneae	Theraphosidae	Aphonopelma eutylenum	Aphonopelma	eutylenum	ICZN	female	34.1553	-117.672	641	641	1255 Colony Dr Upland CA 91784 (base of Mt. Baldy)	San Bernardino	California	United States	Jolene Stewart	2011-17-7	AUM	AUMNH	PreservedSpecimen	CA Hamilton
506	APH_2145	tarantula	species	english	Arachnida	Araneae	Theraphosidae	Aphonopelma eutylenum	Aphonopelma	eutylenum	ICZN	male	33.1546	-117.207	173	173	Las Flores	San Diego	California	United States		1936-8-30	AMNH	AMNH	PreservedSpecimen	CA Hamilton
507	APH_2146	tarantula	species	english	Arachnida	Araneae	Theraphosidae	Aphonopelma eutylenum	Aphonopelma	eutylenum	ICZN	male	32.7117	-117.062	70	70	Encanto	San Diego	California	United States		1928-8-18	AMNH	AMNH	PreservedSpecimen	CA Hamilton
508	APH_2147	tarantula	species	english	Arachnida	Araneae	Theraphosidae	Aphonopelma eutylenum	Aphonopelma	eutylenum	ICZN	female	32.7948	-116.963	132	132	El Cajon	San Diego	California	United States		1926-5-4	AMNH	AMNH	PreservedSpecimen	CA Hamilton
509	APH_2148	tarantula	species	english	Arachnida	Araneae	Theraphosidae	Aphonopelma eutylenum	Aphonopelma	eutylenum	ICZN	male	32.7153	-117.157	19	19	San Diego	San Diego	California	United States		1935	AMNH	AMNH	PreservedSpecimen	CA Hamilton
510	APH_2149	tarantula	species	english	Arachnida	Araneae	Theraphosidae	Aphonopelma eutylenum	Aphonopelma	eutylenum	ICZN	male	32.7153	-117.157	19	19	San Diego	San Diego	California	United States	Chris Parrish	1962-7	AMNH	AMNH	PreservedSpecimen	CA Hamilton
511	APH_2152	tarantula	species	english	Arachnida	Araneae	Theraphosidae	Aphonopelma eutylenum	Aphonopelma	eutylenum	ICZN	male	32.7678	-117.023	165	165	La Mesa	San Diego	California	United States	H. Stredwick	1938-8-1	AMNH	AMNH	PreservedSpecimen	CA Hamilton
512	APH_2153	tarantula	species	english	Arachnida	Araneae	Theraphosidae	Aphonopelma eutylenum	Aphonopelma	eutylenum	ICZN	2 female	33.7456	-117.868	34	34	Santa Ana	Orange	California	United States	R.V. Chamberlin	1931-7-17	AMNH	AMNH	PreservedSpecimen	CA Hamilton
513	APH_2154	tarantula	species	english	Arachnida	Araneae	Theraphosidae	Aphonopelma eutylenum	Aphonopelma	eutylenum	ICZN	1 male/1 female	33.0088	-115.322	-2	-2	15 miles west of Glamis	Imperial	California	United States	Findlay E. Russell	1961-10-4	AMNH	AMNH	PreservedSpecimen	CA Hamilton
514	APH_2155	tarantula	species	english	Arachnida	Araneae	Theraphosidae	Aphonopelma eutylenum	Aphonopelma	eutylenum	ICZN	female	33.5422	-117.783	5	5	Laguna Beach	Orange	California	United States	R.V. Chamberlin	1931-7-26	AMNH	AMNH	PreservedSpecimen	CA Hamilton
515	APH_2156	tarantula	species	english	Arachnida	Araneae	Theraphosidae	Aphonopelma eutylenum	Aphonopelma	eutylenum	ICZN	male	32.7426	-117.031	138	138	Lemon Grove	San Diego	California	United States		1930-10-10	AMNH	AMNH	PreservedSpecimen	CA Hamilton
516	APH_2157	tarantula	species	english	Arachnida	Araneae	Theraphosidae	Aphonopelma eutylenum	Aphonopelma	eutylenum	ICZN	female	32.7426	-117.031	138	138	Lemon Grove	San Diego	California	United States		1926-8-5	AMNH	AMNH	PreservedSpecimen	CA Hamilton
517	APH_2158	tarantula	species	english	Arachnida	Araneae	Theraphosidae	Aphonopelma eutylenum	Aphonopelma	eutylenum	ICZN	male	33.5422	-117.783	5	5	Laguna Beach	San Diego	California	United States	Edward Lawrance	1930-7-20	AMNH	AMNH	PreservedSpecimen	CA Hamilton
518	APH_2159	tarantula	species	english	Arachnida	Araneae	Theraphosidae	Aphonopelma eutylenum	Aphonopelma	eutylenum	ICZN	1 male/1 female	32.7153	-117.157	19	19	San Diego	San Diego	California	United States			AMNH	AMNH	PreservedSpecimen	CA Hamilton
519	APH_2160	tarantula	species	english	Arachnida	Araneae	Theraphosidae	Aphonopelma eutylenum	Aphonopelma	eutylenum	ICZN	male	32.7153	-117.157	19	19	San Diego	San Diego	California	United States			AMNH	AMNH	PreservedSpecimen	CA Hamilton
520	APH_2161	tarantula	species	english	Arachnida	Araneae	Theraphosidae	Aphonopelma eutylenum	Aphonopelma	eutylenum	ICZN	male	32.7153	-117.157	19	19	San Diego	San Diego	California	United States		1925-8-20	AMNH	AMNH	PreservedSpecimen	CA Hamilton
521	APH_2162	tarantula	species	english	Arachnida	Araneae	Theraphosidae	Aphonopelma eutylenum	Aphonopelma	eutylenum	ICZN	male	32.7678	-117.023	165	165	La Mesa	San Diego	California	United States		1925-7-20	AMNH	AMNH	PreservedSpecimen	CA Hamilton
522	APH_2163	tarantula	species	english	Arachnida	Araneae	Theraphosidae	Aphonopelma eutylenum	Aphonopelma	eutylenum	ICZN	female	32.7678	-117.023	165	165	La Mesa	San Diego	California	United States		1925-8-4	AMNH	AMNH	PreservedSpecimen	CA Hamilton
523	APH_2164	tarantula	species	english	Arachnida	Araneae	Theraphosidae	Aphonopelma eutylenum	Aphonopelma	eutylenum	ICZN	female	32.7678	-117.023	165	165	La Mesa	San Diego	California	United States		1927-4-25	AMNH	AMNH	PreservedSpecimen	CA Hamilton
524	APH_2165	tarantula	species	english	Arachnida	Araneae	Theraphosidae	Aphonopelma eutylenum	Aphonopelma	eutylenum	ICZN	male	32.9081	-116.491	1559	1559	Anza-Borrego Desert State Park, Borrego Springs	San Diego	California	United States	Dalton E. Merkel	1961-10-31	AMNH	AMNH	PreservedSpecimen	CA Hamilton
525	APH_2167	tarantula	species	english	Arachnida	Araneae	Theraphosidae	Aphonopelma eutylenum	Aphonopelma	eutylenum	ICZN	male	33.707	-117.084	453	453	Winchester	Riverside	California	United States	W. Icenogle	1967-11-18	AMNH	AMNH	PreservedSpecimen	CA Hamilton
526	APH_2168	tarantula	species	english	Arachnida	Araneae	Theraphosidae	Aphonopelma eutylenum	Aphonopelma	eutylenum	ICZN	male	33.707	-117.084	453	453	Winchester	Riverside	California	United States	W. Icenogle	1967-10-1	AMNH	AMNH	PreservedSpecimen	CA Hamilton
527	APH_2169	tarantula	species	english	Arachnida	Araneae	Theraphosidae	Aphonopelma eutylenum	Aphonopelma	eutylenum	ICZN	male	32.7993	-116.999	218	218	Growmont	San Diego	California	United States		1931-8-17	AMNH	AMNH	PreservedSpecimen	CA Hamilton
528	APH_2170	tarantula	species	english	Arachnida	Araneae	Theraphosidae	Aphonopelma eutylenum	Aphonopelma	eutylenum	ICZN	male	32.7117	-117.062	70	70	Encanto	San Diego	California	United States		1931-11-12	AMNH	AMNH	PreservedSpecimen	CA Hamilton
529	APH_2171	tarantula	species	english	Arachnida	Araneae	Theraphosidae	Aphonopelma eutylenum	Aphonopelma	eutylenum	ICZN	male	33.7225	-117.081	475	475	1 mile north of Winchester	Riverside	California	United States	W. Icenogle	1968-10-13	AMNH	AMNH	PreservedSpecimen	CA Hamilton
530	APH_2472	tarantula	species	english	Arachnida	Araneae	Theraphosidae	Aphonopelma eutylenum	Aphonopelma	eutylenum	ICZN	juvenile	33.5422	-117.783	5	5	Laguna Beach	Orange	California	United States	Wilton Ivie	1931-5-26	AMNH	AMNH	PreservedSpecimen	CA Hamilton
531	APH_2473	tarantula	species	english	Arachnida	Araneae	Theraphosidae	Aphonopelma eutylenum	Aphonopelma	eutylenum	ICZN	2 female	32.6021	-116.879	410	410	Sweetwater Reserve near San Diego	San Diego	California	United States	W. J. Baerg	1935-9-21	AMNH	AMNH	PreservedSpecimen	CA Hamilton
532	APH_2476	tarantula	species	english	Arachnida	Araneae	Theraphosidae	Aphonopelma eutylenum	Aphonopelma	eutylenum	ICZN	male	32.5561	-117.075	9	9	12 miles south of San Diego	San Diego	California	United States	W. J. Baerg	1935-10-15	AMNH	AMNH	PreservedSpecimen	CA Hamilton
533	APH_2686	tarantula	species	english	Arachnida	Araneae	Theraphosidae	Aphonopelma eutylenum	Aphonopelma	eutylenum	ICZN	male	33.4936	-117.148	319	319	Temecula	Riverside	California	United States	Helen Wheeler	1965-6-8	AMNH	AMNH	PreservedSpecimen	CA Hamilton
534	APH_2687	tarantula	species	english	Arachnida	Araneae	Theraphosidae	Aphonopelma eutylenum	Aphonopelma	eutylenum	ICZN	male	34.1361	-117.865	236	236	Glendore	Los Angeles	California	United States	R. Ayre	1963-10-18	AMNH	AMNH	PreservedSpecimen	CA Hamilton
535	APH_2690	tarantula	species	english	Arachnida	Araneae	Theraphosidae	Aphonopelma eutylenum	Aphonopelma	eutylenum	ICZN	male	32.7081	-115.716	4	4	Pinto Wash	Imperial	California	United States	Laurie Breese	1961-3-5	AMNH	AMNH	PreservedSpecimen	CA Hamilton
536	APH_2692	tarantula	species	english	Arachnida	Araneae	Theraphosidae	Aphonopelma eutylenum	Aphonopelma	eutylenum	ICZN	male	33.8292	-117.462	417	417	Cajalco Canyon, 8.6 miles southeast of Corona at Lake Mathews	Riverside	California	United States	W. A. Powder	1963-11-3	AMNH	AMNH	PreservedSpecimen	CA Hamilton
537	APH_2697	tarantula	species	english	Arachnida	Araneae	Theraphosidae	Aphonopelma eutylenum	Aphonopelma	eutylenum	ICZN	male	33.2576	-116.407	252	252	Anza Borrego State Park	San Diego	California	United States	Merkel	1962-12	AMNH	AMNH	PreservedSpecimen	CA Hamilton
538	APH_2704	tarantula	species	english	Arachnida	Araneae	Theraphosidae	Aphonopelma eutylenum	Aphonopelma	eutylenum	ICZN	male	33.2576	-116.407	252	252	Anza Borrego State Park	San Diego	California	United States	Merkel	1962-12	AMNH	AMNH	PreservedSpecimen	CA Hamilton
539	APH_2705	tarantula	species	english	Arachnida	Araneae	Theraphosidae	Aphonopelma eutylenum	Aphonopelma	eutylenum	ICZN	2 male	33.2576	-116.407	252	252	Anza Borrego State Park	San Diego	California	United States	Merkel	1962-12	AMNH	AMNH	PreservedSpecimen	CA Hamilton
540	APH_2707	tarantula	species	english	Arachnida	Araneae	Theraphosidae	Aphonopelma eutylenum	Aphonopelma	eutylenum	ICZN	2 male	33.8531	-117.756	188	188	21263 Mohler Drive, Anaheim	Orange	California	United States	F. W. Handsfield | Jr.	1963	AMNH	AMNH	PreservedSpecimen	CA Hamilton
541	APH_2708	tarantula	species	english	Arachnida	Araneae	Theraphosidae	Aphonopelma eutylenum	Aphonopelma	eutylenum	ICZN	male	33.5925	-117.878	0	0	Lookout Point, Corona del Mar	Orange	California	United States	Jerry Parrish	1962-10-16	AMNH	AMNH	PreservedSpecimen	CA Hamilton
542	APH_2711	tarantula	species	english	Arachnida	Araneae	Theraphosidae	Aphonopelma eutylenum	Aphonopelma	eutylenum	ICZN	male	34.1926	-117.866	368	368	Morris Lake	Los Angeles	California	United States	Gay J. Kay	1956-8	AMNH	AMNH	PreservedSpecimen	CA Hamilton
543	APH_2716	tarantula	species	english	Arachnida	Araneae	Theraphosidae	Aphonopelma eutylenum	Aphonopelma	eutylenum	ICZN	2 male	33.2576	-116.407	252	252	Anza Borrego State Park	San Diego	California	United States	Merkel	1962-11	AMNH	AMNH	PreservedSpecimen	CA Hamilton
544	APH_2719	tarantula	species	english	Arachnida	Araneae	Theraphosidae	Aphonopelma eutylenum	Aphonopelma	eutylenum	ICZN	male	33.2576	-116.407	252	252	Anza Borrego State Park	San Diego	California	United States	Merkel	1962-10	AMNH	AMNH	PreservedSpecimen	CA Hamilton
545	APH_2720	tarantula	species	english	Arachnida	Araneae	Theraphosidae	Aphonopelma eutylenum	Aphonopelma	eutylenum	ICZN	male	34.735	-117.765	923	923	east of Hi Vista, Avenue G	Los Angeles	California	United States	Geo. R. Wilson	1963-11-10	AMNH	AMNH	PreservedSpecimen	CA Hamilton
546	APH_3106	tarantula	species	english	Arachnida	Araneae	Theraphosidae	Aphonopelma eutylenum	Aphonopelma	eutylenum	ICZN	male	33.5802	-116.451	1234	1234	just S of the Garner Valley, outside Nightingale, off Pinon Flats Transfer Station Rd - off hywy 74, Sawmill Trailhead	Riverside	California	United States	Chris Hamilton	2012-7-21	AUM	AUMNH	PreservedSpecimen	CA Hamilton
547	APH_3107	tarantula	species	english	Arachnida	Araneae	Theraphosidae	Aphonopelma eutylenum	Aphonopelma	eutylenum	ICZN	male	33.581	-116.451	1234	1234	just S of the Garner Valley, outside Nightingale, off Pinon Flats Transfer Station Rd - off hywy 74, Sawmill Trailhead	Riverside	California	United States	Chris Hamilton	2012-7-21	AUM	AUMNH	PreservedSpecimen	CA Hamilton
548	APH_3108	tarantula	species	english	Arachnida	Araneae	Theraphosidae	Aphonopelma eutylenum	Aphonopelma	eutylenum	ICZN	female	33.5811	-116.451	1232	1232	just S of the Garner Valley, outside Nightingale, off Pinon Flats Transfer Station Rd - off hywy 74, Sawmill Trailhead	Riverside	California	United States	Chris Hamilton	2012-7-21	AUM	AUMNH	PreservedSpecimen	CA Hamilton
549	APH_3109	tarantula	species	english	Arachnida	Araneae	Theraphosidae	Aphonopelma eutylenum	Aphonopelma	eutylenum	ICZN	female	33.5811	-116.451	1234	1234	just S of the Garner Valley, outside Nightingale, off Pinon Flats Transfer Station Rd - off hywy 74, Sawmill Trailhead	Riverside	California	United States	Chris Hamilton	2012-7-21	AUM	AUMNH	PreservedSpecimen	CA Hamilton
550	APH_3110	tarantula	species	english	Arachnida	Araneae	Theraphosidae	Aphonopelma eutylenum	Aphonopelma	eutylenum	ICZN	female	33.581	-116.451	1231	1231	just S of the Garner Valley, outside Nightingale, off Pinon Flats Transfer Station Rd - off hywy 74, Sawmill Trailhead	Riverside	California	United States	Chris Hamilton	2012-7-21	AUM	AUMNH	PreservedSpecimen	CA Hamilton
551	APH_3111	tarantula	species	english	Arachnida	Araneae	Theraphosidae	Aphonopelma eutylenum	Aphonopelma	eutylenum	ICZN	male	33.6318	-116.632	1372	1372	Garner Valley, off Fobes Ranch Rd - off hywy 74, S of Lake Hemet	Riverside	California	United States	Chris Hamilton	2012-7-22	AUM	AUMNH	PreservedSpecimen	CA Hamilton
552	APH_3112	tarantula	species	english	Arachnida	Araneae	Theraphosidae	Aphonopelma eutylenum	Aphonopelma	eutylenum	ICZN	female	33.6318	-116.631	1376	1376	Garner Valley, off Fobes Ranch Rd - off hywy 74, S of Lake Hemet	Riverside	California	United States	Chris Hamilton	2012-7-22	AUM	AUMNH	PreservedSpecimen	CA Hamilton
553	APH_3113	tarantula	species	english	Arachnida	Araneae	Theraphosidae	Aphonopelma eutylenum	Aphonopelma	eutylenum	ICZN	male	33.6318	-116.631	1374	1374	Garner Valley, off Fobes Ranch Rd - off hywy 74, S of Lake Hemet	Riverside	California	United States	Chris Hamilton	2012-7-22	AUM	AUMNH	PreservedSpecimen	CA Hamilton
554	APH_3114	tarantula	species	english	Arachnida	Araneae	Theraphosidae	Aphonopelma eutylenum	Aphonopelma	eutylenum	ICZN	juvenile	33.72	-116.792	800	800	~7 miles E of Hemet - off hywy 74 in San Jacinto Mtns	Riverside	California	United States	Chris Hamilton	2012-7-22	AUM	AUMNH	PreservedSpecimen	CA Hamilton
555	APH_3116	tarantula	species	english	Arachnida	Araneae	Theraphosidae	Aphonopelma eutylenum	Aphonopelma	eutylenum	ICZN	female	32.9692	-115.259	1	1	E of Brawley, off of hwy 78	Imperial	California	United States	Tom Prentice	1992-10	AUM	AUMNH	PreservedSpecimen	CA Hamilton
556	APH_3137	tarantula	species	english	Arachnida	Araneae	Theraphosidae	Aphonopelma eutylenum	Aphonopelma	eutylenum	ICZN	male	33.8384	-116.613	772	772	Chino Canyon, Palm Springs Aerial Tramway (Valley Station), San Jacinto Mtns	Riverside	California	United States	Wendell R. Icenogle	2013-9-22	AUM	AUMNH	PreservedSpecimen	CA Hamilton
557	APH_3138	tarantula	species	english	Arachnida	Araneae	Theraphosidae	Aphonopelma eutylenum	Aphonopelma	eutylenum	ICZN	male	33.8447	-116.601	601	601	Chino Canyon, on road to Palm Springs Aerial Tramway (Valley Station), 3 miles W of junction with Hwy 111 San Jacinto Mtns	Riverside	California	United States	Wendell R. Icenogle	2013-9-10	AUM	AUMNH	PreservedSpecimen	CA Hamilton
558	APH_3139	tarantula	species	english	Arachnida	Araneae	Theraphosidae	Aphonopelma eutylenum	Aphonopelma	eutylenum	ICZN	male	33.8373	-116.614	792	792	Chino Canyon, Palm Springs Aerial Tramway (Valley Station), San Jacinto Mtns	Riverside	California	United States	Wendell R. Icenogle	2013-9-4	AUM	AUMNH	PreservedSpecimen	CA Hamilton
559	APH_3140	tarantula	species	english	Arachnida	Araneae	Theraphosidae	Aphonopelma eutylenum	Aphonopelma	eutylenum	ICZN	male	33.8376	-116.614	786	786	Chino Canyon, Palm Springs Aerial Tramway (Valley Station), San Jacinto Mtns	Riverside	California	United States	Wendell R. Icenogle	2013-9-5	AUM	AUMNH	PreservedSpecimen	CA Hamilton
560	APH_3141	tarantula	species	english	Arachnida	Araneae	Theraphosidae	Aphonopelma eutylenum	Aphonopelma	eutylenum	ICZN	male	33.5839	-116.455	1230	1230	Pinyon Pines, Pinon Rd just N of junction with Hwy 74, Santa Rosa Mtns	Riverside	California	United States	Wendell R. Icenogle	2013-8-16	AUM	AUMNH	PreservedSpecimen	CA Hamilton
561	APH_3142	tarantula	species	english	Arachnida	Araneae	Theraphosidae	Aphonopelma eutylenum	Aphonopelma	eutylenum	ICZN	male	33.6091	-116.472	1236	1236	Pinyon Pines area, Palm Canyon Dr, 2 mils N of junction with Hwy 74, Santa Rosa Mtns	Riverside	California	United States	Wendell R. Icenogle	2013-8-16	AUM	AUMNH	PreservedSpecimen	CA Hamilton
562	APH_3143	tarantula	species	english	Arachnida	Araneae	Theraphosidae	Aphonopelma eutylenum	Aphonopelma	eutylenum	ICZN	female	33.2281	-116.411	464	464	Anza Borrego desert, W outside Borrego Springs off of Hwy S22	San Diego	California	United States	Chris Hamilton | Brent Hendrixson | Molly Taylor	2013-11-9	AUM	AUMNH	PreservedSpecimen	CA Hamilton
563	APH_3144	tarantula	species	english	Arachnida	Araneae	Theraphosidae	Aphonopelma eutylenum	Aphonopelma	eutylenum	ICZN	male	33.3053	-116.208	292	292	Anza Borrego desert, on S22 (Borrego Salton Seaway) W of Salton City	San Diego	California	United States	Chris Hamilton | Brent Hendrixson | Molly Taylor	2013-11-9	AUM	AUMNH	PreservedSpecimen	CA Hamilton
564	APH_3206	tarantula	species	english	Arachnida	Araneae	Theraphosidae	Aphonopelma eutylenum	Aphonopelma	eutylenum	ICZN	male	33.5947	-116.422	1138	1138	Santa Rosa Mtns, W side of Deep Canyon, Hwy 74, 1 mile S of jct with Carrizo Road	Riverside	California	United States	Wendell R. Icenogle	2013-10-17	AUM	AUMNH	PreservedSpecimen	CA Hamilton
565	APH_3207	tarantula	species	english	Arachnida	Araneae	Theraphosidae	Aphonopelma eutylenum	Aphonopelma	eutylenum	ICZN	male	33.714	-117.085	455	455	at base of Double Butte, Washington Ave, 1/2 mile N of Winchester town center	Riverside	California	United States	Patrick Parker	2013-10-28	AUM	AUMNH	PreservedSpecimen	CA Hamilton
566	APH_3208	tarantula	species	english	Arachnida	Araneae	Theraphosidae	Aphonopelma eutylenum	Aphonopelma	eutylenum	ICZN	male	33.7145	-117.088	457	457	at base of Double Butte, Washington Ave, 1/2 mile N of Winchester town center	Riverside	California	United States	Kim Johnson	2013-11-6	AUM	AUMNH	PreservedSpecimen	CA Hamilton
567	APH_3209	tarantula	species	english	Arachnida	Araneae	Theraphosidae	Aphonopelma eutylenum	Aphonopelma	eutylenum	ICZN	male	33.1708	-116.338	368	368	2/10 mile W of Yaqui Pass road (S3), at the Anza-Borrego State Park sign, 3 miles S of jct with Borrego Springs Rd	San Diego	California	United States	Wendell R. Icenogle	2013-11-8	AUM	AUMNH	PreservedSpecimen	CA Hamilton
568	APH_3210	tarantula	species	english	Arachnida	Araneae	Theraphosidae	Aphonopelma eutylenum	Aphonopelma	eutylenum	ICZN	male	33.204	-116.318	166	166	Borrego Valley, Borrego Springs Road, 8/10 mile SE of jct with Jaqui Pass road (S3)	San Diego	California	United States	Wendell R. Icenogle	2013-11-8	AUM	AUMNH	PreservedSpecimen	CA Hamilton
569	APH_3211	tarantula	species	english	Arachnida	Araneae	Theraphosidae	Aphonopelma eutylenum	Aphonopelma	eutylenum	ICZN	male	32.9681	-115.291	11	11	East Mesa, 1/2 mile E of Highline Canal and 3/10 mile S of Hwy 78	Imperial	California	United States	Wendell R. Icenogle	2013-11-15	AUM	AUMNH	PreservedSpecimen	CA Hamilton
570	AUMS_14767	tarantula	species	english	Arachnida	Araneae	Theraphosidae	Aphonopelma eutylenum	Aphonopelma	eutylenum	ICZN	juvenile	34.298	-117.576	1627	1627	Lytle Creek Canyon	San Bernardino	California	United States	David E. Bixler	1972-3-11	AUM	AUMNH	PreservedSpecimen	CA Hamilton
571	AUMS_14768	tarantula	species	english	Arachnida	Araneae	Theraphosidae	Aphonopelma eutylenum	Aphonopelma	eutylenum	ICZN	male	34.1222	-117.598	422	422	Alta Loma	San Bernardino	California	United States	David E. Bixler	1972-10-1	AUM	AUMNH	PreservedSpecimen	CA Hamilton
572	AUMS_14769	tarantula	species	english	Arachnida	Araneae	Theraphosidae	Aphonopelma eutylenum	Aphonopelma	eutylenum	ICZN	male	34.1222	-117.598	422	422	Alta Loma	San Bernardino	California	United States	David E. Bixler	1971-10-4	AUM	AUMNH	PreservedSpecimen	CA Hamilton
573	AUMS_14770	tarantula	species	english	Arachnida	Araneae	Theraphosidae	Aphonopelma eutylenum	Aphonopelma	eutylenum	ICZN	female	34.1222	-117.598	422	422	Alta Loma	San Bernardino	California	United States	David E. Bixler	1973-10-1	AUM	AUMNH	PreservedSpecimen	CA Hamilton
574	AUMS_14771	tarantula	species	english	Arachnida	Araneae	Theraphosidae	Aphonopelma eutylenum	Aphonopelma	eutylenum	ICZN	male	34.147	-117.571	527	527	Alta Loma; Chaffey College	San Bernardino	California	United States	David E. Bixler	1972-11-1	AUM	AUMNH	PreservedSpecimen	CA Hamilton
575	AUMS_14772	tarantula	species	english	Arachnida	Araneae	Theraphosidae	Aphonopelma eutylenum	Aphonopelma	eutylenum	ICZN	male	34.1222	-117.598	422	422	Alta Loma	San Bernardino	California	United States	David E. Bixler	1969-12-10	AUM	AUMNH	PreservedSpecimen	CA Hamilton
576	AUMS_14773	tarantula	species	english	Arachnida	Araneae	Theraphosidae	Aphonopelma eutylenum	Aphonopelma	eutylenum	ICZN	male	34.1222	-117.598	422	422	Alta Loma	San Bernardino	California	United States	David E. Bixler	1969-11-1	AUM	AUMNH	PreservedSpecimen	CA Hamilton
577	AUMS_14774	tarantula	species	english	Arachnida	Araneae	Theraphosidae	Aphonopelma eutylenum	Aphonopelma	eutylenum	ICZN	3 male	34.1222	-117.598	422	422	Alta Loma	San Bernardino	California	United States	David E. Bixler	1972-10-2	AUM	AUMNH	PreservedSpecimen	CA Hamilton
578	AUMS_14775	tarantula	species	english	Arachnida	Araneae	Theraphosidae	Aphonopelma eutylenum	Aphonopelma	eutylenum	ICZN	male	34.2591	-117.5	1042	1042	Lytle Creek	San Bernardino	California	United States	David E. Bixler	1971-8-3	AUM	AUMNH	PreservedSpecimen	CA Hamilton
579	AUMS_14776	tarantula	species	english	Arachnida	Araneae	Theraphosidae	Aphonopelma eutylenum	Aphonopelma	eutylenum	ICZN	male	34.1852	-117.438	655	655	mouth of Lytle Creek Canyon, near Fontana	San Bernardino	California	United States	David E. Bixler	1969-10-10	AUM	AUMNH	PreservedSpecimen	CA Hamilton
580	AUMS_14777	tarantula	species	english	Arachnida	Araneae	Theraphosidae	Aphonopelma eutylenum	Aphonopelma	eutylenum	ICZN	female	34.2114	-117.37	606	606	Meyer's Canyon (Lower Lytle Creek)	San Bernardino	California	United States	David E. Bixler	1970-5-1	AUM	AUMNH	PreservedSpecimen	CA Hamilton
581	AUMS_14778	tarantula	species	english	Arachnida	Araneae	Theraphosidae	Aphonopelma eutylenum	Aphonopelma	eutylenum	ICZN	male	34.0336	-117.043	802	802	Yucaipa, lookout point	San Bernardino	California	United States	David E. Bixler	1968-9-22	AUM	AUMNH	PreservedSpecimen	CA Hamilton
582	AUMS_2251	tarantula	species	english	Arachnida	Araneae	Theraphosidae	Aphonopelma eutylenum	Aphonopelma	eutylenum	ICZN	male	33.314	-117.315	119	119	Camp Pendleton, San Onofree Cr.	San Diego	California	United States	Dun Holland	1999-9-29	AUM	AUMNH	PreservedSpecimen	CA Hamilton
583	AUMS_2255	tarantula	species	english	Arachnida	Araneae	Theraphosidae	Aphonopelma eutylenum	Aphonopelma	eutylenum	ICZN	female	33.5808	-117.089	412	412	Lake Skinner, between road and B9	Riverside	California	United States	Tom Prentice	1998-8-16	AUM	AUMNH	PreservedSpecimen	CA Hamilton
584	AUMS_2258	tarantula	species	english	Arachnida	Araneae	Theraphosidae	Aphonopelma eutylenum	Aphonopelma	eutylenum	ICZN	male	33.3139	-117.315	109	109	Camp Pendleton, San Onofree Circle	San Diego	California	United States	Dan Holland	1999-9	AUM	AUMNH	PreservedSpecimen	CA Hamilton
585	AUMS_2314	tarantula	species	english	Arachnida	Araneae	Theraphosidae	Aphonopelma eutylenum	Aphonopelma	eutylenum	ICZN	male	33.5458	-117.271	542	542	Santa Rosa Plateau	Riverside	California	United States	Connell Dunning	1998-10-25	AUM	AUMNH	PreservedSpecimen	CA Hamilton
586	AUMS_2315	tarantula	species	english	Arachnida	Araneae	Theraphosidae	Aphonopelma eutylenum	Aphonopelma	eutylenum	ICZN	male	33.3141	-117.315	108	108	Camp Pendleton, Sun Onofre Cr.	San Diego	California	United States	Dun Holland	1999-9	AUM	AUMNH	PreservedSpecimen	CA Hamilton
587	AUMS_2317	tarantula	species	english	Arachnida	Araneae	Theraphosidae	Aphonopelma eutylenum	Aphonopelma	eutylenum	ICZN	male	33.4348	-117.524	98	98	Camp Pendleton, San Mateo Creek	San Diego	California	United States		1990	AUM	AUMNH	PreservedSpecimen	CA Hamilton
588	AUMS_2322	tarantula	species	english	Arachnida	Araneae	Theraphosidae	Aphonopelma eutylenum	Aphonopelma	eutylenum	ICZN	male	35.3519	-117.611	1129	1129	Red Mountain	San Bernardino	California	United States	T. R. Prentice	1992-10-16	AUM	AUMNH	PreservedSpecimen	CA Hamilton
589	AUMS_2334	tarantula	species	english	Arachnida	Araneae	Theraphosidae	Aphonopelma eutylenum	Aphonopelma	eutylenum	ICZN	male	33.6775	-116.37	187	187	P.L. Boyd Deep Canyon Reserve, 0.6 miles below reserve gate	Riverside	California	United States	T. R. Prentice	1995-9-27	AUM	AUMNH	PreservedSpecimen	CA Hamilton
590	AUMS_2335	tarantula	species	english	Arachnida	Araneae	Theraphosidae	Aphonopelma eutylenum	Aphonopelma	eutylenum	ICZN	male	33.6721	-116.372	204	204	P.L. Boyd Deep Canyon Reserve, 0.1 miles below reserve gate	Riverside	California	United States	T. R. Prentice	1995-9-27	AUM	AUMNH	PreservedSpecimen	CA Hamilton
591	AUMS_2336	tarantula	species	english	Arachnida	Araneae	Theraphosidae	Aphonopelma eutylenum	Aphonopelma	eutylenum	ICZN	male	33.6557	-116.374	269	269	P.L. Boyd Deep Canyon Reserve, 0.55 miles N of reserve station	Riverside	California	United States	T. R. Prentice	1995-9-22	AUM	AUMNH	PreservedSpecimen	CA Hamilton
592	AUMS_2337	tarantula	species	english	Arachnida	Araneae	Theraphosidae	Aphonopelma eutylenum	Aphonopelma	eutylenum	ICZN	male	33.6692	-116.373	214	214	P.L. Boyd Deep Canyon Reserve, 0.1 miles above reserve gate	Riverside	California	United States	T. R. Prentice	1995-9-21	AUM	AUMNH	PreservedSpecimen	CA Hamilton
593	AUMS_2356	tarantula	species	english	Arachnida	Araneae	Theraphosidae	Aphonopelma eutylenum	Aphonopelma	eutylenum	ICZN	male	32.9706	-115.284	9	9	Hwy 78, ~1.0 mi east of Highline Canal	Imperial	California	United States	Greg Ballmer	1998-11-3	AUM	AUMNH	PreservedSpecimen	CA Hamilton
594	AUMS_2357	tarantula	species	english	Arachnida	Araneae	Theraphosidae	Aphonopelma eutylenum	Aphonopelma	eutylenum	ICZN	male	32.9705	-115.283	9	9	Hwy 78, ~1.0 mi east of Highline Canal	Imperial	California	United States	Greg Ballmer	1998-11-3	AUM	AUMNH	PreservedSpecimen	CA Hamilton
595	AUMS_2358	tarantula	species	english	Arachnida	Araneae	Theraphosidae	Aphonopelma eutylenum	Aphonopelma	eutylenum	ICZN	male	32.7301	-114.955	48	48	East Mesa Exit of I8, 2.1 miles N of I-8	Imperial	California	United States	Greg Ballmer	1993-10-26	AUM	AUMNH	PreservedSpecimen	CA Hamilton
596	AUMS_2368	tarantula	species	english	Arachnida	Araneae	Theraphosidae	Aphonopelma eutylenum	Aphonopelma	eutylenum	ICZN	male	33.6778	-116.366	184	184	P.L. Boyd Deep Canyon Reserve, 0.6 miles below reserve gate	Riverside	California	United States	T. R. Prentice	1995-9-21	AUM	AUMNH	PreservedSpecimen	CA Hamilton
597	AUMS_2397	tarantula	species	english	Arachnida	Araneae	Theraphosidae	Aphonopelma eutylenum	Aphonopelma	eutylenum	ICZN	male	33.3889	-117.546	29	29	Camp Pendleton, San Onofree Cr.	San Diego	California	United States	Dun Holland	1999-9	AUM	AUMNH	PreservedSpecimen	CA Hamilton
598	AUMS_2399	tarantula	species	english	Arachnida	Araneae	Theraphosidae	Aphonopelma eutylenum	Aphonopelma	eutylenum	ICZN	male	33.6323	-117.556	304	304	Starr Ranch, between Caspers and Clev Nat Forest	Orange	California	United States		1997-8-13	AUM	AUMNH	PreservedSpecimen	CA Hamilton
599	AUMS_2400	tarantula	species	english	Arachnida	Araneae	Theraphosidae	Aphonopelma eutylenum	Aphonopelma	eutylenum	ICZN	male	33.7825	-117.229	447	447	Perris	Riverside	California	United States	Tom Prentice	1994-7-20	AUM	AUMNH	PreservedSpecimen	CA Hamilton
600	AUMS_2401	tarantula	species	english	Arachnida	Araneae	Theraphosidae	Aphonopelma eutylenum	Aphonopelma	eutylenum	ICZN	female	33.8588	-117.016	496	496	Lamb Canyon - N of jct 79 and Gilman Springs Rd.	Riverside	California	United States	Thomas R. Prentice	1989-10-14	AUM	AUMNH	PreservedSpecimen	CA Hamilton
601	AUMS_2402	tarantula	species	english	Arachnida	Araneae	Theraphosidae	Aphonopelma eutylenum	Aphonopelma	eutylenum	ICZN	male	33.707	-117.084	450	450	Winchester	Riverside	California	United States	W. Icenogle		AUM	AUMNH	PreservedSpecimen	CA Hamilton
602	AUMS_2403	tarantula	species	english	Arachnida	Araneae	Theraphosidae	Aphonopelma eutylenum	Aphonopelma	eutylenum	ICZN	male	33.7666	-117.21	432	432	Perris, E of Perris Valley Airport, W of I-215	Riverside	California	United States	Thomas R. Prentice	1993-7-20	AUM	AUMNH	PreservedSpecimen	CA Hamilton
603	AUMS_2404	tarantula	species	english	Arachnida	Araneae	Theraphosidae	Aphonopelma eutylenum	Aphonopelma	eutylenum	ICZN	male	33.6262	-117.557	280	280	Starr Ranch, N Perusker & Bell Canyon Rd	Orange	California	United States		1997-8-4	AUM	AUMNH	PreservedSpecimen	CA Hamilton
604	AUMS_2405	tarantula	species	english	Arachnida	Araneae	Theraphosidae	Aphonopelma eutylenum	Aphonopelma	eutylenum	ICZN	male	33.7757	-117.24	466	466	Perris, Rd 11 to I-215 between 74E exit and Perris exit; W of I-215	Riverside	California	United States	Wendell Icenogle	1993-9-20	AUM	AUMNH	PreservedSpecimen	CA Hamilton
605	AUMS_2407	tarantula	species	english	Arachnida	Araneae	Theraphosidae	Aphonopelma eutylenum	Aphonopelma	eutylenum	ICZN	male	33.8531	-117.008	506	506	Lamb Canyon, Hwy 79	Riverside	California	United States	Thomas R. Prentice	1987-6-27	AUM	AUMNH	PreservedSpecimen	CA Hamilton
606	AUMS_2409	tarantula	species	english	Arachnida	Araneae	Theraphosidae	Aphonopelma eutylenum	Aphonopelma	eutylenum	ICZN	female	33.7825	-117.229	444	444	Perris	Riverside	California	United States	Tom Prentice	1994-7-20	AUM	AUMNH	PreservedSpecimen	CA Hamilton
607	AUMS_2478	tarantula	species	english	Arachnida	Araneae	Theraphosidae	Aphonopelma eutylenum	Aphonopelma	eutylenum	ICZN	male	33.707	-117.084	450	450	Winchester	Riverside	California	United States	Wendell Icenogle	1990-9-11	AUM	AUMNH	PreservedSpecimen	CA Hamilton
608	AUMS_2480	tarantula	species	english	Arachnida	Araneae	Theraphosidae	Aphonopelma eutylenum	Aphonopelma	eutylenum	ICZN	female	33.6643	-116.399	378	378	San Jacinto mountains, Palms to Pines Hwy 74, above Palm Desert	Riverside	California	United States	Thomas R. Prentice	1988-4-2	AUM	AUMNH	PreservedSpecimen	CA Hamilton
609	AUMS_2481	tarantula	species	english	Arachnida	Araneae	Theraphosidae	Aphonopelma eutylenum	Aphonopelma	eutylenum	ICZN	male	33.5997	-117.699	113	113	Laguna Hills	Orange	California	United States	Tom Simms	1967-10-28	AUM	AUMNH	PreservedSpecimen	CA Hamilton
610	AUMS_2483	tarantula	species	english	Arachnida	Araneae	Theraphosidae	Aphonopelma eutylenum	Aphonopelma	eutylenum	ICZN	male	33.7756	-117.239	463	463	Perris, Rd 11 to I-215 between 74E exit and Perris exit; W of I-215	Riverside	California	United States	Thomas R. Prentice	1993-9-23	AUM	AUMNH	PreservedSpecimen	CA Hamilton
611	AUMS_2484	tarantula	species	english	Arachnida	Araneae	Theraphosidae	Aphonopelma eutylenum	Aphonopelma	eutylenum	ICZN	male	34.0998	-116.987	1197	1197	Hwy 38, 1.8 miles W jct of Forest Falls	San Bernardino	California	United States	Wendell Icenogle	1990-8-24	AUM	AUMNH	PreservedSpecimen	CA Hamilton
612	AUMS_2486	tarantula	species	english	Arachnida	Araneae	Theraphosidae	Aphonopelma eutylenum	Aphonopelma	eutylenum	ICZN	female	33.7705	-117.209	432	432	Perris, between I-215 and Perris Valley Airport, just N of Hwy 74 exit	Riverside	California	United States	Tom Prentice	1994-7-19	AUM	AUMNH	PreservedSpecimen	CA Hamilton
613	AUMS_2487	tarantula	species	english	Arachnida	Araneae	Theraphosidae	Aphonopelma eutylenum	Aphonopelma	eutylenum	ICZN	male	33.9167	-117.9	110	110	Brea	Orange	California	United States	Jim Lawrence	1975-10-15	AUM	AUMNH	PreservedSpecimen	CA Hamilton
614	AUMS_2488	tarantula	species	english	Arachnida	Araneae	Theraphosidae	Aphonopelma eutylenum	Aphonopelma	eutylenum	ICZN	male	33.5225	-117.708	124	124	Laguna Niguel	Orange	California	United States			AUM	AUMNH	PreservedSpecimen	CA Hamilton
615	AUMS_2490	tarantula	species	english	Arachnida	Araneae	Theraphosidae	Aphonopelma eutylenum	Aphonopelma	eutylenum	ICZN	female	34.2283	-117.671	1381	1381	San Gabriel Mtns., near jct. Mt. Baldy Rd. and Glendora Ridge Rd., ~0.8 miles up Glendora Ridge Rd. to dirt road winding around mtn.	Los Angeles	California	United States	Thomas R. Prentice	1989-6-24	AUM	AUMNH	PreservedSpecimen	CA Hamilton
616	AUMS_2491	tarantula	species	english	Arachnida	Araneae	Theraphosidae	Aphonopelma eutylenum	Aphonopelma	eutylenum	ICZN	male	33.7348	-117.076	474	474	2 miles N of Winchester	Riverside	California	United States	Ken Harbridge	1995-10-30	AUM	AUMNH	PreservedSpecimen	CA Hamilton
617	AUMS_2493	tarantula	species	english	Arachnida	Araneae	Theraphosidae	Aphonopelma eutylenum	Aphonopelma	eutylenum	ICZN	male	33.717	-117.216	495	495	Sun Mtns., Sun City	Riverside	California	United States	Tom Prentice		AUM	AUMNH	PreservedSpecimen	CA Hamilton
618	AUMS_2496	tarantula	species	english	Arachnida	Araneae	Theraphosidae	Aphonopelma eutylenum	Aphonopelma	eutylenum	ICZN	male	33.7689	-118.373	345	345	Palos Verde	Los Angeles	California	United States	C. Grover		AUM	AUMNH	PreservedSpecimen	CA Hamilton
619	AUMS_2497	tarantula	species	english	Arachnida	Araneae	Theraphosidae	Aphonopelma eutylenum	Aphonopelma	eutylenum	ICZN	male	33.9881	-117.296	633	633	Mt. Vernon, 2163, base of Sugarloaf; (Mt Vernon Park, base of Sugarloaf mtn)	Riverside	California	United States	James Adams	1992-9-30	AUM	AUMNH	PreservedSpecimen	CA Hamilton
620	AUMS_2498	tarantula	species	english	Arachnida	Araneae	Theraphosidae	Aphonopelma eutylenum	Aphonopelma	eutylenum	ICZN	male	34.0288	-117.772	263	263	Phillips Ranch Rd., N of Freeway (hills?)	Los Angeles	California	United States	Dianna Hansen	1992-10	AUM	AUMNH	PreservedSpecimen	CA Hamilton
621	AUMS_2499	tarantula	species	english	Arachnida	Araneae	Theraphosidae	Aphonopelma eutylenum	Aphonopelma	eutylenum	ICZN	male	33.5909	-117.079	429	429	Lake Skinner, at entrance gate	Riverside	California	United States	Tom Ash	1997-11-26	AUM	AUMNH	PreservedSpecimen	CA Hamilton
622	AUMS_2501	tarantula	species	english	Arachnida	Araneae	Theraphosidae	Aphonopelma eutylenum	Aphonopelma	eutylenum	ICZN	male	33.5759	-117.067	469	469	Lake Skinner, by 90 deg. turn in dirt rd., S. of U7?, S side of lake	Riverside	California	United States	Tom Prentice	1987-9-3	AUM	AUMNH	PreservedSpecimen	CA Hamilton
623	AUMS_2502	tarantula	species	english	Arachnida	Araneae	Theraphosidae	Aphonopelma eutylenum	Aphonopelma	eutylenum	ICZN	male	32.64	-117.084	20	20	Chula Vista	San Diego	California	United States		1997-8-10	AUM	AUMNH	PreservedSpecimen	CA Hamilton
624	AUMS_2503	tarantula	species	english	Arachnida	Araneae	Theraphosidae	Aphonopelma eutylenum	Aphonopelma	eutylenum	ICZN	male	33.6681	-117.327	394	394	Lake Elsinore, near J Bethlee home	Riverside	California	United States	J Bethlee (?)	1998-9	AUM	AUMNH	PreservedSpecimen	CA Hamilton
625	AUMS_2504	tarantula	species	english	Arachnida	Araneae	Theraphosidae	Aphonopelma eutylenum	Aphonopelma	eutylenum	ICZN	male	33.5744	-117.054	467	467	S side of Lake Skinner, herp trap array 4	Riverside	California	United States	Adam Bucklin (?)	1997-9-11	AUM	AUMNH	PreservedSpecimen	CA Hamilton
626	AUMS_2505	tarantula	species	english	Arachnida	Araneae	Theraphosidae	Aphonopelma eutylenum	Aphonopelma	eutylenum	ICZN	male	33.5737	-117.067	463	463	Lake Skinner, Rowson (?) Canyon, 1.5 miles N of middle gate, 0.8 miles S of Loop Rd.	Riverside	California	United States	Tom Prentice	1997-9-28	AUM	AUMNH	PreservedSpecimen	CA Hamilton
627	AUMS_2506	tarantula	species	english	Arachnida	Araneae	Theraphosidae	Aphonopelma eutylenum	Aphonopelma	eutylenum	ICZN	male	33.5692	-117.064	468	468	Lake Skinner, S of B5, N of ?, close to lake	Riverside	California	United States	Tom Prentice	1997-9-28	AUM	AUMNH	PreservedSpecimen	CA Hamilton
628	AUMS_2507	tarantula	species	english	Arachnida	Araneae	Theraphosidae	Aphonopelma eutylenum	Aphonopelma	eutylenum	ICZN	male	33.609	-117.037	506	506	Lake Skinner, below U5, above lake	Riverside	California	United States	Tom Prentice	1997-9-28	AUM	AUMNH	PreservedSpecimen	CA Hamilton
629	AUMS_2509	tarantula	species	english	Arachnida	Araneae	Theraphosidae	Aphonopelma eutylenum	Aphonopelma	eutylenum	ICZN	male	33.5285	-117.273	549	549	Santa Rosa Plateau (reserve), jct of Clinton Keith and Tenaja Rd. (bend)	Riverside	California	United States	Connell Dunning	1998-9-29	AUM	AUMNH	PreservedSpecimen	CA Hamilton
630	AUMS_2517	tarantula	species	english	Arachnida	Araneae	Theraphosidae	Aphonopelma eutylenum	Aphonopelma	eutylenum	ICZN	male	33.8278	-117.452	426	426	Lake Mathews, heading N on Cajalco Rd.; 0.5 mile E of junction La Sierra Ave.	Riverside	California	United States	Tom Prentice	1998-11-12	AUM	AUMNH	PreservedSpecimen	CA Hamilton
631	AUMS_2518	tarantula	species	english	Arachnida	Araneae	Theraphosidae	Aphonopelma eutylenum	Aphonopelma	eutylenum	ICZN	male	33.5788	-117.057	468	468	Lake Skinner, S side	Riverside	California	United States	Adam Bucklin	1997-9-11	AUM	AUMNH	PreservedSpecimen	CA Hamilton
632	AUMS_2519	tarantula	species	english	Arachnida	Araneae	Theraphosidae	Aphonopelma eutylenum	Aphonopelma	eutylenum	ICZN	male	33.9718	-117.326	333	333	UC Riverside- backside between Ent Annex I and Boden Lab	Riverside	California	United States	Tom Prentice	1998-12-13	AUM	AUMNH	PreservedSpecimen	CA Hamilton
633	AUMS_2581	tarantula	species	english	Arachnida	Araneae	Theraphosidae	Aphonopelma eutylenum	Aphonopelma	eutylenum	ICZN	male	33.5881	-117.029	462	462	Lake Skinner, found on N side of lake E of Borel rd	Riverside	California	United States	Tom Prentice	1999-8-18	AUM	AUMNH	PreservedSpecimen	CA Hamilton
634	AUMS_2582	tarantula	species	english	Arachnida	Araneae	Theraphosidae	Aphonopelma eutylenum	Aphonopelma	eutylenum	ICZN	male	33.2349	-117.389	45	45	Camp Pendleton, San Onofre Cr.	San Diego	California	United States	Dan Holland	1999-9-29	AUM	AUMNH	PreservedSpecimen	CA Hamilton
635	AUMS_2585	tarantula	species	english	Arachnida	Araneae	Theraphosidae	Aphonopelma eutylenum	Aphonopelma	eutylenum	ICZN	female	33.9729	-117.296	717	717	Box Spring Mountains	Riverside	California	United States	Thomas R. Prentice	1991-7	AUM	AUMNH	PreservedSpecimen	CA Hamilton
636	AUMS_2587	tarantula	species	english	Arachnida	Araneae	Theraphosidae	Aphonopelma eutylenum	Aphonopelma	eutylenum	ICZN	male	33.8558	-117.015	485	485	Lamb Canyon	Riverside	California	United States	Thomas R. Prentice	1988-7-23	AUM	AUMNH	PreservedSpecimen	CA Hamilton
637	AUMS_2588	tarantula	species	english	Arachnida	Araneae	Theraphosidae	Aphonopelma eutylenum	Aphonopelma	eutylenum	ICZN	male	33.6739	-117.729	104	104	El Toro (Marine Corps Air Station MCAS) (B. OPNS ?)	Orange	California	United States	1st Lt Jim Hardy	1966-9-26	AUM	AUMNH	PreservedSpecimen	CA Hamilton
638	AUMS_2590	tarantula	species	english	Arachnida	Araneae	Theraphosidae	Aphonopelma eutylenum	Aphonopelma	eutylenum	ICZN	male	33.7187	-117.096	532	532	1 mile NW of Winchester	Riverside	California	United States	Gary Larson	1990-9-3	AUM	AUMNH	PreservedSpecimen	CA Hamilton
639	AUMS_2610	tarantula	species	english	Arachnida	Araneae	Theraphosidae	Aphonopelma eutylenum	Aphonopelma	eutylenum	ICZN	male	33.314	-117.315	108	108	Camp Pandleton, range 313A - HOLF	San Diego	California	United States		n/a-8-20	AUM	AUMNH	PreservedSpecimen	CA Hamilton
640	AUMS_2611	tarantula	species	english	Arachnida	Araneae	Theraphosidae	Aphonopelma eutylenum	Aphonopelma	eutylenum	ICZN	male	33.4692	-117.475	126	126	Camp Pendleton, HOLF, San Mateo Creek	San Diego	California	United States		1999-8-20	AUM	AUMNH	PreservedSpecimen	CA Hamilton
641	AUMS_2612	tarantula	species	english	Arachnida	Araneae	Theraphosidae	Aphonopelma eutylenum	Aphonopelma	eutylenum	ICZN	male	33.0043	-116.461	685	685	Oriflamme Canyon, 2 miles W of S2, W of Anza-Borrego state park boundary	San Diego	California	United States	Thomas R. Prentice	1990-5	AUM	AUMNH	PreservedSpecimen	CA Hamilton
642	AUMS_2628	tarantula	species	english	Arachnida	Araneae	Theraphosidae	Aphonopelma eutylenum	Aphonopelma	eutylenum	ICZN	female	33.761	-117.202	432	432	E of Perris Valley Airport, Perris, elevation 1440 ft.	Riverside	California	United States		1994-7-19	AUM	AUMNH	PreservedSpecimen	CA Hamilton
643	AUMS_2629	tarantula	species	english	Arachnida	Araneae	Theraphosidae	Aphonopelma eutylenum	Aphonopelma	eutylenum	ICZN	male	33.6644	-116.373	233	233	Deep Canyon	Riverside	California	United States			AUM	AUMNH	PreservedSpecimen	CA Hamilton
644	AUMS_2644	tarantula	species	english	Arachnida	Araneae	Theraphosidae	Aphonopelma eutylenum	Aphonopelma	eutylenum	ICZN	male	33.4699	-117.474	121	121	Camp Pendleton, HOLF, San Mateo Creek	San Diego	California	United States	Dan Holland	1999	AUM	AUMNH	PreservedSpecimen	CA Hamilton
645	AUMS_2655	tarantula	species	english	Arachnida	Araneae	Theraphosidae	Aphonopelma eutylenum	Aphonopelma	eutylenum	ICZN	male	33.5539	-117.214	336	336	Murrieta	Riverside	California	United States	Bill	2001-10-13	AUM	AUMNH	PreservedSpecimen	CA Hamilton
646	AUMS_2674	tarantula	species	english	Arachnida	Araneae	Theraphosidae	Aphonopelma eutylenum	Aphonopelma	eutylenum	ICZN	female	32.9728	-115.243	27	27	Hwy 78, 3.35 miles E of East Highline Canal, N of 78 ~0.4 miles	Imperial	California	United States	Tom Prentice		AUM	AUMNH	PreservedSpecimen	CA Hamilton
647	AUMS_2675	tarantula	species	english	Arachnida	Araneae	Theraphosidae	Aphonopelma eutylenum	Aphonopelma	eutylenum	ICZN	male	33.314	-117.315	108	108	Camp Pendleton, plot C30	San Diego	California	United States	T. R. Prentice	1996-5-30	AUM	AUMNH	PreservedSpecimen	CA Hamilton
648	AUMS_2679	tarantula	species	english	Arachnida	Araneae	Theraphosidae	Aphonopelma eutylenum	Aphonopelma	eutylenum	ICZN	male	33.5227	-117.271	594	594	Santa Rosa Plateau Ecological Reserve, Lomas Trail ~1.2 miles E of Clinton Keith Rd	Riverside	California	United States	C. Dunning	1998-9-29	AUM	AUMNH	PreservedSpecimen	CA Hamilton
649	AUMS_2680	tarantula	species	english	Arachnida	Araneae	Theraphosidae	Aphonopelma eutylenum	Aphonopelma	eutylenum	ICZN	female	33.1513	-116.346	549	549	Anza-Borrego, Yaqui Pass	San Diego	California	United States	Thomas R. Prentice	1987-5-10	AUM	AUMNH	PreservedSpecimen	CA Hamilton
650	AUMS_2681	tarantula	species	english	Arachnida	Araneae	Theraphosidae	Aphonopelma eutylenum	Aphonopelma	eutylenum	ICZN	male	33.6043	-117.038	478	478	Lake Skinner, below U3 on rd. above oaks	Riverside	California	United States	T. R. Prentice	1992-10-29	AUM	AUMNH	PreservedSpecimen	CA Hamilton
651	AUMS_2685	tarantula	species	english	Arachnida	Araneae	Theraphosidae	Aphonopelma eutylenum	Aphonopelma	eutylenum	ICZN	male	33.7969	-117.531	528	528	S of Corona, off I-15 west side, Weirick Rd exit (Temescal Canyon), 1.5 miles W	Riverside	California	United States	John Hermesman	1995-9-4	AUM	AUMNH	PreservedSpecimen	CA Hamilton
652	AUMS_2686	tarantula	species	english	Arachnida	Araneae	Theraphosidae	Aphonopelma eutylenum	Aphonopelma	eutylenum	ICZN	male	34.2212	-117.739	1117	1117	Glendora Ridge Rd., Angeles National Forest	Los Angeles	California	United States	John Adams	1991-11-17	AUM	AUMNH	PreservedSpecimen	CA Hamilton
653	AUMS_3265	tarantula	species	english	Arachnida	Araneae	Theraphosidae	Aphonopelma eutylenum	Aphonopelma	eutylenum	ICZN	male	34.3488	-119.041	88	88	Santa Paula area	Ventura	California	United States	Steve Kutcher	1994-9-24	AUM	AUMNH	PreservedSpecimen	CA Hamilton
654	AUMS_3284	tarantula	species	english	Arachnida	Araneae	Theraphosidae	Aphonopelma eutylenum	Aphonopelma	eutylenum	ICZN	female	33.8289	-117.438	427	427	Lake Mathews	Riverside	California	United States	M. Cline	1968-4-14	AUM	AUMNH	PreservedSpecimen	CA Hamilton
655	AUMS_3285	tarantula	species	english	Arachnida	Araneae	Theraphosidae	Aphonopelma eutylenum	Aphonopelma	eutylenum	ICZN	male	33.7021	-117.172	564	564	East of Sun City off I-215, Sun Mountains east, elevation 1850 ft.	Riverside	California	United States	Thomas R. Prentice	1989-2-5	AUM	AUMNH	PreservedSpecimen	CA Hamilton
656	AUMS_3293	tarantula	species	english	Arachnida	Araneae	Theraphosidae	Aphonopelma eutylenum	Aphonopelma	eutylenum	ICZN	male	33.5715	-116.249	165	165	P. L. Boyd-Deep Canyon Reserve, 1.1 miles below reserve gate, elev. 540 ft.	Riverside	California	United States	Thomas R. Prentice	1995-9-21	AUM	AUMNH	PreservedSpecimen	CA Hamilton
657	AUMS_3297	tarantula	species	english	Arachnida	Araneae	Theraphosidae	Aphonopelma eutylenum	Aphonopelma	eutylenum	ICZN	male	33.5539	-117.214	335	335	Murrieta	Riverside	California	United States	C. Webster	1996-9-8	AUM	AUMNH	PreservedSpecimen	CA Hamilton
658	AUMS_3301	tarantula	species	english	Arachnida	Araneae	Theraphosidae	Aphonopelma eutylenum	Aphonopelma	eutylenum	ICZN	male	33.7345	-117.075	476	476	2 mi NE of Winchester, CA	Riverside	California	United States	Wendell Icenogle	1995-10-13	AUM	AUMNH	PreservedSpecimen	CA Hamilton
659	AUMS_3303	tarantula	species	english	Arachnida	Araneae	Theraphosidae	Aphonopelma eutylenum	Aphonopelma	eutylenum	ICZN	female	32.7884	-115.207	15	15	East Mesa; 5.4 mi E of Hwy 115 E of Wander Linder Exit of I-8	Imperial	California	United States		1995-5-30	AUM	AUMNH	PreservedSpecimen	CA Hamilton
660	AUMS_3308	tarantula	species	english	Arachnida	Araneae	Theraphosidae	Aphonopelma eutylenum	Aphonopelma	eutylenum	ICZN	male	34.1002	-117.711	373	373	Claremont College - Frary Dining Hall on steps	Los Angeles	California	United States	Dr. Martin Rameriz (student)	1991-11-11	AUM	AUMNH	PreservedSpecimen	CA Hamilton
661	AUMS_3309	tarantula	species	english	Arachnida	Araneae	Theraphosidae	Aphonopelma eutylenum	Aphonopelma	eutylenum	ICZN	male	33.5298	-117.686	160	160	Hidden Hills area, (Laguna Nigel) near San Juan Capistrano	Orange	California	United States	Scott Elgnam (?)	1991-11-20	AUM	AUMNH	PreservedSpecimen	CA Hamilton
662	AUMS_3311	tarantula	species	english	Arachnida	Araneae	Theraphosidae	Aphonopelma eutylenum	Aphonopelma	eutylenum	ICZN	male	33.7651	-117.202	431	431	Perris, field between Perris Valley airport and 74G exit (north of exit), off I-215	Riverside	California	United States	Thomas R. Prentice	1994-10-24	AUM	AUMNH	PreservedSpecimen	CA Hamilton
663	AUMS_3316	tarantula	species	english	Arachnida	Araneae	Theraphosidae	Aphonopelma eutylenum	Aphonopelma	eutylenum	ICZN	male	33.6078	-117.757	121	121	San Jauquin Hills, S of Lagunas Reservoir, off Hwy 133	Orange	California	United States	Thomas R. Prentice	1989-5-7	AUM	AUMNH	PreservedSpecimen	CA Hamilton
664	AUMS_3321	tarantula	species	english	Arachnida	Araneae	Theraphosidae	Aphonopelma eutylenum	Aphonopelma	eutylenum	ICZN	male	33.8076	-117.514	307	307	Temescal Canyon (Valley), N of Weirick Rd, exit off I-15, Bedford Motorway	Riverside	California	United States	John Hermesman	1995-9-24	AUM	AUMNH	PreservedSpecimen	CA Hamilton
665	AUMS_3322	tarantula	species	english	Arachnida	Araneae	Theraphosidae	Aphonopelma eutylenum	Aphonopelma	eutylenum	ICZN	2 male	35.5936	-118.446	894	894	Erskine Creek (Canyon), Erskine Creek road	Kern	California	United States	J. Anderson	1970-10	AUM	AUMNH	PreservedSpecimen	CA Hamilton
666	AUMS_3325	tarantula	species	english	Arachnida	Araneae	Theraphosidae	Aphonopelma eutylenum	Aphonopelma	eutylenum	ICZN	male	33.574	-117.026	489	489	Lake Skinner, SE of H2O	Riverside	California	United States	Adam Backlin	1997-9-3	AUM	AUMNH	PreservedSpecimen	CA Hamilton
667	AUMS_3327	tarantula	species	english	Arachnida	Araneae	Theraphosidae	Aphonopelma eutylenum	Aphonopelma	eutylenum	ICZN	male	33.5017	-117.663	39	39	San Juan Capistrano	Orange	California	United States	J.H. Menees	1964-8-23	AUM	AUMNH	PreservedSpecimen	CA Hamilton
668	AUMS_3328	tarantula	species	english	Arachnida	Araneae	Theraphosidae	Aphonopelma eutylenum	Aphonopelma	eutylenum	ICZN	male	33.4701	-117.477	138	138	Camp Pendleton, San Mateo Creek area	San Diego	California	United States	Dan Holland		AUM	AUMNH	PreservedSpecimen	CA Hamilton
669	AUMS_3332	tarantula	species	english	Arachnida	Araneae	Theraphosidae	Aphonopelma eutylenum	Aphonopelma	eutylenum	ICZN	female	33.0581	-115.324	14	14	East Mesa	Imperial	California	United States		1995-5-30	AUM	AUMNH	PreservedSpecimen	CA Hamilton
670	AUMS_3336	tarantula	species	english	Arachnida	Araneae	Theraphosidae	Aphonopelma eutylenum	Aphonopelma	eutylenum	ICZN	male	33.9831	-118.097	50	50	Pico Rivera	Los Angeles	California	United States		1963-10-4	AUM	AUMNH	PreservedSpecimen	CA Hamilton
671	AUMS_3341	tarantula	species	english	Arachnida	Araneae	Theraphosidae	Aphonopelma eutylenum	Aphonopelma	eutylenum	ICZN	male	32.7904	-115.241	19	19	East Mesa; 5.4 mi E of Hwy 115 E of Wander Linder Exit, 2.1 miles N	Imperial	California	United States	Tom Prentice	1995-5-30	AUM	AUMNH	PreservedSpecimen	CA Hamilton
672	AUMS_3348	tarantula	species	english	Arachnida	Araneae	Theraphosidae	Aphonopelma eutylenum	Aphonopelma	eutylenum	ICZN	male	33.314	-117.315	119	119	Camp Pendleton, San Onofree Cr.	San Diego	California	United States	Dan Holland	1999-9-12	AUM	AUMNH	PreservedSpecimen	CA Hamilton
673	AUMS_4196	tarantula	species	english	Arachnida	Araneae	Theraphosidae	Aphonopelma eutylenum	Aphonopelma	eutylenum	ICZN	female	33.7747	-117.211	433	433	Perris, E of Perris Valley Airport	Riverside	California	United States	Tom Prentice	1994-7-20	AUM	AUMNH	PreservedSpecimen	CA Hamilton
674	APH_0002	tarantula	species	english	Arachnida	Araneae	Theraphosidae	Aphonopelma gabeli	Aphonopelma	gabeli	ICZN	male	32.4312	-106.549	1617	1617	Just outside Las Cruces, on Aguirre Spring Road	Dona Ana	New Mexico	United States	Roy Thibodeau	2003-8	AUM	AUMNH	PreservedSpecimen	CA Hamilton
675	APH_0018	tarantula	species	english	Arachnida	Araneae	Theraphosidae	Aphonopelma gabeli	Aphonopelma	gabeli	ICZN	male	31.8381	-103.886	847	847	outside Carlsbad	Reeves	Texas	United States	ATS Conference	2002-6-20	AUM	AUMNH	PreservedSpecimen	CA Hamilton
676	APH_0019	tarantula	species	english	Arachnida	Araneae	Theraphosidae	Aphonopelma gabeli	Aphonopelma	gabeli	ICZN	male	31.9028	-103.964	877	877	outside Carlsbad	Reeves	Texas	United States	ATS Conference	2002-6-21	AUM	AUMNH	PreservedSpecimen	CA Hamilton
677	APH_0020	tarantula	species	english	Arachnida	Araneae	Theraphosidae	Aphonopelma gabeli	Aphonopelma	gabeli	ICZN	male	31.9519	-103.981	886	886	outside Carlsbad	Reeves	Texas	United States	ATS Conference	2002-6-21	AUM	AUMNH	PreservedSpecimen	CA Hamilton
678	APH_0021	tarantula	species	english	Arachnida	Araneae	Theraphosidae	Aphonopelma gabeli	Aphonopelma	gabeli	ICZN	male	31.8878	-103.946	860	860	outside Carlsbad	Reeves	Texas	United States	ATS Conference	2002-6-21	AUM	AUMNH	PreservedSpecimen	CA Hamilton
679	APH_0029	tarantula	species	english	Arachnida	Araneae	Theraphosidae	Aphonopelma gabeli	Aphonopelma	gabeli	ICZN	male	30.5367	-103.393	1168	1168	14.3 mi NE jct US-90 on US-67	Brewster	Texas	United States	Jeff Owens	2001-6-18	AUM	AUMNH	PreservedSpecimen	CA Hamilton
680	APH_0034	tarantula	species	english	Arachnida	Araneae	Theraphosidae	Aphonopelma gabeli	Aphonopelma	gabeli	ICZN	female	34.0583	-106.891	1404	1404	Escondida	Socorro	New Mexico	United States	Kristin Greene	2006-8-7	AUM	AUMNH	PreservedSpecimen	CA Hamilton
681	APH_0044	tarantula	species	english	Arachnida	Araneae	Theraphosidae	Aphonopelma gabeli	Aphonopelma	gabeli	ICZN	female	33.0969	-104.442	1085	1085	rest area nr. Hagerman, nr. NM-249	Chaves	New Mexico	United States	Shasta Michaels | JJ East	2002-6-20	AUM	AUMNH	PreservedSpecimen	CA Hamilton
682	APH_0061	tarantula	species	english	Arachnida	Araneae	Theraphosidae	Aphonopelma gabeli	Aphonopelma	gabeli	ICZN	female	32.2934	-104.32	1047	1047	2.3 mi W US-62/180 on CR 408	Eddy	New Mexico	United States	Brent E. Hendrixson	2001-6-14	AUM	AUMNH	PreservedSpecimen	CA Hamilton
683	APH_0194	tarantula	species	english	Arachnida	Araneae	Theraphosidae	Aphonopelma gabeli	Aphonopelma	gabeli	ICZN	female	32.1582	-107.589	1366	1366	Little Florida Mountains, 1 mi SE on Bonita Rd from turnoff on Gap Rd	Luna	New Mexico	United States	Lorenzo Prendini | Jeremy Huff	2007-9-3	AUM	AUMNH	PreservedSpecimen	CA Hamilton
684	APH_0316	tarantula	species	english	Arachnida	Araneae	Theraphosidae	Aphonopelma gabeli	Aphonopelma	gabeli	ICZN	female	33.5068	-104.523	1105	1105	N of Roswell	Chaves	New Mexico	United States	Rick C. West	2007-7-10	AUM	AUMNH	PreservedSpecimen	CA Hamilton
685	APH_0364	tarantula	species	english	Arachnida	Araneae	Theraphosidae	Aphonopelma gabeli	Aphonopelma	gabeli	ICZN	male	32.2897	-104.301	1021	1021	1.2 mi W US-62/180 on CR 408 (Dark Canyon Rd)	Eddy	New Mexico	United States	Shasta Michaels	2008-6-21	AUM	AUMNH	PreservedSpecimen	CA Hamilton
686	APH_0365	tarantula	species	english	Arachnida	Araneae	Theraphosidae	Aphonopelma gabeli	Aphonopelma	gabeli	ICZN	male	32.2897	-104.301	1021	1021	1.2 mi W US-62/180 on CR 408 (Dark Canyon Rd)	Eddy	New Mexico	United States	Shasta Michaels	2008-6-21	AUM	AUMNH	PreservedSpecimen	CA Hamilton
687	APH_0366	tarantula	species	english	Arachnida	Araneae	Theraphosidae	Aphonopelma gabeli	Aphonopelma	gabeli	ICZN	male	32.2875	-104.29	1015	1015	0.5 mi W US-62/180 on CR 408 (Dark Canyon Rd)	Eddy	New Mexico	United States	Shasta Michaels	2008-6-22	AUM	AUMNH	PreservedSpecimen	CA Hamilton
688	APH_0367	tarantula	species	english	Arachnida	Araneae	Theraphosidae	Aphonopelma gabeli	Aphonopelma	gabeli	ICZN	male	32.2875	-104.29	1015	1015	0.5 mi W US-62/180 on CR 408 (Dark Canyon Rd)	Eddy	New Mexico	United States	Shasta Michaels	2008-6-22	AUM	AUMNH	PreservedSpecimen	CA Hamilton
689	APH_0368	tarantula	species	english	Arachnida	Araneae	Theraphosidae	Aphonopelma gabeli	Aphonopelma	gabeli	ICZN	male	32.2875	-104.29	1015	1015	0.5 mi W US-62/180 on CR 408 (Dark Canyon Rd)	Eddy	New Mexico	United States	Shasta Michaels	2008-6-22	AUM	AUMNH	PreservedSpecimen	CA Hamilton
690	APH_0385	tarantula	species	english	Arachnida	Araneae	Theraphosidae	Aphonopelma gabeli	Aphonopelma	gabeli	ICZN	male	31.893	-109.086	1326	1326	2.6 mi NW AZ/NM stateline on Portal Rd	Cochise	Arizona	United States	Alice Abela	2008-7-31	AUM	AUMNH	PreservedSpecimen	CA Hamilton
691	APH_0390	tarantula	species	english	Arachnida	Araneae	Theraphosidae	Aphonopelma gabeli	Aphonopelma	gabeli	ICZN	male	31.8846	-109.072	1295	1295	Portal Rd	Cochise	Arizona	United States	Alice Abela		AUM	AUMNH	PreservedSpecimen	CA Hamilton
692	APH_0393	tarantula	species	english	Arachnida	Araneae	Theraphosidae	Aphonopelma gabeli	Aphonopelma	gabeli	ICZN	male	32.3753	-109.448	1109	1109	Fan Road, ~5.5 mi NE Bowie	Cochise	Arizona	United States	Kari and Hunter McWest	2008-7-24	AUM	AUMNH	PreservedSpecimen	CA Hamilton
693	APH_0395	tarantula	species	english	Arachnida	Araneae	Theraphosidae	Aphonopelma gabeli	Aphonopelma	gabeli	ICZN	male	32.4535	-107.614	1436	1436	Cookes Canyon Rd, A019; 3.4 mi NW NM-26	Luna	New Mexico	United States	Kari and Hunter McWest	2008-7-28	AUM	AUMNH	PreservedSpecimen	CA Hamilton
694	APH_0537	tarantula	species	english	Arachnida	Araneae	Theraphosidae	Aphonopelma gabeli	Aphonopelma	gabeli	ICZN	female	31.504	-106.116	1152	1152	Rest Area, 1.4 mi SE FM-793 (SE Fabens, TX)	El Paso	Texas	United States	Brent E. Hendrixson | Courtney Dugas | Sloan Click	2009-6-5	AUM	AUMNH	PreservedSpecimen	CA Hamilton
695	APH_0538	tarantula	species	english	Arachnida	Araneae	Theraphosidae	Aphonopelma gabeli	Aphonopelma	gabeli	ICZN	female	32.1309	-106.626	1228	1228	0.9 mi NE I-10 on CR-B19 (I-10 Exit 155)	Dona Ana	New Mexico	United States	Brent E. Hendrixson | Courtney Dugas | Sloan Click	2009-6-5	AUM	AUMNH	PreservedSpecimen	CA Hamilton
696	APH_0541	tarantula	species	english	Arachnida	Araneae	Theraphosidae	Aphonopelma gabeli	Aphonopelma	gabeli	ICZN	female	32.8303	-104.797	1289	1289	nr. jct. CR-1 and US-82	Eddy	New Mexico	United States	Brent E. Hendrixson | Courtney Dugas | Sloan Click	2009-6-6	AUM	AUMNH	PreservedSpecimen	CA Hamilton
697	APH_0542	tarantula	species	english	Arachnida	Araneae	Theraphosidae	Aphonopelma gabeli	Aphonopelma	gabeli	ICZN	juvenile	32.2939	-104.31	1034	1034	1.7 mi W US-62/180 on CR-408	Eddy	New Mexico	United States	Brent E. Hendrixson | Courtney Dugas | Sloan Click	2009-6-6	AUM	AUMNH	PreservedSpecimen	CA Hamilton
698	APH_0543	tarantula	species	english	Arachnida	Araneae	Theraphosidae	Aphonopelma gabeli	Aphonopelma	gabeli	ICZN	juvenile	32.2939	-104.31	1034	1034	1.7 mi W US-62/180 on CR-408	Eddy	New Mexico	United States	Brent E. Hendrixson | Courtney Dugas | Sloan Click	2009-6-6	AUM	AUMNH	PreservedSpecimen	CA Hamilton
699	APH_0545	tarantula	species	english	Arachnida	Araneae	Theraphosidae	Aphonopelma gabeli	Aphonopelma	gabeli	ICZN	female	32.7294	-102.662	1015	1015	Seminole, 0.4 mi NW 11th St on Hwy-214	Gaines	Texas	United States	Brent E. Hendrixson | Courtney Dugas | Sloan Click	2009-6-7	AUM	AUMNH	PreservedSpecimen	CA Hamilton
700	APH_0627	tarantula	species	english	Arachnida	Araneae	Theraphosidae	Aphonopelma gabeli	Aphonopelma	gabeli	ICZN	juvenile	32.6041	-109.682	1185	1185	Tanque Rd, nr. Hwy-191	Graham	Arizona	United States	Brent E. Hendrixson | Nate Davis	2009-7-11	AUM	AUMNH	PreservedSpecimen	CA Hamilton
701	APH_0628	tarantula	species	english	Arachnida	Araneae	Theraphosidae	Aphonopelma gabeli	Aphonopelma	gabeli	ICZN	male	32.6084	-109.678	1179	1179	Tanque Rd, nr. Hwy-191	Graham	Arizona	United States	Brent E. Hendrixson | Nate Davis	2009-7-11	AUM	AUMNH	PreservedSpecimen	CA Hamilton
702	APH_0629	tarantula	species	english	Arachnida	Araneae	Theraphosidae	Aphonopelma gabeli	Aphonopelma	gabeli	ICZN	male	32.6084	-109.678	1179	1179	Tanque Rd, nr. Hwy-191	Graham	Arizona	United States	Brent E. Hendrixson | Nate Davis	2009-7-11	AUM	AUMNH	PreservedSpecimen	CA Hamilton
703	APH_0630	tarantula	species	english	Arachnida	Araneae	Theraphosidae	Aphonopelma gabeli	Aphonopelma	gabeli	ICZN	male	32.6146	-109.672	1163	1163	Tanque Rd, nr. Hwy-191	Graham	Arizona	United States	Brent E. Hendrixson | Nate Davis	2009-7-11	AUM	AUMNH	PreservedSpecimen	CA Hamilton
704	APH_0631	tarantula	species	english	Arachnida	Araneae	Theraphosidae	Aphonopelma gabeli	Aphonopelma	gabeli	ICZN	male	32.6146	-109.672	1163	1163	Tanque Rd, nr. Hwy-191	Graham	Arizona	United States	Brent E. Hendrixson | Nate Davis	2009-7-11	AUM	AUMNH	PreservedSpecimen	CA Hamilton
705	APH_0632	tarantula	species	english	Arachnida	Araneae	Theraphosidae	Aphonopelma gabeli	Aphonopelma	gabeli	ICZN	male	32.6145	-109.662	1151	1151	Tanque Rd, nr. Hwy-191	Graham	Arizona	United States	Brent E. Hendrixson | Nate Davis	2009-7-11	AUM	AUMNH	PreservedSpecimen	CA Hamilton
706	APH_0635	tarantula	species	english	Arachnida	Araneae	Theraphosidae	Aphonopelma gabeli	Aphonopelma	gabeli	ICZN	female	32.6145	-109.662	1151	1151	Tanque Rd, nr. Hwy-191	Graham	Arizona	United States	Brent E. Hendrixson | Nate Davis	2009-7-11	AUM	AUMNH	PreservedSpecimen	CA Hamilton
707	APH_0637	tarantula	species	english	Arachnida	Araneae	Theraphosidae	Aphonopelma gabeli	Aphonopelma	gabeli	ICZN	male	32.7261	-109.718	995	995	Hwy-366, nr. Hwy-191	Graham	Arizona	United States	Brent E. Hendrixson | Nate Davis	2009-7-11	AUM	AUMNH	PreservedSpecimen	CA Hamilton
708	APH_0638	tarantula	species	english	Arachnida	Araneae	Theraphosidae	Aphonopelma gabeli	Aphonopelma	gabeli	ICZN	male	32.71	-109.734	1052	1052	Hwy-366, nr. Hwy-191	Graham	Arizona	United States	Brent E. Hendrixson | Nate Davis	2009-7-11	AUM	AUMNH	PreservedSpecimen	CA Hamilton
709	APH_0641	tarantula	species	english	Arachnida	Araneae	Theraphosidae	Aphonopelma gabeli	Aphonopelma	gabeli	ICZN	female	32.7449	-109.344	1246	1246	dirt road S of US-70	Graham	Arizona	United States	Brent E. Hendrixson | Nate Davis	2009-7-12	AUM	AUMNH	PreservedSpecimen	CA Hamilton
710	APH_0642	tarantula	species	english	Arachnida	Araneae	Theraphosidae	Aphonopelma gabeli	Aphonopelma	gabeli	ICZN	female	32.7449	-109.344	1246	1246	dirt road S of US-70	Graham	Arizona	United States	Brent E. Hendrixson | Nate Davis	2009-7-12	AUM	AUMNH	PreservedSpecimen	CA Hamilton
711	APH_0643	tarantula	species	english	Arachnida	Araneae	Theraphosidae	Aphonopelma gabeli	Aphonopelma	gabeli	ICZN	juvenile	32.612	-108.985	1265	1265	along US-70, SE of Hwy-92	Hidalgo	New Mexico	United States	Brent E. Hendrixson | Nate Davis	2009-7-12	AUM	AUMNH	PreservedSpecimen	CA Hamilton
712	APH_0644	tarantula	species	english	Arachnida	Araneae	Theraphosidae	Aphonopelma gabeli	Aphonopelma	gabeli	ICZN	female	32.612	-108.985	1265	1265	along US-70, SE of Hwy-92	Hidalgo	New Mexico	United States	Brent E. Hendrixson | Nate Davis	2009-7-12	AUM	AUMNH	PreservedSpecimen	CA Hamilton
713	APH_0646	tarantula	species	english	Arachnida	Araneae	Theraphosidae	Aphonopelma gabeli	Aphonopelma	gabeli	ICZN	juvenile	32.4696	-108.608	1526	1526	along Hwy-90, NE of Lordsburg	Hidalgo	New Mexico	United States	Brent E. Hendrixson | Nate Davis	2009-7-12	AUM	AUMNH	PreservedSpecimen	CA Hamilton
714	APH_0647	tarantula	species	english	Arachnida	Araneae	Theraphosidae	Aphonopelma gabeli	Aphonopelma	gabeli	ICZN	juvenile	32.432	-107.907	1430	1430	along Hwy-180	Luna	New Mexico	United States	Brent E. Hendrixson | Nate Davis	2009-7-13	AUM	AUMNH	PreservedSpecimen	CA Hamilton
715	APH_0648	tarantula	species	english	Arachnida	Araneae	Theraphosidae	Aphonopelma gabeli	Aphonopelma	gabeli	ICZN	juvenile	32.432	-107.907	1430	1430	along Hwy-180	Luna	New Mexico	United States	Brent E. Hendrixson | Nate Davis	2009-7-13	AUM	AUMNH	PreservedSpecimen	CA Hamilton
716	APH_0649	tarantula	species	english	Arachnida	Araneae	Theraphosidae	Aphonopelma gabeli	Aphonopelma	gabeli	ICZN	juvenile	32.432	-107.907	1430	1430	along Hwy-180	Luna	New Mexico	United States	Brent E. Hendrixson | Nate Davis	2009-7-13	AUM	AUMNH	PreservedSpecimen	CA Hamilton
717	APH_0650	tarantula	species	english	Arachnida	Araneae	Theraphosidae	Aphonopelma gabeli	Aphonopelma	gabeli	ICZN	juvenile	31.9351	-107.671	1286	1286	along Hwy-11, N of Columbus	Luna	New Mexico	United States	Brent E. Hendrixson | Nate Davis	2009-7-13	AUM	AUMNH	PreservedSpecimen	CA Hamilton
718	APH_0651	tarantula	species	english	Arachnida	Araneae	Theraphosidae	Aphonopelma gabeli	Aphonopelma	gabeli	ICZN	juvenile	31.9351	-107.671	1286	1286	along Hwy-11, N of Columbus	Luna	New Mexico	United States	Brent E. Hendrixson | Nate Davis	2009-7-13	AUM	AUMNH	PreservedSpecimen	CA Hamilton
719	APH_0652	tarantula	species	english	Arachnida	Araneae	Theraphosidae	Aphonopelma gabeli	Aphonopelma	gabeli	ICZN	juvenile	31.8289	-107.321	1262	1262	along Hwy-9	Luna	New Mexico	United States	Brent E. Hendrixson | Nate Davis	2009-7-13	AUM	AUMNH	PreservedSpecimen	CA Hamilton
720	APH_0653	tarantula	species	english	Arachnida	Araneae	Theraphosidae	Aphonopelma gabeli	Aphonopelma	gabeli	ICZN	juvenile	31.7987	-106.908	1254	1254	along Hwy-9	Dona Ana	New Mexico	United States	Brent E. Hendrixson | Nate Davis	2009-7-13	AUM	AUMNH	PreservedSpecimen	CA Hamilton
721	APH_0655	tarantula	species	english	Arachnida	Araneae	Theraphosidae	Aphonopelma gabeli	Aphonopelma	gabeli	ICZN	juvenile	32.4307	-106.548	1603	1603	Aguirre Springs Rd	Dona Ana	New Mexico	United States	Brent E. Hendrixson | Nate Davis	2009-7-13	AUM	AUMNH	PreservedSpecimen	CA Hamilton
722	APH_0662	tarantula	species	english	Arachnida	Araneae	Theraphosidae	Aphonopelma gabeli	Aphonopelma	gabeli	ICZN	juvenile	32.3992	-106.548	1495	1495	Aguirre Springs Rd	Dona Ana	New Mexico	United States	Brent E. Hendrixson | Nate Davis	2009-7-14	AUM	AUMNH	PreservedSpecimen	CA Hamilton
723	APH_0663	tarantula	species	english	Arachnida	Araneae	Theraphosidae	Aphonopelma gabeli	Aphonopelma	gabeli	ICZN	juvenile	32.3992	-106.548	1495	1495	Aguirre Springs Rd	Dona Ana	New Mexico	United States	Brent E. Hendrixson | Nate Davis	2009-7-14	AUM	AUMNH	PreservedSpecimen	CA Hamilton
724	APH_0664	tarantula	species	english	Arachnida	Araneae	Theraphosidae	Aphonopelma gabeli	Aphonopelma	gabeli	ICZN	juvenile	32.3992	-106.548	1495	1495	Aguirre Springs Rd	Dona Ana	New Mexico	United States	Brent E. Hendrixson | Nate Davis	2009-7-14	AUM	AUMNH	PreservedSpecimen	CA Hamilton
725	APH_0665	tarantula	species	english	Arachnida	Araneae	Theraphosidae	Aphonopelma gabeli	Aphonopelma	gabeli	ICZN	juvenile	31.8689	-108.182	1404	1404	along Hwy-9, 2.3 mi SE Grant County Line	Luna	New Mexico	United States	Brent E. Hendrixson | Nate Davis	2009-7-14	AUM	AUMNH	PreservedSpecimen	CA Hamilton
726	APH_0676	tarantula	species	english	Arachnida	Araneae	Theraphosidae	Aphonopelma gabeli	Aphonopelma	gabeli	ICZN	juvenile	32.1016	-108.958	1344	1344	along Hwy-80 at CR-C078	Hidalgo	New Mexico	United States	Brent E. Hendrixson | Nate Davis	2009-7-15	AUM	AUMNH	PreservedSpecimen	CA Hamilton
727	APH_0677	tarantula	species	english	Arachnida	Araneae	Theraphosidae	Aphonopelma gabeli	Aphonopelma	gabeli	ICZN	male	31.9359	-108.941	1327	1327	along Hwy-9, just west of Gas Line Rd	Hidalgo	New Mexico	United States	Brent E. Hendrixson | Nate Davis	2009-7-15	AUM	AUMNH	PreservedSpecimen	CA Hamilton
728	APH_0678	tarantula	species	english	Arachnida	Araneae	Theraphosidae	Aphonopelma gabeli	Aphonopelma	gabeli	ICZN	female	31.9367	-108.97	1276	1276	4.1 mi E Hwy-80 on Hwy-9	Hidalgo	New Mexico	United States	Brent E. Hendrixson | Nate Davis	2009-7-16	AUM	AUMNH	PreservedSpecimen	CA Hamilton
729	APH_0680	tarantula	species	english	Arachnida	Araneae	Theraphosidae	Aphonopelma gabeli	Aphonopelma	gabeli	ICZN	female	31.9633	-108.674	1368	1368	along Hwy-9, just E of Continental Divide	Hidalgo	New Mexico	United States	Brent E. Hendrixson | Nate Davis	2009-7-16	AUM	AUMNH	PreservedSpecimen	CA Hamilton
730	APH_0698	tarantula	species	english	Arachnida	Araneae	Theraphosidae	Aphonopelma gabeli	Aphonopelma	gabeli	ICZN	juvenile	32.9141	-109.976	948	948	Klondyke Rd, SW of Hwy-70	Graham	Arizona	United States	Brent E. Hendrixson | Nate Davis	2009-7-18	AUM	AUMNH	PreservedSpecimen	CA Hamilton
731	APH_0699	tarantula	species	english	Arachnida	Araneae	Theraphosidae	Aphonopelma gabeli	Aphonopelma	gabeli	ICZN	juvenile	32.9141	-109.976	948	948	Klondyke Rd, SW of Hwy-70	Graham	Arizona	United States	Brent E. Hendrixson | Nate Davis	2009-7-18	AUM	AUMNH	PreservedSpecimen	CA Hamilton
732	APH_0701	tarantula	species	english	Arachnida	Araneae	Theraphosidae	Aphonopelma gabeli	Aphonopelma	gabeli	ICZN	female	32.9315	-109.954	899	899	Klondyke Rd, SW of Hwy-70	Graham	Arizona	United States	Brent E. Hendrixson | Nate Davis	2009-7-18	AUM	AUMNH	PreservedSpecimen	CA Hamilton
733	APH_0702	tarantula	species	english	Arachnida	Araneae	Theraphosidae	Aphonopelma gabeli	Aphonopelma	gabeli	ICZN	female	32.9315	-109.954	899	899	Klondyke Rd, SW of Hwy-70	Graham	Arizona	United States	Brent E. Hendrixson | Nate Davis	2009-7-18	AUM	AUMNH	PreservedSpecimen	CA Hamilton
734	APH_0703	tarantula	species	english	Arachnida	Araneae	Theraphosidae	Aphonopelma gabeli	Aphonopelma	gabeli	ICZN	male	32.9187	-109.971	943	943	Klondyke Rd, SW of Hwy-70	Graham	Arizona	United States	Brent E. Hendrixson | Nate Davis	2009-7-18	AUM	AUMNH	PreservedSpecimen	CA Hamilton
735	APH_0704	tarantula	species	english	Arachnida	Araneae	Theraphosidae	Aphonopelma gabeli	Aphonopelma	gabeli	ICZN	male	32.9187	-109.971	943	943	Klondyke Rd, SW of Hwy-70	Graham	Arizona	United States	Brent E. Hendrixson | Nate Davis	2009-7-18	AUM	AUMNH	PreservedSpecimen	CA Hamilton
736	APH_0705	tarantula	species	english	Arachnida	Araneae	Theraphosidae	Aphonopelma gabeli	Aphonopelma	gabeli	ICZN	male	32.908	-109.981	964	964	Klondyke Rd, SW of Hwy-70	Graham	Arizona	United States	Brent E. Hendrixson | Nate Davis	2009-7-18	AUM	AUMNH	PreservedSpecimen	CA Hamilton
737	APH_0706	tarantula	species	english	Arachnida	Araneae	Theraphosidae	Aphonopelma gabeli	Aphonopelma	gabeli	ICZN	male	32.891	-110.008	1015	1015	Klondyke Rd, SW of Hwy-70	Graham	Arizona	United States	Brent E. Hendrixson | Nate Davis	2009-7-18	AUM	AUMNH	PreservedSpecimen	CA Hamilton
738	APH_0707	tarantula	species	english	Arachnida	Araneae	Theraphosidae	Aphonopelma gabeli	Aphonopelma	gabeli	ICZN	male	32.8647	-110.048	1116	1116	Klondyke Rd, SW of Hwy-70	Graham	Arizona	United States	Brent E. Hendrixson | Nate Davis	2009-7-18	AUM	AUMNH	PreservedSpecimen	CA Hamilton
739	APH_0708	tarantula	species	english	Arachnida	Araneae	Theraphosidae	Aphonopelma gabeli	Aphonopelma	gabeli	ICZN	female	32.8592	-110.073	1201	1201	Klondyke Rd, SW of Hwy-70	Graham	Arizona	United States	Brent E. Hendrixson | Nate Davis	2009-7-18	AUM	AUMNH	PreservedSpecimen	CA Hamilton
740	APH_0711	tarantula	species	english	Arachnida	Araneae	Theraphosidae	Aphonopelma gabeli	Aphonopelma	gabeli	ICZN	juvenile	32.2137	-109.176	1111	1111	S of I-10 on Noland Rd	Cochise	Arizona	United States	Brent E. Hendrixson | Nate Davis	2009-7-20	AUM	AUMNH	PreservedSpecimen	CA Hamilton
741	APH_0712	tarantula	species	english	Arachnida	Araneae	Theraphosidae	Aphonopelma gabeli	Aphonopelma	gabeli	ICZN	juvenile	32.2675	-109.465	1175	1175	Apache Pass Rd, S of I-10	Cochise	Arizona	United States	Brent E. Hendrixson | Nate Davis	2009-7-20	AUM	AUMNH	PreservedSpecimen	CA Hamilton
742	APH_0850	tarantula	species	english	Arachnida	Araneae	Theraphosidae	Aphonopelma gabeli	Aphonopelma	gabeli	ICZN	female	32.727	-102.661	1014	1014	Seminole	Gaines	Texas	United States	Chris Hamilton	2008-9	AUM	AUMNH	PreservedSpecimen	CA Hamilton
743	APH_0851	tarantula	species	english	Arachnida	Araneae	Theraphosidae	Aphonopelma gabeli	Aphonopelma	gabeli	ICZN	female	32.7279	-102.662	1013	1013	Seminole	Gaines	Texas	United States	Chris Hamilton	2008-9	AUM	AUMNH	PreservedSpecimen	CA Hamilton
744	APH_0852	tarantula	species	english	Arachnida	Araneae	Theraphosidae	Aphonopelma gabeli	Aphonopelma	gabeli	ICZN	female	32.7281	-102.661	1013	1013	Seminole	Gaines	Texas	United States	Chris Hamilton	2008-9	AUM	AUMNH	PreservedSpecimen	CA Hamilton
745	APH_0853	tarantula	species	english	Arachnida	Araneae	Theraphosidae	Aphonopelma gabeli	Aphonopelma	gabeli	ICZN	female	32.7282	-102.662	1015	1015	Seminole	Gaines	Texas	United States	Chris Hamilton	2008-9	AUM	AUMNH	PreservedSpecimen	CA Hamilton
746	APH_0854	tarantula	species	english	Arachnida	Araneae	Theraphosidae	Aphonopelma gabeli	Aphonopelma	gabeli	ICZN	female	32.7285	-102.662	1017	1017	Seminole	Gaines	Texas	United States	Chris Hamilton	2008-9	AUM	AUMNH	PreservedSpecimen	CA Hamilton
747	APH_0888	tarantula	species	english	Arachnida	Araneae	Theraphosidae	Aphonopelma gabeli	Aphonopelma	gabeli	ICZN	female	32.7271	-102.661	1013	1013	Seminole	Gaines	Texas	United States	Chris Hamilton	2008-9	AUM	AUMNH	PreservedSpecimen	CA Hamilton
748	APH_0940	tarantula	species	english	Arachnida	Araneae	Theraphosidae	Aphonopelma gabeli	Aphonopelma	gabeli	ICZN	female	32.078	-102.781	1011	1011	Cowden H Ranch	Ector	Texas	United States	Dave Moellendorf	2006	AUM	AUMNH	PreservedSpecimen	CA Hamilton
749	APH_0943	tarantula	species	english	Arachnida	Araneae	Theraphosidae	Aphonopelma gabeli	Aphonopelma	gabeli	ICZN	female	32.0843	-102.752	1001	1001	Cowden H Ranch	Ector	Texas	United States	Chris Hamilton	2008-9	AUM	AUMNH	PreservedSpecimen	CA Hamilton
750	APH_0946	tarantula	species	english	Arachnida	Araneae	Theraphosidae	Aphonopelma gabeli	Aphonopelma	gabeli	ICZN	female	32.0843	-102.752	1004	1004	Cowden H Ranch	Ector	Texas	United States	Chris Hamilton	2008-9	AUM	AUMNH	PreservedSpecimen	CA Hamilton
751	APH_1050	tarantula	species	english	Arachnida	Araneae	Theraphosidae	Aphonopelma gabeli	Aphonopelma	gabeli	ICZN	male	32.1115	-102.567	952	952	SW8000 & SW3001	Andrews	Texas	United States	Skyler Stevens	2010-7-6	AUM	AUMNH	PreservedSpecimen	CA Hamilton
752	APH_1051	tarantula	species	english	Arachnida	Araneae	Theraphosidae	Aphonopelma gabeli	Aphonopelma	gabeli	ICZN	male	32.1115	-102.567	952	952	SW8000 & SW3001	Andrews	Texas	United States	Skyler Stevens	2010-7-6	AUM	AUMNH	PreservedSpecimen	CA Hamilton
753	APH_1053	tarantula	species	english	Arachnida	Araneae	Theraphosidae	Aphonopelma gabeli	Aphonopelma	gabeli	ICZN	male	32.114	-102.616	957	957	SW4001	Andrews	Texas	United States	Skyler Stevens	2010-7-6	AUM	AUMNH	PreservedSpecimen	CA Hamilton
754	APH_1054	tarantula	species	english	Arachnida	Araneae	Theraphosidae	Aphonopelma gabeli	Aphonopelma	gabeli	ICZN	male	32.114	-102.616	956	956	SW4001	Andrews	Texas	United States	Skyler Stevens	2010-7-6	AUM	AUMNH	PreservedSpecimen	CA Hamilton
755	APH_1055	tarantula	species	english	Arachnida	Araneae	Theraphosidae	Aphonopelma gabeli	Aphonopelma	gabeli	ICZN	male	32.1102	-102.711	985	985	SW7000 & SW6601	Andrews	Texas	United States	Skyler Stevens	2010-7-6	AUM	AUMNH	PreservedSpecimen	CA Hamilton
756	APH_1060	tarantula	species	english	Arachnida	Araneae	Theraphosidae	Aphonopelma gabeli	Aphonopelma	gabeli	ICZN	male	32.0106	-102.228	880	880	CR60	Midland	Texas	United States	Skyler Stevens	2010-7-2	AUM	AUMNH	PreservedSpecimen	CA Hamilton
757	APH_1175	tarantula	species	english	Arachnida	Araneae	Theraphosidae	Aphonopelma gabeli	Aphonopelma	gabeli	ICZN	male	31.4442	-103.371	787	787	E of Pecos on I-20	Ward	Texas	United States	Brent E. Hendrixson | Brendon Barnes | Nate Davis	2010-7-22	AUM	AUMNH	PreservedSpecimen	CA Hamilton
758	APH_1177	tarantula	species	english	Arachnida	Araneae	Theraphosidae	Aphonopelma gabeli	Aphonopelma	gabeli	ICZN	male	32.2679	-107.781	1468	1468	Deming, on ramp to I-10	Luna	New Mexico	United States	Brent E. Hendrixson | Brendon Barnes | Nate Davis	2010-7-23	AUM	AUMNH	PreservedSpecimen	CA Hamilton
759	APH_1178	tarantula	species	english	Arachnida	Araneae	Theraphosidae	Aphonopelma gabeli	Aphonopelma	gabeli	ICZN	male	32.209	-108.221	1386	1386	0.5 mi E Hidalgo Co. Line along I-10	Luna	New Mexico	United States	Brent E. Hendrixson | Brendon Barnes | Nate Davis	2010-7-23	AUM	AUMNH	PreservedSpecimen	CA Hamilton
760	APH_1179	tarantula	species	english	Arachnida	Araneae	Theraphosidae	Aphonopelma gabeli	Aphonopelma	gabeli	ICZN	male	32.6623	-109.701	1076	1076	along Hwy-191	Graham	Arizona	United States	Brent E. Hendrixson | Brendon Barnes | Nate Davis	2010-7-25	AUM	AUMNH	PreservedSpecimen	CA Hamilton
761	APH_1180	tarantula	species	english	Arachnida	Araneae	Theraphosidae	Aphonopelma gabeli	Aphonopelma	gabeli	ICZN	male	32.2138	-108.952	1290	1290	1.6 mi S I-10 on Hwy-80	Hidalgo	New Mexico	United States	Brent E. Hendrixson | Brendon Barnes | Nate Davis	2010-7-26	AUM	AUMNH	PreservedSpecimen	CA Hamilton
762	APH_1184	tarantula	species	english	Arachnida	Araneae	Theraphosidae	Aphonopelma gabeli	Aphonopelma	gabeli	ICZN	female	32.6062	-109.682	1186	1186	0.4 mi E Hwy-191 on Tanque Rd	Graham	Arizona	United States	Brent E. Hendrixson | Brendon Barnes | Nate Davis	2010-7-25	AUM	AUMNH	PreservedSpecimen	CA Hamilton
763	APH_1192	tarantula	species	english	Arachnida	Araneae	Theraphosidae	Aphonopelma gabeli	Aphonopelma	gabeli	ICZN	male	31.8073	-108.801	1425	1425	along Hwy-338	Hidalgo	New Mexico	United States	Brent E. Hendrixson | Brendon Barnes | Nate Davis	2010-7-26	AUM	AUMNH	PreservedSpecimen	CA Hamilton
764	APH_1193	tarantula	species	english	Arachnida	Araneae	Theraphosidae	Aphonopelma gabeli	Aphonopelma	gabeli	ICZN	male	31.8731	-108.807	1376	1376	along Hwy-338	Hidalgo	New Mexico	United States	Brent E. Hendrixson | Brendon Barnes | Nate Davis	2010-7-26	AUM	AUMNH	PreservedSpecimen	CA Hamilton
765	APH_1194	tarantula	species	english	Arachnida	Araneae	Theraphosidae	Aphonopelma gabeli	Aphonopelma	gabeli	ICZN	male	31.8731	-108.807	1376	1376	along Hwy-338	Hidalgo	New Mexico	United States	Brent E. Hendrixson | Brendon Barnes | Nate Davis	2010-7-26	AUM	AUMNH	PreservedSpecimen	CA Hamilton
766	APH_1231	tarantula	species	english	Arachnida	Araneae	Theraphosidae	Aphonopelma gabeli	Aphonopelma	gabeli	ICZN	male	32.6193	-109.634	1104	1104	3.6 mi E Hwy-191 on Tanque Rd	Graham	Arizona	United States	Brent E. Hendrixson | Ashley Bailey | Andrea Reed	2010-8-8	AUM	AUMNH	PreservedSpecimen	CA Hamilton
767	APH_1236	tarantula	species	english	Arachnida	Araneae	Theraphosidae	Aphonopelma gabeli	Aphonopelma	gabeli	ICZN	male	32.6215	-109.596	1061	1061	5.8 mi E Hwy-191 on Tanque Rd	Graham	Arizona	United States	Brent E. Hendrixson | Ashley Bailey | Andrea Reed	2010-8-8	AUM	AUMNH	PreservedSpecimen	CA Hamilton
768	APH_1293	tarantula	species	english	Arachnida	Araneae	Theraphosidae	Aphonopelma gabeli	Aphonopelma	gabeli	ICZN	juvenile	32.7701	-108.28	1812	1812	Silver City, pinyon pine habitat	Grant	New Mexico	United States	Ken McNeil	2011-7	AUM	AUMNH	PreservedSpecimen	CA Hamilton
769	APH_1294	tarantula	species	english	Arachnida	Araneae	Theraphosidae	Aphonopelma gabeli	Aphonopelma	gabeli	ICZN	male	32.3174	-108.818	1295	1295	Lordsburg, vicinity of Fraggle Rock	Hidalgo	New Mexico	United States	Ken McNeil	2011-7	AUM	AUMNH	PreservedSpecimen	CA Hamilton
770	APH_1295	tarantula	species	english	Arachnida	Araneae	Theraphosidae	Aphonopelma gabeli	Aphonopelma	gabeli	ICZN	juvenile	33.1571	-107.257	1369	1369	nr. Truth or Consequences, 0.2 mi W I-25 off Exit 79	Sierra	New Mexico	United States	Brent E. Hendrixson | Shasta Michaels	2011-7-24	AUM	AUMNH	PreservedSpecimen	CA Hamilton
771	APH_1329	tarantula	species	english	Arachnida	Araneae	Theraphosidae	Aphonopelma gabeli	Aphonopelma	gabeli	ICZN	female	32.6052	-109.682	1180	1180	~0.25 mi E Hwy-191 on Tanque Rd	Graham	Arizona	United States	Brent E. Hendrixson | Brendon Barnes | Nate Davis | Jake Storms	2011-8-1	AUM	AUMNH	PreservedSpecimen	CA Hamilton
772	APH_1330	tarantula	species	english	Arachnida	Araneae	Theraphosidae	Aphonopelma gabeli	Aphonopelma	gabeli	ICZN	female	32.6052	-109.682	1180	1180	~0.25 mi E Hwy-191 on Tanque Rd	Graham	Arizona	United States	Brent E. Hendrixson | Brendon Barnes | Nate Davis | Jake Storms	2011-8-1	AUM	AUMNH	PreservedSpecimen	CA Hamilton
773	APH_1336	tarantula	species	english	Arachnida	Araneae	Theraphosidae	Aphonopelma gabeli	Aphonopelma	gabeli	ICZN	female	32.1458	-109.173	1180	1180	7.7 mi S I-10 on Noland Rd	Cochise	Arizona	United States	Brent E. Hendrixson | Brendon Barnes | Nate Davis | Jake Storms	2011-8-2	AUM	AUMNH	PreservedSpecimen	CA Hamilton
774	APH_1337	tarantula	species	english	Arachnida	Araneae	Theraphosidae	Aphonopelma gabeli	Aphonopelma	gabeli	ICZN	female	32.0327	-109.187	1365	1365	15.5 mi S I-10 on Noland Rd	Cochise	Arizona	United States	Brent E. Hendrixson | Brendon Barnes | Nate Davis | Jake Storms	2011-8-2	AUM	AUMNH	PreservedSpecimen	CA Hamilton
775	APH_1338	tarantula	species	english	Arachnida	Araneae	Theraphosidae	Aphonopelma gabeli	Aphonopelma	gabeli	ICZN	female	32.0327	-109.187	1365	1365	15.5 mi S I-10 on Noland Rd	Cochise	Arizona	United States	Brent E. Hendrixson | Brendon Barnes | Nate Davis | Jake Storms	2011-8-2	AUM	AUMNH	PreservedSpecimen	CA Hamilton
776	APH_1351	tarantula	species	english	Arachnida	Araneae	Theraphosidae	Aphonopelma gabeli	Aphonopelma	gabeli	ICZN	juvenile	32.7554	-109.11	1136	1136	0.4 mi N Hwy-75 on Goat Camp Rd	Greenlee	Arizona	United States	Brent E. Hendrixson | Brendon Barnes | Nate Davis | Jake Storms	2011-8-5	AUM	AUMNH	PreservedSpecimen	CA Hamilton
777	APH_1372	tarantula	species	english	Arachnida	Araneae	Theraphosidae	Aphonopelma gabeli	Aphonopelma	gabeli	ICZN	male	31.7629	-102.168	882	882	FM 1788 S	Midland	Texas	United States	Darryl Burton	2011-6-27	AUM	AUMNH	PreservedSpecimen	CA Hamilton
778	APH_1373	tarantula	species	english	Arachnida	Araneae	Theraphosidae	Aphonopelma gabeli	Aphonopelma	gabeli	ICZN	male	31.7523	-102.166	881	881	FM 1788 S	Midland	Texas	United States	Darryl Burton	2011-6-27	AUM	AUMNH	PreservedSpecimen	CA Hamilton
779	APH_1376	tarantula	species	english	Arachnida	Araneae	Theraphosidae	Aphonopelma gabeli	Aphonopelma	gabeli	ICZN	juvenile	31.4242	-102.183	852	852	oil fields W of Hwy 329	Upton	Texas	United States	Darryl Burton	2011-7-30	AUM	AUMNH	PreservedSpecimen	CA Hamilton
780	APH_1378	tarantula	species	english	Arachnida	Araneae	Theraphosidae	Aphonopelma gabeli	Aphonopelma	gabeli	ICZN	juvenile	31.4276	-102.189	853	853	just S of Hwy 329, before FM1492 jct	Upton	Texas	United States	Darryl Burton	2011-8-10	AUM	AUMNH	PreservedSpecimen	CA Hamilton
781	APH_1380	tarantula	species	english	Arachnida	Araneae	Theraphosidae	Aphonopelma gabeli	Aphonopelma	gabeli	ICZN	juvenile	31.2805	-102.08	794	794	oil fields W of Hwy 329	Upton	Texas	United States	Darryl Burton	2011-9-6	AUM	AUMNH	PreservedSpecimen	CA Hamilton
782	APH_1382	tarantula	species	english	Arachnida	Araneae	Theraphosidae	Aphonopelma gabeli	Aphonopelma	gabeli	ICZN	female	31.3548	-102.086	828	828	oil fields E of Hwy 329	Upton	Texas	United States	Darryl Burton	2011-9-10	AUM	AUMNH	PreservedSpecimen	CA Hamilton
783	APH_1383	tarantula	species	english	Arachnida	Araneae	Theraphosidae	Aphonopelma gabeli	Aphonopelma	gabeli	ICZN	female	31.3548	-102.086	828	828	oil fields E of Hwy 329	Upton	Texas	United States	Darryl Burton	2011-8-30	AUM	AUMNH	PreservedSpecimen	CA Hamilton
784	APH_1386	tarantula	species	english	Arachnida	Araneae	Theraphosidae	Aphonopelma gabeli	Aphonopelma	gabeli	ICZN	juvenile	31.4169	-102.356	777	777	off Hwy 385, N or Crane	Crane	Texas	United States	Darryl Burton	2011-8-29	AUM	AUMNH	PreservedSpecimen	CA Hamilton
785	APH_1390	tarantula	species	english	Arachnida	Araneae	Theraphosidae	Aphonopelma gabeli	Aphonopelma	gabeli	ICZN	juvenile	31.4242	-102.183	852	852	oil fields W of Hwy 329	Upton	Texas	United States	Darryl Burton	2011-7-31	AUM	AUMNH	PreservedSpecimen	CA Hamilton
786	APH_1461	tarantula	species	english	Arachnida	Araneae	Theraphosidae	Aphonopelma gabeli	Aphonopelma	gabeli	ICZN	male	32.336	-106.75	1271	1271	2711 Los Misioneros, Las Cruces	Dona Ana	New Mexico	United States	Jesse Ortiz	2012-6-27	AUM	AUMNH	PreservedSpecimen	CA Hamilton
787	APH_1469	tarantula	species	english	Arachnida	Araneae	Theraphosidae	Aphonopelma gabeli	Aphonopelma	gabeli	ICZN	male	29.7184	-103.159	841	841	1.85 mi N Ranch Rd 2627 on Hwy-385	Brewster	Texas	United States	Darryl Burton	2012-6-22	AUM	AUMNH	PreservedSpecimen	CA Hamilton
788	APH_1471	tarantula	species	english	Arachnida	Araneae	Theraphosidae	Aphonopelma gabeli	Aphonopelma	gabeli	ICZN	male	29.7689	-103.166	866	866	5.5 mi N Ranch Rd 2627 on Hwy-385	Brewster	Texas	United States	Darryl Burton	2012-6-24	AUM	AUMNH	PreservedSpecimen	CA Hamilton
789	APH_1472	tarantula	species	english	Arachnida	Araneae	Theraphosidae	Aphonopelma gabeli	Aphonopelma	gabeli	ICZN	male	29.8654	-103.249	980	980	14 mi N Ranch Rd 2627 on Hwy-385	Brewster	Texas	United States	Darryl Burton	2012-6-24	AUM	AUMNH	PreservedSpecimen	CA Hamilton
790	APH_1481	tarantula	species	english	Arachnida	Araneae	Theraphosidae	Aphonopelma gabeli	Aphonopelma	gabeli	ICZN	female	32.6055	-109.681	1176	1176	0.25 mi E Hwy-191 on Tanque Rd	Graham	Arizona	United States	Brent E. Hendrixson | Brendon Barnes | Austin Deskewies	2012-8-1	AUM	AUMNH	PreservedSpecimen	CA Hamilton
791	APH_1482	tarantula	species	english	Arachnida	Araneae	Theraphosidae	Aphonopelma gabeli	Aphonopelma	gabeli	ICZN	male	32.6055	-109.681	1176	1176	0.25 mi E Hwy-191 on Tanque Rd	Graham	Arizona	United States	Brent E. Hendrixson | Brendon Barnes | Austin Deskewies	2012-8-1	AUM	AUMNH	PreservedSpecimen	CA Hamilton
792	APH_1483	tarantula	species	english	Arachnida	Araneae	Theraphosidae	Aphonopelma gabeli	Aphonopelma	gabeli	ICZN	male	32.087	-108.977	1370	1370	along Hwy-80 at Granite Gap	Hidalgo	New Mexico	United States	Brent E. Hendrixson | Brendon Barnes | Austin Deskewies	2012-8-1	AUM	AUMNH	PreservedSpecimen	CA Hamilton
793	APH_1489	tarantula	species	english	Arachnida	Araneae	Theraphosidae	Aphonopelma gabeli	Aphonopelma	gabeli	ICZN	female	32.6055	-109.681	1176	1176	0.25 mi E Hwy-191 on Tanque Rd	Graham	Arizona	United States	Brent E. Hendrixson	2012-9-4	AUM	AUMNH	PreservedSpecimen	CA Hamilton
794	APH_2355	tarantula	species	english	Arachnida	Araneae	Theraphosidae	Aphonopelma gabeli	Aphonopelma	gabeli	ICZN	male	31.8368	-109.188	2152	2152	Sylphur Canyon, 9 miles west of Rodeo	Cochise	Arizona	United States	Guy Miller	1955-7-23	AMNH	AMNH	PreservedSpecimen	CA Hamilton
795	APH_2356	tarantula	species	english	Arachnida	Araneae	Theraphosidae	Aphonopelma gabeli	Aphonopelma	gabeli	ICZN	male	31.9137	-109.143	1457	1457	0.1 mi. west of Portal	Cochise	Arizona	United States	J. Cole	1961-7-2	AMNH	AMNH	PreservedSpecimen	CA Hamilton
796	APH_2357	tarantula	species	english	Arachnida	Araneae	Theraphosidae	Aphonopelma gabeli	Aphonopelma	gabeli	ICZN	2 male	31.9137	-109.141	1454	1454	Portal	Cochise	Arizona	United States	D. Rich	1964-7-8	AMNH	AMNH	PreservedSpecimen	CA Hamilton
797	APH_2358	tarantula	species	english	Arachnida	Araneae	Theraphosidae	Aphonopelma gabeli	Aphonopelma	gabeli	ICZN	male	32.4364	-108.708	1351	1351	6 miles north of Lordsburg	Hidalgo	New Mexico	United States		1962-7-28	AMNH	AMNH	PreservedSpecimen	CA Hamilton
798	APH_2359	tarantula	species	english	Arachnida	Araneae	Theraphosidae	Aphonopelma gabeli	Aphonopelma	gabeli	ICZN	male	31.9137	-109.141	1454	1454	Portal	Cochise	Arizona	United States	W. J. Gertsch	1965-8-1	AMNH	AMNH	PreservedSpecimen	CA Hamilton
799	APH_2360	tarantula	species	english	Arachnida	Araneae	Theraphosidae	Aphonopelma gabeli	Aphonopelma	gabeli	ICZN	male	31.9137	-109.141	1454	1454	Portal	Cochise	Arizona	United States	W. J. Gertsch	1962-6-25	AMNH	AMNH	PreservedSpecimen	CA Hamilton
800	APH_2361	tarantula	species	english	Arachnida	Araneae	Theraphosidae	Aphonopelma gabeli	Aphonopelma	gabeli	ICZN	male	32.0896	-109.037	1212	1212	18 miles north of Rodeo	Hidalgo	New Mexico	United States	H. Howden	1956-7-7	AMNH	AMNH	PreservedSpecimen	CA Hamilton
801	APH_2362	tarantula	species	english	Arachnida	Araneae	Theraphosidae	Aphonopelma gabeli	Aphonopelma	gabeli	ICZN	female	31.9137	-109.141	1454	1454	Portal	Cochise	Arizona	United States	Melinda Stebbins	1962-7-10	AMNH	AMNH	PreservedSpecimen	CA Hamilton
802	APH_2363	tarantula	species	english	Arachnida	Araneae	Theraphosidae	Aphonopelma gabeli	Aphonopelma	gabeli	ICZN	female	31.9038	-109.153	1499	1499	1 mile southwest of Portal	Cochise	Arizona	United States	R. Zweifel	1960-9-2	AMNH	AMNH	PreservedSpecimen	CA Hamilton
803	APH_2364	tarantula	species	english	Arachnida	Araneae	Theraphosidae	Aphonopelma gabeli	Aphonopelma	gabeli	ICZN	male	31.9149	-109.15	1477	1477	0.5 miles east of Portal	Cochise	Arizona	United States	J. Cole	1961-7-1	AMNH	AMNH	PreservedSpecimen	CA Hamilton
804	APH_2365	tarantula	species	english	Arachnida	Araneae	Theraphosidae	Aphonopelma gabeli	Aphonopelma	gabeli	ICZN	male	31.9135	-109.158	1512	1512	1 mile west of Portal	Cochise	Arizona	United States	Steve Aaron	1963-7-4	AMNH	AMNH	PreservedSpecimen	CA Hamilton
805	APH_2366	tarantula	species	english	Arachnida	Araneae	Theraphosidae	Aphonopelma gabeli	Aphonopelma	gabeli	ICZN	2 male	31.9501	-109.031	1245	1245	Rodeo	Hidalgo	New Mexico	United States	V. Roth	1963-7-17	AMNH	AMNH	PreservedSpecimen	CA Hamilton
806	APH_2367	tarantula	species	english	Arachnida	Araneae	Theraphosidae	Aphonopelma gabeli	Aphonopelma	gabeli	ICZN	2 male	31.9298	-109.382	1865	1865	Chiricahua Mountains	Cochise	Arizona	United States	J. A. L. Cooke	1972-8	AMNH	AMNH	PreservedSpecimen	CA Hamilton
807	APH_2368	tarantula	species	english	Arachnida	Araneae	Theraphosidae	Aphonopelma gabeli	Aphonopelma	gabeli	ICZN	male	31.9137	-19.1414	1454	1454	Portal	Cochise	Arizona	United States	J. Cole	1961-7-4	AMNH	AMNH	PreservedSpecimen	CA Hamilton
808	APH_2369	tarantula	species	english	Arachnida	Araneae	Theraphosidae	Aphonopelma gabeli	Aphonopelma	gabeli	ICZN	female	31.9137	-19.1414	1454	1454	Portal	Cochise	Arizona	United States	C. Parrish & W. J. Gertsch	1962-8-15	AMNH	AMNH	PreservedSpecimen	CA Hamilton
809	APH_2370	tarantula	species	english	Arachnida	Araneae	Theraphosidae	Aphonopelma gabeli	Aphonopelma	gabeli	ICZN	male	31.952	-109.03	1243	1243	8 miles north of Rodeo	Hidalgo	New Mexico	United States	C. Bagwell	1963-7-14	AMNH	AMNH	PreservedSpecimen	CA Hamilton
810	APH_2371	tarantula	species	english	Arachnida	Araneae	Theraphosidae	Aphonopelma gabeli	Aphonopelma	gabeli	ICZN	male	32.1419	-109.029	1257	1257	21.5 miles north of Rodeo	Hidalgo	New Mexico	United States	Zweifel	1960-7-11	AMNH	AMNH	PreservedSpecimen	CA Hamilton
811	APH_2372	tarantula	species	english	Arachnida	Araneae	Theraphosidae	Aphonopelma gabeli	Aphonopelma	gabeli	ICZN	male	31.9021	-109.101	1365	1365	2.5 miles southeast of Portal on Portal Rd.	Cochise	Arizona	United States	R. Zweifel	1973-7-6	AMNH	AMNH	PreservedSpecimen	CA Hamilton
812	APH_2374	tarantula	species	english	Arachnida	Araneae	Theraphosidae	Aphonopelma gabeli	Aphonopelma	gabeli	ICZN	male	31.4433	-109.828	1426	1426	5 miles north of junction of Animas Rd. and rt. 80	Hidalgo	New Mexico	United States	R. Zweifel	1960-7-23	AMNH	AMNH	PreservedSpecimen	CA Hamilton
813	APH_2375	tarantula	species	english	Arachnida	Araneae	Theraphosidae	Aphonopelma gabeli	Aphonopelma	gabeli	ICZN	male	32.0497	-109.031	1199	1199	Cieanega Lake, 15.5 miles north of Rodeo	Hidalgo	New Mexico	United States	J. Cole	1961-7-14	AMNH	AMNH	PreservedSpecimen	CA Hamilton
814	APH_2376	tarantula	species	english	Arachnida	Araneae	Theraphosidae	Aphonopelma gabeli	Aphonopelma	gabeli	ICZN	male	32.0497	-109.031	1199	1199	15.5 miles north of Rodeo	Hidalgo	New Mexico	United States	Zweifel	1960-7-11	AMNH	AMNH	PreservedSpecimen	CA Hamilton
815	APH_2377	tarantula	species	english	Arachnida	Araneae	Theraphosidae	Aphonopelma gabeli	Aphonopelma	gabeli	ICZN	male	31.9302	-109.121	1393	1393	1.7 miles northeast of Portal on San Simon Rd.	Cochise	Arizona	United States	J. Cole	1961-7-21	AMNH	AMNH	PreservedSpecimen	CA Hamilton
816	APH_2378	tarantula	species	english	Arachnida	Araneae	Theraphosidae	Aphonopelma gabeli	Aphonopelma	gabeli	ICZN	male	32.1141	-109.921	1286	1286	Dos Cabezas	Cochise	Arizona	United States	G. Bradt; M. Oazier	1954-9-19	AMNH	AMNH	PreservedSpecimen	CA Hamilton
817	APH_2380	tarantula	species	english	Arachnida	Araneae	Theraphosidae	Aphonopelma gabeli	Aphonopelma	gabeli	ICZN	female	31.9342	-109.117	1382	1382	2 miles northeast of Portal	Cochise	Arizona	United States	Cazier and Mortenson	1963-6-10	AMNH	AMNH	PreservedSpecimen	CA Hamilton
818	APH_2381	tarantula	species	english	Arachnida	Araneae	Theraphosidae	Aphonopelma gabeli	Aphonopelma	gabeli	ICZN	female	31.9137	-109.141	1454	1454	Portal	Cochise	Arizona	United States	W. J. Gertsch	1962-6-14	AMNH	AMNH	PreservedSpecimen	CA Hamilton
819	APH_2382	tarantula	species	english	Arachnida	Araneae	Theraphosidae	Aphonopelma gabeli	Aphonopelma	gabeli	ICZN	male	32.2529	-109.832	1271	1271	Willcox	Cochise	Arizona	United States	W. J. Gertsch	1954-7-12	AMNH	AMNH	PreservedSpecimen	CA Hamilton
820	APH_2383	tarantula	species	english	Arachnida	Araneae	Theraphosidae	Aphonopelma gabeli	Aphonopelma	gabeli	ICZN	male	31.8962	-109163672	1512	1512	Cave Creek Canyon, 1.3 miles northeast of Ranger Station on Cave Creek Canyon Rd. near Portal	Cochise	Arizona	United States	A. Bush	1973-7-11	AMNH	AMNH	PreservedSpecimen	CA Hamilton
821	APH_2384	tarantula	species	english	Arachnida	Araneae	Theraphosidae	Aphonopelma gabeli	Aphonopelma	gabeli	ICZN	male	32.2753	-108.794	1327	1327	5 miles south of Road Forks	Hidalgo	New Mexico	United States	W. J. Gertsch	1962-7-2	AMNH	AMNH	PreservedSpecimen	CA Hamilton
822	APH_2385	tarantula	species	english	Arachnida	Araneae	Theraphosidae	Aphonopelma gabeli	Aphonopelma	gabeli	ICZN	male	32.1186	-109.031	1232	1232	19.5 miles north of Rodeo	Hidalgo	New Mexico	United States	Zweifel	1960-7-11	AMNH	AMNH	PreservedSpecimen	CA Hamilton
823	APH_2387	tarantula	species	english	Arachnida	Araneae	Theraphosidae	Aphonopelma gabeli	Aphonopelma	gabeli	ICZN	2 male	31.9205	-109.07	1311	1311	Rt. 9, 2 miles east of juncure with US 80	Hidalgo	New Mexico	United States	Robert Chew	1958-7-3	AMNH	AMNH	PreservedSpecimen	CA Hamilton
824	APH_3126	tarantula	species	english	Arachnida	Araneae	Theraphosidae	Aphonopelma gabeli	Aphonopelma	gabeli	ICZN	male	31.7931	-106.313	1215	1215	3457 Red Sails Drive, El Paso	El Paso	Texas	United States	Jackie Ortegon	2013-7-18	AUM	AUMNH	PreservedSpecimen	CA Hamilton
825	APH_3200	tarantula	species	english	Arachnida	Araneae	Theraphosidae	Aphonopelma gabeli?	Aphonopelma	gabeli?	ICZN	male	32.4197	-106.548	1568	1568	Aguirre Springs Road	Dona Ana	New Mexico	United States	L.H. Moore	2013-7-2	AUM	AUMNH	PreservedSpecimen	CA Hamilton
826	APH_0003	tarantula	species	english	Arachnida	Araneae	Theraphosidae	Aphonopelma hentzi	Aphonopelma	hentzi	ICZN	female	37.5056	-95.8328	262	262	Town of Fredonia, 2.5 mi SW Hwy 400 and Hwy 47	Wilson	Kansas	United States	Jordan B. Johnson	2003-7-6	AUM	AUMNH	PreservedSpecimen	CA Hamilton
827	APH_0015	tarantula	species	english	Arachnida	Araneae	Theraphosidae	Aphonopelma hentzi	Aphonopelma	hentzi	ICZN	male	30.3427	-97.8645	205	205	Austin, 1907 Casa Grande	Travis	Texas	United States	Mike Comai	2002-9-14	AUM	AUMNH	PreservedSpecimen	CA Hamilton
828	APH_0022	tarantula	species	english	Arachnida	Araneae	Theraphosidae	Aphonopelma hentzi	Aphonopelma	hentzi	ICZN	male	37.9388	-104.81	1801	1801	I-25, approx. 25 mi S Pueblo	Pueblo	Colorado	United States	Kristin Young	2002-9-7	AUM	AUMNH	PreservedSpecimen	CA Hamilton
829	APH_0023	tarantula	species	english	Arachnida	Araneae	Theraphosidae	Aphonopelma hentzi	Aphonopelma	hentzi	ICZN	male	35.3584	-100.974	978	978	Pampa, approx. 12 mi S Pampa on US-70	Gray	Texas	United States	Kyle Harrison	2002-9-24	AUM	AUMNH	PreservedSpecimen	CA Hamilton
830	APH_0024	tarantula	species	english	Arachnida	Araneae	Theraphosidae	Aphonopelma hentzi	Aphonopelma	hentzi	ICZN	male	36.214	-92.8622	278	278	between Pyatt and Eros, nr. Jct Hwy 125 and MC 4054	Marion	Arkansas	United States	Lewonna Nelson	2002-9	AUM	AUMNH	PreservedSpecimen	CA Hamilton
831	APH_0026	tarantula	species	english	Arachnida	Araneae	Theraphosidae	Aphonopelma hentzi	Aphonopelma	hentzi	ICZN	male	36.716	-95.9956	206	206	~2 mi W Bartlesville, Circle Mountain, forested area	Washington	Oklahoma	United States	Jerry Tolbert	2002-9-29	AUM	AUMNH	PreservedSpecimen	CA Hamilton
832	APH_0027	tarantula	species	english	Arachnida	Araneae	Theraphosidae	Aphonopelma hentzi	Aphonopelma	hentzi	ICZN	male	38.7446	-100.504	748	748	along Smokey Hill River just W of Hwy 23	Gove	Kansas	United States	Alvis Wade	2002-10	AUM	AUMNH	PreservedSpecimen	CA Hamilton
833	APH_0028	tarantula	species	english	Arachnida	Araneae	Theraphosidae	Aphonopelma hentzi	Aphonopelma	hentzi	ICZN	male	32.5392	-93.5494	70	70	Haughton; 400 ft N I-20, 1/2 mile W Hwy 614	Bossier (Parish)	Louisiana	United States	Jimmy Landen	2002-10-20	AUM	AUMNH	PreservedSpecimen	CA Hamilton
834	APH_0035	tarantula	species	english	Arachnida	Araneae	Theraphosidae	Aphonopelma hentzi	Aphonopelma	hentzi	ICZN	male	35.0915	-101.756	1089	1089	FM Rd 1151 W jct. Whitaker Rd nr. playa lake	Randall	Texas	United States	Kari McWest	2006-9-26	AUM	AUMNH	PreservedSpecimen	CA Hamilton
835	APH_0041	tarantula	species	english	Arachnida	Araneae	Theraphosidae	Aphonopelma hentzi	Aphonopelma	hentzi	ICZN	female	34.9703	-101.923	1098	1098	Canyon, field due west of Canyon Crest Apts	Randall	Texas	United States	Brent E. Hendrixson	2002-5-24	AUM	AUMNH	PreservedSpecimen	CA Hamilton
836	APH_0052	tarantula	species	english	Arachnida	Araneae	Theraphosidae	Aphonopelma hentzi	Aphonopelma	hentzi	ICZN	female	35.2121	-97.2474	331	331	Lake Thunderbird State Park	Cleveland	Oklahoma	United States	Brent E. Hendrixson	2004-6-25	AUM	AUMNH	PreservedSpecimen	CA Hamilton
837	APH_0060	tarantula	species	english	Arachnida	Araneae	Theraphosidae	Aphonopelma hentzi	Aphonopelma	hentzi	ICZN	male	30.4806	-92.9884	8	8	Reeves, 2250 Martin Tram Rd	Allen (Parish)	Louisiana	United States	Gary Bellon	2006-10-29	AUM	AUMNH	PreservedSpecimen	CA Hamilton
838	APH_0150	tarantula	species	english	Arachnida	Araneae	Theraphosidae	Aphonopelma hentzi	Aphonopelma	hentzi	ICZN	female	35.2121	-97.2474	331	331	Lake Thunderbird State Park	Cleveland	Oklahoma	United States	Brent E. Hendrixson	2004-6-25	AUM	AUMNH	PreservedSpecimen	CA Hamilton
839	APH_0156	tarantula	species	english	Arachnida	Araneae	Theraphosidae	Aphonopelma hentzi	Aphonopelma	hentzi	ICZN	male	33.9094	-96.462	230	230	Calera Golf Center, 2.5 mi S Calera on Hwy-75	Bryan	Oklahoma	United States	Julianne Smith	2007-7-22	AUM	AUMNH	PreservedSpecimen	CA Hamilton
840	APH_0158	tarantula	species	english	Arachnida	Araneae	Theraphosidae	Aphonopelma hentzi	Aphonopelma	hentzi	ICZN	juvenile	30.2984	-97.8026	239	239	Austin, Red Bud Trail area	Travis	Texas	United States	Chris Hamilton	2007-summer	AUM	AUMNH	PreservedSpecimen	CA Hamilton
841	APH_0159	tarantula	species	english	Arachnida	Araneae	Theraphosidae	Aphonopelma hentzi	Aphonopelma	hentzi	ICZN	male	30.3448	-97.8528	190	190	Austin, Cuernevaca Lane area	Travis	Texas	United States	Chris Hamilton	2007-summer	AUM	AUMNH	PreservedSpecimen	CA Hamilton
842	APH_0160	tarantula	species	english	Arachnida	Araneae	Theraphosidae	Aphonopelma hentzi	Aphonopelma	hentzi	ICZN	female	30.4779	-97.946	262	262	Austin, Reed Park area	Travis	Texas	United States	Chris Hamilton	2007-summer	AUM	AUMNH	PreservedSpecimen	CA Hamilton
843	APH_0199	tarantula	species	english	Arachnida	Araneae	Theraphosidae	Aphonopelma hentzi	Aphonopelma	hentzi	ICZN	male	37.9122	-90.5557	264	264	Bonne Terre, nr. city lake	St. Francois	Missouri	United States	Andrew Rieger	2007-9-30	AUM	AUMNH	PreservedSpecimen	CA Hamilton
844	APH_0361	tarantula	species	english	Arachnida	Araneae	Theraphosidae	Aphonopelma hentzi	Aphonopelma	hentzi	ICZN	male	32.6549	-97.4792	244	244	537 Jakmar Rd, Benbrook	Tarrant	Texas	United States	Laura Gleason	2008-6	AUM	AUMNH	PreservedSpecimen	CA Hamilton
845	APH_0363	tarantula	species	english	Arachnida	Araneae	Theraphosidae	Aphonopelma hentzi	Aphonopelma	hentzi	ICZN	juvenile	32.2869	-104.286	1012	1012	0.3 mi W US-62/180 on CR 408 (Dark Canyon Rd)	Eddy	New Mexico	United States	Shasta Michaels	2008-6-21	AUM	AUMNH	PreservedSpecimen	CA Hamilton
846	APH_0401	tarantula	species	english	Arachnida	Araneae	Theraphosidae	Aphonopelma hentzi	Aphonopelma	hentzi	ICZN	male	30.3749	-97.7737	270	270	5203 Rico Cove, Austin	Travis	Texas	United States	Rhone McCall	2008-10-5	AUM	AUMNH	PreservedSpecimen	CA Hamilton
847	APH_0402	tarantula	species	english	Arachnida	Araneae	Theraphosidae	Aphonopelma hentzi	Aphonopelma	hentzi	ICZN	male	35.6236	-97.6208	335	335	Oklahoma City/Edmond at intersection of 150th St and Macarrthur	Oklahoma	Oklahoma	United States	Natalie Ellis	2008-9-21	AUM	AUMNH	PreservedSpecimen	CA Hamilton
848	APH_0403	tarantula	species	english	Arachnida	Araneae	Theraphosidae	Aphonopelma hentzi	Aphonopelma	hentzi	ICZN	male	31.4764	-92.9962	88	88	Kisatchie National Forest, Kisatchie District; along Longleaf Vista Trail	Natchitoches (Parish)	Louisiana	United States	Brent E. Hendrixson	2008-10-4	AUM	AUMNH	PreservedSpecimen	CA Hamilton
849	APH_0408	tarantula	species	english	Arachnida	Araneae	Theraphosidae	Aphonopelma hentzi	Aphonopelma	hentzi	ICZN	male	31.9266	-108.363	1366	1366	NM-9 at Little Hatchet Mtns Rd, W of Hachita	Hidalgo	New Mexico	United States	Kari McWest | Keisha Hendricks	2008-10-11	AUM	AUMNH	PreservedSpecimen	CA Hamilton
850	APH_0409	tarantula	species	english	Arachnida	Araneae	Theraphosidae	Aphonopelma hentzi	Aphonopelma	hentzi	ICZN	male	31.9266	-108.363	1366	1366	NM-9 at Little Hatchet Mtns Rd, W of Hachita	Hidalgo	New Mexico	United States	Kari McWest | Keisha Hendricks	2008-10-11	AUM	AUMNH	PreservedSpecimen	CA Hamilton
851	APH_0410	tarantula	species	english	Arachnida	Araneae	Theraphosidae	Aphonopelma hentzi	Aphonopelma	hentzi	ICZN	male	31.9266	-108.363	1366	1366	NM-9 at Little Hatchet Mtns Rd, W of Hachita	Hidalgo	New Mexico	United States	Kari McWest | Keisha Hendricks	2008-10-11	AUM	AUMNH	PreservedSpecimen	CA Hamilton
852	APH_0522	tarantula	species	english	Arachnida	Araneae	Theraphosidae	Aphonopelma hentzi	Aphonopelma	hentzi	ICZN	male	32.2	-104.68	1702	1702	Lincoln National Forest, just off Queens Hwy	Eddy	New Mexico	United States	Rick C. West	2008-8-31	AUM	AUMNH	PreservedSpecimen	CA Hamilton
853	APH_0536	tarantula	species	english	Arachnida	Araneae	Theraphosidae	Aphonopelma hentzi	Aphonopelma	hentzi	ICZN	female	30.5929	-103.94	1538	1538	Davis Mountains State Park, along hillside nr. campground	Jeff Davis	Texas	United States	Brent E. Hendrixson | Courtney Dugas | Sloan Click	2009-6-4	AUM	AUMNH	PreservedSpecimen	CA Hamilton
854	APH_0539	tarantula	species	english	Arachnida	Araneae	Theraphosidae	Aphonopelma hentzi	Aphonopelma	hentzi	ICZN	female	32.3705	-106.561	1726	1726	Aguirre Springs Campground	Dona Ana	New Mexico	United States	Brent E. Hendrixson | Courtney Dugas | Sloan Click	2009-6-5	AUM	AUMNH	PreservedSpecimen	CA Hamilton
855	APH_0540	tarantula	species	english	Arachnida	Araneae	Theraphosidae	Aphonopelma hentzi	Aphonopelma	hentzi	ICZN	female	32.3705	-106.561	1726	1726	Aguirre Springs Campground	Dona Ana	New Mexico	United States	Brent E. Hendrixson | Courtney Dugas | Sloan Click	2009-6-5	AUM	AUMNH	PreservedSpecimen	CA Hamilton
856	APH_0544	tarantula	species	english	Arachnida	Araneae	Theraphosidae	Aphonopelma hentzi	Aphonopelma	hentzi	ICZN	juvenile	32.2939	-104.31	1034	1034	1.7 mi W US-62/180 on CR-408	Eddy	New Mexico	United States	Brent E. Hendrixson | Courtney Dugas | Sloan Click	2009-6-6	AUM	AUMNH	PreservedSpecimen	CA Hamilton
857	APH_0546	tarantula	species	english	Arachnida	Araneae	Theraphosidae	Aphonopelma hentzi	Aphonopelma	hentzi	ICZN	juvenile	32.7294	-102.662	1015	1015	Seminole, 0.4 mi NW 11th St on Hwy-214	Gaines	Texas	United States	Brent E. Hendrixson | Courtney Dugas | Sloan Click	2009-6-7	AUM	AUMNH	PreservedSpecimen	CA Hamilton
858	APH_0555	tarantula	species	english	Arachnida	Araneae	Theraphosidae	Aphonopelma hentzi	Aphonopelma	hentzi	ICZN	juvenile	36.9004	-102.52	1196	1196	6.6 mi S Colorado State line on US-287	Cimarron	Oklahoma	United States	Brent E. Hendrixson | Courtney Dugas | Sloan Click	2009-6-8	AUM	AUMNH	PreservedSpecimen	CA Hamilton
859	APH_0556	tarantula	species	english	Arachnida	Araneae	Theraphosidae	Aphonopelma hentzi	Aphonopelma	hentzi	ICZN	female	36.9004	-102.52	1196	1196	6.6 mi S Colorado State line on US-287	Cimarron	Oklahoma	United States	Brent E. Hendrixson | Courtney Dugas | Sloan Click	2009-6-8	AUM	AUMNH	PreservedSpecimen	CA Hamilton
860	APH_0557	tarantula	species	english	Arachnida	Araneae	Theraphosidae	Aphonopelma hentzi	Aphonopelma	hentzi	ICZN	female	36.9004	-102.52	1196	1196	6.6 mi S Colorado State line on US-287	Cimarron	Oklahoma	United States	Brent E. Hendrixson | Courtney Dugas | Sloan Click	2009-6-8	AUM	AUMNH	PreservedSpecimen	CA Hamilton
861	APH_0558	tarantula	species	english	Arachnida	Araneae	Theraphosidae	Aphonopelma hentzi	Aphonopelma	hentzi	ICZN	juvenile	36.9004	-102.52	1196	1196	6.6 mi S Colorado State line on US-287	Cimarron	Oklahoma	United States	Brent E. Hendrixson | Courtney Dugas | Sloan Click	2009-6-8	AUM	AUMNH	PreservedSpecimen	CA Hamilton
862	APH_0559	tarantula	species	english	Arachnida	Araneae	Theraphosidae	Aphonopelma hentzi	Aphonopelma	hentzi	ICZN	juvenile	36.9004	-102.52	1196	1196	6.6 mi S Colorado State line on US-287	Cimarron	Oklahoma	United States	Brent E. Hendrixson | Courtney Dugas | Sloan Click	2009-6-8	AUM	AUMNH	PreservedSpecimen	CA Hamilton
863	APH_0560	tarantula	species	english	Arachnida	Araneae	Theraphosidae	Aphonopelma hentzi	Aphonopelma	hentzi	ICZN	female	37.794	-103.521	1349	1349	1.5 mi SW Hwy-109 on CR-802, in field and bluffs N of road	Otero	Colorado	United States	Brent E. Hendrixson | Courtney Dugas | Sloan Click	2009-6-9	AUM	AUMNH	PreservedSpecimen	CA Hamilton
864	APH_0561	tarantula	species	english	Arachnida	Araneae	Theraphosidae	Aphonopelma hentzi	Aphonopelma	hentzi	ICZN	female	37.794	-103.521	1349	1349	1.5 mi SW Hwy-109 on CR-802, in field and bluffs N of road	Otero	Colorado	United States	Brent E. Hendrixson | Courtney Dugas | Sloan Click	2009-6-9	AUM	AUMNH	PreservedSpecimen	CA Hamilton
865	APH_0562	tarantula	species	english	Arachnida	Araneae	Theraphosidae	Aphonopelma hentzi	Aphonopelma	hentzi	ICZN	female	37.794	-103.521	1349	1349	1.5 mi SW Hwy-109 on CR-802, in field and bluffs N of road	Otero	Colorado	United States	Brent E. Hendrixson | Courtney Dugas | Sloan Click	2009-6-9	AUM	AUMNH	PreservedSpecimen	CA Hamilton
866	APH_0563	tarantula	species	english	Arachnida	Araneae	Theraphosidae	Aphonopelma hentzi	Aphonopelma	hentzi	ICZN	female	37.794	-103.521	1349	1349	1.5 mi SW Hwy-109 on CR-802, in field and bluffs N of road	Otero	Colorado	United States	Brent E. Hendrixson | Courtney Dugas | Sloan Click	2009-6-9	AUM	AUMNH	PreservedSpecimen	CA Hamilton
867	APH_0564	tarantula	species	english	Arachnida	Araneae	Theraphosidae	Aphonopelma hentzi	Aphonopelma	hentzi	ICZN	female	37.794	-103.521	1349	1349	1.5 mi SW Hwy-109 on CR-802, in field and bluffs N of road	Otero	Colorado	United States	Brent E. Hendrixson | Courtney Dugas | Sloan Click	2009-6-9	AUM	AUMNH	PreservedSpecimen	CA Hamilton
868	APH_0565	tarantula	species	english	Arachnida	Araneae	Theraphosidae	Aphonopelma hentzi	Aphonopelma	hentzi	ICZN	juvenile	38.2467	-103.711	1332	1332	1.5 mi N Hwy-96 on CR-20, S of Lake Henry (nr. Sugar City)	Crowley	Colorado	United States	Brent E. Hendrixson | Courtney Dugas | Sloan Click	2009-6-9	AUM	AUMNH	PreservedSpecimen	CA Hamilton
869	APH_0566	tarantula	species	english	Arachnida	Araneae	Theraphosidae	Aphonopelma hentzi	Aphonopelma	hentzi	ICZN	juvenile	38.3029	-104.553	1467	1467	Pueblo, 0.9 mi N of Hwy-47 on Baculite Mesa Rd	Pueblo	Colorado	United States	Brent E. Hendrixson | Courtney Dugas | Sloan Click	2009-6-9	AUM	AUMNH	PreservedSpecimen	CA Hamilton
870	APH_0567	tarantula	species	english	Arachnida	Araneae	Theraphosidae	Aphonopelma hentzi	Aphonopelma	hentzi	ICZN	juvenile	38.3029	-104.553	1467	1467	Pueblo, 0.9 mi N of Hwy-47 on Baculite Mesa Rd	Pueblo	Colorado	United States	Brent E. Hendrixson | Courtney Dugas | Sloan Click	2009-6-9	AUM	AUMNH	PreservedSpecimen	CA Hamilton
871	APH_0568	tarantula	species	english	Arachnida	Araneae	Theraphosidae	Aphonopelma hentzi	Aphonopelma	hentzi	ICZN	juvenile	38.3029	-104.553	1467	1467	Pueblo, 0.9 mi N of Hwy-47 on Baculite Mesa Rd	Pueblo	Colorado	United States	Brent E. Hendrixson | Courtney Dugas | Sloan Click	2009-6-9	AUM	AUMNH	PreservedSpecimen	CA Hamilton
872	APH_0569	tarantula	species	english	Arachnida	Araneae	Theraphosidae	Aphonopelma hentzi	Aphonopelma	hentzi	ICZN	juvenile	38.3029	-104.553	1467	1467	Pueblo, 0.9 mi N of Hwy-47 on Baculite Mesa Rd	Pueblo	Colorado	United States	Brent E. Hendrixson | Courtney Dugas | Sloan Click	2009-6-9	AUM	AUMNH	PreservedSpecimen	CA Hamilton
873	APH_0570	tarantula	species	english	Arachnida	Araneae	Theraphosidae	Aphonopelma hentzi	Aphonopelma	hentzi	ICZN	juvenile	38.0761	-102.957	1170	1170	John Martin Reservoir State Park	Bent	Colorado	United States	Brent E. Hendrixson | Courtney Dugas | Sloan Click	2009-6-10	AUM	AUMNH	PreservedSpecimen	CA Hamilton
874	APH_0571	tarantula	species	english	Arachnida	Araneae	Theraphosidae	Aphonopelma hentzi	Aphonopelma	hentzi	ICZN	female	34.8415	-98.7275	540	540	N side of Wichita Mountains	Comanche	Oklahoma	United States	Brent E. Hendrixson | Courtney Dugas | Sloan Click	2009-6-11	AUM	AUMNH	PreservedSpecimen	CA Hamilton
875	APH_0572	tarantula	species	english	Arachnida	Araneae	Theraphosidae	Aphonopelma hentzi	Aphonopelma	hentzi	ICZN	juvenile	34.8415	-98.7275	540	540	N side of Wichita Mountains	Comanche	Oklahoma	United States	Brent E. Hendrixson | Courtney Dugas | Sloan Click	2009-6-11	AUM	AUMNH	PreservedSpecimen	CA Hamilton
876	APH_0573	tarantula	species	english	Arachnida	Araneae	Theraphosidae	Aphonopelma hentzi	Aphonopelma	hentzi	ICZN	juvenile	34.8415	-98.7275	540	540	N side of Wichita Mountains	Comanche	Oklahoma	United States	Brent E. Hendrixson | Courtney Dugas | Sloan Click	2009-6-11	AUM	AUMNH	PreservedSpecimen	CA Hamilton
877	APH_0574	tarantula	species	english	Arachnida	Araneae	Theraphosidae	Aphonopelma hentzi	Aphonopelma	hentzi	ICZN	juvenile	34.8415	-98.7275	540	540	N side of Wichita Mountains	Comanche	Oklahoma	United States	Brent E. Hendrixson | Courtney Dugas | Sloan Click	2009-6-11	AUM	AUMNH	PreservedSpecimen	CA Hamilton
878	APH_0575	tarantula	species	english	Arachnida	Araneae	Theraphosidae	Aphonopelma hentzi	Aphonopelma	hentzi	ICZN	juvenile	34.3677	-98.3296	314	314	in cemetery NWt of Walters, OK; approx. 0.4 mi N Hwy-5 on CR-N2610	Cotton	Oklahoma	United States	Brent E. Hendrixson | Courtney Dugas | Sloan Click	2009-6-11	AUM	AUMNH	PreservedSpecimen	CA Hamilton
879	APH_0576	tarantula	species	english	Arachnida	Araneae	Theraphosidae	Aphonopelma hentzi	Aphonopelma	hentzi	ICZN	juvenile	32.9246	-96.7449	181	181	Dallas, Restland cemetery	Dallas	Texas	United States	Brent E. Hendrixson | Courtney Dugas | Sloan Click	2009-6-12	AUM	AUMNH	PreservedSpecimen	CA Hamilton
880	APH_0585	tarantula	species	english	Arachnida	Araneae	Theraphosidae	Aphonopelma hentzi	Aphonopelma	hentzi	ICZN	juvenile	34.9501	-95.0545	174	174	Along US-270, E of Red Oak	Latimer	Oklahoma	United States	Brent E. Hendrixson	2009-6-24	AUM	AUMNH	PreservedSpecimen	CA Hamilton
881	APH_0586	tarantula	species	english	Arachnida	Araneae	Theraphosidae	Aphonopelma hentzi	Aphonopelma	hentzi	ICZN	juvenile	36.6627	-93.2931	355	355	nr. Branson, Ruth and Paul Henning Conservation Area	Taney	Missouri	United States	Brent E. Hendrixson	2009-6-24	AUM	AUMNH	PreservedSpecimen	CA Hamilton
882	APH_0587	tarantula	species	english	Arachnida	Araneae	Theraphosidae	Aphonopelma hentzi	Aphonopelma	hentzi	ICZN	juvenile	36.6627	-93.2931	355	355	nr. Branson, Ruth and Paul Henning Conservation Area	Taney	Missouri	United States	Brent E. Hendrixson	2009-6-24	AUM	AUMNH	PreservedSpecimen	CA Hamilton
883	APH_0588	tarantula	species	english	Arachnida	Araneae	Theraphosidae	Aphonopelma hentzi	Aphonopelma	hentzi	ICZN	juvenile	36.6627	-93.2931	355	355	nr. Branson, Ruth and Paul Henning Conservation Area	Taney	Missouri	United States	Brent E. Hendrixson	2009-6-24	AUM	AUMNH	PreservedSpecimen	CA Hamilton
884	APH_0589	tarantula	species	english	Arachnida	Araneae	Theraphosidae	Aphonopelma hentzi	Aphonopelma	hentzi	ICZN	juvenile	36.6627	-93.2931	355	355	nr. Branson, Ruth and Paul Henning Conservation Area	Taney	Missouri	United States	Brent E. Hendrixson	2009-6-24	AUM	AUMNH	PreservedSpecimen	CA Hamilton
885	APH_0590	tarantula	species	english	Arachnida	Araneae	Theraphosidae	Aphonopelma hentzi	Aphonopelma	hentzi	ICZN	juvenile	36.6627	-93.2931	355	355	nr. Branson, Ruth and Paul Henning Conservation Area	Taney	Missouri	United States	Brent E. Hendrixson	2009-6-24	AUM	AUMNH	PreservedSpecimen	CA Hamilton
886	APH_0591	tarantula	species	english	Arachnida	Araneae	Theraphosidae	Aphonopelma hentzi	Aphonopelma	hentzi	ICZN	female	36.6968	-92.4514	364	364	Caney Mountain Conservation Area, along Long Bald trail	Ozark	Missouri	United States	Brent E. Hendrixson	2009-6-25	AUM	AUMNH	PreservedSpecimen	CA Hamilton
887	APH_0645	tarantula	species	english	Arachnida	Araneae	Theraphosidae	Aphonopelma hentzi	Aphonopelma	hentzi	ICZN	juvenile	32.612	-108.985	1265	1265	along US-70, SE of Hwy-92	Hidalgo	New Mexico	United States	Brent E. Hendrixson | Nate Davis	2009-7-12	AUM	AUMNH	PreservedSpecimen	CA Hamilton
888	APH_0654	tarantula	species	english	Arachnida	Araneae	Theraphosidae	Aphonopelma hentzi	Aphonopelma	hentzi	ICZN	juvenile	32.6763	-107.013	1325	1325	CR-72, just off I-25	Dona Ana	New Mexico	United States	Brent E. Hendrixson | Nate Davis	2009-7-13	AUM	AUMNH	PreservedSpecimen	CA Hamilton
889	APH_0726	tarantula	species	english	Arachnida	Araneae	Theraphosidae	Aphonopelma hentzi	Aphonopelma	hentzi	ICZN	male	31.9434	-108.887	1343	1343	along Hwy-9, W of Animas	Hidalgo	New Mexico	United States	Alice Abela	2009-8-18	AUM	AUMNH	PreservedSpecimen	CA Hamilton
890	APH_0728	tarantula	species	english	Arachnida	Araneae	Theraphosidae	Aphonopelma hentzi	Aphonopelma	hentzi	ICZN	male	31.9433	-108.851	1342	1342	~2.64 mi W Hwy-338 on Hwy-9	Hidalgo	New Mexico	United States	Alice Abela	2009-8-18	AUM	AUMNH	PreservedSpecimen	CA Hamilton
891	APH_0729	tarantula	species	english	Arachnida	Araneae	Theraphosidae	Aphonopelma hentzi	Aphonopelma	hentzi	ICZN	male	31.9444	-108.843	1339	1339	along Hwy-9, W of Animas	Hidalgo	New Mexico	United States	Alice Abela	2009-8-18	AUM	AUMNH	PreservedSpecimen	CA Hamilton
892	APH_0743	tarantula	species	english	Arachnida	Araneae	Theraphosidae	Aphonopelma hentzi	Aphonopelma	hentzi	ICZN	juvenile	35.8241	-102.958	1256	1256	unknown rd N of FM-3296	Hartley	Texas	United States	Zach Valois	2009-6-26	AUM	AUMNH	PreservedSpecimen	CA Hamilton
893	APH_0744	tarantula	species	english	Arachnida	Araneae	Theraphosidae	Aphonopelma hentzi	Aphonopelma	hentzi	ICZN	juvenile	36.4151	-102.823	1332	1332	just NE jct Thompson Grove Ln and Tex-Top Rd	Dallam	Texas	United States	Zach Valois	2009-6-25	AUM	AUMNH	PreservedSpecimen	CA Hamilton
894	APH_0745	tarantula	species	english	Arachnida	Araneae	Theraphosidae	Aphonopelma hentzi	Aphonopelma	hentzi	ICZN	juvenile	35.6781	-102.729	1162	1162	Smith Ranch, N side of FM-767	Hartley	Texas	United States	Zach Valois	2009-6-27	AUM	AUMNH	PreservedSpecimen	CA Hamilton
895	APH_0746	tarantula	species	english	Arachnida	Araneae	Theraphosidae	Aphonopelma hentzi	Aphonopelma	hentzi	ICZN	juvenile	33.3523	-103.017	1176	1176	unknown rd N of Hwy-380	Yoakum	Texas	United States	Zach Valois	2009-6-17	AUM	AUMNH	PreservedSpecimen	CA Hamilton
896	APH_0748	tarantula	species	english	Arachnida	Araneae	Theraphosidae	Aphonopelma hentzi	Aphonopelma	hentzi	ICZN	male	30.3077	-97.819	236	236	Austin area; along Wild Basin Ledge	Travis	Texas	United States	Claudia Cobianchi	2009-9-5	AUM	AUMNH	PreservedSpecimen	CA Hamilton
897	APH_0749	tarantula	species	english	Arachnida	Araneae	Theraphosidae	Aphonopelma hentzi	Aphonopelma	hentzi	ICZN	male	38.2431	-104.234	1356	1356	~1.5 mi E Boone on Hwy-96	Pueblo	Colorado	United States	Jerry Smith | Mario Juvera	2009-9-16	AUM	AUMNH	PreservedSpecimen	CA Hamilton
898	APH_0795	tarantula	species	english	Arachnida	Araneae	Theraphosidae	Aphonopelma hentzi	Aphonopelma	hentzi	ICZN	male	32.1327	-108.879	1283	1283	~10 mi S I-10 on Hwy-338	Hidalgo	New Mexico	United States	Clyde Mahan	2009-10-22	AUM	AUMNH	PreservedSpecimen	CA Hamilton
899	APH_0812	tarantula	species	english	Arachnida	Araneae	Theraphosidae	Aphonopelma hentzi	Aphonopelma	hentzi	ICZN	female	30.3541	-97.8326	257	257	Austin - City Park Rd & Pence Ln	Travis	Texas	United States	Chris Hamilton	2008-6	AUM	AUMNH	PreservedSpecimen	CA Hamilton
900	APH_0813	tarantula	species	english	Arachnida	Araneae	Theraphosidae	Aphonopelma hentzi	Aphonopelma	hentzi	ICZN	female	30.2997	-97.8003	236	236	Austin - Red Bud trail in West Lake Hills	Travis	Texas	United States	Chris Hamilton	2008-6	AUM	AUMNH	PreservedSpecimen	CA Hamilton
901	APH_0814	tarantula	species	english	Arachnida	Araneae	Theraphosidae	Aphonopelma hentzi	Aphonopelma	hentzi	ICZN	female	30.3001	-97.8004	221	221	Austin - Red Bud trail in West Lake Hills	Travis	Texas	United States	Chris Hamilton	2008-6	AUM	AUMNH	PreservedSpecimen	CA Hamilton
902	APH_0815	tarantula	species	english	Arachnida	Araneae	Theraphosidae	Aphonopelma hentzi	Aphonopelma	hentzi	ICZN	female	30.2876	-97.8056	237	237	Austin - Red Bud trail in West Lake Hills	Travis	Texas	United States	Chris Hamilton	2008-6	AUM	AUMNH	PreservedSpecimen	CA Hamilton
903	APH_0816	tarantula	species	english	Arachnida	Araneae	Theraphosidae	Aphonopelma hentzi	Aphonopelma	hentzi	ICZN	female	30.3396	-97.8571	179	179	Austin - Cuernavaca area in West Lake Hills	Travis	Texas	United States	Chris Hamilton	2008-6	AUM	AUMNH	PreservedSpecimen	CA Hamilton
904	APH_0817	tarantula	species	english	Arachnida	Araneae	Theraphosidae	Aphonopelma hentzi	Aphonopelma	hentzi	ICZN	female	30.3398	-97.8573	180	180	Austin - Cuernavaca area in West Lake Hills	Travis	Texas	United States	Chris Hamilton	2008-6	AUM	AUMNH	PreservedSpecimen	CA Hamilton
905	APH_0818	tarantula	species	english	Arachnida	Araneae	Theraphosidae	Aphonopelma hentzi	Aphonopelma	hentzi	ICZN	female	30.3398	-97.8581	175	175	Austin - Cuernavaca area in West Lake Hills	Travis	Texas	United States	Chris Hamilton	2008-6	AUM	AUMNH	PreservedSpecimen	CA Hamilton
906	APH_0819	tarantula	species	english	Arachnida	Araneae	Theraphosidae	Aphonopelma hentzi	Aphonopelma	hentzi	ICZN	female	30.3442	-97.8538	176	176	Austin - Cuernavaca area in West Lake Hills	Travis	Texas	United States	Chris Hamilton	2008-6	AUM	AUMNH	PreservedSpecimen	CA Hamilton
907	APH_0820	tarantula	species	english	Arachnida	Araneae	Theraphosidae	Aphonopelma hentzi	Aphonopelma	hentzi	ICZN	female	30.4789	-97.9247	251	251	Jonestown - Reed Park	Travis	Texas	United States	Chris Hamilton	2008-6	AUM	AUMNH	PreservedSpecimen	CA Hamilton
908	APH_0821	tarantula	species	english	Arachnida	Araneae	Theraphosidae	Aphonopelma hentzi	Aphonopelma	hentzi	ICZN	female	30.4721	-97.946	312	312	Jonestown - Reed Park	Travis	Texas	United States	Chris Hamilton	2008-6	AUM	AUMNH	PreservedSpecimen	CA Hamilton
909	APH_0822	tarantula	species	english	Arachnida	Araneae	Theraphosidae	Aphonopelma hentzi	Aphonopelma	hentzi	ICZN	female	31.0958	-98.5016	361	361	Colorado Bend State Park	San Saba	Texas	United States	Chris Hamilton	2008-6	AUM	AUMNH	PreservedSpecimen	CA Hamilton
910	APH_0823	tarantula	species	english	Arachnida	Araneae	Theraphosidae	Aphonopelma hentzi	Aphonopelma	hentzi	ICZN	female	31.0627	-98.5041	396	396	Colorado Bend State Park	San Saba	Texas	United States	Chris Hamilton	2008-6	AUM	AUMNH	PreservedSpecimen	CA Hamilton
911	APH_0824	tarantula	species	english	Arachnida	Araneae	Theraphosidae	Aphonopelma hentzi	Aphonopelma	hentzi	ICZN	female	31.0629	-98.5045	395	395	Colorado Bend State Park	San Saba	Texas	United States	Chris Hamilton	2008-6	AUM	AUMNH	PreservedSpecimen	CA Hamilton
912	APH_0825	tarantula	species	english	Arachnida	Araneae	Theraphosidae	Aphonopelma hentzi	Aphonopelma	hentzi	ICZN	female	31.1225	-98.4291	366	366	Colorado Bend State Park	San Saba	Texas	United States	Chris Hamilton	2008-9	AUM	AUMNH	PreservedSpecimen	CA Hamilton
913	APH_0826	tarantula	species	english	Arachnida	Araneae	Theraphosidae	Aphonopelma hentzi	Aphonopelma	hentzi	ICZN	female	31.1233	-98.4298	366	366	Colorado Bend State Park	San Saba	Texas	United States	Chris Hamilton	2008-9	AUM	AUMNH	PreservedSpecimen	CA Hamilton
914	APH_0827	tarantula	species	english	Arachnida	Araneae	Theraphosidae	Aphonopelma hentzi	Aphonopelma	hentzi	ICZN	juvenile	31.1235	-99.3845	536	536	Brady, Brady Lake	McCulloch	Texas	United States	Chris Hamilton	2008-7	AUM	AUMNH	PreservedSpecimen	CA Hamilton
915	APH_0828	tarantula	species	english	Arachnida	Araneae	Theraphosidae	Aphonopelma hentzi	Aphonopelma	hentzi	ICZN	female	31.1235	-99.3846	534	534	Brady, Brady Lake	McCulloch	Texas	United States	Chris Hamilton	2008-7	AUM	AUMNH	PreservedSpecimen	CA Hamilton
916	APH_0829	tarantula	species	english	Arachnida	Araneae	Theraphosidae	Aphonopelma hentzi	Aphonopelma	hentzi	ICZN	female	31.1238	-99.3839	541	541	Brady, Brady Lake	McCulloch	Texas	United States	Chris Hamilton	2008-7	AUM	AUMNH	PreservedSpecimen	CA Hamilton
917	APH_0830	tarantula	species	english	Arachnida	Araneae	Theraphosidae	Aphonopelma hentzi	Aphonopelma	hentzi	ICZN	female	31.1239	-99.3833	539	539	Brady, Brady Lake	McCulloch	Texas	United States	Chris Hamilton	2008-7	AUM	AUMNH	PreservedSpecimen	CA Hamilton
918	APH_0831	tarantula	species	english	Arachnida	Araneae	Theraphosidae	Aphonopelma hentzi	Aphonopelma	hentzi	ICZN	female	31.124	-99.3833	538	538	Brady, Brady Lake	McCulloch	Texas	United States	Chris Hamilton	2008-7	AUM	AUMNH	PreservedSpecimen	CA Hamilton
919	APH_0832	tarantula	species	english	Arachnida	Araneae	Theraphosidae	Aphonopelma hentzi	Aphonopelma	hentzi	ICZN	female	31.6016	-99.5915	513	513	O.H. Ivie reservoir	Coleman	Texas	United States	Chris Hamilton	2008-9	AUM	AUMNH	PreservedSpecimen	CA Hamilton
920	APH_0833	tarantula	species	english	Arachnida	Araneae	Theraphosidae	Aphonopelma hentzi	Aphonopelma	hentzi	ICZN	female	29.6857	-101.171	482	482	Comstock	Val Verde	Texas	United States	Chris Hamilton	2008-7	AUM	AUMNH	PreservedSpecimen	CA Hamilton
921	APH_0834	tarantula	species	english	Arachnida	Araneae	Theraphosidae	Aphonopelma hentzi	Aphonopelma	hentzi	ICZN	female	35.9962	-96.3334	240	240	SW of Tulsa, NE OK off route 33	Creek	Oklahoma	United States	Christian Cox | John Morse	2008-4-25	AUM	AUMNH	PreservedSpecimen	CA Hamilton
922	APH_0835	tarantula	species	english	Arachnida	Araneae	Theraphosidae	Aphonopelma hentzi	Aphonopelma	hentzi	ICZN	female	29.995	-97.8939	244	244	Kyle	Hays	Texas	United States	Dave Moellendorf	2006-7	AUM	AUMNH	PreservedSpecimen	CA Hamilton
923	APH_0836	tarantula	species	english	Arachnida	Araneae	Theraphosidae	Aphonopelma hentzi	Aphonopelma	hentzi	ICZN	female	32.7288	-96.9904	145	145	Grand Prairie	Dallas	Texas	United States	Stephanie Rudy	2008-3	AUM	AUMNH	PreservedSpecimen	CA Hamilton
924	APH_0837	tarantula	species	english	Arachnida	Araneae	Theraphosidae	Aphonopelma hentzi	Aphonopelma	hentzi	ICZN	female	32.9254	-96.7451	180	180	Dallas, Restland cemetery	Dallas	Texas	United States	Chris Hamilton	2008-7	AUM	AUMNH	PreservedSpecimen	CA Hamilton
925	APH_0838	tarantula	species	english	Arachnida	Araneae	Theraphosidae	Aphonopelma hentzi	Aphonopelma	hentzi	ICZN	female	32.9258	-96.7458	177	177	Dallas, Restland cemetery	Dallas	Texas	United States	Chris Hamilton	2008-7	AUM	AUMNH	PreservedSpecimen	CA Hamilton
926	APH_0839	tarantula	species	english	Arachnida	Araneae	Theraphosidae	Aphonopelma hentzi	Aphonopelma	hentzi	ICZN	male	32.7366	-96.8159	148	148	Dallas, Dallas Zoo	Dallas	Texas	United States	Julie Post	2008-5	AUM	AUMNH	PreservedSpecimen	CA Hamilton
927	APH_0862	tarantula	species	english	Arachnida	Araneae	Theraphosidae	Aphonopelma hentzi	Aphonopelma	hentzi	ICZN	female	31.56	-108.5	1350	1350	E side of Animas Mountains	Hidalgo	New Mexico	United States	Dave Moellendorf	2006	AUM	AUMNH	PreservedSpecimen	CA Hamilton
928	APH_0863	tarantula	species	english	Arachnida	Araneae	Theraphosidae	Aphonopelma hentzi	Aphonopelma	hentzi	ICZN	female	29.3239	-103.617	920	920	Terlingua	Presidio	Texas	United States	Dave Moellendorf	2006	AUM	AUMNH	PreservedSpecimen	CA Hamilton
929	APH_0867	tarantula	species	english	Arachnida	Araneae	Theraphosidae	Aphonopelma hentzi	Aphonopelma	hentzi	ICZN	female	29.8146	-101.563	418	418	Langtry, Hywy 90	Val Verde	Texas	United States	Corey Roelke	2008-5	AUM	AUMNH	PreservedSpecimen	CA Hamilton
930	APH_0868	tarantula	species	english	Arachnida	Araneae	Theraphosidae	Aphonopelma hentzi	Aphonopelma	hentzi	ICZN	female	29.4676	-102.837	559	559	Black Gap WMA	Brewster	Texas	United States	Dave Moellendorf	2006	AUM	AUMNH	PreservedSpecimen	CA Hamilton
931	APH_0870	tarantula	species	english	Arachnida	Araneae	Theraphosidae	Aphonopelma hentzi	Aphonopelma	hentzi	ICZN	female	29.9481	-104.1	1314	1314		Presidio	Texas	United States	Dave Moellendorf	2006	AUM	AUMNH	PreservedSpecimen	CA Hamilton
932	APH_0872	tarantula	species	english	Arachnida	Araneae	Theraphosidae	Aphonopelma hentzi	Aphonopelma	hentzi	ICZN	female	29.992	-97.8909	239	239	Kyle	Hays	Texas	United States	Dave Moellendorf	2006	AUM	AUMNH	PreservedSpecimen	CA Hamilton
933	APH_0873	tarantula	species	english	Arachnida	Araneae	Theraphosidae	Aphonopelma hentzi	Aphonopelma	hentzi	ICZN	juvenile	34.7802	-98.5982	463	463	Wichita Mtns NWR - Comanche Rd.	Comanche	Oklahoma	United States	Christian Cox	2008-5	AUM	AUMNH	PreservedSpecimen	CA Hamilton
934	APH_0874	tarantula	species	english	Arachnida	Araneae	Theraphosidae	Aphonopelma hentzi	Aphonopelma	hentzi	ICZN	juvenile	36.561	-91.1179	240	240	between Calm & Gatewood on Hywy 142	Ripley	Missouri	United States	Matt Ingrasci	2008-6	AUM	AUMNH	PreservedSpecimen	CA Hamilton
935	APH_0875	tarantula	species	english	Arachnida	Araneae	Theraphosidae	Aphonopelma hentzi	Aphonopelma	hentzi	ICZN	female	30.304	-97.8399	302	302	Austin	Travis	Texas	United States	Dave Moellendorf	2008-7	AUM	AUMNH	PreservedSpecimen	CA Hamilton
936	APH_0876	tarantula	species	english	Arachnida	Araneae	Theraphosidae	Aphonopelma hentzi	Aphonopelma	hentzi	ICZN	female	30.2425	-97.8744	287	287	Austin, near 290 & 71 split	Travis	Texas	United States	Dave Moellendorf	2008-7	AUM	AUMNH	PreservedSpecimen	CA Hamilton
937	APH_0896	tarantula	species	english	Arachnida	Araneae	Theraphosidae	Aphonopelma hentzi	Aphonopelma	hentzi	ICZN	male	30.5729	-97.8505	296	296	Leander	Williamson	Texas	United States	Dave Moellendorf	2006	AUM	AUMNH	PreservedSpecimen	CA Hamilton
938	APH_0897	tarantula	species	english	Arachnida	Araneae	Theraphosidae	Aphonopelma hentzi	Aphonopelma	hentzi	ICZN	male	30.5835	-97.8549	296	296	Leander	Williamson	Texas	United States	Dave Moellendorf	2006	AUM	AUMNH	PreservedSpecimen	CA Hamilton
939	APH_0904	tarantula	species	english	Arachnida	Araneae	Theraphosidae	Aphonopelma hentzi	Aphonopelma	hentzi	ICZN	male	30.3536	-97.8315	262	262	Austin - City Park Rd & Pence Ln	Travis	Texas	United States	Chris Hamilton	2008-6	AUM	AUMNH	PreservedSpecimen	CA Hamilton
940	APH_0905	tarantula	species	english	Arachnida	Araneae	Theraphosidae	Aphonopelma hentzi	Aphonopelma	hentzi	ICZN	male	30.5015	-97.8479	310	310	Cedar Park	Williamson	Texas	United States	Dave Moellendorf	2006	AUM	AUMNH	PreservedSpecimen	CA Hamilton
941	APH_0906	tarantula	species	english	Arachnida	Araneae	Theraphosidae	Aphonopelma hentzi	Aphonopelma	hentzi	ICZN	male	30.2985	-97.7936	238	238	Austin - Red Bud trail in West Lake Hills	Travis	Texas	United States	Chris Hamilton	2008-6	AUM	AUMNH	PreservedSpecimen	CA Hamilton
942	APH_0907	tarantula	species	english	Arachnida	Araneae	Theraphosidae	Aphonopelma hentzi	Aphonopelma	hentzi	ICZN	male	30.2981	-97.8021	239	239	Austin - Red Bud trail in West Lake Hills	Travis	Texas	United States	Chris Hamilton	2008-6	AUM	AUMNH	PreservedSpecimen	CA Hamilton
943	APH_0908	tarantula	species	english	Arachnida	Araneae	Theraphosidae	Aphonopelma hentzi	Aphonopelma	hentzi	ICZN	male	30.4718	-97.9459	309	309	Jonestown - Reed Park	Travis	Texas	United States	Chris Hamilton	2008-6	AUM	AUMNH	PreservedSpecimen	CA Hamilton
944	APH_0909	tarantula	species	english	Arachnida	Araneae	Theraphosidae	Aphonopelma hentzi	Aphonopelma	hentzi	ICZN	female	31.0981	-98.5015	345	345	Colorado Bend State Park	San Saba	Texas	United States	Chris Hamilton	2008-6	AUM	AUMNH	PreservedSpecimen	CA Hamilton
945	APH_0910	tarantula	species	english	Arachnida	Araneae	Theraphosidae	Aphonopelma hentzi	Aphonopelma	hentzi	ICZN	male	30.0327	-97.8928	258	258	Buda, Buda High School	Hays	Texas	United States	Dave Moellendorf	2008-7	AUM	AUMNH	PreservedSpecimen	CA Hamilton
946	APH_0911	tarantula	species	english	Arachnida	Araneae	Theraphosidae	Aphonopelma hentzi	Aphonopelma	hentzi	ICZN	male	30.4173	-97.75	269	269	Austin, Duvall & Jolleyville Rd	Travis	Texas	United States	Dave Moellendorf	2006	AUM	AUMNH	PreservedSpecimen	CA Hamilton
947	APH_0912	tarantula	species	english	Arachnida	Araneae	Theraphosidae	Aphonopelma hentzi	Aphonopelma	hentzi	ICZN	male	30.5179	-97.7199	246	246	Round Rock, Fern Bluff Elementary	Williamson	Texas	United States	Dave Moellendorf	2008-6	AUM	AUMNH	PreservedSpecimen	CA Hamilton
948	APH_0913	tarantula	species	english	Arachnida	Araneae	Theraphosidae	Aphonopelma hentzi	Aphonopelma	hentzi	ICZN	male	30.5602	-97.4133	158	158	Taylor	Williamson	Texas	United States	Dave Moellendorf	2008-6	AUM	AUMNH	PreservedSpecimen	CA Hamilton
949	APH_0914	tarantula	species	english	Arachnida	Araneae	Theraphosidae	Aphonopelma hentzi	Aphonopelma	hentzi	ICZN	male	31.5535	-97.2036	170	170	Waco, near Lake Waco	McLennan	Texas	United States	Dave Moellendorf	2006	AUM	AUMNH	PreservedSpecimen	CA Hamilton
950	APH_0915	tarantula	species	english	Arachnida	Araneae	Theraphosidae	Aphonopelma hentzi	Aphonopelma	hentzi	ICZN	male	32.9273	-96.739	200	200	Dallas, Restland cemetery	Dallas	Texas	United States	Chris Hamilton	2008-7	AUM	AUMNH	PreservedSpecimen	CA Hamilton
951	APH_0916	tarantula	species	english	Arachnida	Araneae	Theraphosidae	Aphonopelma hentzi	Aphonopelma	hentzi	ICZN	male	32.9255	-96.744	180	180	Dallas, Restland cemetery	Dallas	Texas	United States	Chris Hamilton	2008-10	AUM	AUMNH	PreservedSpecimen	CA Hamilton
952	APH_0917	tarantula	species	english	Arachnida	Araneae	Theraphosidae	Aphonopelma hentzi	Aphonopelma	hentzi	ICZN	male	37.86	-103.719	1353	1353	Commanche Grasslands, La Junta	Otero	Colorado	United States	Ken Suzuki	2009-10	AUM	AUMNH	PreservedSpecimen	CA Hamilton
953	APH_0918	tarantula	species	english	Arachnida	Araneae	Theraphosidae	Aphonopelma hentzi	Aphonopelma	hentzi	ICZN	male	35.9962	-96.3334	240	240	SW of Tulsa	Creek	Oklahoma	United States	Christian Cox | John Morse	2008-4-25	AUM	AUMNH	PreservedSpecimen	CA Hamilton
954	APH_0919	tarantula	species	english	Arachnida	Araneae	Theraphosidae	Aphonopelma hentzi	Aphonopelma	hentzi	ICZN	male	34.7489	-94.8037	666	666	Ouachita Mountains, Winding Stair Mountain	Le Flore	Oklahoma	United States	Brian Fontenot	2008-10	AUM	AUMNH	PreservedSpecimen	CA Hamilton
955	APH_0920	tarantula	species	english	Arachnida	Araneae	Theraphosidae	Aphonopelma hentzi	Aphonopelma	hentzi	ICZN	male	34.6008	-94.6987	518	518	Ouachita Mountains, S on Hwy 259 from Winding Stair Mountain	Le Flore	Oklahoma	United States	Mike Logan	2008-10	AUM	AUMNH	PreservedSpecimen	CA Hamilton
956	APH_0921	tarantula	species	english	Arachnida	Araneae	Theraphosidae	Aphonopelma hentzi	Aphonopelma	hentzi	ICZN	male	34.419	-94.676	224	224	Ouachita Mountains, S of Smithville on US 259	Le Flore	Oklahoma	United States	Chris Hamilton	2008-10	AUM	AUMNH	PreservedSpecimen	CA Hamilton
957	APH_0926	tarantula	species	english	Arachnida	Araneae	Theraphosidae	Aphonopelma hentzi	Aphonopelma	hentzi	ICZN	male	29.8289	-101.591	434	434	N of Langtry on Pandale Dirt Rd	Val Verde	Texas	United States	Dave Moellendorf	2006	AUM	AUMNH	PreservedSpecimen	CA Hamilton
958	APH_0927	tarantula	species	english	Arachnida	Araneae	Theraphosidae	Aphonopelma hentzi	Aphonopelma	hentzi	ICZN	female	29.4962	-101.045	350	350	Del Rio - Lake Amistad	Val Verde	Texas	United States	Dave Moellendorf	2006	AUM	AUMNH	PreservedSpecimen	CA Hamilton
959	APH_0931	tarantula	species	english	Arachnida	Araneae	Theraphosidae	Aphonopelma hentzi	Aphonopelma	hentzi	ICZN	male	29.4867	-102.863	612	612	Black Gap WMA, on FM2627	Brewster	Texas	United States	Corey Roelke	2008-5	AUM	AUMNH	PreservedSpecimen	CA Hamilton
960	APH_0932	tarantula	species	english	Arachnida	Araneae	Theraphosidae	Aphonopelma hentzi	Aphonopelma	hentzi	ICZN	male	29.5058	-102.885	672	672	Black Gap WMA	Brewster	Texas	United States	Corey Roelke	2008-5	AUM	AUMNH	PreservedSpecimen	CA Hamilton
961	APH_0933	tarantula	species	english	Arachnida	Araneae	Theraphosidae	Aphonopelma hentzi	Aphonopelma	hentzi	ICZN	male	29.3307	-103.536	790	790	Big Bend	Brewster	Texas	United States	Corey Roelke	2008-5	AUM	AUMNH	PreservedSpecimen	CA Hamilton
962	APH_0934	tarantula	species	english	Arachnida	Araneae	Theraphosidae	Aphonopelma hentzi	Aphonopelma	hentzi	ICZN	female	30.6638	-104.032	1876	1876	Davis Mountains, Hywy 118 between McDonald observatory and Davis Mtns State Park	Jeff Davis	Texas	United States	Christian Cox	2008-9-31	AUM	AUMNH	PreservedSpecimen	CA Hamilton
963	APH_0935	tarantula	species	english	Arachnida	Araneae	Theraphosidae	Aphonopelma hentzi	Aphonopelma	hentzi	ICZN	male	30.7049	-104.112	1800	1800	Davis Mountains, Hywy 118 between McDonald observatory and Hywy 166	Jeff Davis	Texas	United States	Christian Cox	2008-9-31	AUM	AUMNH	PreservedSpecimen	CA Hamilton
964	APH_0936	tarantula	species	english	Arachnida	Araneae	Theraphosidae	Aphonopelma hentzi	Aphonopelma	hentzi	ICZN	male	30.8044	-103.892	1246	1246	Davis Mountains	Jeff Davis	Texas	United States	Christian Cox	2008-9-31	AUM	AUMNH	PreservedSpecimen	CA Hamilton
965	APH_0937	tarantula	species	english	Arachnida	Araneae	Theraphosidae	Aphonopelma hentzi	Aphonopelma	hentzi	ICZN	male	30.6316	-104.278	1644	1644	Davis Mountains, Hywy 166 at the foothills of the Davis Mtns	Jeff Davis	Texas	United States	Corey Roelke	2008-9-31	AUM	AUMNH	PreservedSpecimen	CA Hamilton
966	APH_0939	tarantula	species	english	Arachnida	Araneae	Theraphosidae	Aphonopelma hentzi	Aphonopelma	hentzi	ICZN	female	34.8418	-98.7283	522	522	Wichita Mtns NWR - Taylor Ranch Rd.	Comanche	Oklahoma	United States	Christian Cox	2008-5	AUM	AUMNH	PreservedSpecimen	CA Hamilton
967	APH_0949	tarantula	species	english	Arachnida	Araneae	Theraphosidae	Aphonopelma hentzi	Aphonopelma	hentzi	ICZN	female	30.472	-97.9459	308	308	Jonestown - Reed Park	Travis	Texas	United States	Chris Hamilton	2008-6	AUM	AUMNH	PreservedSpecimen	CA Hamilton
968	APH_0951	tarantula	species	english	Arachnida	Araneae	Theraphosidae	Aphonopelma hentzi	Aphonopelma	hentzi	ICZN	male	32.9245	-96.7447	186	186	Dallas, Restland cemetery	Dallas	Texas	United States	Chris Hamilton	2008-7	AUM	AUMNH	PreservedSpecimen	CA Hamilton
969	APH_0957	tarantula	species	english	Arachnida	Araneae	Theraphosidae	Aphonopelma hentzi	Aphonopelma	hentzi	ICZN	male	29.4602	-100.949	347	347	Del Rio, on spur 454	Val Verde	Texas	United States	Dave Moellendorf	2006-6	AUM	AUMNH	PreservedSpecimen	CA Hamilton
970	APH_0958	tarantula	species	english	Arachnida	Araneae	Theraphosidae	Aphonopelma hentzi	Aphonopelma	hentzi	ICZN	male	29.8086	-101.56	396	396	Langtry	Val Verde	Texas	United States	Dave Moellendorf	2006-6	AUM	AUMNH	PreservedSpecimen	CA Hamilton
971	APH_0960	tarantula	species	english	Arachnida	Araneae	Theraphosidae	Aphonopelma hentzi	Aphonopelma	hentzi	ICZN	male	30.1408	-97.5673	169	169	Wolf Lane & Pearce Rd	Bastrop	Texas	United States	Dave Moellendorf	2006-5-22	AUM	AUMNH	PreservedSpecimen	CA Hamilton
972	APH_0961	tarantula	species	english	Arachnida	Araneae	Theraphosidae	Aphonopelma hentzi	Aphonopelma	hentzi	ICZN	male	30.1408	-97.5673	169	169	Wolf Lane & Pearce Rd	Bastrop	Texas	United States	Dave Moellendorf	2006-5-22	AUM	AUMNH	PreservedSpecimen	CA Hamilton
973	APH_0962	tarantula	species	english	Arachnida	Araneae	Theraphosidae	Aphonopelma hentzi	Aphonopelma	hentzi	ICZN	male	30.1408	-97.5673	169	169	Wolf Lane & Pearce Rd	Bastrop	Texas	United States	Dave Moellendorf	2006-5-22	AUM	AUMNH	PreservedSpecimen	CA Hamilton
974	APH_0963	tarantula	species	english	Arachnida	Araneae	Theraphosidae	Aphonopelma hentzi	Aphonopelma	hentzi	ICZN	male	30.1408	-97.5673	169	169	Wolf Lane & Pearce Rd	Bastrop	Texas	United States	Dave Moellendorf	2006-5-22	AUM	AUMNH	PreservedSpecimen	CA Hamilton
975	APH_0964	tarantula	species	english	Arachnida	Araneae	Theraphosidae	Aphonopelma hentzi	Aphonopelma	hentzi	ICZN	male	30.1408	-97.5673	169	169	Wolf Lane & Pearce Rd	Bastrop	Texas	United States	Dave Moellendorf	2006-5-22	AUM	AUMNH	PreservedSpecimen	CA Hamilton
976	APH_0971	tarantula	species	english	Arachnida	Araneae	Theraphosidae	Aphonopelma hentzi	Aphonopelma	hentzi	ICZN	male	29.3709	-100.896	303	303	Del Rio	Val Verde	Texas	United States	Dave Moellendorf	2006	AUM	AUMNH	PreservedSpecimen	CA Hamilton
977	APH_0972	tarantula	species	english	Arachnida	Araneae	Theraphosidae	Aphonopelma hentzi	Aphonopelma	hentzi	ICZN	male	29.7995	-103.118	916	916	Black Gap WMA	Brewster	Texas	United States	Dave Moellendorf	2006-6	AUM	AUMNH	PreservedSpecimen	CA Hamilton
978	APH_0973	tarantula	species	english	Arachnida	Araneae	Theraphosidae	Aphonopelma hentzi	Aphonopelma	hentzi	ICZN	male	29.6713	-103.126	788	788	Black Gap WMA	Brewster	Texas	United States	Dave Moellendorf	2006	AUM	AUMNH	PreservedSpecimen	CA Hamilton
979	APH_0974	tarantula	species	english	Arachnida	Araneae	Theraphosidae	Aphonopelma hentzi	Aphonopelma	hentzi	ICZN	male	29.6592	-103.11	762	762	Black Gap WMA	Brewster	Texas	United States	Dave Moellendorf	2006	AUM	AUMNH	PreservedSpecimen	CA Hamilton
980	APH_0975	tarantula	species	english	Arachnida	Araneae	Theraphosidae	Aphonopelma hentzi	Aphonopelma	hentzi	ICZN	male	29.6382	-103.075	786	786	Black Gap WMA	Brewster	Texas	United States	Dave Moellendorf	2006	AUM	AUMNH	PreservedSpecimen	CA Hamilton
981	APH_0976	tarantula	species	english	Arachnida	Araneae	Theraphosidae	Aphonopelma hentzi	Aphonopelma	hentzi	ICZN	juvenile	31.1254	-98.4331	353	353	Colorado Bend State Park	San Saba	Texas	United States	Chris Hamilton	2008-6	AUM	AUMNH	PreservedSpecimen	CA Hamilton
982	APH_1063	tarantula	species	english	Arachnida	Araneae	Theraphosidae	Aphonopelma hentzi	Aphonopelma	hentzi	ICZN	female	29.8097	-101.552	388	388	Langtry	Val Verde	Texas	United States	Travis Fisher	2010-6-18	AUM	AUMNH	PreservedSpecimen	CA Hamilton
983	APH_1066	tarantula	species	english	Arachnida	Araneae	Theraphosidae	Aphonopelma hentzi	Aphonopelma	hentzi	ICZN	female	30.4703	-99.7564	531	531	CR182, Junction	Kimble	Texas	United States	Skyler Stevens	2010-6-15	AUM	AUMNH	PreservedSpecimen	CA Hamilton
984	APH_1070	tarantula	species	english	Arachnida	Araneae	Theraphosidae	Aphonopelma hentzi	Aphonopelma	hentzi	ICZN	male	30.13	-101.576	490	490	Pandale	Val Verde	Texas	United States	Lynn McCutchen	2010-6-2	AUM	AUMNH	PreservedSpecimen	CA Hamilton
985	APH_1071	tarantula	species	english	Arachnida	Araneae	Theraphosidae	Aphonopelma hentzi	Aphonopelma	hentzi	ICZN	male	30.1315	-101.573	479	479	Pandale	Val Verde	Texas	United States	Roxana Leija	2010-6-26	AUM	AUMNH	PreservedSpecimen	CA Hamilton
986	APH_1171	tarantula	species	english	Arachnida	Araneae	Theraphosidae	Aphonopelma hentzi	Aphonopelma	hentzi	ICZN	juvenile	30.5958	-92.9136	17	17	nr. town of Harmony, off Hwy-1147	Allen (Parish)	Louisiana	United States	Roland H. Delaune	2010-4-24	AUM	AUMNH	PreservedSpecimen	CA Hamilton
987	APH_1248	tarantula	species	english	Arachnida	Araneae	Theraphosidae	Aphonopelma hentzi	Aphonopelma	hentzi	ICZN	male	36.0844	-106.122	1742	1742	along CR 55	Rio Arriba	New Mexico	United States	Chis Tough	2010-11-1	AUM	AUMNH	PreservedSpecimen	CA Hamilton
988	APH_1288	tarantula	species	english	Arachnida	Araneae	Theraphosidae	Aphonopelma hentzi	Aphonopelma	hentzi	ICZN	male	30.1563	-103.236	1241	1241	3.5 mi S US-90 on US-395	Brewster	Texas	United States	Brent E. Hendrixson | Kate Hall | Austin Deskewies | Alexis Guice	2011-5-14	AUM	AUMNH	PreservedSpecimen	CA Hamilton
989	APH_1289	tarantula	species	english	Arachnida	Araneae	Theraphosidae	Aphonopelma hentzi	Aphonopelma	hentzi	ICZN	male	29.6745	-103.171	887	887	BBNP, 0.55 mi S park boundary on US-385	Brewster	Texas	United States	Brent E. Hendrixson | Kate Hall | Austin Deskewies | Alexis Guice	2011-5-15	AUM	AUMNH	PreservedSpecimen	CA Hamilton
990	APH_1352	tarantula	species	english	Arachnida	Araneae	Theraphosidae	Aphonopelma hentzi	Aphonopelma	hentzi	ICZN	female	32.7554	-109.11	1136	1136	0.4 mi N Hwy-75 on Goat Camp Rd	Greenlee	Arizona	United States	Brent E. Hendrixson | Brendon Barnes | Nate Davis | Jake Storms	2011-8-5	AUM	AUMNH	PreservedSpecimen	CA Hamilton
991	APH_1353	tarantula	species	english	Arachnida	Araneae	Theraphosidae	Aphonopelma hentzi	Aphonopelma	hentzi	ICZN	female	32.7554	-109.11	1136	1136	0.4 mi N Hwy-75 on Goat Camp Rd	Greenlee	Arizona	United States	Brent E. Hendrixson | Brendon Barnes | Nate Davis | Jake Storms	2011-8-5	AUM	AUMNH	PreservedSpecimen	CA Hamilton
992	APH_1437	tarantula	species	english	Arachnida	Araneae	Theraphosidae	Aphonopelma hentzi	Aphonopelma	hentzi	ICZN	male	35.0792	-106.484	1813	1813	Albuquerque, base of Sandia Mountains at Copper Trail	Bernalillo	New Mexico	United States	Jessica Ashley	2011-11-12	AUM	AUMNH	PreservedSpecimen	CA Hamilton
993	APH_1510	tarantula	species	english	Arachnida	Araneae	Theraphosidae	Aphonopelma hentzi	Aphonopelma	hentzi	ICZN	male	32.2263	-108.879	1243	1243	along Hwy-338	Hidalgo	New Mexico	United States	Brent E. Hendrixson	2012-9-8	AUM	AUMNH	PreservedSpecimen	CA Hamilton
994	APH_1511	tarantula	species	english	Arachnida	Araneae	Theraphosidae	Aphonopelma hentzi	Aphonopelma	hentzi	ICZN	male	32.0516	-108.866	1303	1303	along Hwy-338	Hidalgo	New Mexico	United States	Brent E. Hendrixson	2012-9-8	AUM	AUMNH	PreservedSpecimen	CA Hamilton
995	APH_1513	tarantula	species	english	Arachnida	Araneae	Theraphosidae	Aphonopelma hentzi	Aphonopelma	hentzi	ICZN	male	31.9226	-108.806	1353	1353	along Hwy-338	Hidalgo	New Mexico	United States	Brent E. Hendrixson	2012-9-8	AUM	AUMNH	PreservedSpecimen	CA Hamilton
996	APH_1514	tarantula	species	english	Arachnida	Araneae	Theraphosidae	Aphonopelma hentzi	Aphonopelma	hentzi	ICZN	male	31.7031	-108.832	1484	1484	along Hwy-338	Hidalgo	New Mexico	United States	Brent E. Hendrixson	2012-9-8	AUM	AUMNH	PreservedSpecimen	CA Hamilton
997	APH_1515	tarantula	species	english	Arachnida	Araneae	Theraphosidae	Aphonopelma hentzi	Aphonopelma	hentzi	ICZN	male	31.7978	-108.803	1428	1428	along Hwy-338	Hidalgo	New Mexico	United States	Brent E. Hendrixson	2012-9-8	AUM	AUMNH	PreservedSpecimen	CA Hamilton
998	APH_1572	tarantula	species	english	Arachnida	Araneae	Theraphosidae	Aphonopelma hentzi	Aphonopelma	hentzi	ICZN	male	32.4308	-107.566	1397	1397	15.5 mi NE Hwy-180 on Hwy-26	Luna	New Mexico	United States	Brent E. Hendrixson	2012-10-29	AUM	AUMNH	PreservedSpecimen	CA Hamilton
999	APH_2172	tarantula	species	english	Arachnida	Araneae	Theraphosidae	Aphonopelma hentzi	Aphonopelma	hentzi	ICZN	female	36.0441	-94.1693	369	369	Fayetteville	Washington	Arkansas	United States	W.J. Baerg		AMNH	AMNH	PreservedSpecimen	CA Hamilton
1000	APH_2173	tarantula	species	english	Arachnida	Araneae	Theraphosidae	Aphonopelma hentzi	Aphonopelma	hentzi	ICZN	2 male	36.0441	-94.1693	369	369	Fayetteville	Washington	Arkansas	United States	W.J. Baerg		AMNH	AMNH	PreservedSpecimen	CA Hamilton
1001	APH_2174	tarantula	species	english	Arachnida	Araneae	Theraphosidae	Aphonopelma hentzi	Aphonopelma	hentzi	ICZN	female	33.629	-91.791	89	89	Monticello	Drew	Arkansas	United States		1936	AMNH	AMNH	PreservedSpecimen	CA Hamilton
1002	APH_2175	tarantula	species	english	Arachnida	Araneae	Theraphosidae	Aphonopelma hentzi	Aphonopelma	hentzi	ICZN	4 male	37.9485	-91.7715	333	333	Rolla	Phelps	Missouri	United States	L. Bade and Walker	1954-10-1	AMNH	AMNH	PreservedSpecimen	CA Hamilton
1003	APH_2176	tarantula	species	english	Arachnida	Araneae	Theraphosidae	Aphonopelma hentzi	Aphonopelma	hentzi	ICZN	2 male	37.6839	-97.3636	397	397	Wichita National Forest	Sedgwic	Oklahoma	United States			AMNH	AMNH	PreservedSpecimen	CA Hamilton
1004	APH_2177	tarantula	species	english	Arachnida	Araneae	Theraphosidae	Aphonopelma hentzi	Aphonopelma	hentzi	ICZN	male	37.9485	-91.7715	333	333	Rolla	Phelps	Missouri	United States	Lee Malone	1960-10	AMNH	AMNH	PreservedSpecimen	CA Hamilton
1005	APH_2179	tarantula	species	english	Arachnida	Araneae	Theraphosidae	Aphonopelma hentzi	Aphonopelma	hentzi	ICZN	female	34.0257	-99.1451	357	357	12 miles west of Electra	Wilbarger	Texas	United States	ME Janowski-Bell	1998-9-3	AMNH	AMNH	PreservedSpecimen	CA Hamilton
1006	APH_2181	tarantula	species	english	Arachnida	Araneae	Theraphosidae	Aphonopelma hentzi	Aphonopelma	hentzi	ICZN	female	36.1156	-97.0584	267	267	Stillwater	Logan	Oklahoma	United States	N.V. Horner	1969-9-15	AMNH	AMNH	PreservedSpecimen	CA Hamilton
1007	APH_2182	tarantula	species	english	Arachnida	Araneae	Theraphosidae	Aphonopelma hentzi	Aphonopelma	hentzi	ICZN	4 male	34.835	-95.3102	253	253		Latimer	Oklahoma	United States		1931	AMNH	AMNH	PreservedSpecimen	CA Hamilton
1008	APH_2183	tarantula	species	english	Arachnida	Araneae	Theraphosidae	Aphonopelma hentzi	Aphonopelma	hentzi	ICZN	male	37.209	-93.2923	390	390	Springfield	Greene	Missouri	United States	Truman Smith	1931	AMNH	AMNH	PreservedSpecimen	CA Hamilton
1009	APH_2184	tarantula	species	english	Arachnida	Araneae	Theraphosidae	Aphonopelma hentzi	Aphonopelma	hentzi	ICZN	male	34.6701	-102.727	1228	1228	2 miles north of Friona	Parmer	Texas	United States	W.J. Gertsch	1961-10-5	AMNH	AMNH	PreservedSpecimen	CA Hamilton
1010	APH_2185	tarantula	species	english	Arachnida	Araneae	Theraphosidae	Aphonopelma hentzi	Aphonopelma	hentzi	ICZN	male	32.2262	-97.157	201	201	5 miles north of Itasca	Hill	Texas	United States	P. Carne Jr.	1958-7-16	AMNH	AMNH	PreservedSpecimen	CA Hamilton
1011	APH_2186	tarantula	species	english	Arachnida	Araneae	Theraphosidae	Aphonopelma hentzi	Aphonopelma	hentzi	ICZN	female	30.2672	-97.7431	140	140	Austin Baseball Field	Travis	Texas	United States	W.H. McAlister	1958-5-29	AMNH	AMNH	PreservedSpecimen	CA Hamilton
1012	APH_2187	tarantula	species	english	Arachnida	Araneae	Theraphosidae	Aphonopelma hentzi	Aphonopelma	hentzi	ICZN	male	30.2672	-97.7431	140	140	Austin Baseball Field	Travis	Texas	United States	W.H. McAlister	1958-7-21	AMNH	AMNH	PreservedSpecimen	CA Hamilton
1013	APH_2190	tarantula	species	english	Arachnida	Araneae	Theraphosidae	Aphonopelma hentzi	Aphonopelma	hentzi	ICZN	2 male	37.209	-93.2923	390	390	Springfield	Greene	Missouri	United States	Truman Smith	1931-10	AMNH	AMNH	PreservedSpecimen	CA Hamilton
1014	APH_2191	tarantula	species	english	Arachnida	Araneae	Theraphosidae	Aphonopelma hentzi	Aphonopelma	hentzi	ICZN	4 male	37.0312	-94.5284	277	277	Joplin	Newton	Missouri	United States	A.B. Gurney	1942-10-11	AMNH	AMNH	PreservedSpecimen	CA Hamilton
1015	APH_2192	tarantula	species	english	Arachnida	Araneae	Theraphosidae	Aphonopelma hentzi	Aphonopelma	hentzi	ICZN	male	34.0257	-99.1451	357	357	12 miles west of Electra	Wilbarger	Texas	United States	ME Janowski-Bell	1998-9-3	AMNH	AMNH	PreservedSpecimen	CA Hamilton
1016	APH_2193	tarantula	species	english	Arachnida	Araneae	Theraphosidae	Aphonopelma hentzi	Aphonopelma	hentzi	ICZN	2 male/1 female/1 juvenile	34.835	-95.3102	253	253		Latimer	Oklahoma	United States		1931-6	AMNH	AMNH	PreservedSpecimen	CA Hamilton
1017	APH_2194	tarantula	species	english	Arachnida	Araneae	Theraphosidae	Aphonopelma hentzi	Aphonopelma	hentzi	ICZN	male	35.2011	-91.8318	88	88			Arkansas	United States	W.J. Baerg		AMNH	AMNH	PreservedSpecimen	CA Hamilton
1018	APH_2195	tarantula	species	english	Arachnida	Araneae	Theraphosidae	Aphonopelma hentzi	Aphonopelma	hentzi	ICZN	male	35.2011	-91.8318	88	88			Arkansas	United States	W.J. Baerg		AMNH	AMNH	PreservedSpecimen	CA Hamilton
1019	APH_2196	tarantula	species	english	Arachnida	Araneae	Theraphosidae	Aphonopelma hentzi	Aphonopelma	hentzi	ICZN	5 male	36.2026	-91.1746	94	94	Imboden	Lawrence	Arkansas	United States	R.V. Chamberlin	1931	AMNH	AMNH	PreservedSpecimen	CA Hamilton
1020	APH_2197	tarantula	species	english	Arachnida	Araneae	Theraphosidae	Aphonopelma hentzi	Aphonopelma	hentzi	ICZN	male	35.2011	-91.8318	88	88			Arkansas	United States	W.J. Baerg		AMNH	AMNH	PreservedSpecimen	CA Hamilton
1021	APH_2198	tarantula	species	english	Arachnida	Araneae	Theraphosidae	Aphonopelma hentzi	Aphonopelma	hentzi	ICZN	2 male	35.2696	-106.606	1538	1538	Rt 44 (Rt 448); 3.7 miles west of Placitas	Sandoval	New Mexico	United States	William A. Shean	1963-11-16	AMNH	AMNH	PreservedSpecimen	CA Hamilton
1022	APH_2199	tarantula	species	english	Arachnida	Araneae	Theraphosidae	Aphonopelma hentzi	Aphonopelma	hentzi	ICZN	female	33.931	-98.7481	307	307		Wichita	Texas	United States	M. Nipper	1975-4-23	AMNH	AMNH	PreservedSpecimen	CA Hamilton
1023	APH_2200	tarantula	species	english	Arachnida	Araneae	Theraphosidae	Aphonopelma hentzi	Aphonopelma	hentzi	ICZN	female	32.803	-96.7699	157	157	Dallas	Dallas	Texas	United States	Ottys Sanders	1938-5	AMNH	AMNH	PreservedSpecimen	CA Hamilton
1024	APH_2201	tarantula	species	english	Arachnida	Araneae	Theraphosidae	Aphonopelma hentzi	Aphonopelma	hentzi	ICZN	2 male/1 female	34.3333	-95.0243	356	356	1 mile east of Signal Mountain, Fort Hill	McCurtain	Oklahoma	United States	T. Cohn	1952-10-3	AMNH	AMNH	PreservedSpecimen	CA Hamilton
1025	APH_2202	tarantula	species	english	Arachnida	Araneae	Theraphosidae	Aphonopelma hentzi	Aphonopelma	hentzi	ICZN	female	31.0292	-93.1767	88	88	Near Fort Polk	Vernon	Louisiana	United States	F.E. Potter	1957	AMNH	AMNH	PreservedSpecimen	CA Hamilton
1026	APH_2203	tarantula	species	english	Arachnida	Araneae	Theraphosidae	Aphonopelma hentzi	Aphonopelma	hentzi	ICZN	1 female/1 male	36.2026	-91.1746	94	94	Imboden	Lawrence	Arkansas	United States		1935	AMNH	AMNH	PreservedSpecimen	CA Hamilton
1027	APH_2204	tarantula	species	english	Arachnida	Araneae	Theraphosidae	Aphonopelma hentzi	Aphonopelma	hentzi	ICZN	female	34.7982	-98.5111	430	430	In the Wichita Mountains, 3 miles north of Medicine Park	Comanche	Oklahoma	United States	J.C. Colkendolpher	1977-5-19	AMNH	AMNH	PreservedSpecimen	CA Hamilton
1028	APH_2455	tarantula	species	english	Arachnida	Araneae	Theraphosidae	Aphonopelma hentzi	Aphonopelma	hentzi	ICZN	male	34.7094	-98.6233	450	450	Wichita Mountains Wildlife Refuge	Comanche	Oklahoma	United States	F. Fryce	1975-9-6	AMNH	AMNH	PreservedSpecimen	CA Hamilton
1029	APH_2466	tarantula	species	english	Arachnida	Araneae	Theraphosidae	Aphonopelma hentzi	Aphonopelma	hentzi	ICZN	2 male	30.5882	-103.895	1492	1492	Fort Davis	Jeff Davis	Texas	United States		1938-5	AMNH	AMNH	PreservedSpecimen	CA Hamilton
1030	APH_2467	tarantula	species	english	Arachnida	Araneae	Theraphosidae	Aphonopelma hentzi	Aphonopelma	hentzi	ICZN	1 male/2 female	36.0626	-94.1574	376	376	Fayetteville	Washington	Arkansas	United States	W. J. Baerg	1921	AMNH	AMNH	PreservedSpecimen	CA Hamilton
1031	APH_2555	tarantula	species	english	Arachnida	Araneae	Theraphosidae	Aphonopelma hentzi	Aphonopelma	hentzi	ICZN	female	30.6077	-97.6875	240	240	Core Hole Cave- 1 mile south Georgetown	Williamson	Texas	United States	J. Reddell | D. McKenzie | & John Porter	1963-11-3	AMNH	AMNH	PreservedSpecimen	CA Hamilton
1032	APH_2600	tarantula	species	english	Arachnida	Araneae	Theraphosidae	Aphonopelma hentzi	Aphonopelma	hentzi	ICZN	male	36.4043	-93.7356	366	366	near Eureka Springs	Carroll	Arkansas	United States	H. A. Clay		AMNH	AMNH	PreservedSpecimen	CA Hamilton
1033	APH_2601	tarantula	species	english	Arachnida	Araneae	Theraphosidae	Aphonopelma hentzi	Aphonopelma	hentzi	ICZN	female	34.7676	-98.7248	596	596	Wichita Mountains near Mount Scott	Comanche	Oklahoma	United States	R. Forbes	1971-9-16	AMNH	AMNH	PreservedSpecimen	CA Hamilton
1034	APH_2602	tarantula	species	english	Arachnida	Araneae	Theraphosidae	Aphonopelma hentzi	Aphonopelma	hentzi	ICZN	female	35.5693	-91.9983	257	257	6 miles south, southwest of Drasco	Cleburne	Arkansas	United States	D. Pearson	1979-9	AMNH	AMNH	PreservedSpecimen	CA Hamilton
1035	APH_2603	tarantula	species	english	Arachnida	Araneae	Theraphosidae	Aphonopelma hentzi	Aphonopelma	hentzi	ICZN	male	37.5329	-95.8269	281	281	Fredonia	Wilson	Kansas	United States	A. R. Moldenke	1964-8-16	AMNH	AMNH	PreservedSpecimen	CA Hamilton
1036	APH_2605	tarantula	species	english	Arachnida	Araneae	Theraphosidae	Aphonopelma hentzi	Aphonopelma	hentzi	ICZN	male	36.6987	-99.1471	531	531	Alabaster Cavern- 9 miles south of Freedom	Woodward	Oklahoma	United States		1952-10-12	AMNH	AMNH	PreservedSpecimen	CA Hamilton
1037	APH_2606	tarantula	species	english	Arachnida	Araneae	Theraphosidae	Aphonopelma hentzi	Aphonopelma	hentzi	ICZN	1 male/1 female	36.7401	-96.2997	252	252	between Pahuska and Bartlesville (10 miles west of Bartlesville)	Osage	Oklahoma	United States	A. Clay	1940-9-6	AMNH	AMNH	PreservedSpecimen	CA Hamilton
1038	APH_2607	tarantula	species	english	Arachnida	Araneae	Theraphosidae	Aphonopelma hentzi	Aphonopelma	hentzi	ICZN	male	34.7731	-96.6788	307	307	Ada	Pontotoc	Oklahoma	United States		1981-10	AMNH	AMNH	PreservedSpecimen	CA Hamilton
1039	APH_2608	tarantula	species	english	Arachnida	Araneae	Theraphosidae	Aphonopelma hentzi	Aphonopelma	hentzi	ICZN	male	36.7754	-92.921	248	248	Bradleyville- edge of floodplains of Breaver Creek	Taney	Missouri	United States	N. and J. Crenshaw	1955-9-25	AMNH	AMNH	PreservedSpecimen	CA Hamilton
1040	APH_2609	tarantula	species	english	Arachnida	Araneae	Theraphosidae	Aphonopelma hentzi	Aphonopelma	hentzi	ICZN	male	37.9694	-93.4271	302	302	4 miles northwest of Wheatland	Hickory	Missouri	United States	W. Ivie	1967-10-2	AMNH	AMNH	PreservedSpecimen	CA Hamilton
1041	APH_2610	tarantula	species	english	Arachnida	Araneae	Theraphosidae	Aphonopelma hentzi	Aphonopelma	hentzi	ICZN	male	30.4577	-91.1403	15	15	Baton Rouge	East Baton Rouge	Louisiana	United States	Leon Rody	1958	AMNH	AMNH	PreservedSpecimen	CA Hamilton
1042	APH_2611	tarantula	species	english	Arachnida	Araneae	Theraphosidae	Aphonopelma hentzi	Aphonopelma	hentzi	ICZN	male	38.4353	-93.9347	232	232	Hartwell	Henry	Missouri	United States	J. K. Connolly	1937	AMNH	AMNH	PreservedSpecimen	CA Hamilton
1043	APH_2612	tarantula	species	english	Arachnida	Araneae	Theraphosidae	Aphonopelma hentzi	Aphonopelma	hentzi	ICZN	male	31.8193	-92.3299	37	37	Tullos	La Salle (Parish)	Louisiana	United States	W. J. Gertsch	1950-10-1	AMNH	AMNH	PreservedSpecimen	CA Hamilton
1044	APH_2628	tarantula	species	english	Arachnida	Araneae	Theraphosidae	Aphonopelma hentzi	Aphonopelma	hentzi	ICZN	male	31.9427	-108.854	1341	1341	4 miles west of Animas	Hidalgo	New Mexico	United States		1960-8-26	AMNH	AMNH	PreservedSpecimen	CA Hamilton
1045	APH_2645	tarantula	species	english	Arachnida	Araneae	Theraphosidae	Aphonopelma hentzi	Aphonopelma	hentzi	ICZN	male	36.3992	-101.804	1070	1070	10 miles south of Texhoma	Sherman	Texas	United States	W. Ivie	1967-9	AMNH	AMNH	PreservedSpecimen	CA Hamilton
1046	APH_2657	tarantula	species	english	Arachnida	Araneae	Theraphosidae	Aphonopelma hentzi	Aphonopelma	hentzi	ICZN	2 male	33.6543	-99.2632	404	404	7 miles north of Maybelle	Baylor	Texas	United States	Karl W. Haller	1964-11-8	AMNH	AMNH	PreservedSpecimen	CA Hamilton
1047	APH_2662	tarantula	species	english	Arachnida	Araneae	Theraphosidae	Aphonopelma hentzi	Aphonopelma	hentzi	ICZN	male	36.2847	-102.049	1114	1114	6 miles south of Stratford	Sherman	Texas	United States	W. Ivie	1967-9	AMNH	AMNH	PreservedSpecimen	CA Hamilton
1048	APH_2664	tarantula	species	english	Arachnida	Araneae	Theraphosidae	Aphonopelma hentzi	Aphonopelma	hentzi	ICZN	male	33.7158	-96.7367	203	203	6 miles southwest of Pottsboro	Grayson	Texas	United States	Karl W. Haller	1965-11-1	AMNH	AMNH	PreservedSpecimen	CA Hamilton
1049	APH_2665	tarantula	species	english	Arachnida	Araneae	Theraphosidae	Aphonopelma hentzi	Aphonopelma	hentzi	ICZN	male	34.0676	-98.5414	303	303	4 miles southeast of Burkburnett	Wichita	Texas	United States	J. Cokendolpher	1975-7-4	AMNH	AMNH	PreservedSpecimen	CA Hamilton
1050	APH_3035	tarantula	species	english	Arachnida	Araneae	Theraphosidae	Aphonopelma hentzi	Aphonopelma	hentzi	ICZN	male	33.7814	-97.2216	237	237	Moss Lake, Sherman	Cooke	Texas	United States	Russ Gurley		BMNH	BMNH	PreservedSpecimen	CA Hamilton
1051	APH_3124	tarantula	species	english	Arachnida	Araneae	Theraphosidae	Aphonopelma hentzi	Aphonopelma	hentzi	ICZN	male	34.6641	-99.296	418	418	498 honeysuckle ave, Altus, Altus Air Force Base	Jackson	Oklahoma	United States	David Welch	2013-6-15	AUM	AUMNH	PreservedSpecimen	CA Hamilton
1052	APH_3125	tarantula	species	english	Arachnida	Araneae	Theraphosidae	Aphonopelma hentzi	Aphonopelma	hentzi	ICZN	male	32.6202	-96.9258	223	223	1455 N. Joe Wilson Road, Cedar Hill	Dallas	Texas	United States	Nikki Miller	2013-6-18	AUM	AUMNH	PreservedSpecimen	CA Hamilton
1053	AUMS_14782	tarantula	species	english	Arachnida	Araneae	Theraphosidae	Aphonopelma hentzi	Aphonopelma	hentzi	ICZN	male	34.7827	-98.5794	448	448	Meers, Wichita Mtns.	Comache	Oklahoma	United States	Mifford Borron	1973-6-26	AUM	AUMNH	PreservedSpecimen	CA Hamilton
1054	AUMS_14783	tarantula	species	english	Arachnida	Araneae	Theraphosidae	Aphonopelma hentzi	Aphonopelma	hentzi	ICZN	female	32.8837	-105.093	1576	1576	21.4 miles E of Elk on US Hwy 82	Chaves	New Mexico	United States	Folkerts | McCullers	1973-6-21	AUM	AUMNH	PreservedSpecimen	CA Hamilton
1055	AUMS_2321	tarantula	species	english	Arachnida	Araneae	Theraphosidae	Aphonopelma hentzi	Aphonopelma	hentzi	ICZN	female	37.3776	-96.1083	285	285	1.5 miles W of Longton	Elk	Kansas	United States	B. Cutler	1994-4-28	AUM	AUMNH	PreservedSpecimen	CA Hamilton
1056	AUMS_2327	tarantula	species	english	Arachnida	Araneae	Theraphosidae	Aphonopelma hentzi	Aphonopelma	hentzi	ICZN	male	33.3444	-96.5522	201	201	Anna, 2 miles E of junction of FM455 & hwy 75; 41 miles N of Dallas	Collin	Texas	United States	SCJ	1988-7	AUM	AUMNH	PreservedSpecimen	CA Hamilton
1057	AUMS_2328	tarantula	species	english	Arachnida	Araneae	Theraphosidae	Aphonopelma hentzi	Aphonopelma	hentzi	ICZN	male	35.3027	-101.562	1077	1077	Pantex Plant	Carson	Texas	United States	Felix Chavez	1997-10-7	AUM	AUMNH	PreservedSpecimen	CA Hamilton
1058	AUMS_2329	tarantula	species	english	Arachnida	Araneae	Theraphosidae	Aphonopelma hentzi	Aphonopelma	hentzi	ICZN	female	38.4337	-104.61	1533	1533	Piê±on Truck Stop, I25 N of Pueblo	Pueblo	Colorado	United States	Thomas R. Prentice	1986-6-28	AUM	AUMNH	PreservedSpecimen	CA Hamilton
1059	AUMS_2330	tarantula	species	english	Arachnida	Araneae	Theraphosidae	Aphonopelma hentzi	Aphonopelma	hentzi	ICZN	female	33.3444	-96.5522	201	201	Anna, 2 miles E of junction of FM455 & hwy 75; 41 miles N of Dallas	Collin	Texas	United States	SCJ	1988-7	AUM	AUMNH	PreservedSpecimen	CA Hamilton
1060	AUMS_2449	tarantula	species	english	Arachnida	Araneae	Theraphosidae	Aphonopelma hentzi	Aphonopelma	hentzi	ICZN	female	32.5252	-93.7502	48	48	Shreveport	Caddo	Louisiana	United States	R. Moore	1996-5-16	AUM	AUMNH	PreservedSpecimen	CA Hamilton
1061	AUMS_2455	tarantula	species	english	Arachnida	Araneae	Theraphosidae	Aphonopelma hentzi	Aphonopelma	hentzi	ICZN	female	38.0132	-102.613	1159	1159	S of Lamar, Deahl Ranch	Prowers	Colorado	United States	Tom Prentice	1986-7-4	AUM	AUMNH	PreservedSpecimen	CA Hamilton
1062	AUMS_2469	tarantula	species	english	Arachnida	Araneae	Theraphosidae	Aphonopelma hentzi	Aphonopelma	hentzi	ICZN	male	37.8923	-102.606	1193	1193	Prowers Co. Rd., S. of Lamar, on Deahl Ranch	Prowers	Colorado	United States	Thomas R. Prentice	1986-7-4	AUM	AUMNH	PreservedSpecimen	CA Hamilton
1063	AUMS_2472	tarantula	species	english	Arachnida	Araneae	Theraphosidae	Aphonopelma hentzi	Aphonopelma	hentzi	ICZN	female	36.9457	-102.522	1199	1199	Oklahoma panhandle, Cimarron River, just N off Hwy 287-385, N of Boise City	Cimarron	Oklahoma	United States	Tom Prentice	1986-6-1	AUM	AUMNH	PreservedSpecimen	CA Hamilton
1064	AUMS_2474	tarantula	species	english	Arachnida	Araneae	Theraphosidae	Aphonopelma hentzi	Aphonopelma	hentzi	ICZN	male	35.5	-102.252	982	982	Boys Ranch area, Hwy 385, S of Canadian River	Oldham	Texas	United States	Thomas R. Prentice	1986-10-25	AUM	AUMNH	PreservedSpecimen	CA Hamilton
1065	AUMS_2476	tarantula	species	english	Arachnida	Araneae	Theraphosidae	Aphonopelma hentzi	Aphonopelma	hentzi	ICZN	male	36.6507	-105.637	2387	2387	70 miles N of Santa Fe	Taos	New Mexico	United States			AUM	AUMNH	PreservedSpecimen	CA Hamilton
1066	AUMS_2616	tarantula	species	english	Arachnida	Araneae	Theraphosidae	Aphonopelma hentzi	Aphonopelma	hentzi	ICZN	female	31.4701	-97.9773	317	317	Hwy 84, 14 miles W of Gatesville	Coryell	Texas	United States	M. Buffington (?)	1999-6-27	AUM	AUMNH	PreservedSpecimen	CA Hamilton
1067	AUMS_3291	tarantula	species	english	Arachnida	Araneae	Theraphosidae	Aphonopelma hentzi	Aphonopelma	hentzi	ICZN	female	36.0595	-102.513	1215	1215	Dalhart	Dallam	Texas	United States			AUM	AUMNH	PreservedSpecimen	CA Hamilton
1068	AUMS_3334	tarantula	species	english	Arachnida	Araneae	Theraphosidae	Aphonopelma hentzi	Aphonopelma	hentzi	ICZN	female	38.4966	-105.107	1768	1768	Canon City, Hwy 64, 5 mi N of Junction with Hwy 50	Fremont	Colorado	United States		1987-8-17	AUM	AUMNH	PreservedSpecimen	CA Hamilton
1069	AUMS_3338	tarantula	species	english	Arachnida	Araneae	Theraphosidae	Aphonopelma hentzi	Aphonopelma	hentzi	ICZN	male	38.4973	-105.291	1904	1904	Canon City, N toward Cripple Creek, 5 miles N off Hwy 50	Fremont	Colorado	United States	Thomas R. Prentice	1986-8-17	AUM	AUMNH	PreservedSpecimen	CA Hamilton
1070	APH_0756	tarantula	species	english	Arachnida	Araneae	Theraphosidae	Aphonopelma icenoglei	Aphonopelma	icenoglei	ICZN	juvenile	34.4688	-117.86	1077	1077	~0.66 mi N Ft Tejon Rd on Valyermo Rd	Los Angeles	California	United States	Brent E. Hendrixson | Thomas Martin	2009-10-4	AUM	AUMNH	PreservedSpecimen	CA Hamilton
1071	APH_0757	tarantula	species	english	Arachnida	Araneae	Theraphosidae	Aphonopelma icenoglei	Aphonopelma	icenoglei	ICZN	juvenile	34.4688	-117.86	1077	1077	~0.66 mi N Ft Tejon Rd on Valyermo Rd	Los Angeles	California	United States	Brent E. Hendrixson | Thomas Martin	2009-10-4	AUM	AUMNH	PreservedSpecimen	CA Hamilton
1072	APH_0760	tarantula	species	english	Arachnida	Araneae	Theraphosidae	Aphonopelma icenoglei	Aphonopelma	icenoglei	ICZN	juvenile	34.6145	-116.969	987	987	~1.1 mi NE Lucerne Valley Cutoff along Hwy-247 (Barstow Rd)	San Bernardino	California	United States	Brent E. Hendrixson | Thomas Martin	2009-10-5	AUM	AUMNH	PreservedSpecimen	CA Hamilton
1073	APH_0761	tarantula	species	english	Arachnida	Araneae	Theraphosidae	Aphonopelma icenoglei	Aphonopelma	icenoglei	ICZN	juvenile	34.3196	-116.481	1038	1038	~0.5 mi SE Mikiska Blvd along Hwy-247 (NW of Landers)	San Bernardino	California	United States	Brent E. Hendrixson | Thomas Martin	2009-10-5	AUM	AUMNH	PreservedSpecimen	CA Hamilton
1074	APH_0762	tarantula	species	english	Arachnida	Araneae	Theraphosidae	Aphonopelma icenoglei	Aphonopelma	icenoglei	ICZN	juvenile	34.3196	-116.481	1038	1038	~0.5 mi SE Mikiska Blvd along Hwy-247 (NW of Landers)	San Bernardino	California	United States	Brent E. Hendrixson | Thomas Martin	2009-10-5	AUM	AUMNH	PreservedSpecimen	CA Hamilton
1075	APH_0885	tarantula	species	english	Arachnida	Araneae	Theraphosidae	Aphonopelma icenoglei	Aphonopelma	icenoglei	ICZN	female	33.8249	-115.721	739	739	Joshua Tree National Park	Riverside	California	United States	Josh Richards	2007	AUM	AUMNH	PreservedSpecimen	CA Hamilton
1076	APH_1201	tarantula	species	english	Arachnida	Araneae	Theraphosidae	Aphonopelma icenoglei	Aphonopelma	icenoglei	ICZN	juvenile	34.4064	-117.034	1082	1082	E of Apple Valley, High Rd and Castle Rock Rd	San Bernardino	California	United States	Brent E. Hendrixson | Brendon Barnes | Nate Davis	2010-7-30	AUM	AUMNH	PreservedSpecimen	CA Hamilton
1077	APH_1202	tarantula	species	english	Arachnida	Araneae	Theraphosidae	Aphonopelma icenoglei	Aphonopelma	icenoglei	ICZN	female	34.489	-117.661	1055	1055	0.67 mi S Hwy-18 on 263rd St	Los Angeles	California	United States	Brent E. Hendrixson | Brendon Barnes | Nate Davis	2010-7-30	AUM	AUMNH	PreservedSpecimen	CA Hamilton
1078	APH_1320	tarantula	species	english	Arachnida	Araneae	Theraphosidae	Aphonopelma icenoglei	Aphonopelma	icenoglei	ICZN	female	34.9987	-116.945	810	810	1 mi W Ft. Irwin Rd on Irwin Rd	San Bernardino	California	United States	Brent E. Hendrixson | Brendon Barnes | Nate Davis | Jake Storms	2011-7-30	AUM	AUMNH	PreservedSpecimen	CA Hamilton
1079	APH_1321	tarantula	species	english	Arachnida	Araneae	Theraphosidae	Aphonopelma icenoglei	Aphonopelma	icenoglei	ICZN	female	34.9997	-117.528	745	745	Kramer Junction (near jct. Hwy-58 and Hwy-395)	San Bernardino	California	United States	Brent E. Hendrixson | Brendon Barnes | Nate Davis | Jake Storms	2011-7-30	AUM	AUMNH	PreservedSpecimen	CA Hamilton
1080	APH_1322	tarantula	species	english	Arachnida	Araneae	Theraphosidae	Aphonopelma icenoglei	Aphonopelma	icenoglei	ICZN	juvenile	34.9997	-117.528	745	745	Kramer Junction (near jct. Hwy-58 and Hwy-395)	San Bernardino	California	United States	Brent E. Hendrixson | Brendon Barnes | Nate Davis | Jake Storms	2011-7-30	AUM	AUMNH	PreservedSpecimen	CA Hamilton
1081	APH_1562	tarantula	species	english	Arachnida	Araneae	Theraphosidae	Aphonopelma icenoglei	Aphonopelma	icenoglei	ICZN	female	34.1266	-116.369	966	966	0.6 mi S Hwy-62 on La Contenta Rd	San Bernardino	California	United States	Brent E. Hendrixson	2012-10-25	AUM	AUMNH	PreservedSpecimen	CA Hamilton
1082	APH_1577	tarantula	species	english	Arachnida	Araneae	Theraphosidae	Aphonopelma icenoglei	Aphonopelma	icenoglei	ICZN	juvenile	34.3894	-117.455	1190	1190	2.6 mi S Phelan Rd on Baldy Mesa Rd	San Bernardino	California	United States	Brent E. Hendrixson	2012-11-6	AUM	AUMNH	PreservedSpecimen	CA Hamilton
1083	APH_1578	tarantula	species	english	Arachnida	Araneae	Theraphosidae	Aphonopelma icenoglei	Aphonopelma	icenoglei	ICZN	female	34.3893	-117.455	1198	1198	2.6 mi S Phelan Rd on Baldy Mesa Rd	San Bernardino	California	United States	Brent E. Hendrixson	2012-11-6	AUM	AUMNH	PreservedSpecimen	CA Hamilton
1084	APH_1584	tarantula	species	english	Arachnida	Araneae	Theraphosidae	Aphonopelma icenoglei	Aphonopelma	icenoglei	ICZN	female	34.0907	-115.425	539	539	along Hwy-62, west of Coxcomb Mountains	San Bernardino	California	United States	Brent E. Hendrixson	2012-11-7	AUM	AUMNH	PreservedSpecimen	CA Hamilton
1085	APH_1585	tarantula	species	english	Arachnida	Araneae	Theraphosidae	Aphonopelma icenoglei	Aphonopelma	icenoglei	ICZN	female	34.0903	-115.425	551	551	along Hwy-62, west of Coxcomb Mountains	San Bernardino	California	United States	Brent E. Hendrixson	2012-11-7	AUM	AUMNH	PreservedSpecimen	CA Hamilton
1086	APH_2389	tarantula	species	english	Arachnida	Araneae	Theraphosidae	Aphonopelma icenoglei	Aphonopelma	icenoglei	ICZN	male	34.0378	-115.238	380	380	Cadiz Valley	San Bernardino	California	United States	Thomas R. Prentice	1989-11-24	AMNH	AMNH	PreservedSpecimen	CA Hamilton
1087	APH_2391	tarantula	species	english	Arachnida	Araneae	Theraphosidae	Aphonopelma icenoglei	Aphonopelma	icenoglei	ICZN	female	34.0463	-115.433	672	672	12.2 miles west of junction of 177 and highway 62	San Bernardino	California	United States	Thomas R. Prentice	1989-11-12	AMNH	AMNH	PreservedSpecimen	CA Hamilton
1088	APH_2392	tarantula	species	english	Arachnida	Araneae	Theraphosidae	Aphonopelma icenoglei	Aphonopelma	icenoglei	ICZN	female	34.2441	-116.457	1122	1122	Hondo Rd. between Pipes canyon Rd. and New Dixie Mine Rd., 1 mile west of highway 247	San Bernardino	California	United States	Thomas R. Prentice	1990-4-14	AMNH	AMNH	PreservedSpecimen	CA Hamilton
1089	APH_2393	tarantula	species	english	Arachnida	Araneae	Theraphosidae	Aphonopelma icenoglei	Aphonopelma	icenoglei	ICZN	female	34.5372	-117.103	957	957	Apple Valley, 2 miles south of Highway 18, Milpas Dr.	San Bernardino	California	United States	Thomas R. Prentice	1992-5-5	AMNH	AMNH	PreservedSpecimen	CA Hamilton
1090	APH_2394	tarantula	species	english	Arachnida	Araneae	Theraphosidae	Aphonopelma icenoglei	Aphonopelma	icenoglei	ICZN	male	34.5988	-116.966	954	954	North Lucerne Valley; Highwway 247, 20 miles south of Barstow	San Bernardino	California	United States	S. Kutcher	1990-10-16	AMNH	AMNH	PreservedSpecimen	CA Hamilton
1091	APH_2395	tarantula	species	english	Arachnida	Araneae	Theraphosidae	Aphonopelma icenoglei	Aphonopelma	icenoglei	ICZN	female	34.2439	-116.44	1062	1062	3.7 miles north of Pipes Canyon Rd. Highway 247 Access Rd.	San Bernardino	California	United States	Thomas R. Prentice	1991-4-18	AMNH	AMNH	PreservedSpecimen	CA Hamilton
1092	APH_2396	tarantula	species	english	Arachnida	Araneae	Theraphosidae	Aphonopelma icenoglei	Aphonopelma	icenoglei	ICZN	male	34.3034	-116.44	955	955	7.5 miles north of Pipes Canyon Rd.	San Bernardino	California	United States	Thomas R. Prentice	1991-4-14	AMNH	AMNH	PreservedSpecimen	CA Hamilton
1093	APH_2397	tarantula	species	english	Arachnida	Araneae	Theraphosidae	Aphonopelma icenoglei	Aphonopelma	icenoglei	ICZN	female	34.0263	-115.432	836	836	Coxcomb Mountains, Highway 177 and Highway 62 - 12.2 miled west of junction	San Bernardino	California	United States	Thomas R. Prentice	1991-1-31	AMNH	AMNH	PreservedSpecimen	CA Hamilton
1094	APH_2398	tarantula	species	english	Arachnida	Araneae	Theraphosidae	Aphonopelma icenoglei	Aphonopelma	icenoglei	ICZN	male	34.0463	-115.433	672	672	12.2 miles west of junction of 177 and highway 62	San Bernardino	California	United States	Thomas R. Prentice	1989-11-24	AMNH	AMNH	PreservedSpecimen	CA Hamilton
1095	APH_2399	tarantula	species	english	Arachnida	Araneae	Theraphosidae	Aphonopelma icenoglei	Aphonopelma	icenoglei	ICZN	female	34.2441	-116.457	1122	1122	North of pipes Canyon Rd., Hondo Rd.	San Bernardino	California	United States	Thomas R. Prentice	1991-4-14	AMNH	AMNH	PreservedSpecimen	CA Hamilton
1096	APH_2400	tarantula	species	english	Arachnida	Araneae	Theraphosidae	Aphonopelma icenoglei	Aphonopelma	icenoglei	ICZN	male	34.4461	-117.852	1342	1342	Valyermo	Los Angeles	California	United States	Thomas R. Prentice	1989-10-28	AMNH	AMNH	PreservedSpecimen	CA Hamilton
1097	APH_2401	tarantula	species	english	Arachnida	Araneae	Theraphosidae	Aphonopelma icenoglei	Aphonopelma	icenoglei	ICZN	female	34.0261	-115.404	896	896	Joshua Tree National Park, northeast corner west of Coxcomb Mountains; off Highway 62	San Bernardino	California	United States	Thomas R. Prentice	1991-11-2	AMNH	AMNH	PreservedSpecimen	CA Hamilton
1098	APH_2402	tarantula	species	english	Arachnida	Araneae	Theraphosidae	Aphonopelma icenoglei	Aphonopelma	icenoglei	ICZN	male	34.0463	-115.433	672	672	12.2 miles west of junction of 177 and highway 62, Joshua Tree National Park	San Bernardino	California	United States	Thomas R. Prentice	1989-11-24	AMNH	AMNH	PreservedSpecimen	CA Hamilton
1099	APH_2415	tarantula	species	english	Arachnida	Araneae	Theraphosidae	Aphonopelma icenoglei	Aphonopelma	icenoglei	ICZN	female	34.1124	-116.37	1061	1061	Yucca Valley - La Contenda - west side	San Bernardino	California	United States	Thomas R. Prentice	1991-11-2	AMNH	AMNH	PreservedSpecimen	CA Hamilton
1100	APH_2416	tarantula	species	english	Arachnida	Araneae	Theraphosidae	Aphonopelma icenoglei	Aphonopelma	icenoglei	ICZN	female	34.3671	-116.652	961	961	Rattlesnake Spring Rd.; off highway 247 toward Rattlesnale Rd and Two Hole Spring	San Bernardino	California	United States	Thomas R. Prentice	1989-11-1	AMNH	AMNH	PreservedSpecimen	CA Hamilton
1101	APH_2417	tarantula	species	english	Arachnida	Araneae	Theraphosidae	Aphonopelma icenoglei	Aphonopelma	icenoglei	ICZN	male	34.5988	-116.966	954	954	North Lucerne Valley; Highwway 247, 20 miles south of Barstow	San Bernardino	California	United States	S. Kutcher	1990-10-16	AMNH	AMNH	PreservedSpecimen	CA Hamilton
1102	APH_2418	tarantula	species	english	Arachnida	Araneae	Theraphosidae	Aphonopelma icenoglei	Aphonopelma	icenoglei	ICZN	female	34.3385	-117.066	1756	1756	South of Apple Valley, up Coxey Rd. into San Bernardino Mountains	San Bernardino	California	United States	Thomas R. Prentice	1989-11-4	AMNH	AMNH	PreservedSpecimen	CA Hamilton
1103	APH_2419	tarantula	species	english	Arachnida	Araneae	Theraphosidae	Aphonopelma icenoglei	Aphonopelma	icenoglei	ICZN	male	34.5736	-116.971	938	938	North Lucerne Valley; Highwway 247	San Bernardino	California	United States	Thomas R. Prentice	1991-10-26	AMNH	AMNH	PreservedSpecimen	CA Hamilton
1104	APH_2710	tarantula	species	english	Arachnida	Araneae	Theraphosidae	Aphonopelma icenoglei	Aphonopelma	icenoglei	ICZN	male	34.1205	-116.405	1006	1006	Yucca Trail (Road), 3 miles east of Yucca Valley	San Bernardino	California	United States	W. Icenogle	1973-8-2	AMNH	AMNH	PreservedSpecimen	CA Hamilton
1105	APH_3117	tarantula	species	english	Arachnida	Araneae	Theraphosidae	Aphonopelma icenoglei	Aphonopelma	icenoglei	ICZN	juvenile	34.5345	-116.944	873	873	N of Lucerne Valley, off hywy 247 (Barstow Rd.)	San Bernardino	California	United States	Chris Hamilton | Jason Bond	2012-12-3	AUM	AUMNH	PreservedSpecimen	CA Hamilton
1106	APH_3118	tarantula	species	english	Arachnida	Araneae	Theraphosidae	Aphonopelma icenoglei	Aphonopelma	icenoglei	ICZN	female	34.535	-116.943	876	876	N of Lucerne Valley, off hywy 247 (Barstow Rd.)	San Bernardino	California	United States	Chris Hamilton | Jason Bond	2012-12-3	AUM	AUMNH	PreservedSpecimen	CA Hamilton
1107	APH_3146	tarantula	species	english	Arachnida	Araneae	Theraphosidae	Aphonopelma icenoglei	Aphonopelma	icenoglei	ICZN	female	34.5323	-116.94	868	868	off Hwy 247, N of Lucerne Valley	San Bernardino	California	United States	Chris Hamilton | Brent Hendrixson | Molly Taylor	2013-11-10	AUM	AUMNH	PreservedSpecimen	CA Hamilton
1108	APH_3147	tarantula	species	english	Arachnida	Araneae	Theraphosidae	Aphonopelma icenoglei	Aphonopelma	icenoglei	ICZN	female	34.537	-116.944	873	873	off Hwy 247, N of Lucerne Valley	San Bernardino	California	United States	Chris Hamilton | Brent Hendrixson | Molly Taylor	2013-11-10	AUM	AUMNH	PreservedSpecimen	CA Hamilton
1109	APH_3148	tarantula	species	english	Arachnida	Araneae	Theraphosidae	Aphonopelma icenoglei	Aphonopelma	icenoglei	ICZN	female	34.5322	-116.937	871	871	off Hwy 247, N of Lucerne Valley	San Bernardino	California	United States	Chris Hamilton | Brent Hendrixson | Molly Taylor	2013-11-10	AUM	AUMNH	PreservedSpecimen	CA Hamilton
1110	APH_3149	tarantula	species	english	Arachnida	Araneae	Theraphosidae	Aphonopelma icenoglei	Aphonopelma	icenoglei	ICZN	juvenile	34.5322	-116.937	871	871	off Hwy 247, N of Lucerne Valley	San Bernardino	California	United States	Chris Hamilton | Brent Hendrixson | Molly Taylor	2013-11-10	AUM	AUMNH	PreservedSpecimen	CA Hamilton
1111	APH_3150	tarantula	species	english	Arachnida	Araneae	Theraphosidae	Aphonopelma icenoglei	Aphonopelma	icenoglei	ICZN	female	34.5322	-116.937	871	871	off Hwy 247, N of Lucerne Valley	San Bernardino	California	United States	Chris Hamilton | Brent Hendrixson | Molly Taylor	2013-11-10	AUM	AUMNH	PreservedSpecimen	CA Hamilton
1112	APH_3151	tarantula	species	english	Arachnida	Araneae	Theraphosidae	Aphonopelma icenoglei	Aphonopelma	icenoglei	ICZN	juvenile	34.2027	-116.444	1093	1093	off Hwy 247, west side of road, S of La Brisa Dr & N of Pipes Canyon Rd	San Bernardino	California	United States	Chris Hamilton | Brent Hendrixson | Molly Taylor	2013-11-10	AUM	AUMNH	PreservedSpecimen	CA Hamilton
1113	APH_3152	tarantula	species	english	Arachnida	Araneae	Theraphosidae	Aphonopelma icenoglei	Aphonopelma	icenoglei	ICZN	female	34.2033	-116.445	1088	1088	off Hwy 247, west side of road, S of La Brisa Dr & N of Pipes Canyon Rd	San Bernardino	California	United States	Chris Hamilton | Brent Hendrixson | Molly Taylor	2013-11-10	AUM	AUMNH	PreservedSpecimen	CA Hamilton
1114	APH_3153	tarantula	species	english	Arachnida	Araneae	Theraphosidae	Aphonopelma icenoglei	Aphonopelma	icenoglei	ICZN	juvenile	34.2033	-116.445	1088	1088	off Hwy 247, west side of road, S of La Brisa Dr & N of Pipes Canyon Rd	San Bernardino	California	United States	Chris Hamilton | Brent Hendrixson | Molly Taylor	2013-11-10	AUM	AUMNH	PreservedSpecimen	CA Hamilton
1115	APH_3154	tarantula	species	english	Arachnida	Araneae	Theraphosidae	Aphonopelma icenoglei	Aphonopelma	icenoglei	ICZN	female	34.1261	-116.369	1005	1005	W side of La Contenta Rd, off Hwy 62, E of Yucca Valley	San Bernardino	California	United States	Chris Hamilton | Brent Hendrixson | Molly Taylor	2013-11-10	AUM	AUMNH	PreservedSpecimen	CA Hamilton
1116	APH_3155	tarantula	species	english	Arachnida	Araneae	Theraphosidae	Aphonopelma icenoglei	Aphonopelma	icenoglei	ICZN	female	34.1275	-116.367	980	980	W side of La Contenta Rd, off Hwy 62, E of Yucca Valley	San Bernardino	California	United States	Chris Hamilton | Brent Hendrixson | Molly Taylor	2013-11-10	AUM	AUMNH	PreservedSpecimen	CA Hamilton
1117	APH_3156	tarantula	species	english	Arachnida	Araneae	Theraphosidae	Aphonopelma icenoglei	Aphonopelma	icenoglei	ICZN	juvenile	34.1275	-116.367	980	980	W side of La Contenta Rd, off Hwy 62, E of Yucca Valley	San Bernardino	California	United States	Chris Hamilton | Brent Hendrixson | Molly Taylor	2013-11-10	AUM	AUMNH	PreservedSpecimen	CA Hamilton
1118	AUMS_2464	tarantula	species	english	Arachnida	Araneae	Theraphosidae	Aphonopelma icenoglei	Aphonopelma	icenoglei	ICZN	male	33.7333	-115.785	1062	1062	Eagle Mountain area, 2 miles E of Cottonwood Springs	Riverside	California	United States	Thomas R. Prentice	1989-4-4	AUM	AUMNH	PreservedSpecimen	CA Hamilton
1119	AUMS_2511	tarantula	species	english	Arachnida	Araneae	Theraphosidae	Aphonopelma icenoglei	Aphonopelma	icenoglei	ICZN	female	34.4489	-117.829	1195	1195	1.15 miles N of Valyermo, Bobs Gap Rd	Los Angeles	California	United States	Tom Prentice	1992-10-4	AUM	AUMNH	PreservedSpecimen	CA Hamilton
1120	AUMS_2515	tarantula	species	english	Arachnida	Araneae	Theraphosidae	Aphonopelma icenoglei	Aphonopelma	icenoglei	ICZN	male	34.4481	-117.669	1220	1220	Pinon Hills off Hwy 138, elevation 4000 ft.	Los Angeles	California	United States		1993	AUM	AUMNH	PreservedSpecimen	CA Hamilton
1121	AUMS_2541	tarantula	species	english	Arachnida	Araneae	Theraphosidae	Aphonopelma icenoglei	Aphonopelma	icenoglei	ICZN	female	34.1056	-115.459	640	640	Hwy 177 & 62 Jct, 12.2 miles west	San Bernardino	California	United States	Thomas R. Prentice	1991-1-31	AUM	AUMNH	PreservedSpecimen	CA Hamilton
1122	AUMS_2643	tarantula	species	english	Arachnida	Araneae	Theraphosidae	Aphonopelma icenoglei	Aphonopelma	icenoglei	ICZN	2 male	33.8283	-115.756	755	755	near junction of Main Rd. and past Cottonwood Road by Eagle Mt. mine	Riverside	California	United States		1999-12	AUM	AUMNH	PreservedSpecimen	CA Hamilton
1123	APH_0004	tarantula	species	english	Arachnida	Araneae	Theraphosidae	Aphonopelma iodius	Aphonopelma	iodius	ICZN	male	40.4862	-111.918	1361	1361	City of Bluffdale, approx. 3 mi W I-15 on 14600 S	Salt Lake	Utah	United States	Tiffany Blanchard	2004-10-10	AUM	AUMNH	PreservedSpecimen	CA Hamilton
1124	APH_0005	tarantula	species	english	Arachnida	Araneae	Theraphosidae	Aphonopelma iodius	Aphonopelma	iodius	ICZN	male	39.6072	-119.755	1455	1455	Sun Valley, NV; housing development off of Highland Ranch	Washoe	Nevada	United States	Ken Shelton	2004-9-26	AUM	AUMNH	PreservedSpecimen	CA Hamilton
1125	APH_0006	tarantula	species	english	Arachnida	Araneae	Theraphosidae	Aphonopelma iodius	Aphonopelma	iodius	ICZN	male	41.6333	-112.049	1681	1681	City of Honeyville, approx. 2 mi E I-15 at foothills of mtns	Box Elder	Utah	United States	Andrea Strange	2004-8-29	AUM	AUMNH	PreservedSpecimen	CA Hamilton
1126	APH_0016	tarantula	species	english	Arachnida	Araneae	Theraphosidae	Aphonopelma iodius	Aphonopelma	iodius	ICZN	male	35.4755	-120.856	91	91	City of Cayucos, approx. 4 mi E on Old Creek Road	San Luis Obispo	California	United States	Kelly C. Carroll	2002-8-15	AUM	AUMNH	PreservedSpecimen	CA Hamilton
1127	APH_0036	tarantula	species	english	Arachnida	Araneae	Theraphosidae	Aphonopelma iodius	Aphonopelma	iodius	ICZN	male	34.7225	-119.967	1232	1232	Figueroa Mountain Road	Santa Barbara	California	United States	Alice Abela	2006-9-4	AUM	AUMNH	PreservedSpecimen	CA Hamilton
1128	APH_0038	tarantula	species	english	Arachnida	Araneae	Theraphosidae	Aphonopelma iodius	Aphonopelma	iodius	ICZN	male	34.0854	-113.552	604	604	Alano Road	La Paz	Arizona	United States	Alice Abela	2006-8-12	AUM	AUMNH	PreservedSpecimen	CA Hamilton
1129	APH_0039	tarantula	species	english	Arachnida	Araneae	Theraphosidae	Aphonopelma iodius	Aphonopelma	iodius	ICZN	juvenile	34.7214	-119.963	1249	1249	Figueroa Mountain Road	Santa Barbara	California	United States	Alice Abela	2006-9-4	AUM	AUMNH	PreservedSpecimen	CA Hamilton
1130	APH_0040	tarantula	species	english	Arachnida	Araneae	Theraphosidae	Aphonopelma iodius	Aphonopelma	iodius	ICZN	juvenile	34.7202	-119.956	1283	1283	Figueroa Mountain Road	Santa Barbara	California	United States	Alice Abela	2006-9-4	AUM	AUMNH	PreservedSpecimen	CA Hamilton
1131	APH_0045	tarantula	species	english	Arachnida	Araneae	Theraphosidae	Aphonopelma iodius	Aphonopelma	iodius	ICZN	juvenile	35.3453	-119.809	993	993	12 mi WNW McKittrick, Temblor Range	Kern	California	United States	James Pitts	2000-4-16	AUM	AUMNH	PreservedSpecimen	CA Hamilton
1132	APH_0048	tarantula	species	english	Arachnida	Araneae	Theraphosidae	Aphonopelma iodius	Aphonopelma	iodius	ICZN	female	35.1697	-114.534	306	306	Bullhead City, ~2 mi S Hwy-68	Mohave	Arizona	United States	Tom and Tracy Vezie	2001-8-22	AUM	AUMNH	PreservedSpecimen	CA Hamilton
1133	APH_0050	tarantula	species	english	Arachnida	Araneae	Theraphosidae	Aphonopelma iodius	Aphonopelma	iodius	ICZN	female	40.6208	-111.774	1585	1585	Big Cottonwood Canyon, 0.9 mi E Wasatch Blvd on UT-190	Salt Lake	Utah	United States	Brent E. Hendrixson	2006-7-14	AUM	AUMNH	PreservedSpecimen	CA Hamilton
1134	APH_0051	tarantula	species	english	Arachnida	Araneae	Theraphosidae	Aphonopelma iodius	Aphonopelma	iodius	ICZN	juvenile	37.3789	-121.811	160	160	Mount Hamilton Area	Santa Clara	California	United States	Katrina Couch | Jerami Myers	2001-8-24	AUM	AUMNH	PreservedSpecimen	CA Hamilton
1135	APH_0077	tarantula	species	english	Arachnida	Araneae	Theraphosidae	Aphonopelma iodius	Aphonopelma	iodius	ICZN	juvenile	35.316	-120.656	214	214	Poly Canyon, California Polytechnic Univ, San Luis Obispo	San Luis Obispo	California	United States	Alice Abela	2006-10-22	AUM	AUMNH	PreservedSpecimen	CA Hamilton
1136	APH_0078	tarantula	species	english	Arachnida	Araneae	Theraphosidae	Aphonopelma iodius	Aphonopelma	iodius	ICZN	juvenile	35.1755	-120.011	726	726	Chimineas Ranch	San Luis Obispo	California	United States	Alice Abela	2007-3-25	AUM	AUMNH	PreservedSpecimen	CA Hamilton
1137	APH_0079	tarantula	species	english	Arachnida	Araneae	Theraphosidae	Aphonopelma iodius	Aphonopelma	iodius	ICZN	juvenile	35.0999	-119.911	690	690	Chimineas Ranch	San Luis Obispo	California	United States	Alice Abela	2007-3-25	AUM	AUMNH	PreservedSpecimen	CA Hamilton
1138	APH_0080	tarantula	species	english	Arachnida	Araneae	Theraphosidae	Aphonopelma iodius	Aphonopelma	iodius	ICZN	female	35.091	-119.903	698	698	Chimineas Ranch	San Luis Obispo	California	United States	Alice Abela	2007-3-25	AUM	AUMNH	PreservedSpecimen	CA Hamilton
1139	APH_0081	tarantula	species	english	Arachnida	Araneae	Theraphosidae	Aphonopelma iodius	Aphonopelma	iodius	ICZN	juvenile	35.0999	-119.911	690	690	Chimineas Ranch	San Luis Obispo	California	United States	Alice Abela	2007-4-1	AUM	AUMNH	PreservedSpecimen	CA Hamilton
1140	APH_0082	tarantula	species	english	Arachnida	Araneae	Theraphosidae	Aphonopelma iodius	Aphonopelma	iodius	ICZN	male	35.1119	-119.941	823	823	Chimineas Ranch	San Luis Obispo	California	United States	Alice Abela	2007-4-1	AUM	AUMNH	PreservedSpecimen	CA Hamilton
1141	APH_0083	tarantula	species	english	Arachnida	Araneae	Theraphosidae	Aphonopelma iodius	Aphonopelma	iodius	ICZN	female	35.1287	-119.973	1022	1022	Chimineas Ranch	San Luis Obispo	California	United States	Alice Abela	2007-4-1	AUM	AUMNH	PreservedSpecimen	CA Hamilton
1142	APH_0102	tarantula	species	english	Arachnida	Araneae	Theraphosidae	Aphonopelma iodius	Aphonopelma	iodius	ICZN	female	37.8687	-121.924	805	805	Mt. Diablo State Park, ~ 1.35 mi E Mt Diablo Scenic Blvd on Summit Rd	Contra Costa	California	United States	Mike "troll" Dame	2007-4-15	AUM	AUMNH	PreservedSpecimen	CA Hamilton
1143	APH_0103	tarantula	species	english	Arachnida	Araneae	Theraphosidae	Aphonopelma iodius	Aphonopelma	iodius	ICZN	female	37.8687	-121.924	805	805	Mt. Diablo State Park, ~ 1.35 mi E Mt Diablo Scenic Blvd on Summit Rd	Contra Costa	California	United States	Mike "troll" Dame	2007-4-15	AUM	AUMNH	PreservedSpecimen	CA Hamilton
1144	APH_0104	tarantula	species	english	Arachnida	Araneae	Theraphosidae	Aphonopelma iodius	Aphonopelma	iodius	ICZN	female	37.604	-121.686	426	426	open area just SW jct Del Valle Rd & Mendenhall Rd (on trail along side of hill)	Alameda	California	United States	Mike "troll" Dame	2007-5-6	AUM	AUMNH	PreservedSpecimen	CA Hamilton
1145	APH_0105	tarantula	species	english	Arachnida	Araneae	Theraphosidae	Aphonopelma iodius	Aphonopelma	iodius	ICZN	female	37.604	-121.686	426	426	open area just SW jct Del Valle Rd & Mendenhall Rd (on trail along side of hill)	Alameda	California	United States	Mike "troll" Dame	2007-5-6	AUM	AUMNH	PreservedSpecimen	CA Hamilton
1146	APH_0106	tarantula	species	english	Arachnida	Araneae	Theraphosidae	Aphonopelma iodius	Aphonopelma	iodius	ICZN	female	37.604	-121.686	426	426	open area just SW jct Del Valle Rd & Mendenhall Rd (on trail along side of hill)	Alameda	California	United States	Mike "troll" Dame	2007-5-6	AUM	AUMNH	PreservedSpecimen	CA Hamilton
1147	APH_0151	tarantula	species	english	Arachnida	Araneae	Theraphosidae	Aphonopelma iodius	Aphonopelma	iodius	ICZN	juvenile	36.4937	-121.064	561	561	just E of Hwy-25, vicinity of Pinnacles National Monument	San Benito	California	United States	Tom Prentice		AUM	AUMNH	PreservedSpecimen	CA Hamilton
1148	APH_0153	tarantula	species	english	Arachnida	Araneae	Theraphosidae	Aphonopelma iodius	Aphonopelma	iodius	ICZN	male	37.2466	-113.777	1117	1117	nr. Gunlock	Washington	Utah	United States	Brian Nielsen	2007-7-13	AUM	AUMNH	PreservedSpecimen	CA Hamilton
1149	APH_0154	tarantula	species	english	Arachnida	Araneae	Theraphosidae	Aphonopelma iodius	Aphonopelma	iodius	ICZN	male	37.0764	-113.87	1227	1227	Beaver Dam Mountains	Washington	Utah	United States	Brian Nielsen	2007-7-13	AUM	AUMNH	PreservedSpecimen	CA Hamilton
1150	APH_0155	tarantula	species	english	Arachnida	Araneae	Theraphosidae	Aphonopelma iodius	Aphonopelma	iodius	ICZN	male	40.5098	-112.532	1767	1767	Stansbury Mountains	Tooele	Utah	United States	Brian Nielsen	2007-7-13	AUM	AUMNH	PreservedSpecimen	CA Hamilton
1151	APH_0157	tarantula	species	english	Arachnida	Araneae	Theraphosidae	Aphonopelma iodius	Aphonopelma	iodius	ICZN	female	37.0185	-113.885	941	941	Beaver Dam Mountains, nr. Bulldog Knolls	Washington	Utah	United States	Brian Nielsen	2007-7-13	AUM	AUMNH	PreservedSpecimen	CA Hamilton
1152	APH_0161	tarantula	species	english	Arachnida	Araneae	Theraphosidae	Aphonopelma iodius	Aphonopelma	iodius	ICZN	male	40.5093	-112.535	1731	1731	South Willow Canyon	Tooele	Utah	United States	Brian Nielsen	2007-8-2	AUM	AUMNH	PreservedSpecimen	CA Hamilton
1153	APH_0162	tarantula	species	english	Arachnida	Araneae	Theraphosidae	Aphonopelma iodius	Aphonopelma	iodius	ICZN	male	40.5097	-112.54	1752	1752	South Willow Canyon	Tooele	Utah	United States	Brian Nielsen	2007-8-9	AUM	AUMNH	PreservedSpecimen	CA Hamilton
1154	APH_0163	tarantula	species	english	Arachnida	Araneae	Theraphosidae	Aphonopelma iodius	Aphonopelma	iodius	ICZN	male	40.4651	-112.483	1648	1648	South Mountain	Tooele	Utah	United States	Brian Nielsen	2007-8-19	AUM	AUMNH	PreservedSpecimen	CA Hamilton
1155	APH_0180	tarantula	species	english	Arachnida	Araneae	Theraphosidae	Aphonopelma iodius	Aphonopelma	iodius	ICZN	female	37.6225	-121.703	239	239	~5 mi SE of Livermore at jct. of Mines Rd. and Del Valle Rd.	Alameda	California	United States	Gilbert Quintana	2007-9-5	AUM	AUMNH	PreservedSpecimen	CA Hamilton
1156	APH_0181	tarantula	species	english	Arachnida	Araneae	Theraphosidae	Aphonopelma iodius	Aphonopelma	iodius	ICZN	male	37.6225	-121.703	239	239	~5 mi SE of Livermore at jct. of Mines Rd. and Del Valle Rd.	Alameda	California	United States	Gilbert Quintana	2007-9-5	AUM	AUMNH	PreservedSpecimen	CA Hamilton
1157	APH_0182	tarantula	species	english	Arachnida	Araneae	Theraphosidae	Aphonopelma iodius	Aphonopelma	iodius	ICZN	male	37.6225	-121.703	239	239	~5 mi SE of Livermore at jct. of Mines Rd. and Del Valle Rd.	Alameda	California	United States	Gilbert Quintana	2007-9-5	AUM	AUMNH	PreservedSpecimen	CA Hamilton
1158	APH_0183	tarantula	species	english	Arachnida	Araneae	Theraphosidae	Aphonopelma iodius	Aphonopelma	iodius	ICZN	male	36.5115	-115.571	1053	1053	Indian Springs, 1.5 mi WSW US-95 on Cold Creek Rd (nr. Southern Desert Correction Center)	Clark	Nevada	United States	Tim Filson	2007-9-12	AUM	AUMNH	PreservedSpecimen	CA Hamilton
1159	APH_0184	tarantula	species	english	Arachnida	Araneae	Theraphosidae	Aphonopelma iodius	Aphonopelma	iodius	ICZN	female	36.5115	-115.571	1053	1053	Indian Springs, 1.5 mi WSW US-95 on Cold Creek Rd (nr. Southern Desert Correction Center)	Clark	Nevada	United States	Tim Filson	2007-8-8	AUM	AUMNH	PreservedSpecimen	CA Hamilton
1160	APH_0303	tarantula	species	english	Arachnida	Araneae	Theraphosidae	Aphonopelma iodius	Aphonopelma	iodius	ICZN	juvenile	36.7244	-111.756	1284	1284	off US-89A, Soap Creek Rd	Coconino	Arizona	United States	Zach Valois	2007-10-8	AUM	AUMNH	PreservedSpecimen	CA Hamilton
1161	APH_0307	tarantula	species	english	Arachnida	Araneae	Theraphosidae	Aphonopelma iodius	Aphonopelma	iodius	ICZN	female	36.0922	-120.428	276	276	Coalinga	Fresno	California	United States	Gilbert Quintana	2007-9-11	AUM	AUMNH	PreservedSpecimen	CA Hamilton
1162	APH_0308	tarantula	species	english	Arachnida	Araneae	Theraphosidae	Aphonopelma iodius	Aphonopelma	iodius	ICZN	female	36.0922	-120.428	276	276	Coalinga	Fresno	California	United States	Gilbert Quintana	2007-9-11	AUM	AUMNH	PreservedSpecimen	CA Hamilton
1163	APH_0310	tarantula	species	english	Arachnida	Araneae	Theraphosidae	Aphonopelma iodius	Aphonopelma	iodius	ICZN	male	35.0718	-114.439	668	668	NW of Oatman on Rt. 10	Mohave	Arizona	United States	Rick C. West	2007-10-11	AUM	AUMNH	PreservedSpecimen	CA Hamilton
1164	APH_0311	tarantula	species	english	Arachnida	Araneae	Theraphosidae	Aphonopelma iodius	Aphonopelma	iodius	ICZN	male	35.0718	-114.439	668	668	NW of Oatman on Rt. 10	Mohave	Arizona	United States	Rick C. West	2007-10-11	AUM	AUMNH	PreservedSpecimen	CA Hamilton
1165	APH_0312	tarantula	species	english	Arachnida	Araneae	Theraphosidae	Aphonopelma iodius	Aphonopelma	iodius	ICZN	male	35.0718	-114.439	668	668	NW of Oatman on Rt. 10	Mohave	Arizona	United States	Rick C. West	2007-10-11	AUM	AUMNH	PreservedSpecimen	CA Hamilton
1166	APH_0313	tarantula	species	english	Arachnida	Araneae	Theraphosidae	Aphonopelma iodius	Aphonopelma	iodius	ICZN	female	35.2609	-114.739	1185	1185	W of Laughlin, Christmas Mountains	Clark	Nevada	United States	Rick C. West	2007-10-12	AUM	AUMNH	PreservedSpecimen	CA Hamilton
1167	APH_0315	tarantula	species	english	Arachnida	Araneae	Theraphosidae	Aphonopelma iodius	Aphonopelma	iodius	ICZN	male	38.3734	-118.106	1419	1419	S of Mina, US-95	Mineral	Nevada	United States	Rick C. West	2007-10-13	AUM	AUMNH	PreservedSpecimen	CA Hamilton
1168	APH_0318	tarantula	species	english	Arachnida	Araneae	Theraphosidae	Aphonopelma iodius	Aphonopelma	iodius	ICZN	juvenile	35.4575	-115.335	812	812	3.6 mi W of Nipton on Nipton Rd.	San Bernardino	California	United States	Brent E. Hendrixson | Zach Valois | Stephen Rash	2008-5-6	AUM	AUMNH	PreservedSpecimen	CA Hamilton
1169	APH_0332	tarantula	species	english	Arachnida	Araneae	Theraphosidae	Aphonopelma iodius	Aphonopelma	iodius	ICZN	juvenile	34.0716	-116.24	1231	1231	Joshua Tree Nat'l Park, first roadside pullout stop from west entrance along Quail Springs Rd, along trail	Riverside	California	United States	Brent E. Hendrixson | Zach Valois	2008-5-8	AUM	AUMNH	PreservedSpecimen	CA Hamilton
1170	APH_0333	tarantula	species	english	Arachnida	Araneae	Theraphosidae	Aphonopelma iodius	Aphonopelma	iodius	ICZN	juvenile	34.0712	-116.239	1225	1225	Joshua Tree Nat'l Park, first roadside pullout stop from west entrance along Quail Springs Rd, along trail	Riverside	California	United States	Brent E. Hendrixson | Zach Valois	2008-5-8	AUM	AUMNH	PreservedSpecimen	CA Hamilton
1171	APH_0334	tarantula	species	english	Arachnida	Araneae	Theraphosidae	Aphonopelma iodius	Aphonopelma	iodius	ICZN	juvenile	34.073	-116.24	1236	1236	Joshua Tree Nat'l Park, first roadside pullout stop from west entrance along Quail Springs Rd, along trail	Riverside	California	United States	Brent E. Hendrixson | Zach Valois	2008-5-8	AUM	AUMNH	PreservedSpecimen	CA Hamilton
1172	APH_0340	tarantula	species	english	Arachnida	Araneae	Theraphosidae	Aphonopelma iodius	Aphonopelma	iodius	ICZN	female	33.9248	-113.544	696	696	6.9 mi N US-60 on Alamo Rd (nr. Base of Harcuvar Mtns N of Wenden)	La Paz	Arizona	United States	Brent E. Hendrixson | Zach Valois	2008-5-9	AUM	AUMNH	PreservedSpecimen	CA Hamilton
1173	APH_0341	tarantula	species	english	Arachnida	Araneae	Theraphosidae	Aphonopelma iodius	Aphonopelma	iodius	ICZN	juvenile	33.9248	-113.544	696	696	6.9 mi N US-60 on Alamo Rd (nr. Base of Harcuvar Mtns N of Wenden)	La Paz	Arizona	United States	Brent E. Hendrixson | Zach Valois	2008-5-9	AUM	AUMNH	PreservedSpecimen	CA Hamilton
1174	APH_0358	tarantula	species	english	Arachnida	Araneae	Theraphosidae	Aphonopelma iodius	Aphonopelma	iodius	ICZN	juvenile	35.8127	-115.381	1027	1027	0.3 mi N Hwy-161 along dirt road, between Jean and Goodsprings	Clark	Nevada	United States	Brent E. Hendrixson | Zach Valois	2008-5-12	AUM	AUMNH	PreservedSpecimen	CA Hamilton
1175	APH_0359	tarantula	species	english	Arachnida	Araneae	Theraphosidae	Aphonopelma iodius	Aphonopelma	iodius	ICZN	juvenile	35.8127	-115.381	1027	1027	0.3 mi N Hwy-161 along dirt road, between Jean and Goodsprings	Clark	Nevada	United States	Brent E. Hendrixson | Zach Valois	2008-5-12	AUM	AUMNH	PreservedSpecimen	CA Hamilton
1176	APH_0404	tarantula	species	english	Arachnida	Araneae	Theraphosidae	Aphonopelma iodius	Aphonopelma	iodius	ICZN	male	37.5896	-121.623	567	567	Mines Rd, SE of Livermore	Alameda	California	United States	Mike "troll" Dame	2008-10	AUM	AUMNH	PreservedSpecimen	CA Hamilton
1177	APH_0405	tarantula	species	english	Arachnida	Araneae	Theraphosidae	Aphonopelma iodius	Aphonopelma	iodius	ICZN	male	37.4085	-121.41	408	408	0.06 mi W jct Adobe Canyon Rd on Del Puerto Canyon Rd	Stanislaus	California	United States	Mike "troll" Dame	2008-10	AUM	AUMNH	PreservedSpecimen	CA Hamilton
1178	APH_0406	tarantula	species	english	Arachnida	Araneae	Theraphosidae	Aphonopelma iodius	Aphonopelma	iodius	ICZN	male	37.4	-121.444	625	625	Del Puerto Canyon Rd	Stanislaus	California	United States	Mike "troll" Dame	2008-10	AUM	AUMNH	PreservedSpecimen	CA Hamilton
1179	APH_0407	tarantula	species	english	Arachnida	Araneae	Theraphosidae	Aphonopelma iodius	Aphonopelma	iodius	ICZN	female	37.4005	-121.492	683	683	0.37 mi SW jct Mines Rd on San Antonio Valley Rd	Santa Clara	California	United States	Mike "troll" Dame	2008-10	AUM	AUMNH	PreservedSpecimen	CA Hamilton
1180	APH_0418	tarantula	species	english	Arachnida	Araneae	Theraphosidae	Aphonopelma iodius	Aphonopelma	iodius	ICZN	male	34.7274	-120.098	354	354	Sycamore Canyon area, along Figueroa Mountain Rd	Santa Barbara	California	United States	Anette Pillau	2008-9-20	AUM	AUMNH	PreservedSpecimen	CA Hamilton
1181	APH_0450	tarantula	species	english	Arachnida	Araneae	Theraphosidae	Aphonopelma iodius	Aphonopelma	iodius	ICZN	female	33.8625	-114.029	344	344	S of Hwy-72 on Bouse_Quartzsite Rd	La Paz	Arizona	United States	June Olberding	2008-11-17	AUM	AUMNH	PreservedSpecimen	CA Hamilton
1182	APH_0451	tarantula	species	english	Arachnida	Araneae	Theraphosidae	Aphonopelma iodius	Aphonopelma	iodius	ICZN	male	33.8625	-114.028	344	344	S of Hwy-72 on Bouse_Quartzsite Rd	La Paz	Arizona	United States	June Olberding	2008-11-30	AUM	AUMNH	PreservedSpecimen	CA Hamilton
1183	APH_0453	tarantula	species	english	Arachnida	Araneae	Theraphosidae	Aphonopelma iodius	Aphonopelma	iodius	ICZN	male	37.054	-113.894	1050	1050	Beaver Dam Mountains, Old Highway-91	Washington	Utah	United States	Brian Nielsen	2006-10-11	AUM	AUMNH	PreservedSpecimen	CA Hamilton
1184	APH_0476	tarantula	species	english	Arachnida	Araneae	Theraphosidae	Aphonopelma iodius	Aphonopelma	iodius	ICZN	juvenile	36.436	-115.352	905	905	Desert National Wildlife Refuge, open desert N of Mormon Well Rd, approx. 3 mi W Alamo Rd	Clark	Nevada	United States	Brent E. Hendrixson | Bernadette DeRussy | Sloan Click | Jason Bond	2009-5-13	AUM	AUMNH	PreservedSpecimen	CA Hamilton
1185	APH_0477	tarantula	species	english	Arachnida	Araneae	Theraphosidae	Aphonopelma iodius	Aphonopelma	iodius	ICZN	juvenile	37.0735	-116.783	1217	1217	~22 mi SW jct. Hwy-267 on US-95	Nye	Nevada	United States	Brent E. Hendrixson | Bernadette DeRussy | Sloan Click | Jason Bond	2009-5-13	AUM	AUMNH	PreservedSpecimen	CA Hamilton
1186	APH_0481	tarantula	species	english	Arachnida	Araneae	Theraphosidae	Aphonopelma iodius	Aphonopelma	iodius	ICZN	juvenile	37.5518	-117.197	1512	1512	7.7 mi NW Nye County line on US-95	Esmeralda	Nevada	United States	Brent E. Hendrixson | Bernadette DeRussy | Sloan Click | Jason Bond	2009-5-13	AUM	AUMNH	PreservedSpecimen	CA Hamilton
1187	APH_0491	tarantula	species	english	Arachnida	Araneae	Theraphosidae	Aphonopelma iodius	Aphonopelma	iodius	ICZN	juvenile	34.0275	-116.302	1419	1419	Joshua Tree Nat'l Park, picnic area, Covington Flats area	Riverside	California	United States	Brent E. Hendrixson | Bernadette DeRussy | Sloan Click | Jason Bond	2009-5-16	AUM	AUMNH	PreservedSpecimen	CA Hamilton
1188	APH_0515	tarantula	species	english	Arachnida	Araneae	Theraphosidae	Aphonopelma iodius	Aphonopelma	iodius	ICZN	female	35.407	-115.795	1243	1243	Halloran Summit Road, 0.3 mi N I-15	San Bernardino	California	United States	Brent E. Hendrixson | Bernadette DeRussy | Sloan Click	2009-5-21	AUM	AUMNH	PreservedSpecimen	CA Hamilton
1189	APH_0517	tarantula	species	english	Arachnida	Araneae	Theraphosidae	Aphonopelma iodius	Aphonopelma	iodius	ICZN	female	35.2609	-114.739	1184	1184	Christmas Tree Pass	Clark	Nevada	United States	Brent E. Hendrixson | Rick C. West | Bernadette DeRussy	2009-5-24	AUM	AUMNH	PreservedSpecimen	CA Hamilton
1190	APH_0592	tarantula	species	english	Arachnida	Araneae	Theraphosidae	Aphonopelma iodius	Aphonopelma	iodius	ICZN	juvenile	34.4455	-118.374	568	568	Lang	Los Angeles	California	United States	Anette Pillau	2009-6-13	AUM	AUMNH	PreservedSpecimen	CA Hamilton
1191	APH_0747	tarantula	species	english	Arachnida	Araneae	Theraphosidae	Aphonopelma iodius	Aphonopelma	iodius	ICZN	male	39.7265	-119.572	1458	1458	Greater Reno area; Quaking Aspen Rd, ~0.5 mi SE Wilcox Ranch Rd	Washoe	Nevada	United States	Peter N. Schmalzer	2009-9-14	AUM	AUMNH	PreservedSpecimen	CA Hamilton
1192	APH_0751	tarantula	species	english	Arachnida	Araneae	Theraphosidae	Aphonopelma iodius	Aphonopelma	iodius	ICZN	male	35.5044	-115.049	1237	1237	~7.7 mi W Searchlight on Hwy-164	Clark	Nevada	United States	Brent E. Hendrixson | Thomas Martin	2009-10-3	AUM	AUMNH	PreservedSpecimen	CA Hamilton
1193	APH_0758	tarantula	species	english	Arachnida	Araneae	Theraphosidae	Aphonopelma iodius	Aphonopelma	iodius	ICZN	juvenile	34.6145	-116.969	987	987	~1.1 mi NE Lucerne Valley Cutoff along Hwy-247 (Barstow Rd)	San Bernardino	California	United States	Brent E. Hendrixson | Thomas Martin	2009-10-5	AUM	AUMNH	PreservedSpecimen	CA Hamilton
1194	APH_0759	tarantula	species	english	Arachnida	Araneae	Theraphosidae	Aphonopelma iodius	Aphonopelma	iodius	ICZN	juvenile	34.6145	-116.969	987	987	~1.1 mi NE Lucerne Valley Cutoff along Hwy-247 (Barstow Rd)	San Bernardino	California	United States	Brent E. Hendrixson | Thomas Martin	2009-10-5	AUM	AUMNH	PreservedSpecimen	CA Hamilton
1195	APH_0779	tarantula	species	english	Arachnida	Araneae	Theraphosidae	Aphonopelma iodius	Aphonopelma	iodius	ICZN	juvenile	37.0884	-113.872	1310	1310	Beaver Dam Mountains, Summit Spring, nr. Old Hwy-91	Washington	Utah	United States	Brent E. Hendrixson | Thomas Martin	2009-10-8	AUM	AUMNH	PreservedSpecimen	CA Hamilton
1196	APH_0782	tarantula	species	english	Arachnida	Araneae	Theraphosidae	Aphonopelma iodius	Aphonopelma	iodius	ICZN	juvenile	37.2249	-115.083	963	963	~8.3 mi S Alamo Canyon Rd on Hwy-93	Lincoln	Nevada	United States	Brent E. Hendrixson | Thomas Martin	2009-10-9	AUM	AUMNH	PreservedSpecimen	CA Hamilton
1197	APH_0788	tarantula	species	english	Arachnida	Araneae	Theraphosidae	Aphonopelma iodius	Aphonopelma	iodius	ICZN	male	40.763	-111.82	1588	1588	Salt Lake City, Bonnerville Shoreline Trail	Salt Lake	Utah	United States	Will Black	2009-8-28	AUM	AUMNH	PreservedSpecimen	CA Hamilton
1198	APH_0789	tarantula	species	english	Arachnida	Araneae	Theraphosidae	Aphonopelma iodius	Aphonopelma	iodius	ICZN	male	40.763	-111.82	1588	1588	Salt Lake City, Bonnerville Shoreline Trail	Salt Lake	Utah	United States	Will Black	2009-8-28	AUM	AUMNH	PreservedSpecimen	CA Hamilton
1199	APH_0790	tarantula	species	english	Arachnida	Araneae	Theraphosidae	Aphonopelma iodius	Aphonopelma	iodius	ICZN	male	40.6833	-112.889	1500	1500	S of Delle, off I-80	Tooele	Utah	United States	DeAnn Neal	2009-10-17	AUM	AUMNH	PreservedSpecimen	CA Hamilton
1200	APH_0792	tarantula	species	english	Arachnida	Araneae	Theraphosidae	Aphonopelma iodius	Aphonopelma	iodius	ICZN	male	39.7265	-119.572	1458	1458	Greater Reno area; Quaking Aspen Rd, ~0.5 mi SE Wilcox Ranch Rd	Washoe	Nevada	United States	Jody Christopherson	2009-10	AUM	AUMNH	PreservedSpecimen	CA Hamilton
1201	APH_0985	tarantula	species	english	Arachnida	Araneae	Theraphosidae	Aphonopelma iodius	Aphonopelma	iodius	ICZN	female	37.9207	-121.941	180	180	Mt. Diablo State Park	Contra Costa	California	United States	Kyle Dickerson	2009-9	AUM	AUMNH	PreservedSpecimen	CA Hamilton
1202	APH_0986	tarantula	species	english	Arachnida	Araneae	Theraphosidae	Aphonopelma iodius	Aphonopelma	iodius	ICZN	male	37.9207	-121.941	180	180	Mt. Diablo State Park	Contra Costa	California	United States	Kyle Dickerson	2009-9	AUM	AUMNH	PreservedSpecimen	CA Hamilton
1203	APH_0988	tarantula	species	english	Arachnida	Araneae	Theraphosidae	Aphonopelma iodius	Aphonopelma	iodius	ICZN	female	37.9172	-121.924	188	188	Mt. Diablo State Park	Contra Costa	California	United States	Cody Will	2009-10	AUM	AUMNH	PreservedSpecimen	CA Hamilton
1204	APH_0989	tarantula	species	english	Arachnida	Araneae	Theraphosidae	Aphonopelma iodius	Aphonopelma	iodius	ICZN	male	37.9166	-121.924	201	201	Mt. Diablo State Park	Contra Costa	California	United States	Cody Will	2009-10	AUM	AUMNH	PreservedSpecimen	CA Hamilton
1205	APH_0990	tarantula	species	english	Arachnida	Araneae	Theraphosidae	Aphonopelma iodius	Aphonopelma	iodius	ICZN	male	37.6539	-121.627	473	473	Tracy - Carnegie SVRA	San Joaquin	California	United States	Cody Will	2009-10	AUM	AUMNH	PreservedSpecimen	CA Hamilton
1206	APH_0996	tarantula	species	english	Arachnida	Araneae	Theraphosidae	Aphonopelma iodius	Aphonopelma	iodius	ICZN	female	35.261	-114.739	1187	1187	Lake Mead NRA (Christmas Mtn)	Clark	Nevada	United States	Chris Hamilton | Rick West	2010-5-6	AUM	AUMNH	PreservedSpecimen	CA Hamilton
1207	APH_0997	tarantula	species	english	Arachnida	Araneae	Theraphosidae	Aphonopelma iodius	Aphonopelma	iodius	ICZN	female	35.2618	-114.739	1212	1212	Lake Mead NRA (Christmas Mtn)	Clark	Nevada	United States	Chris Hamilton | Rick West	2010-5-6	AUM	AUMNH	PreservedSpecimen	CA Hamilton
1208	APH_0998	tarantula	species	english	Arachnida	Araneae	Theraphosidae	Aphonopelma iodius	Aphonopelma	iodius	ICZN	female	35.2609	-114.739	1189	1189	Lake Mead NRA (Christmas Mtn)	Clark	Nevada	United States	Chris Hamilton | Rick West	2010-5-6	AUM	AUMNH	PreservedSpecimen	CA Hamilton
1209	APH_0999	tarantula	species	english	Arachnida	Araneae	Theraphosidae	Aphonopelma iodius	Aphonopelma	iodius	ICZN	female	35.0296	-114.316	845	845	Cool Spring on Oatman Rd, off Rt. 66 (Black Mtns)	Mohave	Arizona	United States	Chris Hamilton | Rick West	2010-5-6	AUM	AUMNH	PreservedSpecimen	CA Hamilton
1210	APH_1000	tarantula	species	english	Arachnida	Araneae	Theraphosidae	Aphonopelma iodius	Aphonopelma	iodius	ICZN	female	35.0298	-114.317	842	842	Cool Spring on Oatman Rd, off Rt. 66 (Black Mtns)	Mohave	Arizona	United States	Chris Hamilton | Rick West	2010-5-6	AUM	AUMNH	PreservedSpecimen	CA Hamilton
1211	APH_1001	tarantula	species	english	Arachnida	Araneae	Theraphosidae	Aphonopelma iodius	Aphonopelma	iodius	ICZN	female	35.0298	-114.316	837	837	Cool Spring on Oatman Rd, off Rt. 66 (Black Mtns)	Mohave	Arizona	United States	Chris Hamilton | Rick West	2010-5-6	AUM	AUMNH	PreservedSpecimen	CA Hamilton
1212	APH_1002	tarantula	species	english	Arachnida	Araneae	Theraphosidae	Aphonopelma iodius	Aphonopelma	iodius	ICZN	female	35.0348	-114.392	845	845	Oatman, N of town off Rt. 66 (Black Mtns)	Mohave	Arizona	United States	Chris Hamilton	2010-5-7	AUM	AUMNH	PreservedSpecimen	CA Hamilton
1213	APH_1003	tarantula	species	english	Arachnida	Araneae	Theraphosidae	Aphonopelma iodius	Aphonopelma	iodius	ICZN	female	34.2917	-114.089	171	171	Bill Williams River NWA, E of Parker Dam (Buckskin Mtns)	Lapaz	Arizona	United States	Chris Hamilton	2010-5-8	AUM	AUMNH	PreservedSpecimen	CA Hamilton
1214	APH_1004	tarantula	species	english	Arachnida	Araneae	Theraphosidae	Aphonopelma iodius	Aphonopelma	iodius	ICZN	female	34.2131	-114.429	301	301	off Hwy 62, W of Parker (Whipple Mtns)	San Bernardino	California	United States	Chris Hamilton	2010-5-9	AUM	AUMNH	PreservedSpecimen	CA Hamilton
1215	APH_1005	tarantula	species	english	Arachnida	Araneae	Theraphosidae	Aphonopelma iodius	Aphonopelma	iodius	ICZN	female	34.0221	-116.012	1105	1105	Joshua Tree National Park, on service rd to maintenance are,, off El Dorado Mine Rd	Riverside	California	United States	Chris Hamilton	2010-5-10	AUM	AUMNH	PreservedSpecimen	CA Hamilton
1216	APH_1006	tarantula	species	english	Arachnida	Araneae	Theraphosidae	Aphonopelma iodius	Aphonopelma	iodius	ICZN	female	34.024	-116.011	1106	1106	Joshua Tree National Park, on service rd to maintenance are,, off El Dorado Mine Rd	Riverside	California	United States	Chris Hamilton	2010-5-10	AUM	AUMNH	PreservedSpecimen	CA Hamilton
1217	APH_1008	tarantula	species	english	Arachnida	Araneae	Theraphosidae	Aphonopelma iodius	Aphonopelma	iodius	ICZN	female	33.8495	-115.782	727	727	Joshua Tree National Park, off El Dorado Mine Rd/Cottonwood Springs Rd, ~1/2 mile N of Porcupine Wash	Riverside	California	United States	Chris Hamilton	2010-5-10	AUM	AUMNH	PreservedSpecimen	CA Hamilton
1218	APH_1075	tarantula	species	english	Arachnida	Araneae	Theraphosidae	Aphonopelma iodius	Aphonopelma	iodius	ICZN	male	36.123	-115.82	1049	1049	SE of Pahrump, Trout Canyon Rd	Clark	Nevada	United States	Chris Hamilton	2010-10-2	AUM	AUMNH	PreservedSpecimen	CA Hamilton
1219	APH_1076	tarantula	species	english	Arachnida	Araneae	Theraphosidae	Aphonopelma iodius	Aphonopelma	iodius	ICZN	female	36.1323	-115.767	1234	1234	SE of Pahrump, Trout Canyon Rd	Clark	Nevada	United States	Chris Hamilton	2010-10-3	AUM	AUMNH	PreservedSpecimen	CA Hamilton
1220	APH_1077	tarantula	species	english	Arachnida	Araneae	Theraphosidae	Aphonopelma iodius	Aphonopelma	iodius	ICZN	female	36.132	-115.767	1220	1220	SE of Pahrump, Trout Canyon Rd	Clark	Nevada	United States	Chris Hamilton	2010-10-3	AUM	AUMNH	PreservedSpecimen	CA Hamilton
1221	APH_1078	tarantula	species	english	Arachnida	Araneae	Theraphosidae	Aphonopelma iodius	Aphonopelma	iodius	ICZN	male	36.4238	-117.19	1239	1239	Death Valley National Park, Emigrant Canyon Rd, Panamint Mtns	Inyo	California	United States	Chris Hamilton	2010-10-3	AUM	AUMNH	PreservedSpecimen	CA Hamilton
1222	APH_1079	tarantula	species	english	Arachnida	Araneae	Theraphosidae	Aphonopelma iodius	Aphonopelma	iodius	ICZN	male	36.4861	-117.222	728	728	Death Valley National Park, Emigrant Canyon Rd, Panamint Mtns	Inyo	California	United States	Chris Hamilton	2010-10-3	AUM	AUMNH	PreservedSpecimen	CA Hamilton
1223	APH_1080	tarantula	species	english	Arachnida	Araneae	Theraphosidae	Aphonopelma iodius	Aphonopelma	iodius	ICZN	male	36.7597	-116.931	1116	1116	Death Valley National Park, Daylight Pass Rd, near mile 11 marker, Amargosa Mtns	Inyo	California	United States	Chris Hamilton	2010-10-3	AUM	AUMNH	PreservedSpecimen	CA Hamilton
1224	APH_1081	tarantula	species	english	Arachnida	Araneae	Theraphosidae	Aphonopelma iodius	Aphonopelma	iodius	ICZN	female	36.423	-117.191	1247	1247	Death Valley National Park, Emigrant Canyon Rd, Panamint Mtns	Inyo	California	United States	Chris Hamilton	2010-10-4	AUM	AUMNH	PreservedSpecimen	CA Hamilton
1225	APH_1082	tarantula	species	english	Arachnida	Araneae	Theraphosidae	Aphonopelma iodius	Aphonopelma	iodius	ICZN	female	36.4231	-117.189	1248	1248	Death Valley National Park, Emigrant Canyon Rd, Panamint Mtns	Inyo	California	United States	Chris Hamilton	2010-10-4	AUM	AUMNH	PreservedSpecimen	CA Hamilton
1226	APH_1083	tarantula	species	english	Arachnida	Araneae	Theraphosidae	Aphonopelma iodius	Aphonopelma	iodius	ICZN	female	36.7596	-116.93	1107	1107	Death Valley National Park, Daylight Pass Rd, near mile 11 marker, Amargosa Mtns	Inyo	California	United States	Chris Hamilton	2010-10-4	AUM	AUMNH	PreservedSpecimen	CA Hamilton
1227	APH_1084	tarantula	species	english	Arachnida	Araneae	Theraphosidae	Aphonopelma iodius	Aphonopelma	iodius	ICZN	male	36.976	-117.367	588	588	Death Valley National Park, Mesquite Spring Campground Rd, Amargosa Mtns	Inyo	California	United States	Chris Hamilton	2010-10-4	AUM	AUMNH	PreservedSpecimen	CA Hamilton
1228	APH_1091	tarantula	species	english	Arachnida	Araneae	Theraphosidae	Aphonopelma iodius	Aphonopelma	iodius	ICZN	female	34.6807	-120.155	239	239	NE of Buellton, E on 154 at Hwy 101 split	Santa Barbara	California	United States	Chris Hamilton	2010-10-9	AUM	AUMNH	PreservedSpecimen	CA Hamilton
1229	APH_1092	tarantula	species	english	Arachnida	Araneae	Theraphosidae	Aphonopelma iodius	Aphonopelma	iodius	ICZN	male	35.0167	-120.335	220	220	E of Santa Maria, Hwy 166	San Luis Obispo	California	United States	Chris Hamilton	2010-10-9	AUM	AUMNH	PreservedSpecimen	CA Hamilton
1230	APH_1093	tarantula	species	english	Arachnida	Araneae	Theraphosidae	Aphonopelma iodius	Aphonopelma	iodius	ICZN	male	35.0229	-120.283	237	237	E of Santa Maria, Hwy 166	San Luis Obispo	California	United States	Chris Hamilton	2010-10-9	AUM	AUMNH	PreservedSpecimen	CA Hamilton
1231	APH_1094	tarantula	species	english	Arachnida	Araneae	Theraphosidae	Aphonopelma iodius	Aphonopelma	iodius	ICZN	female	35.0274	-120.254	218	218	E of Santa Maria, Hwy 166	San Luis Obispo	California	United States	Chris Hamilton	2010-10-9	AUM	AUMNH	PreservedSpecimen	CA Hamilton
1232	APH_1095	tarantula	species	english	Arachnida	Araneae	Theraphosidae	Aphonopelma iodius	Aphonopelma	iodius	ICZN	male	37.1882	-121.546	838	838	Henry W Coe State Park	Stanislaus	California	United States	Chris Hamilton | RJ Adams	2010-10-10	AUM	AUMNH	PreservedSpecimen	CA Hamilton
1233	APH_1096	tarantula	species	english	Arachnida	Araneae	Theraphosidae	Aphonopelma iodius	Aphonopelma	iodius	ICZN	female	37.1884	-121.546	837	837	Henry W Coe State Park	Stanislaus	California	United States	Chris Hamilton | RJ Adams	2010-10-10	AUM	AUMNH	PreservedSpecimen	CA Hamilton
1234	APH_1097	tarantula	species	english	Arachnida	Araneae	Theraphosidae	Aphonopelma iodius	Aphonopelma	iodius	ICZN	male	37.1898	-121.546	882	882	Henry W Coe State Park	Stanislaus	California	United States	Chris Hamilton | RJ Adams	2010-10-10	AUM	AUMNH	PreservedSpecimen	CA Hamilton
1235	APH_1098	tarantula	species	english	Arachnida	Araneae	Theraphosidae	Aphonopelma iodius	Aphonopelma	iodius	ICZN	female	37.1898	-121.546	884	884	Henry W Coe State Park	Stanislaus	California	United States	Chris Hamilton | RJ Adams	2010-10-10	AUM	AUMNH	PreservedSpecimen	CA Hamilton
1236	APH_1099	tarantula	species	english	Arachnida	Araneae	Theraphosidae	Aphonopelma iodius	Aphonopelma	iodius	ICZN	male	37.1874	-121.547	818	818	Henry W Coe State Park	Stanislaus	California	United States	Chris Hamilton | RJ Adams	2010-10-10	AUM	AUMNH	PreservedSpecimen	CA Hamilton
1237	APH_1198	tarantula	species	english	Arachnida	Araneae	Theraphosidae	Aphonopelma iodius	Aphonopelma	iodius	ICZN	male	34.0274	-116.302	1418	1418	Joshua Tree Nat'l Park, picnic area, Covington Flats area	Riverside	California	United States	Brent E. Hendrixson | Brendon Barnes | Nate Davis	2010-7-29	AUM	AUMNH	PreservedSpecimen	CA Hamilton
1238	APH_1208	tarantula	species	english	Arachnida	Araneae	Theraphosidae	Aphonopelma iodius	Aphonopelma	iodius	ICZN	juvenile	36.1228	-115.818	1056	1056	1.9 mi E Hwy-160 on Trout Canyon Rd	Clark	Nevada	United States	Brent E. Hendrixson | Brendon Barnes | Nate Davis	2010-7-31	AUM	AUMNH	PreservedSpecimen	CA Hamilton
1239	APH_1209	tarantula	species	english	Arachnida	Araneae	Theraphosidae	Aphonopelma iodius	Aphonopelma	iodius	ICZN	juvenile	36.1228	-115.818	1056	1056	1.9 mi E Hwy-160 on Trout Canyon Rd	Clark	Nevada	United States	Brent E. Hendrixson | Brendon Barnes | Nate Davis	2010-7-31	AUM	AUMNH	PreservedSpecimen	CA Hamilton
1240	APH_1210	tarantula	species	english	Arachnida	Araneae	Theraphosidae	Aphonopelma iodius	Aphonopelma	iodius	ICZN	juvenile	36.1228	-115.818	1056	1056	1.9 mi E Hwy-160 on Trout Canyon Rd	Clark	Nevada	United States	Brent E. Hendrixson | Brendon Barnes | Nate Davis	2010-7-31	AUM	AUMNH	PreservedSpecimen	CA Hamilton
1241	APH_1215	tarantula	species	english	Arachnida	Araneae	Theraphosidae	Aphonopelma iodius	Aphonopelma	iodius	ICZN	female	36.5632	-115.882	1128	1128	along dirt road S of Hwy-95	Clark	Nevada	United States	Brent E. Hendrixson | Brendon Barnes | Nate Davis	2010-8-1	AUM	AUMNH	PreservedSpecimen	CA Hamilton
1242	APH_1220	tarantula	species	english	Arachnida	Araneae	Theraphosidae	Aphonopelma iodius	Aphonopelma	iodius	ICZN	female	35.4881	-114.997	1125	1125	4.6 mi W US-95 (Searchlight) on Hwy-164	Clark	Nevada	United States	Brent E. Hendrixson | Brendon Barnes | Nate Davis	2010-8-2	AUM	AUMNH	PreservedSpecimen	CA Hamilton
1243	APH_1221	tarantula	species	english	Arachnida	Araneae	Theraphosidae	Aphonopelma iodius	Aphonopelma	iodius	ICZN	juvenile	35.1488	-113.689	1111	1111	0.9 mi S I-40 on Hwy-93	Mohave	Arizona	United States	Brent E. Hendrixson | Brendon Barnes | Nate Davis	2010-8-2	AUM	AUMNH	PreservedSpecimen	CA Hamilton
1244	APH_1222	tarantula	species	english	Arachnida	Araneae	Theraphosidae	Aphonopelma iodius	Aphonopelma	iodius	ICZN	juvenile	35.1488	-113.689	1111	1111	0.9 mi S I-40 on Hwy-93	Mohave	Arizona	United States	Brent E. Hendrixson | Brendon Barnes | Nate Davis	2010-8-2	AUM	AUMNH	PreservedSpecimen	CA Hamilton
1245	APH_1242	tarantula	species	english	Arachnida	Araneae	Theraphosidae	Aphonopelma iodius	Aphonopelma	iodius	ICZN	male	37.1455	-118.131	1839	1839	along Waucoba Rd	Inyo	California	United States	Anette Pillau	2010-10-15	AUM	AUMNH	PreservedSpecimen	CA Hamilton
1246	APH_1243	tarantula	species	english	Arachnida	Araneae	Theraphosidae	Aphonopelma iodius	Aphonopelma	iodius	ICZN	male	37.1698	-118.189	1453	1453	along Waucoba Rd	Inyo	California	United States	Anette Pillau	2010-10-15	AUM	AUMNH	PreservedSpecimen	CA Hamilton
1247	APH_1305	tarantula	species	english	Arachnida	Araneae	Theraphosidae	Aphonopelma iodius	Aphonopelma	iodius	ICZN	male	35.1617	-113.565	1197	1197	just N I-40 on Silver Springs Rd	Mohave	Arizona	United States	Brent E. Hendrixson | Brendon Barnes | Nate Davis | Jake Storms	2011-7-28	AUM	AUMNH	PreservedSpecimen	CA Hamilton
1248	APH_1309	tarantula	species	english	Arachnida	Araneae	Theraphosidae	Aphonopelma iodius	Aphonopelma	iodius	ICZN	juvenile	35.6042	-114.254	1109	1109	7.4 mi NE Hwy-93 on CR-25 in Dolan Springs	Mohave	Arizona	United States	Brent E. Hendrixson | Brendon Barnes | Nate Davis | Jake Storms	2011-7-28	AUM	AUMNH	PreservedSpecimen	CA Hamilton
1249	APH_1326	tarantula	species	english	Arachnida	Araneae	Theraphosidae	Aphonopelma iodius	Aphonopelma	iodius	ICZN	juvenile	34.3898	-117.453	1125	1125	Hesperia, 2.5 mi S Phelan Rd on Baldy Mesa Rd	San Bernardino	California	United States	Brent E. Hendrixson | Brendon Barnes | Nate Davis | Jake Storms	2011-7-31	AUM	AUMNH	PreservedSpecimen	CA Hamilton
1250	APH_1327	tarantula	species	english	Arachnida	Araneae	Theraphosidae	Aphonopelma iodius	Aphonopelma	iodius	ICZN	female	33.7404	-115.812	928	928	Joshua Tree National Park, nr. Cottonwood Campground	Riverside	California	United States	Brent E. Hendrixson | Brendon Barnes | Nate Davis | Jake Storms	2011-7-31	AUM	AUMNH	PreservedSpecimen	CA Hamilton
1251	APH_1371	tarantula	species	english	Arachnida	Araneae	Theraphosidae	Aphonopelma iodius	Aphonopelma	iodius	ICZN	male	37.4886	-122.274	77	77	1000 block of Porto Marino Dr, San Carlos, CA	San Mateo	California	United States	Julie Pitre	2011-9	AUM	AUMNH	PreservedSpecimen	CA Hamilton
1252	APH_1500	tarantula	species	english	Arachnida	Araneae	Theraphosidae	Aphonopelma iodius	Aphonopelma	iodius	ICZN	male	33.7414	-115.811	949	949	Joshua Tree National Park, Cottonwood Springs area	Riverside	California	United States	Brent E. Hendrixson	2012-9-5	AUM	AUMNH	PreservedSpecimen	CA Hamilton
1253	APH_1501	tarantula	species	english	Arachnida	Araneae	Theraphosidae	Aphonopelma iodius	Aphonopelma	iodius	ICZN	male	33.7409	-115.811	915	915	Joshua Tree National Park, Cottonwood Springs area	Riverside	California	United States	Brent E. Hendrixson	2012-9-5	AUM	AUMNH	PreservedSpecimen	CA Hamilton
1254	APH_1547	tarantula	species	english	Arachnida	Araneae	Theraphosidae	Aphonopelma iodius	Aphonopelma	iodius	ICZN	juvenile	36.5822	-115.944	1136	1136	~0.8 mi S Hwy-95 along Rd-552	Nye	Nevada	United States	Brent E. Hendrixson	2012-10-23	AUM	AUMNH	PreservedSpecimen	CA Hamilton
1255	APH_1550	tarantula	species	english	Arachnida	Araneae	Theraphosidae	Aphonopelma iodius	Aphonopelma	iodius	ICZN	juvenile	36.832	-116.878	1013	1013	just NE Death Valley National Park boundary along Hwy-374	Nye	Nevada	United States	Brent E. Hendrixson	2012-10-24	AUM	AUMNH	PreservedSpecimen	CA Hamilton
1256	APH_1551	tarantula	species	english	Arachnida	Araneae	Theraphosidae	Aphonopelma iodius	Aphonopelma	iodius	ICZN	juvenile	36.8321	-116.878	1070	1070	just NE Death Valley National Park boundary along Hwy-374	Nye	Nevada	United States	Brent E. Hendrixson	2012-10-24	AUM	AUMNH	PreservedSpecimen	CA Hamilton
1257	APH_1553	tarantula	species	english	Arachnida	Araneae	Theraphosidae	Aphonopelma iodius	Aphonopelma	iodius	ICZN	male	36.9023	-116.776	1052	1052	~1 mi WSW Hwy-95 on Hwy-374 (nr. Beatty)	Nye	Nevada	United States	Brent E. Hendrixson	2012-10-24	AUM	AUMNH	PreservedSpecimen	CA Hamilton
1258	APH_1575	tarantula	species	english	Arachnida	Araneae	Theraphosidae	Aphonopelma iodius	Aphonopelma	iodius	ICZN	juvenile	34.39	-117.455	1211	1211	2.6 mi S Phelan Rd on Baldy Mesa Rd	San Bernardino	California	United States	Brent E. Hendrixson	2012-11-6	AUM	AUMNH	PreservedSpecimen	CA Hamilton
1259	APH_1576	tarantula	species	english	Arachnida	Araneae	Theraphosidae	Aphonopelma iodius	Aphonopelma	iodius	ICZN	juvenile	34.3894	-117.455	1200	1200	2.6 mi S Phelan Rd on Baldy Mesa Rd	San Bernardino	California	United States	Brent E. Hendrixson	2012-11-6	AUM	AUMNH	PreservedSpecimen	CA Hamilton
1260	APH_1582	tarantula	species	english	Arachnida	Araneae	Theraphosidae	Aphonopelma iodius	Aphonopelma	iodius	ICZN	male	34.1138	-115.497	686	686	along Hwy-62, west of Coxcomb Mountains	San Bernardino	California	United States	Brent E. Hendrixson	2012-11-7	AUM	AUMNH	PreservedSpecimen	CA Hamilton
1261	APH_1583	tarantula	species	english	Arachnida	Araneae	Theraphosidae	Aphonopelma iodius	Aphonopelma	iodius	ICZN	juvenile	34.1117	-115.479	701	701	along Hwy-62, west of Coxcomb Mountains	San Bernardino	California	United States	Brent E. Hendrixson	2012-11-7	AUM	AUMNH	PreservedSpecimen	CA Hamilton
1262	APH_1634	tarantula	species	english	Arachnida	Araneae	Theraphosidae	Aphonopelma iodius	Aphonopelma	iodius	ICZN	juvenile	36.3648	-114.704	869	869	Muddy Mountains	Clark	Nevada	United States	Matt Graham	2012-11-10	AUM	AUMNH	PreservedSpecimen	CA Hamilton
1263	APH_1642	tarantula	species	english	Arachnida	Araneae	Theraphosidae	Aphonopelma iodius	Aphonopelma	iodius	ICZN	juvenile	35.7127	-115.797	1098	1098	Kingston Range, Excelsior Mine Rd	San Bernardino	California	United States	Matt Graham	2012-11-26	AUM	AUMNH	PreservedSpecimen	CA Hamilton
1264	APH_2000	tarantula	species	english	Arachnida	Araneae	Theraphosidae	Aphonopelma iodius	Aphonopelma	iodius	ICZN	male	37.1892	-121.55	823	823	Henry W Coe State Park	Stanislaus	California	United States	Chris Hamilton | RJ Adams	2010-10-10	AUM	AUMNH	PreservedSpecimen	CA Hamilton
1265	APH_2001	tarantula	species	english	Arachnida	Araneae	Theraphosidae	Aphonopelma iodius	Aphonopelma	iodius	ICZN	male	36.8029	-121.303	245	245	E of Hollister, off Quien Sabe Rd, E of Tres Pinos	San Benito	California	United States	Chris Hamilton | RJ Adams	2010-10-10	AUM	AUMNH	PreservedSpecimen	CA Hamilton
1266	APH_2002	tarantula	species	english	Arachnida	Araneae	Theraphosidae	Aphonopelma iodius	Aphonopelma	iodius	ICZN	male	36.8025	-121.261	266	266	E of Hollister, off Quien Sabe Rd, E of Tres Pinos	San Benito	California	United States	Chris Hamilton | RJ Adams	2010-10-10	AUM	AUMNH	PreservedSpecimen	CA Hamilton
1267	APH_2003	tarantula	species	english	Arachnida	Araneae	Theraphosidae	Aphonopelma iodius	Aphonopelma	iodius	ICZN	male	36.805	-121.261	271	271	E of Hollister, off Quien Sabe Rd, E of Tres Pinos	San Benito	California	United States	Chris Hamilton | RJ Adams	2010-10-10	AUM	AUMNH	PreservedSpecimen	CA Hamilton
1268	APH_2010	tarantula	species	english	Arachnida	Araneae	Theraphosidae	Aphonopelma iodius	Aphonopelma	iodius	ICZN	female	39.2594	-118.024	1500	1500	S of Middlegate, S of Hwy 50 on 361	Churchill	Nevada	United States	Chris Hamilton	2010-10-13	AUM	AUMNH	PreservedSpecimen	CA Hamilton
1269	APH_2011	tarantula	species	english	Arachnida	Araneae	Theraphosidae	Aphonopelma iodius	Aphonopelma	iodius	ICZN	male	39.2592	-118.024	1495	1495	S of Middlegate, S of Hwy 50 on 361	Churchill	Nevada	United States	Chris Hamilton	2010-10-13	AUM	AUMNH	PreservedSpecimen	CA Hamilton
1270	APH_2012	tarantula	species	english	Arachnida	Araneae	Theraphosidae	Aphonopelma iodius	Aphonopelma	iodius	ICZN	female	39.2593	-118.025	1501	1501	S of Middlegate, S of Hwy 50 on 361	Churchill	Nevada	United States	Chris Hamilton	2010-10-13	AUM	AUMNH	PreservedSpecimen	CA Hamilton
1271	APH_2013	tarantula	species	english	Arachnida	Araneae	Theraphosidae	Aphonopelma iodius	Aphonopelma	iodius	ICZN	male	39.2593	-118.025	1501	1501	S of Middlegate, S of Hwy 50 on 361	Churchill	Nevada	United States	Chris Hamilton	2010-10-13	AUM	AUMNH	PreservedSpecimen	CA Hamilton
1272	APH_2014	tarantula	species	english	Arachnida	Araneae	Theraphosidae	Aphonopelma iodius	Aphonopelma	iodius	ICZN	male	39.2597	-118.023	1485	1485	S of Middlegate, S of Hwy 50 on 361	Churchill	Nevada	United States	Chris Hamilton	2010-10-13	AUM	AUMNH	PreservedSpecimen	CA Hamilton
1273	APH_2015	tarantula	species	english	Arachnida	Araneae	Theraphosidae	Aphonopelma iodius	Aphonopelma	iodius	ICZN	male	39.059	-113.25	1458	1458	W of Delta on Hwy 6/50, E of House Range Mtns around Antelope Springs Rd & Steamboat Springs Rd	Millard	Utah	United States	Kelly Parr	2010-9-23	AUM	AUMNH	PreservedSpecimen	CA Hamilton
1274	APH_2016	tarantula	species	english	Arachnida	Araneae	Theraphosidae	Aphonopelma iodius	Aphonopelma	iodius	ICZN	female	39.0607	-113.25	1460	1460	W of Delta on Hwy 6/50, E of House Range Mtns around Antelope Springs Rd & Steamboat Springs Rd	Millard	Utah	United States	Chris Hamilton	2010-10-14	AUM	AUMNH	PreservedSpecimen	CA Hamilton
1275	APH_2017	tarantula	species	english	Arachnida	Araneae	Theraphosidae	Aphonopelma iodius	Aphonopelma	iodius	ICZN	male	37.2084	-112.982	1222	1222	Zion National Park, near administrative buildings	Washington	Utah	United States	Chris Hamilton	2010-10-18	AUM	AUMNH	PreservedSpecimen	CA Hamilton
1276	APH_2018	tarantula	species	english	Arachnida	Araneae	Theraphosidae	Aphonopelma iodius	Aphonopelma	iodius	ICZN	female	37.2854	-112.948	1178	1178	Zion National Park, at Temple Sinawava site/trail	Washington	Utah	United States	Chris Hamilton	2010-10-18	AUM	AUMNH	PreservedSpecimen	CA Hamilton
1277	APH_2019	tarantula	species	english	Arachnida	Araneae	Theraphosidae	Aphonopelma iodius	Aphonopelma	iodius	ICZN	female	37.2053	-112.977	1220	1220	Zion National Park, field next to Watchman employee housing neighborhood	Washington	Utah	United States	Chris Hamilton	2010-10-18	AUM	AUMNH	PreservedSpecimen	CA Hamilton
1278	APH_2020	tarantula	species	english	Arachnida	Araneae	Theraphosidae	Aphonopelma iodius	Aphonopelma	iodius	ICZN	female	37.2053	-112.978	1214	1214	Zion National Park, field next to Watchman employee housing neighborhood	Washington	Utah	United States	Chris Hamilton	2010-10-18	AUM	AUMNH	PreservedSpecimen	CA Hamilton
1279	APH_2021	tarantula	species	english	Arachnida	Araneae	Theraphosidae	Aphonopelma iodius	Aphonopelma	iodius	ICZN	male	37.2099	-112.986	1229	1229	Zion National Park, road to maintenance bldg & Oak Creek employee housing neighborhood	Washington	Utah	United States	Chris Hamilton	2010-10-18	AUM	AUMNH	PreservedSpecimen	CA Hamilton
1280	APH_2022	tarantula	species	english	Arachnida	Araneae	Theraphosidae	Aphonopelma iodius	Aphonopelma	iodius	ICZN	male	37.2099	-112.986	1211	1211	Zion National Park, road to maintenance bldg & Oak Creek employee housing neighborhood	Washington	Utah	United States	Chris Hamilton	2010-10-19	AUM	AUMNH	PreservedSpecimen	CA Hamilton
1281	APH_2028	tarantula	species	english	Arachnida	Araneae	Theraphosidae	Aphonopelma iodius	Aphonopelma	iodius	ICZN	male	33.0876	-114.856	477	477	E of 78/N of Picacho State Recreation Area, on Black Mountain Rd	Imperial	California	United States	Peter Scott	2010-10-9	AUM	AUMNH	PreservedSpecimen	CA Hamilton
1282	APH_2029	tarantula	species	english	Arachnida	Araneae	Theraphosidae	Aphonopelma iodius	Aphonopelma	iodius	ICZN	male	33.0629	-114.84	564	564	E of 78/N of Picacho State Recreation Area, on Black Mountain Rd, S of 1128	Imperial	California	United States	Peter Scott	2010-10-9	AUM	AUMNH	PreservedSpecimen	CA Hamilton
1283	APH_2030	tarantula	species	english	Arachnida	Araneae	Theraphosidae	Aphonopelma iodius	Aphonopelma	iodius	ICZN	female	37.4198	-121.371	366	366	Frank Raines Park	Stanislaus	California	United States	Mike Dame	2010-10	AUM	AUMNH	PreservedSpecimen	CA Hamilton
1284	APH_2031	tarantula	species	english	Arachnida	Araneae	Theraphosidae	Aphonopelma iodius	Aphonopelma	iodius	ICZN	male	37.8652	-121.668	35	35	S of Antioch/Brentwood, Camino Diablo Rd and Vasco Rd	Contra Costa	California	United States	Mike Marciano	2010-10	AUM	AUMNH	PreservedSpecimen	CA Hamilton
1285	APH_2036	tarantula	species	english	Arachnida	Araneae	Theraphosidae	Aphonopelma iodius	Aphonopelma	iodius	ICZN	male	33.966	-116.652	578	578	Whitewater Canyon Rd area NW of Palm Springs	Riverside	California	United States	Warren Burke	2011-27-7	AUM	AUMNH	PreservedSpecimen	CA Hamilton
1286	APH_2037	tarantula	species	english	Arachnida	Araneae	Theraphosidae	Aphonopelma iodius	Aphonopelma	iodius	ICZN	female	33.966	-116.652	578	578	Whitewater Canyon Rd area NW of Palm Springs	Riverside	California	United States	Warren Burke	2011-27-7	AUM	AUMNH	PreservedSpecimen	CA Hamilton
1287	APH_2041	tarantula	species	english	Arachnida	Araneae	Theraphosidae	Aphonopelma iodius	Aphonopelma	iodius	ICZN	juvenile	35.6907	-120.8	307	307	Lake Nacimiento, along Nacimiento Lake Dr (Co. Hywy G14), west of Camp Roberts, W of San Miguel	Monterrey	California	United States	Chris Hamilton | Jason Bond	2011-12-7	AUM	AUMNH	PreservedSpecimen	CA Hamilton
1288	APH_2042	tarantula	species	english	Arachnida	Araneae	Theraphosidae	Aphonopelma iodius	Aphonopelma	iodius	ICZN	female	35.794	-120.873	197	197	Lake Nacimiento, on Vista Rd at junction with Nacimiento Lake Dr (Co. Road 19), west of Camp Roberts, W of San Miguel	Monterrey	California	United States	Chris Hamilton | Jason Bond	2011-12-7	AUM	AUMNH	PreservedSpecimen	CA Hamilton
1289	APH_2150	tarantula	species	english	Arachnida	Araneae	Theraphosidae	Aphonopelma iodius	Aphonopelma	iodius	ICZN	3 female	37.8952	-121.925	670	670	Mount Diablo	Contra Costa	California	United States	Pat Warner	1966-10	AMNH	AMNH	PreservedSpecimen	CA Hamilton
1290	APH_2151	tarantula	species	english	Arachnida	Araneae	Theraphosidae	Aphonopelma iodius	Aphonopelma	iodius	ICZN	male	37.868	-121.924	688	688	Mount Diablo	Contra Costa	California	United States	Pat Warner	1967-10	AMNH	AMNH	PreservedSpecimen	CA Hamilton
1291	APH_2207	tarantula	species	english	Arachnida	Araneae	Theraphosidae	Aphonopelma iodius	Aphonopelma	iodius	ICZN	2 male	40.7272	-112.04	1294	1294	Salt Lake City	Salt Lake	Utah	United States			AMNH	AMNH	PreservedSpecimen	CA Hamilton
1292	APH_2214	tarantula	species	english	Arachnida	Araneae	Theraphosidae	Aphonopelma iodius	Aphonopelma	iodius	ICZN	male	37.1687	-113.964	1479	1479	Near Beaver Dam Mountains	Washington	Utah	United States	A.M. Woodbary	1931-10	AMNH	AMNH	PreservedSpecimen	CA Hamilton
1293	APH_2215	tarantula	species	english	Arachnida	Araneae	Theraphosidae	Aphonopelma iodius	Aphonopelma	iodius	ICZN	male	37.0901	-113.945	1169	1169	Welcome Spring Rd, Beaver Dam Mountains	Washington	Utah	United States	Thomas R. Prentice	1989-11-23	AMNH	AMNH	PreservedSpecimen	CA Hamilton
1294	APH_2216	tarantula	species	english	Arachnida	Araneae	Theraphosidae	Aphonopelma iodius	Aphonopelma	iodius	ICZN	male	36.9957	-113.918	772	772	Road to Summit Springs, .25 miles from the Utah/Arizona border	Mohave	Arizona	United States	Thomas R. Prentice	1993-10-19	AMNH	AMNH	PreservedSpecimen	CA Hamilton
1295	APH_2217	tarantula	species	english	Arachnida	Araneae	Theraphosidae	Aphonopelma iodius	Aphonopelma	iodius	ICZN	male	37.0282	-113.906	926	926	Beaver Dam Mountains, Rd to Summit Springs, Old Hw 91	Washington	Utah	United States	Thomas R. Prentice	1993-10-6	AMNH	AMNH	PreservedSpecimen	CA Hamilton
1296	APH_2218	tarantula	species	english	Arachnida	Araneae	Theraphosidae	Aphonopelma iodius	Aphonopelma	iodius	ICZN	male	36.9852	-113.92	731	731	Beaver Dam Mountains, Rd to Summit Springs, Old Hw 91	Mohave	Arizona	United States	Thomas R. Prentice	1993-10-20	AMNH	AMNH	PreservedSpecimen	CA Hamilton
1297	APH_2219	tarantula	species	english	Arachnida	Araneae	Theraphosidae	Aphonopelma iodius	Aphonopelma	iodius	ICZN	male	37.0953	-113.578	804	804	St. George	Washington	Utah	United States		1939-10-25	AMNH	AMNH	PreservedSpecimen	CA Hamilton
1298	APH_2220	tarantula	species	english	Arachnida	Araneae	Theraphosidae	Aphonopelma iodius	Aphonopelma	iodius	ICZN	female	33.8302	-115.984	1162	1162	Hexie Mountains	Riverside	California	United States	Thomas R. Prentice	1989-4-16	AMNH	AMNH	PreservedSpecimen	CA Hamilton
1299	APH_2221	tarantula	species	english	Arachnida	Araneae	Theraphosidae	Aphonopelma iodius	Aphonopelma	iodius	ICZN	female	35.3522	-117.607	1159	1159	Red Mountain, 1.5 miles west of Powerline rd.	San Bernadino	California	United States	Thomas R. Prentice	1991-10-13	AMNH	AMNH	PreservedSpecimen	CA Hamilton
1300	APH_2222	tarantula	species	english	Arachnida	Araneae	Theraphosidae	Aphonopelma iodius	Aphonopelma	iodius	ICZN	male	35.2229	-115.457	1350	1350	East Mojave Desert, Mid Hills near Providence Mountain	San Bernadino	California	United States	Thomas R. Prentice	1989-5-13	AMNH	AMNH	PreservedSpecimen	CA Hamilton
1301	APH_2223	tarantula	species	english	Arachnida	Araneae	Theraphosidae	Aphonopelma iodius	Aphonopelma	iodius	ICZN	male	35.1615	-117.863	774	774	7.6 miles east of California City on 20 Mule Team Parkway	Kern	California	United States	Thomas R. Prentice	1991-10-20	AMNH	AMNH	PreservedSpecimen	CA Hamilton
1302	APH_2224	tarantula	species	english	Arachnida	Araneae	Theraphosidae	Aphonopelma iodius	Aphonopelma	iodius	ICZN	male	36.0299	-115.702	1087	1087	17-19 miles southeast of Pahrump on Hwy 160	Clark	Nevada	United States	Wendell R. Icenogle	1974-10-11	AMNH	AMNH	PreservedSpecimen	CA Hamilton
1303	APH_2225	tarantula	species	english	Arachnida	Araneae	Theraphosidae	Aphonopelma iodius	Aphonopelma	iodius	ICZN	male	37.0271	-113.907	919	919	Beaver Dam Mountains, Rd to Summit Springs, Old Hw 91	Washington	Utah	United States	Thomas R. Prentice	1993-10-19	AMNH	AMNH	PreservedSpecimen	CA Hamilton
1304	APH_2226	tarantula	species	english	Arachnida	Araneae	Theraphosidae	Aphonopelma iodius	Aphonopelma	iodius	ICZN	female	37.0669	-113.895	1150	1150	Summit Spring, Old Hw 91	Washington	Utah	United States	Thomas R. Prentice	1993-10-5	AMNH	AMNH	PreservedSpecimen	CA Hamilton
1305	APH_2227	tarantula	species	english	Arachnida	Araneae	Theraphosidae	Aphonopelma iodius	Aphonopelma	iodius	ICZN	female	34.0487	-115.335	492	492	NE slope of Coxcomb Mountains, 8 miles west of Hwy 62	San Bernadino	California	United States	Thomas R. Prentice	1990-2-4	AMNH	AMNH	PreservedSpecimen	CA Hamilton
1306	APH_2228	tarantula	species	english	Arachnida	Araneae	Theraphosidae	Aphonopelma iodius	Aphonopelma	iodius	ICZN	female	34.0103	-116.173	1269	1269	Joshua Tree National Monument, west of Hidden Valley picnic area	Riverside	California	United States	Thomas R. Prentice	1987-8-5	AMNH	AMNH	PreservedSpecimen	CA Hamilton
1307	APH_2229	tarantula	species	english	Arachnida	Araneae	Theraphosidae	Aphonopelma iodius	Aphonopelma	iodius	ICZN	male	34.0476	-116.316	1408	1408	0.4 miles north of Covington Flats entrance	San Diego	California	United States	Thomas R. Prentice	1989-8-10	AMNH	AMNH	PreservedSpecimen	CA Hamilton
1308	APH_2230	tarantula	species	english	Arachnida	Araneae	Theraphosidae	Aphonopelma iodius	Aphonopelma	iodius	ICZN	female	33.9907	-115.43	1037	1037	Coxcomb Mountains, 8 miles west of hwy 62	San Bernadino	California	United States	Thomas R. Prentice	1990-2-4	AMNH	AMNH	PreservedSpecimen	CA Hamilton
1309	APH_2231	tarantula	species	english	Arachnida	Araneae	Theraphosidae	Aphonopelma iodius	Aphonopelma	iodius	ICZN	female	35.3606	-117.616	1117	1117	Red Mountain, off Hwy 395	San Bernadino	California	United States	Thomas R. Prentice	1991-10-14	AMNH	AMNH	PreservedSpecimen	CA Hamilton
1310	APH_2232	tarantula	species	english	Arachnida	Araneae	Theraphosidae	Aphonopelma iodius	Aphonopelma	iodius	ICZN	male	37.0304	-113.904	937	937	Road to Summit Spring, Old Hwy 91, 2 miles north of Arizona/Utah line	Washington	Utah	United States	Thomas R. Prentice	1993-10-6	AMNH	AMNH	PreservedSpecimen	CA Hamilton
1311	APH_2233	tarantula	species	english	Arachnida	Araneae	Theraphosidae	Aphonopelma iodius	Aphonopelma	iodius	ICZN	male	35.3579	-117.623	1117	1117	Red Mountain, 1 mile west of Powerline Rd.	San Bernadino	California	United States	Thomas R. Prentice	1991-10-26	AMNH	AMNH	PreservedSpecimen	CA Hamilton
1312	APH_2234	tarantula	species	english	Arachnida	Araneae	Theraphosidae	Aphonopelma iodius	Aphonopelma	iodius	ICZN	male	35.3579	-117.623	1117	1117	Red Mountain, 1 mile west of Powerline Rd.	San Bernadino	California	United States	Thomas R. Prentice	1992-10-13	AMNH	AMNH	PreservedSpecimen	CA Hamilton
1313	APH_2235	tarantula	species	english	Arachnida	Araneae	Theraphosidae	Aphonopelma iodius	Aphonopelma	iodius	ICZN	male	33.7485	-115.824	941	941	Cottonwood Springs	Riverside	California	United States	Thomas R. Prentice	2985-2-25	AMNH	AMNH	PreservedSpecimen	CA Hamilton
1314	APH_2236	tarantula	species	english	Arachnida	Araneae	Theraphosidae	Aphonopelma iodius	Aphonopelma	iodius	ICZN	male	35.1359	-115.531	1031	1031	Kelso-Cina Rd, 11.5 miles north of Kelso	San Bernadino	California	United States	Thomas R. Prentice	1992-11-1	AMNH	AMNH	PreservedSpecimen	CA Hamilton
1315	APH_2237	tarantula	species	english	Arachnida	Araneae	Theraphosidae	Aphonopelma iodius	Aphonopelma	iodius	ICZN	male	35.3585	-117.64	1200	1200	Red Mountain, 1.5 miles west of Hwy 395	San Bernadino	California	United States	Thomas R. Prentice	1991-10-20	AMNH	AMNH	PreservedSpecimen	CA Hamilton
1316	APH_2238	tarantula	species	english	Arachnida	Araneae	Theraphosidae	Aphonopelma iodius	Aphonopelma	iodius	ICZN	female	35.3537	-117.618	1094	1094	Red Mountain, 19 miles north of Kramer Junction, off Hwy 395	San Bernadino	California	United States	Thomas R. Prentice	1991-10-14	AMNH	AMNH	PreservedSpecimen	CA Hamilton
1317	APH_2239	tarantula	species	english	Arachnida	Araneae	Theraphosidae	Aphonopelma iodius	Aphonopelma	iodius	ICZN	female	35.3537	-117.618	1094	1094	Red Mountain, 19 miles north of Kramer Junction, off Hwy 396	San Bernadino	California	United States	Thomas R. Prentice	1991-10-12	AMNH	AMNH	PreservedSpecimen	CA Hamilton
1318	APH_2240	tarantula	species	english	Arachnida	Araneae	Theraphosidae	Aphonopelma iodius	Aphonopelma	iodius	ICZN	female	33.7373	-115.798	1011	1011	Cottonwood Springs, In the Joshua Tree National Park	Riverside	California	United States	Thomas R. Prentice	1989-4-4	AMNH	AMNH	PreservedSpecimen	CA Hamilton
1319	APH_2241	tarantula	species	english	Arachnida	Araneae	Theraphosidae	Aphonopelma iodius	Aphonopelma	iodius	ICZN	male	35.3537	-117.618	1094	1094	Red Mountain, 19 miles north of Kramer Junction, off Hwy 395	Riverside	California	United States	Thomas R. Prentice	1991-10-26	AMNH	AMNH	PreservedSpecimen	CA Hamilton
1320	APH_2242	tarantula	species	english	Arachnida	Araneae	Theraphosidae	Aphonopelma iodius	Aphonopelma	iodius	ICZN	male	34.2659	-116.304	832	832	Reche Rd, 4.5 miles east of Landers	San Bernadino	California	United States	Wendell R. Icenogle	1981-10-18	AMNH	AMNH	PreservedSpecimen	CA Hamilton
1321	APH_2243	tarantula	species	english	Arachnida	Araneae	Theraphosidae	Aphonopelma iodius	Aphonopelma	iodius	ICZN	male	35.3611	-117.615	1098	1098	Red Mountain, 20 miles north of Kramer Jct, on Power Rd	San Bernadino	California	United States	Thomas R. Prentice	1991-10-26	AMNH	AMNH	PreservedSpecimen	CA Hamilton
1322	APH_2244	tarantula	species	english	Arachnida	Araneae	Theraphosidae	Aphonopelma iodius	Aphonopelma	iodius	ICZN	male	37.0184	-113.909	879	879	Beaver Dam Mountains, Rd to Summit Springs, Old Hw 91, 1.7 miles north of Arizona/Utah line.	Washington	Utah	United States	Thomas R. Prentice	1993-10-19	AMNH	AMNH	PreservedSpecimen	CA Hamilton
1323	APH_2245	tarantula	species	english	Arachnida	Araneae	Theraphosidae	Aphonopelma iodius	Aphonopelma	iodius	ICZN	male	35.4189	-114.907	968	968	Searchlight, 3 miles south on Hwy 95	Clark	Nevada	United States	Wendell R. Icenogle	1981-10-2	AMNH	AMNH	PreservedSpecimen	CA Hamilton
1324	APH_2246	tarantula	species	english	Arachnida	Araneae	Theraphosidae	Aphonopelma iodius	Aphonopelma	iodius	ICZN	male	35.3537	-117.618	1094	1094	Red Mountain, 19 miles north of Kramer Junction, off Hwy 396	San Bernadino	California	United States	Thomas R. Prentice	1991-10-20	AMNH	AMNH	PreservedSpecimen	CA Hamilton
1325	APH_2247	tarantula	species	english	Arachnida	Araneae	Theraphosidae	Aphonopelma iodius	Aphonopelma	iodius	ICZN	male	34.0685	-116.236	1212	1212	Quail Springs Rd (National Park Drive), 3 miles nw of picnic area, 2.7 miles se of monument entrace, Joshua Tree National Park	Riverside	California	United States	Thomas R. Prentice	1989-8-3	AMNH	AMNH	PreservedSpecimen	CA Hamilton
1326	APH_2248	tarantula	species	english	Arachnida	Araneae	Theraphosidae	Aphonopelma iodius	Aphonopelma	iodius	ICZN	female	35.4962	-115.213	1422	1422	8.2 miles west of Searchlight, 2 miles north of Hwy 164	Clark	Nevada	United States	Thomas R. Prentice	1989-10-7	AMNH	AMNH	PreservedSpecimen	CA Hamilton
1327	APH_2249	tarantula	species	english	Arachnida	Araneae	Theraphosidae	Aphonopelma iodius	Aphonopelma	iodius	ICZN	male	37.0037	-113.914	803	803	Beaver Dam Mountains, Rd to Summit Springs, Old Hw 91, .2 miles north of Arizona/Utah line.	Washington	Utah	United States	Thomas R. Prentice	1993-10-19	AMNH	AMNH	PreservedSpecimen	CA Hamilton
1328	APH_2250	tarantula	species	english	Arachnida	Araneae	Theraphosidae	Aphonopelma iodius	Aphonopelma	iodius	ICZN	male	34.9838	-117.484	736	736	3.1 miles east of Kramer Jct on Hwy 56	San Bernadino	California	United States	Thomas R. Prentice	1992-11-8	AMNH	AMNH	PreservedSpecimen	CA Hamilton
1329	APH_2251	tarantula	species	english	Arachnida	Araneae	Theraphosidae	Aphonopelma iodius	Aphonopelma	iodius	ICZN	male	35.0832	-115.568	892	892	Kelso-Cina Rd, 6.3 miles north of Kelso	San Bernadino	California	United States	Thomas R. Prentice	1992-11-1	AMNH	AMNH	PreservedSpecimen	CA Hamilton
1330	APH_2252	tarantula	species	english	Arachnida	Araneae	Theraphosidae	Aphonopelma iodius	Aphonopelma	iodius	ICZN	male	34.755	-117.008	877	877	10 miles south of Barstow on Hwy 247	San Bernadino	California	United States	Thomas R. Prentice	1991-11-7	AMNH	AMNH	PreservedSpecimen	CA Hamilton
1331	APH_2253	tarantula	species	english	Arachnida	Araneae	Theraphosidae	Aphonopelma iodius	Aphonopelma	iodius	ICZN	male	35.5086	-115.067	1295	1295	8.2 miles west of Searchlight, on Hwy 164	Clark	Nevada	United States	Thomas R. Prentice	1989-10-7	AMNH	AMNH	PreservedSpecimen	CA Hamilton
1332	APH_2254	tarantula	species	english	Arachnida	Araneae	Theraphosidae	Aphonopelma iodius	Aphonopelma	iodius	ICZN	male	37.0662	-113.886	1178	1178	Beaver Dam Mountains, Summit Springs	Washington	Utah	United States	Thomas R. Prentice	1989-7-4	AMNH	AMNH	PreservedSpecimen	CA Hamilton
1333	APH_2255	tarantula	species	english	Arachnida	Araneae	Theraphosidae	Aphonopelma iodius	Aphonopelma	iodius	ICZN	female	35.3614	-117.621	1126	1126	Red Mountain, 19 miles north of Kramer Junction, 1.5 miles west of Hwy 395	San Bernadino	California	United States	Thomas R. Prentice	1992-10-13	AMNH	AMNH	PreservedSpecimen	CA Hamilton
1334	APH_2256	tarantula	species	english	Arachnida	Araneae	Theraphosidae	Aphonopelma iodius	Aphonopelma	iodius	ICZN	female	35.3637	-117.623	1126	1126	Red Mountain, 20 miles north of Kramer Jct, 1.5 miles west of Hwy 395	San Bernadino	California	United States	Thomas R. Prentice	1994-1-22	AMNH	AMNH	PreservedSpecimen	CA Hamilton
1335	APH_2257	tarantula	species	english	Arachnida	Araneae	Theraphosidae	Aphonopelma iodius	Aphonopelma	iodius	ICZN	male	37.0361	-113.903	966	966	Beaver Dam Mountains, Rd to Summit Springs, Old Hw 91, 2.6 miles north of Arizona/Utah line.	Washington	Utah	United States	Thomas R. Prentice	1993-10-19	AMNH	AMNH	PreservedSpecimen	CA Hamilton
1336	APH_2258	tarantula	species	english	Arachnida	Araneae	Theraphosidae	Aphonopelma iodius	Aphonopelma	iodius	ICZN	male	36.9963	-113.918	768	768	Beaver Dam Mountains, Rd to Summit Springs, Old Hw 91, .2 miles south of Arizona/Utah line.	Mohave	Arizona	United States	Thomas R. Prentice	1993-10-6	AMNH	AMNH	PreservedSpecimen	CA Hamilton
1337	APH_2259	tarantula	species	english	Arachnida	Araneae	Theraphosidae	Aphonopelma iodius	Aphonopelma	iodius	ICZN	male	37.017	-113.91	768	768	Beaver Dam Mountains, Rd to Summit Springs, Old Hw 91, 2.5 miles north of Arizona/Utah line.	Washington	Utah	United States	Thomas R. Prentice	1993-10-12	AMNH	AMNH	PreservedSpecimen	CA Hamilton
1338	APH_2260	tarantula	species	english	Arachnida	Araneae	Theraphosidae	Aphonopelma iodius	Aphonopelma	iodius	ICZN	male	37.0662	-113.886	1178	1178	Beaver Dam Mountains, Summit Springs	Washington	Utah	United States	Thomas R. Prentice	1989-9-16	AMNH	AMNH	PreservedSpecimen	CA Hamilton
1339	APH_2261	tarantula	species	english	Arachnida	Araneae	Theraphosidae	Aphonopelma iodius	Aphonopelma	iodius	ICZN	female	35.4984	-115.057	1252	1252	Searchlight, 8.2 miles west on Hwy 164 in the foothills of highlands	Clark	Nevada	United States	Thomas R. Prentice	1989-10-7	AMNH	AMNH	PreservedSpecimen	CA Hamilton
1340	APH_2262	tarantula	species	english	Arachnida	Araneae	Theraphosidae	Aphonopelma iodius	Aphonopelma	iodius	ICZN	3 male	40.6442	-111.952	1344	1344		Salt Lake	Utah	United States		1934	AMNH	AMNH	PreservedSpecimen	CA Hamilton
1341	APH_2263	tarantula	species	english	Arachnida	Araneae	Theraphosidae	Aphonopelma iodius	Aphonopelma	iodius	ICZN	2 male	40.8617	-111.893	1494	1494	North Salt Lake City	Salt Lake	Utah	United States		1928-10	AMNH	AMNH	PreservedSpecimen	CA Hamilton
1342	APH_2264	tarantula	species	english	Arachnida	Araneae	Theraphosidae	Aphonopelma iodius	Aphonopelma	iodius	ICZN	2 male	40.4527	-112.361	1561	1561	Stockton	Tooele	Utah	United States		1918	AMNH	AMNH	PreservedSpecimen	CA Hamilton
1343	APH_2265	tarantula	species	english	Arachnida	Araneae	Theraphosidae	Aphonopelma iodius	Aphonopelma	iodius	ICZN	4 male	40.7608	-111.891	1300	1300	Salt Lake City	Salt Lake	Utah	United States	Chamberlin and Ivie	1941-9-22	AMNH	AMNH	PreservedSpecimen	CA Hamilton
1344	APH_2266	tarantula	species	english	Arachnida	Araneae	Theraphosidae	Aphonopelma iodius	Aphonopelma	iodius	ICZN	2 male	40.7608	-111.891	1300	1300	Salt Lake City	Salt Lake	Utah	United States		1939-8	AMNH	AMNH	PreservedSpecimen	CA Hamilton
1345	APH_2267	tarantula	species	english	Arachnida	Araneae	Theraphosidae	Aphonopelma iodius	Aphonopelma	iodius	ICZN	male	40.6714	-111.782	1722	1722	East of Holladay	Salt Lake	Utah	United States	Chamberlin and Ivie	1941-8-25	AMNH	AMNH	PreservedSpecimen	CA Hamilton
1346	APH_2268	tarantula	species	english	Arachnida	Araneae	Theraphosidae	Aphonopelma iodius	Aphonopelma	iodius	ICZN	male	40.6907	-111.774	1600	1600	Mill Creek Canyon, Wasatch Mountains	Salt Lake	Utah	United States	Chamberlin and Ivie	1942-8-5	AMNH	AMNH	PreservedSpecimen	CA Hamilton
1347	APH_2269	tarantula	species	english	Arachnida	Araneae	Theraphosidae	Aphonopelma iodius	Aphonopelma	iodius	ICZN	male	40.918	-111.872	1339	1339	Centerville	Davis	Utah	United States		1936-10-3	AMNH	AMNH	PreservedSpecimen	CA Hamilton
1348	APH_2270	tarantula	species	english	Arachnida	Araneae	Theraphosidae	Aphonopelma iodius	Aphonopelma	iodius	ICZN	male	38.5032	-113.473	1595	1595	Wah Wah Springs	Beaver	Utah	United States		1940-7	AMNH	AMNH	PreservedSpecimen	CA Hamilton
1349	APH_2271	tarantula	species	english	Arachnida	Araneae	Theraphosidae	Aphonopelma iodius	Aphonopelma	iodius	ICZN	male	38.3788	-113.706	1732	1732	White Valley	Millard	Utah	United States	Chamberlin and Ivie	1940-8-12	AMNH	AMNH	PreservedSpecimen	CA Hamilton
1350	APH_2272	tarantula	species	english	Arachnida	Araneae	Theraphosidae	Aphonopelma iodius	Aphonopelma	iodius	ICZN	male	38.3266	-113.287	1894	1894		Beaver	Utah	United States	Chamberlin and Ivie	1946-8-25	AMNH	AMNH	PreservedSpecimen	CA Hamilton
1351	APH_2273	tarantula	species	english	Arachnida	Araneae	Theraphosidae	Aphonopelma iodius	Aphonopelma	iodius	ICZN	male	40.7608	-111.891	1300	1300	Salt Lake City	Salt Lake	Utah	United States		1933-10	AMNH	AMNH	PreservedSpecimen	CA Hamilton
1352	APH_2274	tarantula	species	english	Arachnida	Araneae	Theraphosidae	Aphonopelma iodius	Aphonopelma	iodius	ICZN	male	36.1787	-114.874	441	441	10 miles east of Las Vegas	Clark	Nevada	United States	W.J. Gertsch	1955-7	AMNH	AMNH	PreservedSpecimen	CA Hamilton
1353	APH_2275	tarantula	species	english	Arachnida	Araneae	Theraphosidae	Aphonopelma iodius	Aphonopelma	iodius	ICZN	4 male	37.2086	-112.982	1216	1216	Lion National Park (Zion National Park)	Washington	Utah	United States	A.M. Woodbury		AMNH	AMNH	PreservedSpecimen	CA Hamilton
1354	APH_2276	tarantula	species	english	Arachnida	Araneae	Theraphosidae	Aphonopelma iodius	Aphonopelma	iodius	ICZN	male	37.7593	-117.59	1305	1305	Fish Lake Valley	Esmaralda	Nevada	United States	Chamberlin	1962-10	AMNH	AMNH	PreservedSpecimen	CA Hamilton
1355	APH_2277	tarantula	species	english	Arachnida	Araneae	Theraphosidae	Aphonopelma iodius	Aphonopelma	iodius	ICZN	male	40.6916	-111.761	1675	1675	Mill Creek Canyon, Wasatch Mountains	Salt Lake	Utah	United States	Willis M. Creer	1945-9-12	AMNH	AMNH	PreservedSpecimen	CA Hamilton
1356	APH_2278	tarantula	species	english	Arachnida	Araneae	Theraphosidae	Aphonopelma iodius	Aphonopelma	iodius	ICZN	male	37.2002	-112.99	1221	1221	Entrance to Zion National Park	Washington	Utah	United States	A.M. Woodbury	1925-8-16	AMNH	AMNH	PreservedSpecimen	CA Hamilton
1357	APH_2279	tarantula	species	english	Arachnida	Araneae	Theraphosidae	Aphonopelma iodius	Aphonopelma	iodius	ICZN	male	37.4507	-113.639	1765	1765	10 miles south of Enterprise	Washington	Utah	United States		1939-10-14	AMNH	AMNH	PreservedSpecimen	CA Hamilton
1358	APH_2280	tarantula	species	english	Arachnida	Araneae	Theraphosidae	Aphonopelma iodius	Aphonopelma	iodius	ICZN	male	40.203	-110.414	1719	1719	Lower part of City Creek Canal	Duchesne	Utah	United States	Witlon Irvie	1942-9-21	AMNH	AMNH	PreservedSpecimen	CA Hamilton
1359	APH_2281	tarantula	species	english	Arachnida	Araneae	Theraphosidae	Aphonopelma iodius	Aphonopelma	iodius	ICZN	male	37.2086	-112.982	1216	1216	Zion National Park	Washington	Utah	United States	A.M. Woodbury	1927	AMNH	AMNH	PreservedSpecimen	CA Hamilton
1360	APH_2282	tarantula	species	english	Arachnida	Araneae	Theraphosidae	Aphonopelma iodius	Aphonopelma	iodius	ICZN	male	37.2307	-113.272	989	989	1 mile north of La Verkin	Washington	Utah	United States		1939-10-12	AMNH	AMNH	PreservedSpecimen	CA Hamilton
1361	APH_2283	tarantula	species	english	Arachnida	Araneae	Theraphosidae	Aphonopelma iodius	Aphonopelma	iodius	ICZN	2 male	41.5102	-112.016	1353	1353	Brigham City	Box Elder	Utah	United States		1927	AMNH	AMNH	PreservedSpecimen	CA Hamilton
1362	APH_2284	tarantula	species	english	Arachnida	Araneae	Theraphosidae	Aphonopelma iodius	Aphonopelma	iodius	ICZN	male	37.5736	-113.719	1622	1622	Enterprise	Washington	Utah	United States	Ronn Hardy	1939-9-20	AMNH	AMNH	PreservedSpecimen	CA Hamilton
1363	APH_2458	tarantula	species	english	Arachnida	Araneae	Theraphosidae	Aphonopelma iodius	Aphonopelma	iodius	ICZN	5 male	36.0206	-114.808	480	480	Boulder City and Hemenway Wash	Clark	Nevada	United States	B. E. Rees	1939-10	AMNH	AMNH	PreservedSpecimen	CA Hamilton
1364	APH_2459	tarantula	species	english	Arachnida	Araneae	Theraphosidae	Aphonopelma iodius	Aphonopelma	iodius	ICZN	male	37.8716	-122.273	50	50	Berkeley	Alameda	California	United States		1935-9-24	AMNH	AMNH	PreservedSpecimen	CA Hamilton
1365	APH_2460	tarantula	species	english	Arachnida	Araneae	Theraphosidae	Aphonopelma iodius	Aphonopelma	iodius	ICZN	female	37.8716	-122.273	50	50	Berkeley	Alameda	California	United States	W. J. Baerg	1936-4-15	AMNH	AMNH	PreservedSpecimen	CA Hamilton
1366	APH_2471	tarantula	species	english	Arachnida	Araneae	Theraphosidae	Aphonopelma iodius	Aphonopelma	iodius	ICZN	male	36.471	-121.703	259	259	dry valley 14 miles southeast of Monterey	Monterey	California	United States	E. Ricketts		AMNH	AMNH	PreservedSpecimen	CA Hamilton
1367	APH_2477	tarantula	species	english	Arachnida	Araneae	Theraphosidae	Aphonopelma iodius	Aphonopelma	iodius	ICZN	4 male/ 1female/1 juvenile	37.4052	-122.242	127	127	Jasper Ridge	San Mateo	California	United States	C. D. Duncan	1921-11-13	AMNH	AMNH	PreservedSpecimen	CA Hamilton
1368	APH_2619	tarantula	species	english	Arachnida	Araneae	Theraphosidae	Aphonopelma iodius	Aphonopelma	iodius	ICZN	male	39.2473	-114.889	1962	1962	Ely	White Pine	Nevada	United States		1952-8-24	AMNH	AMNH	PreservedSpecimen	CA Hamilton
1369	APH_2671	tarantula	species	english	Arachnida	Araneae	Theraphosidae	Aphonopelma iodius	Aphonopelma	iodius	ICZN	male	35.7747	-120.181	516	516	7 miles northeast of Cholame	San Luis Obispo	California	United States	V. Roth	1958-8-31	AMNH	AMNH	PreservedSpecimen	CA Hamilton
1370	APH_2672	tarantula	species	english	Arachnida	Araneae	Theraphosidae	Aphonopelma iodius	Aphonopelma	iodius	ICZN	female	37.4241	-122.166	28	28	Stanford	Santa Clara	California	United States		1905	AMNH	AMNH	PreservedSpecimen	CA Hamilton
1371	APH_2676	tarantula	species	english	Arachnida	Araneae	Theraphosidae	Aphonopelma iodius	Aphonopelma	iodius	ICZN	male	37.8192	-118.475	1649	1649	Benton	Mono	California	United States	L. A. Hart	1941-9-27	AMNH	AMNH	PreservedSpecimen	CA Hamilton
1372	APH_2677	tarantula	species	english	Arachnida	Araneae	Theraphosidae	Aphonopelma iodius	Aphonopelma	iodius	ICZN	male	37.4212	-121.375	362	362	Del Puerto Canyon, 25 miles west of Patterson	Stanislaus	California	United States	W. J. Turner	1967-9-23	AMNH	AMNH	PreservedSpecimen	CA Hamilton
1373	APH_2679	tarantula	species	english	Arachnida	Araneae	Theraphosidae	Aphonopelma iodius	Aphonopelma	iodius	ICZN	male	37.8192	-118.475	1649	1649	Benton	Mono	California	United States	W. M. Pearce	1943-10-7	AMNH	AMNH	PreservedSpecimen	CA Hamilton
1374	APH_2682	tarantula	species	english	Arachnida	Araneae	Theraphosidae	Aphonopelma iodius	Aphonopelma	iodius	ICZN	male	34.5607	-120.191	172	172	5 miles south of Buelton	Santa Barbara	California	United States	Jean and Wilton Ivie	1965-9-23	AMNH	AMNH	PreservedSpecimen	CA Hamilton
1375	APH_2695	tarantula	species	english	Arachnida	Araneae	Theraphosidae	Aphonopelma iodius	Aphonopelma	iodius	ICZN	male	37.4419	-122.143	9	9	Palo Alto	Santa Clara	California	United States	R. W. Doane	1922-Spring	AMNH	AMNH	PreservedSpecimen	CA Hamilton
1376	APH_2696	tarantula	species	english	Arachnida	Araneae	Theraphosidae	Aphonopelma iodius	Aphonopelma	iodius	ICZN	male	36.5181	-121.757	234	234	Los Laureles Grade Road, southeast of Monterey	Monterey	California	United States	P. Warner	1966-10-8	AMNH	AMNH	PreservedSpecimen	CA Hamilton
1377	APH_2698	tarantula	species	english	Arachnida	Araneae	Theraphosidae	Aphonopelma iodius	Aphonopelma	iodius	ICZN	male	36.368	-121.564	470	470	Hastings Natural History Reservation, Robles del Rio	Monterey	California	United States	Linsdale		AMNH	AMNH	PreservedSpecimen	CA Hamilton
1378	APH_2701	tarantula	species	english	Arachnida	Araneae	Theraphosidae	Aphonopelma iodius	Aphonopelma	iodius	ICZN	male	34.6772	-120.158	227	227	11 miles north of Buelton	San Bernardino	California	United States	Jean and Wilton Ivie	1965-9-23	AMNH	AMNH	PreservedSpecimen	CA Hamilton
1379	APH_2709	tarantula	species	english	Arachnida	Araneae	Theraphosidae	Aphonopelma iodius	Aphonopelma	iodius	ICZN	male	34.7223	-120.036	395	395	12 miles northeast of Los Olivos near Zaca Park	Santa Barbara	California	United States	Roth and Roth	1961-7-29	AMNH	AMNH	PreservedSpecimen	CA Hamilton
1380	APH_2713	tarantula	species	english	Arachnida	Araneae	Theraphosidae	Aphonopelma iodius	Aphonopelma	iodius	ICZN	male	36.4799	-121.733	125	125	Carmel Valley	Monterey	California	United States	Fred E. Samson	1944-11	AMNH	AMNH	PreservedSpecimen	CA Hamilton
1381	APH_2714	tarantula	species	english	Arachnida	Araneae	Theraphosidae	Aphonopelma iodius	Aphonopelma	iodius	ICZN	male	36.3727	-121.562	539	539	Hastings Natural History Reservation, Robles del Rio	Monterey	California	United States	Linsdale		AMNH	AMNH	PreservedSpecimen	CA Hamilton
1382	APH_2718	tarantula	species	english	Arachnida	Araneae	Theraphosidae	Aphonopelma iodius	Aphonopelma	iodius	ICZN	male	36.4799	-121.733	125	125	Carmel Valley	Monterey	California	United States		1953-10-6	AMNH	AMNH	PreservedSpecimen	CA Hamilton
1383	APH_2721	tarantula	species	english	Arachnida	Araneae	Theraphosidae	Aphonopelma iodius	Aphonopelma	iodius	ICZN	male	36.3725	-121.561	539	539	Hastings Natural History Reservation, Robles del Rio	Monterey	California	United States	Linsdale		AMNH	AMNH	PreservedSpecimen	CA Hamilton
1384	APH_2724	tarantula	species	english	Arachnida	Araneae	Theraphosidae	Aphonopelma iodius	Aphonopelma	iodius	ICZN	male	36.6605	-115.994	1157	1157	Mercury	Nye	Nevada	United States	Gertsch	1962	AMNH	AMNH	PreservedSpecimen	CA Hamilton
1385	APH_2726	tarantula	species	english	Arachnida	Araneae	Theraphosidae	Aphonopelma iodius	Aphonopelma	iodius	ICZN	male	36.6605	-115.994	1157	1157	Mercury	Nye	Nevada	United States		1961-10-16	AMNH	AMNH	PreservedSpecimen	CA Hamilton
1386	APH_2728	tarantula	species	english	Arachnida	Araneae	Theraphosidae	Aphonopelma iodius	Aphonopelma	iodius	ICZN	male	37.9298	-114.452	1848	1848	Pioche	Lincoln	Nevada	United States	Mrs. Dibble	1941-10	AMNH	AMNH	PreservedSpecimen	CA Hamilton
1387	APH_2729	tarantula	species	english	Arachnida	Araneae	Theraphosidae	Aphonopelma iodius	Aphonopelma	iodius	ICZN	male	36.6605	-115.994	1157	1157	Mercury	Nye	Nevada	United States	Gertsch	1960-11-10	AMNH	AMNH	PreservedSpecimen	CA Hamilton
1388	APH_2731	tarantula	species	english	Arachnida	Araneae	Theraphosidae	Aphonopelma iodius	Aphonopelma	iodius	ICZN	male	35.8325	-115.434	1130	1130	Goodsprings	Clark	Nevada	United States	J. C. Madsen	1946-12-22	AMNH	AMNH	PreservedSpecimen	CA Hamilton
1389	APH_2732	tarantula	species	english	Arachnida	Araneae	Theraphosidae	Aphonopelma iodius	Aphonopelma	iodius	ICZN	male	36.6605	-115.994	1157	1157	Mercury	Nye	Nevada	United States		1961-10-9	AMNH	AMNH	PreservedSpecimen	CA Hamilton
[truncated: 1,575 more rows]
