# Supplementary material for: Taxonomic revision of the tarantula genus Aphonopelma Pocock, 1901 (Araneae, Mygalomorphae, Theraphosidae) within the United States
Source: Zookeys. 2016 Feb 4;(560):1–340. doi: 10.3897/zookeys.560.6264 (PMC4768370; doi:10.3897/zookeys.560.6264)
Supplement: Supplementary material 2 — Compressed files (.zip) containing Aphonopelma boxplot and PCA morphospace data. [file zookeys-560-001-s002.zip]

Archive with 2 entries (2 files):
- Supp2a.zip
- Supp2b.zip
