# Supplementary material for: Taxonomic revision of the tarantula genus Aphonopelma Pocock, 1901 (Araneae, Mygalomorphae, Theraphosidae) within the United States
Source: Zookeys. 2016 Feb 4;(560):1–340. doi: 10.3897/zookeys.560.6264 (PMC4768370; doi:10.3897/zookeys.560.6264)
Supplement: Supplementary material 3 — Compressed file (.zip) containing simple R scripts for analyzing Aphonopelma morphological space. [file zookeys-560-001-s003.zip]

Archive with 9 entries (6 files):
- Appendix 3/
- Appendix 3/Boxplots_female_morpho_script.R
- __MACOSX/
- __MACOSX/Appendix 3/
- __MACOSX/Appendix 3/._Boxplots_female_morpho_script.R
- Appendix 3/Boxplots_male_morpho_script.R
- __MACOSX/Appendix 3/._Boxplots_male_morpho_script.R
- Appendix 3/PCA_morpho_script.R
- __MACOSX/Appendix 3/._PCA_morpho_script.R
