# Supplementary material for: Taxonomic revision of the tarantula genus Aphonopelma Pocock, 1901 (Araneae, Mygalomorphae, Theraphosidae) within the United States
Source: Zookeys. 2016 Feb 4;(560):1–340. doi: 10.3897/zookeys.560.6264 (PMC4768370; doi:10.3897/zookeys.560.6264)
Supplement: Supplementary material 4 — Compressed files (.zip) containing supplemental morphology figures. [file zookeys-560-001-s004.zip]

Archive with 11 entries (11 files):
- Supp4_0.zip
- Supp4_1.zip
- Supp4_10.zip
- Supp4_2.zip
- Supp4_3.zip
- Supp4_4.zip
- Supp4_5.zip
- Supp4_6.zip
- Supp4_7.zip
- Supp4_8.zip
- Supp4_9.zip
